# Supplementary material for: Single-cell multiomics analyses of spindle-transferred human embryos suggest a mostly normal embryonic development
Source: PLoS Biol. 2022 Aug 16;20(8):e3001741. doi: 10.1371/journal.pbio.3001741 (PMC9380953; doi:10.1371/journal.pbio.3001741)
Supplement: S1 Table — (XLSX) [file pbio.3001741.s009.xlsx]

## Sheet: S1 Table
S1 Table. Sample summary table for scTrio-seq2
This table sumarized the detailed information of embryos used for scTrio-seq2. Embryos are graded according to morphology and expansion status (Proposed by David Gardner). The "ICSI" represents the control. The "Auto_ST" means the spindles were transplanted between oocytes from the same donor, and the "Allo_ST" means the spindles were transplanted between oocytes from different donors.
No.Embryo	Embryonic Day	Grade	Group
E1	D6	5CB	ICSI
E2	D5	5BC	Auto_ST
E3	D5	5CC	Allo_ST
E4	D5	5BC	Auto_ST
E5	D5	5CC	ICSI
E6	D5	5CC	ICSI
E7	D6	6BC	ICSI
E8	D6	4CB	ICSI
E9	D6	4BC	ICSI
E10	D6	5BC	Allo_ST
E11	D5	4BB	ICSI
E12	D5	4BC	ICSI
E13	D6	4CB	ICSI
E14	D6	4CB	ICSI
E15	D5	5BB	Allo_ST
E16	D6	5CB	Allo_ST
E17	D6	5BC	Allo_ST
E18	D6	6CB	Allo_ST
E19	D6	4CB	Allo_ST
E20	D6	3BC	Allo_ST
E21	D6	4BC	ICSI
E22	D6	4CC	ICSI
E23	D5	4BC	ICSI
E24	D6	5BC	ICSI
E25	D6	5BC	ICSI
E26	D6	4CC	ICSI
E27	D6	4CC	ICSI
E28	D6	4CB	ICSI
E29	D6	4BB	ICSI
E30	D6	4BB	ICSI
E31	D6	4CB	ICSI
E32	D6	4BB	ICSI
E33	D6	4CC	ICSI
E34	D7	3AB	Allo_ST
E35	D7	5BB	Allo_ST
E42	D5	5BB	Allo_ST
E43	D5	5BB	Allo_ST
E44	D5	5BB	Allo_ST
E45	D7	4CB	Allo_ST
E46	D6	5CB	Allo_ST
E47	D6	5BC	Allo_ST
E48	D6	4BC	Allo_ST
E49	D6	5BB	Allo_ST
E50	D6	5BB	Allo_ST
E51	D6	5BB	Allo_ST
E52	D5	5BB	Allo_ST
