# Supplementary material for: Single-cell multiomics analyses of spindle-transferred human embryos suggest a mostly normal embryonic development
Source: PLoS Biol. 2022 Aug 16;20(8):e3001741. doi: 10.1371/journal.pbio.3001741 (PMC9380953; doi:10.1371/journal.pbio.3001741)
Supplement: S2 Table — (XLSX) [file pbio.3001741.s010.xlsx]

## Sheet: DEGs related to Fig 3A
TE							EPI
Gene_id	ST	ICSI	p_val_adj	avg_log2FC	ST vs ICSI	label	Gene_id	ST	ICSI	p_val_adj	avg_log2FC	ST vs ICSI	label
BCAR4	0.476765	0.22118	0.00012276	1.32288	upregulated	BCAR4	ACTG2	0.972971	0.324773	0.0005875	1.31558	upregulated	ACTG2
BOD1	1.36097	0.921783	2.43686e-09	1.47352	upregulated	BOD1	FMR1NB	2.54644	1.32348	2.36046e-06	1.34315	upregulated	FMR1NB
CALB2	0.682386	0.180792	4.15648e-28	1.17524	upregulated	CALB2	HIST1H1B	1.50098	0.594776	0.00390232	1.29673	upregulated	HIST1H1B
F3	1.61496	0.928147	6.91534e-26	1.09985	upregulated	F3	HIST1H1E	1.96691	0.902947	0.000503656	1.50266	upregulated	HIST1H1E
HES6	0.710344	0.373802	1.01119e-08	1.0299	upregulated	HES6	MAGEB2	1.94386	1.15012	0.00844937	1.11483	upregulated	MAGEB2
MTRNR2L8	0.582513	0.322105	0.000122932	1.17965	upregulated	MTRNR2L8	VCX2	1.77058	0.623662	0.00631248	1.14099	upregulated	VCX2
PLEK2	0.620038	0.325255	3.88237e-07	1.03588	upregulated	PLEK2	EIF1AY	0.689656	1.8276	1.02304e-05	-1.25844	downregulated	EIF1AY
RNASE1	2.32459	1.32853	5.68186e-39	1.20196	upregulated	RNASE1	HSPA1A	0.833387	2.3268	1.07246e-06	-2.68206	downregulated	HSPA1A
TUBB2B	1.72253	0.981805	3.7256e-27	1.09057	upregulated	TUBB2B	HSPA1B	0.922824	2.04524	4.97862e-07	-1.89257	downregulated	HSPA1B
UCHL1	0.725099	0.347177	9.0595e-13	1.34061	upregulated	UCHL1	MRPL2	1.96891	3.16523	8.43246e-12	-1.21264	downregulated	MRPL2
VCX2	0.907527	0.357724	7.42859e-20	1.23065	upregulated	VCX2	RPS4Y1	1.18506	2.96994	5.57076e-06	-1.2816	downregulated	RPS4Y1
VCX3B	1.26531	0.574861	2.50206e-16	1.56712	upregulated	VCX3B
WFDC2	1.39453	0.842668	5.30008e-10	1.51527	upregulated	WFDC2
XIST	1.12575	0.442138	7.17299e-27	1.35104	upregulated	XIST
CCNA1	0.870742	1.41876	5.30342e-09	-1.21488	downregulated	CCNA1
DDX3Y	0.572152	1.34913	1.54298e-35	-1.03699	downregulated	DDX3Y
EIF1AY	0.755768	2.04391	5.126e-56	-1.38365	downregulated	EIF1AY
HSPA1A	0.97865	1.95528	1.79089e-21	-2.43787	downregulated	HSPA1A
HSPA1B	0.975272	1.75151	6.94332e-27	-1.64108	downregulated	HSPA1B
MRPL2	2.19597	3.27039	1.07349e-83	-1.25216	downregulated	MRPL2
PRAMEF5	0.0691147	0.359754	1.01407e-15	-1.56673	downregulated	PRAMEF5
RP11-227H15.5	0.3324	0.730431	4.35657e-06	-1.11318	downregulated	RP11-227H15.5
RPS4Y1	1.20508	3.0042	7.71173e-56	-1.4168	downregulated	RPS4Y1
S100A14	1.99432	2.91516	9.78504e-12	-1.6482	downregulated	S100A14

## Sheet: DEGs related to S3E Fig
TE							EPI
gene_symbol	ST	ICSI	p_val_adj	avg_log2FC	ST vs ICSI	label	gene_symbol	ST	ICSI	p_val_adj	avg_log2FC	ST vs ICSI	label
ATP11C	2.04942	1.08629	0.000175693	1.11312	upregulated	ATP11C	FMR1NB	2.57441	0.895733	0.000898579	2.06726	upregulated	FMR1NB
CDX1	1.15078	0.228564	0.000782521	1.61613	upregulated	CDX1	FTH1	1.11219	0.337113	0.00527937	1.39957	upregulated	FTH1
FASN	2.97378	1.72545	0.000558692	1.64848	upregulated	FASN	HIST1H1E	2.23125	0.689941	0.00411185	2.27729	upregulated	HIST1H1E
GABBR2	1.35308	0.349056	0.00448088	1.78162	upregulated	GABBR2	NDUFB4	3.56928	2.91132	0.000358558	1.0115	upregulated	NDUFB4
HSD17B1	2.49542	0.940165	4.38201e-06	1.73484	upregulated	HSD17B1	STC2	1.8037	0.463786	0.000282184	1.86796	upregulated	STC2
LSS	1.81915	0.706664	3.6783e-05	1.7352	upregulated	LSS	CLDN6	2.00395	2.93382	0.00034747	-1.34091	downregulated	CLDN6
NMI	1.97404	0.864619	0.000859687	1.40487	upregulated	NMI	EIF1AY	0.304529	1.6899	0.000778068	-2.10813	downregulated	EIF1AY
PSAT1	2.82139	1.29447	0.00313262	1.33114	upregulated	PSAT1	GLIPR2	2.33906	3.30143	0.0052951	-1.14781	downregulated	GLIPR2
RNASE1	2.20264	1.00955	6.76866e-05	1.56458	upregulated	RNASE1	HSPA1A	0.879925	2.94592	0.000277135	-3.76345	downregulated	HSPA1A
SLC1A5	2.23193	0.805286	0.000581823	1.637	upregulated	SLC1A5	HSPA1B	0.979558	2.36973	0.00270055	-2.57997	downregulated	HSPA1B
SNHG25	2.65033	1.71951	0.000763827	1.13663	upregulated	SNHG25	MRPL2	1.78118	3.12981	9.61149e-07	-2.03426	downregulated	MRPL2
STC2	2.04518	0.796534	0.00396393	1.24721	upregulated	STC2	RPS4Y1	0.612694	2.88253	0.00320876	-2.33393	downregulated	RPS4Y1
TUBB2B	2.03309	0.602955	2.06176e-07	2.27564	upregulated	TUBB2B
CCNA1	0.85845	2.13838	0.000301477	-2.8516	downregulated	CCNA1
CTSA	0.894434	1.70047	0.00285662	-1.03025	downregulated	CTSA
DDX3Y	0.336419	1.22981	3.13779e-06	-1.92779	downregulated	DDX3Y
EIF1AY	0.446317	2.22815	7.20973e-10	-2.72886	downregulated	EIF1AY
FAM114A1	0.00587844	0.402931	0.00289979	-1.51609	downregulated	FAM114A1
HSPA1A	1.02716	2.6912	0.000184742	-2.88047	downregulated	HSPA1A
HSPA1B	1.02711	2.32452	0.00537363	-2.10696	downregulated	HSPA1B
KDM5D	0.120565	0.602975	4.78602e-05	-1.10751	downregulated	KDM5D
LEUTX	0.0545215	0.509599	0.000602624	-1.17208	downregulated	LEUTX
MBD3L5	0.0102613	0.383486	0.000663848	-1.13915	downregulated	MBD3L5
MRPL2	2.27127	3.39393	1.04184e-07	-1.38808	downregulated	MRPL2
NEXN	0.470372	1.21257	0.00942042	-1.31365	downregulated	NEXN
PLLP	0.616391	1.59752	0.0018411	-1.55295	downregulated	PLLP
PRAMEF5	0.0644978	0.997824	7.88637e-06	-2.91729	downregulated	PRAMEF5
PRAMEF9	0.050973	0.607516	3.95791e-05	-2.11707	downregulated	PRAMEF9
PYGL	0.766423	1.66381	0.002227	-1.30715	downregulated	PYGL
RP11-227H15.5	0.268699	1.34432	0.00181618	-2.21042	downregulated	RP11-227H15.5
RPS4Y1	0.753571	3.23503	6.24762e-09	-3.25679	downregulated	RPS4Y1
SLC17A5	1.89681	2.82583	0.00442474	-1.26766	downregulated	SLC17A5
TRIM43	0.15457	1.11967	1.2781e-05	-3.21805	downregulated	TRIM43
TTTY15	0.0945675	0.639176	2.97764e-05	-1.14009	downregulated	TTTY15

## Sheet: DEGs related to S7C Fig
TE							EPI
gene_symbol	ST	ICSI	p_val_adj	avg_log2FC	ST vs ICSI	label	gene_symbol	ST	ICSI	p_val_adj	avg_log2FC	ST vs ICSI	label
ADAM19	0.437603	0.182032	3.85381e-07	1.0041	upregulated	ADAM19	FMR1NB	2.57184	1.09725	4.13133e-06	1.79089	upregulated	FMR1NB
ASS1	1.599	1.09944	4.54966e-08	1.06217	upregulated	ASS1	LSS	1.30165	0.557395	0.00513119	1.2938	upregulated	LSS
BCAR4	0.494737	0.228516	0.00112207	1.51204	upregulated	BCAR4	MAOA	0.622274	0.0397701	4.22933e-05	1.46653	upregulated	MAOA
BOD1	1.37102	0.951686	3.48005e-06	1.69117	upregulated	BOD1	PNMA5	0.788712	0.170059	0.00323964	1.41018	upregulated	PNMA5
CALB2	0.769888	0.224286	1.28698e-22	1.2656	upregulated	CALB2	VCX2	1.82501	0.58924	0.00155904	1.59814	upregulated	VCX2
DPPA5	1.79579	2.07176	0.000627695	1.13139	upregulated	DPPA5	CLDN6	2.03444	2.92147	1.7311e-06	-1.15679	downregulated	CLDN6
F3	1.66325	1.00697	1.54291e-21	1.09259	upregulated	F3	EIF1AY	0.506391	1.67793	4.66963e-05	-1.57919	downregulated	EIF1AY
GABBR2	1.29803	0.686211	7.94465e-22	1.02876	upregulated	GABBR2	HSPA1A	0.885709	2.23835	0.000270718	-3.18797	downregulated	HSPA1A
PLEK2	0.660671	0.341325	4.56469e-07	1.17923	upregulated	PLEK2	HSPA1B	0.953463	2.01037	0.00010863	-2.08265	downregulated	HSPA1B
RNASE1	2.39599	1.47883	1.36393e-35	1.26231	upregulated	RNASE1	MRPL2	1.94686	3.07313	1.29513e-09	-1.40221	downregulated	MRPL2
STS	1.97454	1.28775	1.60158e-31	1.00067	upregulated	STS	RPS4Y1	0.877198	2.93044	9.97247e-06	-1.78415	downregulated	RPS4Y1
TUBB2B	1.85242	1.09363	1.74512e-26	1.13592	upregulated	TUBB2B
UCHL1	0.728701	0.366851	2.52896e-09	1.45872	upregulated	UCHL1
VCX3B	1.13515	0.646731	1.79237e-06	1.46088	upregulated	VCX3B
WFDC2	1.48221	0.790252	8.27923e-13	1.78092	upregulated	WFDC2
XIST	1.18917	0.484361	4.38294e-23	1.4073	upregulated	XIST
CCNA1	0.748335	1.19783	8.06036e-08	-1.50218	downregulated	CCNA1
CFLAR	0.894669	1.34084	1.4481e-14	-1.00846	downregulated	CFLAR
CTB-25J19.1	0.172725	0.475973	6.82223e-06	-1.0889	downregulated	CTB-25J19.1
DDX3Y	0.549142	1.26353	1.0405e-30	-1.13987	downregulated	DDX3Y
EIF1AY	0.727801	1.93292	6.72e-46	-1.43398	downregulated	EIF1AY
HSPA1A	0.968296	1.78594	2.94215e-16	-2.45096	downregulated	HSPA1A
HSPA1B	0.98751	1.63247	3.58829e-20	-1.59172	downregulated	HSPA1B
MRPL2	2.0718	3.26512	1.19384e-83	-1.47465	downregulated	MRPL2
PRAMEF12	0.120317	0.322804	0.000968823	-1.17548	downregulated	PRAMEF12
PRAMEF5	0.0488247	0.393905	3.09143e-17	-1.71211	downregulated	PRAMEF5
RPS4Y1	1.18405	2.85098	1.72339e-43	-1.38949	downregulated	RPS4Y1
S100A14	1.98477	2.76273	4.7523e-08	-1.5708	downregulated	S100A14
TPRX1	0.0943698	0.284825	0.000128529	-1.1155	downregulated	TPRX1
ZBTB3	0.411653	0.7528	0.000310231	-1.38394	downregulated	ZBTB3
