# Supplementary material for: Single-cell multiomics analyses of spindle-transferred human embryos suggest a mostly normal embryonic development
Source: PLoS Biol. 2022 Aug 16;20(8):e3001741. doi: 10.1371/journal.pbio.3001741 (PMC9380953; doi:10.1371/journal.pbio.3001741)
Supplement: S3 Table — (XLSX) [file pbio.3001741.s011.xlsx]

## Sheet: S3 Table
S3 Table. Simulation within TE to identify DEGs under different sex ratios
No. of ICSI embryos		No. of ST embryos		No. of DEGs
Female	Male	Female	Male	autosome	Sex chromosome	XY_linked_ratio
8	14	3	6	35.6	1.8	0.06291
8	14	8	6	24.8	1.6	0.07346
8	14	13	6	19.6	3	0.12913
8	14	17	6	18	6	0.25
8	14	17	4	22	6.2	0.2224
8	14	17	2	23.2	7.4	0.2418
