# Supplementary material for: Single-cell multiomics analyses of spindle-transferred human embryos suggest a mostly normal embryonic development
Source: PLoS Biol. 2022 Aug 16;20(8):e3001741. doi: 10.1371/journal.pbio.3001741 (PMC9380953; doi:10.1371/journal.pbio.3001741)
Supplement: S1 Data — (XLSX) [file pbio.3001741.s012.xlsx]

## Sheet: Fig 1C
Group	Number of UMIs	Number of genes	Percent of MT transcripts(%)
ST	152357	8740	3.82523
ST	171201	8757	2.41062
ST	305707	10735	3.27307
ST	131371	7449	3.48707
ST	19274	5167	8.73197
ST	462538	10763	2.28197
ST	194801	8524	3.00974
ST	129989	7315	2.9841
ST	171983	7684	2.602
ST	52617	6717	4.48334
ST	114336	7869	5.32553
ST	37786	4348	11.5069
ST	132937	8334	3.95225
ST	166938	9546	3.40605
ST	185442	8370	3.07751
ST	99559	6516	3.60691
ST	97127	6911	3.30083
ST	358834	10031	2.91862
ST	34841	5059	5.37011
ST	102737	8486	3.73186
ST	101462	7904	4.76139
ST	163937	8724	3.24332
ICSI	115926	7553	4.46319
ICSI	72239	5944	5.18003
ICSI	131858	7299	2.92967
ICSI	129119	7650	4.04898
ICSI	97444	6780	3.85863
ICSI	86045	8198	4.49648
ICSI	131525	7234	3.134
ICSI	183171	7610	2.93059
ICSI	168628	8467	3.49349
ICSI	174379	8449	3.05083
ICSI	115661	6113	3.7437
ICSI	111819	7706	3.63087
ICSI	113739	7738	3.46055
ICSI	66857	5847	3.83505
ICSI	204095	8014	2.81928
ICSI	20882	4417	8.49057
ICSI	126530	7288	3.38576
ICSI	167433	7120	2.79575
ICSI	216320	8576	2.36548
ICSI	158262	7355	2.77072
ICSI	35123	4816	7.08937
ICSI	137109	7241	2.91812
ICSI	108289	8245	4.08906
ICSI	328662	9022	2.28381
ICSI	23016	4278	7.31665
ICSI	181566	9165	3.4935
ICSI	295601	9114	2.28923
ICSI	128139	6423	4.23602
ICSI	180721	7394	2.67152
ICSI	120050	7339	3.33278
ICSI	101211	7250	3.42156
ICSI	207109	7644	2.83908
ICSI	357291	8931	2.40868
ICSI	395248	9384	2.32765
ICSI	161396	8207	2.71568
ICSI	197068	7513	3.06544
ICSI	308755	8582	2.38603
ICSI	119756	7672	4.02318
ICSI	385071	10175	2.30503
ICSI	358631	9303	2.381
ICSI	444659	10039	2.18032
ICSI	28890	5082	5.62132
ICSI	381977	9039	2.14489
ICSI	592274	10351	2.03977
ICSI	260232	7537	2.35828
ICSI	223850	8263	2.95153
ICSI	91079	7050	3.63091
ICSI	213097	7639	3.4008
ICSI	67725	6404	4.54042
ICSI	176870	8673	3.92661
ICSI	236204	8695	3.86361
ICSI	218483	8128	2.87757
ICSI	143339	7707	3.84613
ICSI	180769	8017	3.02098
ICSI	393625	9206	2.27882
ICSI	483802	10093	2.22674
ICSI	296069	8351	2.87365
ICSI	133986	6945	3.11973
ICSI	77584	6607	5.26526
ICSI	87842	7760	3.35261
ICSI	198012	8282	2.41905
ICSI	83248	6627	4.36047
ICSI	116746	6631	4.23312
ICSI	333503	8941	2.41047
ICSI	71351	6464	4.63483
ICSI	288652	8123	2.93918
ICSI	228034	8656	3.3438
ICSI	103877	6943	3.84108
ICSI	286154	7716	3.53376
ICSI	156763	6889	3.37771
ICSI	216709	8305	4.2767
ICSI	182852	6547	3.77354
ICSI	534444	9785	3.20576
ICSI	95832	6596	3.50927
ICSI	247536	8164	2.86504
ICSI	241950	8796	3.74003
ICSI	541175	9910	2.60193
ICSI	49197	5718	6.31136
ICSI	49385	5621	5.50775
ICSI	26541	4507	9.05015
ICSI	48733	5542	9.03289
ICSI	31066	5067	6.35099
ICSI	83665	6535	4.76304
ICSI	29493	4303	6.61513
ICSI	45161	5158	6.50783
ICSI	47744	5423	6.71917
ICSI	119986	7569	4.59137
ICSI	60924	5668	5.87946
ICSI	49275	5377	10.2283
ICSI	26094	4373	8.64567
ICSI	100798	7634	5.07748
ICSI	453176	9768	1.70596
ICSI	45140	5738	7.01595
ICSI	33397	5206	10.0129
ICSI	35876	5461	8.37886
ICSI	337439	8829	3.10012
ICSI	116095	8681	3.36362
ICSI	41692	6610	4.55723
ICSI	19841	4271	5.59952
ICSI	51791	6519	4.71317
ICSI	35097	7349	5.49905
ICSI	146036	9312	3.46969
ICSI	60626	6559	4.71415
ICSI	122176	8741	3.47613
ICSI	88162	8151	4.03235
ICSI	53949	7412	4.13539
ICSI	62736	7231	4.48546
ICSI	44370	6677	4.56389
ICSI	36055	5704	5.27805
ICSI	81404	7814	3.84502
ICSI	60000	7201	4.09167
ICSI	90329	7602	3.49722
ICSI	103153	8169	3.30771
ICSI	129022	8759	3.62341
ICSI	72570	8014	4.11465
ICSI	44405	6474	4.54003
ICSI	73309	7299	3.77443
ICSI	18647	4598	5.60948
ICSI	79572	7043	3.71864
ICSI	46841	6807	4.70741
ICSI	25583	4633	13.0008
ICSI	32057	4939	8.93409
ICSI	23302	4549	6.24839
ICSI	66664	6448	3.86415
ICSI	85112	7164	3.56354
ICSI	14044	4560	6.37995
ICSI	42172	5892	5.02703
ICSI	132306	8301	3.65516
ICSI	190740	8850	2.62976
ICSI	82356	6869	4.95532
ICSI	158567	8547	3.49442
ICSI	53735	6853	6.30688
ICSI	88884	8367	3.87584
ICSI	133506	7778	3.60283
ICSI	93460	7680	4.32163
ICSI	130546	7746	4.23069
ICSI	178821	8997	2.98846
ICSI	115187	7669	3.96399
ICSI	77786	6791	4.11128
ICSI	53291	6263	4.88075
ICSI	32407	5420	6.80717
ICSI	44525	6496	3.96182
ICSI	91710	7616	3.68335
ICSI	75862	7065	3.59205
ICSI	144287	8387	3.42373
ICSI	34810	5965	8.53203
ICSI	91437	7049	3.76653
ICSI	32097	5371	6.77633
ICSI	140825	7943	3.29558
ICSI	78041	6771	3.88001
ICSI	29548	5217	7.93962
ICSI	85722	7825	5.35568
ICSI	94454	7631	4.83304
ICSI	107857	7005	4.06557
ST	18588	4553	5.17538
ST	452007	10365	1.62984
ST	107744	8014	3.577
ST	104432	7977	3.35625
ST	197777	9797	2.91439
ST	370566	10052	1.88954
ST	211907	8860	2.55301
ST	312632	9152	1.98124
ST	124060	7731	3.47332
ST	175192	9237	2.76782
ST	48786	6759	3.62604
ST	55811	7200	5.08502
ST	137310	8973	3.54672
ST	55252	6619	4.63513
ST	158810	9103	3.52812
ST	163285	8788	3.0854
ST	33190	4626	2.68454
ST	64869	4758	1.05135
ST	190780	8388	2.94213
ST	329715	10090	2.22435
ST	322256	9914	2.15481
ST	90388	8272	4.01159
ST	251353	8846	2.16827
ST	408685	9966	1.78695
ST	175531	8823	3.29344
ST	132102	7654	3.60252
ST	119157	8860	3.24446
ST	416510	9829	1.72889
ST	166429	8702	2.71047
ST	80636	8338	2.76923
ST	134472	8976	3.46912
ST	85857	7339	3.91581
ST	301837	9429	2.24492
ST	361506	10488	2.63343
ST	142140	8085	3.38891
ST	441065	9859	1.50907
ST	379077	10479	2.30191
ST	248662	8950	2.89469
ST	245679	7916	2.02459
ST	229761	7692	2.51522
ST	203570	8893	2.66493
ST	169559	8489	3.0715
ST	251172	8786	2.26419
ST	104413	8507	3.08774
ST	38461	6640	4.09506
ST	67845	7871	3.26627
ST	118790	8404	2.93543
ST	476977	12119	2.12819
ST	47230	6378	4.88672
ST	74113	7271	4.73061
ST	19199	5125	5.91697
ST	46576	7923	4.74923
ST	517592	11267	1.29562
ST	148875	9092	2.50008
ST	44596	6441	8.65773
ST	51773	7212	3.68725
ST	463659	11475	1.3786
ST	39917	5503	5.12564
ST	36355	5136	16.1106
ST	151467	8848	3.3981
ST	24014	4269	14.3
ST	34022	4585	8.36811
ST	29969	5640	6.43665
ST	16214	4797	9.79401
ST	157983	7950	3.07185
ST	22467	4882	5.46579
ST	386488	9357	1.76331
ST	364592	9651	1.61496
ST	55336	7044	4.37509
ST	28647	4153	5.292
ST	207734	8107	2.25577
ST	182462	9434	2.81209
ST	49883	5145	12.0642
ST	479119	10548	1.69165
ST	89354	7400	3.59021
ST	184332	8634	2.25788
ST	15443	4244	4.85009
ST	312855	9755	1.89129
ST	83759	7150	3.33815
ST	353985	8904	1.52577
ST	421057	9555	1.41715
ST	114247	7604	2.51385
ST	171493	8120	2.32021
ST	74186	7018	4.12342
ST	126282	7708	2.64012
ST	140016	7339	3.42747
ST	95098	7300	3.12415
ST	52803	7363	6.55645
ST	15845	4302	14.0991
ST	68577	7025	7.81312
ST	21106	4100	23.4246
ST	589533	10076	0.996552
ST	125464	9378	5.48444
ST	72422	5469	4.97639
ST	41313	4421	6.95665
ST	56147	6265	6.02169
ST	46338	4053	10.7126
ST	82498	6533	9.16628
ST	42108	5761	10.5206
ST	31983	6312	8.08867
ST	55103	6856	5.0578
ST	60112	6462	4.78108
ST	172992	8176	2.62266
ST	242719	9917	2.87205
ST	102236	8442	3.99957
ST	179734	8423	3.01112
ST	99878	7249	3.9308
ST	53663	6157	9.50748
ST	102856	6666	4.54811
ST	281369	8656	1.93127
ST	280717	10325	2.41809
ST	320975	9377	2.18958
ST	26290	4116	16.2419
ST	134629	8280	3.54456
ST	114099	7740	4.17532
ST	42440	4210	6.48209
ST	675365	9628	0.990575
ST	878943	10048	1.01144
ST	681445	9857	1.06685
ST	420101	9154	1.47107
ST	38435	5649	8.67178
ST	49300	4478	10.7972
ST	285099	8199	1.61453
ST	25098	4102	11.1244
ST	759734	9759	1.1966
ST	630052	9635	1.25133
ST	852293	10099	1.00611
ST	498774	9061	1.35352
ST	515456	9873	1.2197
ST	756859	9899	0.97495
ST	726170	9762	1.19986
ST	473422	8208	1.35735
ST	341638	9205	1.52705
ST	373207	9185	1.85795
ST	381197	7870	1.81717
ST	337657	8892	0.967254
ST	221999	8492	2.49325
ST	476850	8995	1.42791
ST	256739	10044	2.49981
ST	92817	6578	6.12603
ST	328170	9531	2.35914
ST	92737	7430	4.1774
ST	305908	10710	3.25882
ST	18140	4717	10.0221
ST	259183	10522	3.65379
ST	715491	12067	1.96257
ST	192198	9922	3.22532
ST	298532	8276	2.54445
ST	227280	9024	2.80095
ST	239819	9366	2.31633
ST	113691	8188	3.66344
ST	187319	9155	3.47535
ST	46348	5475	5.14801
ST	307930	9206	2.23038
ST	153443	8673	3.15818
ST	200483	7455	2.50445
ST	475652	10949	2.2958
ST	15804	4428	12.6993
ST	67712	5969	7.81693
ST	79342	6545	2.26488
ST	297872	9077	1.9448
ST	203069	9532	3.04379
ST	211997	8787	2.50947
ST	132331	8051	3.32046
ST	121882	6401	3.54933
ST	338541	9580	3.13581
ST	302795	9283	2.4865
ST	273869	8507	2.89153
ST	104919	7354	4.56543
ST	153871	7108	3.39375
ST	168277	8902	2.60404
ICSI	35846	6778	5.66032
ICSI	53301	5476	14.2755
ICSI	31598	4252	7.70618
ICSI	42291	4899	15.2491
ICSI	250264	8398	2.07301
ICSI	198450	8736	2.64248
ICSI	454187	10696	1.7779
ICSI	358097	10097	1.95562
ICSI	208890	9098	2.87185
ICSI	289312	9336	2.03898
ICSI	514592	9875	2.16793
ICSI	378090	9705	1.90775
ICSI	692024	10900	1.43001
ICSI	243523	8680	2.80754
ICSI	179563	9006	2.62526
ICSI	171877	7363	5.85593
ICSI	640872	10538	1.47487
ICSI	113513	6574	3.10009
ICSI	256804	7978	2.32512
ICSI	29478	4691	6.2182
ICSI	48009	5096	4.61788
ICSI	63220	4578	6.95982
ICSI	41315	4831	5.04417
ICSI	54912	5729	4.22858
ICSI	155350	6967	2.75249
ICSI	113502	5945	2.94797
ICSI	226952	7500	2.0577
ICSI	150745	6433	2.70059
ICSI	96048	6262	3.40663
ICSI	74378	6042	3.70809
ICSI	176951	6632	3.25118
ICSI	25314	4558	15.3907
ICSI	120579	6073	4.5323
ICSI	137570	6900	2.81675
ICSI	224722	7820	2.41498
ICSI	136693	6609	2.66802
ICSI	125236	7001	3.2834
ICSI	161970	6515	2.43934
ICSI	270524	8116	2.12698
ICSI	257912	7773	2.01968
ICSI	48907	5267	4.84798
ICSI	40249	4846	5.08833
ICSI	118377	5159	0.287218
ICSI	288016	8055	1.91795
ICSI	136214	7247	2.72953
ICSI	167321	6572	2.94404
ICSI	376673	8212	1.47741
ICSI	203549	7239	2.17491
ICSI	437902	8509	1.69604
ICSI	91119	5667	3.53604
ICSI	160145	6543	2.36973
ICSI	278095	8167	1.86411
ICSI	126492	6572	3.36543
ICSI	45860	4386	0.274749
ICSI	124664	6732	2.59658
ICSI	114282	6423	3.37848
ICSI	76248	5202	8.34514
ICSI	186757	6944	3.41031
ICSI	198158	7213	2.84571
ICSI	284767	8106	1.80814
ICSI	294225	7629	2.25848
ICSI	184522	7393	2.37316
ICSI	328104	8486	2.31634
ICSI	256040	7867	1.63412
ICSI	49861	4380	0.760113
ICSI	167575	7651	3.03446
ICSI	470401	9848	1.87181
ICSI	250465	7389	1.87571
ICSI	111630	5758	4.33486
ICSI	124685	5424	3.05009
ICSI	92417	5286	5.69484
ICSI	51725	4492	4.2726
ICSI	66463	5899	4.69284
ICSI	139957	6731	2.82515
ICSI	122037	5320	2.55414
ICSI	112903	5853	2.98221
ICSI	45759	4290	7.4805
ICSI	41320	4800	4.17473
ICSI	41445	5186	4.11147
ICSI	150108	6392	2.04519
ICSI	179865	6254	0.567092
ICSI	52025	5413	3.42335
ICSI	157465	5858	2.37196
ICSI	108136	5169	0.205297
ICSI	173370	6607	0.436062
ICSI	185977	8034	2.54763
ICSI	88134	6498	3.30519
ICSI	258881	8477	2.34625
ICSI	171938	7689	2.91442
ICSI	116971	7310	3.88558
ICSI	269805	8591	2.38209
ICSI	131280	8126	1.33988
ICSI	183156	8157	2.2227
ICSI	48100	5536	5.82952
ICSI	250197	7712	2.43288
ICSI	73143	5853	1.43144
ICSI	152902	8058	2.97642
ICSI	86803	7264	5.11157
ICSI	368881	8602	1.94345
ICSI	204003	7410	2.46859
ICSI	253048	8165	2.16125
ICSI	482495	9732	1.31172
ICSI	175927	8240	2.81992
ICSI	37844	5661	5.86355
ICSI	398226	8659	2.37604
ICSI	257739	8233	2.93436
ICSI	267876	8163	2.00989
ICSI	567351	9904	1.62457
ICSI	315210	9295	2.16364
ICSI	461530	9599	1.65276
ICSI	36264	4503	7.05383
ICSI	67523	5702	3.41958
ICSI	337052	7925	1.8555
ICSI	304893	8791	1.75242
ICSI	222318	7521	2.03672
ICSI	344803	8078	1.71605
ICSI	263799	7832	1.88439
ICSI	263075	8022	1.91922
ICSI	498193	9435	1.37637
ICSI	451745	8606	1.30007
ICSI	146232	6555	2.52749
ICSI	332899	7917	1.71523
ICSI	195008	7170	2.47477
ICSI	150233	7137	2.49279
ICSI	343632	7814	1.46087
ICSI	264229	7171	1.86089
ICSI	76530	5911	3.71227
ICSI	395672	7863	1.69433
ICSI	118842	5770	3.27662
ICSI	233747	7662	1.9996
ICSI	126092	4522	1.47749
ICSI	223188	6798	2.11839
ICSI	86565	5150	9.32132
ICSI	182615	6694	2.64162
ICSI	165276	6236	0.679469
ICSI	30773	5189	7.26286
ICSI	38927	4468	19.7061
ICSI	60821	5157	2.60765
ICSI	74365	7418	6.16285
ICSI	56341	5627	2.03404
ICSI	74737	7167	5.54745
ICSI	37196	5355	6.41467
ICSI	85535	8819	4.58058
ICSI	95772	7092	1.35739
ICSI	53451	6021	2.86243
ICSI	146186	8796	4.27606
ICSI	126007	8159	2.30146
ICSI	14240	4285	5.42135
ICSI	29597	5121	3.23006
ICSI	80055	6219	4.63806
ICSI	22659	4257	2.48025
ICSI	17075	4514	11.0395
ICSI	85721	7124	5.1691
ICSI	188440	9181	3.07949
ICSI	104293	7952	4.45763
ICSI	67790	7434	5.55097
ICSI	180830	9764	4.01482
ICSI	37371	5926	7.02149
ICSI	16389	4060	7.71249
ICSI	144415	8142	3.89987
ICSI	97636	8195	5.1395
ICSI	79389	7512	5.02211
ICSI	135109	7472	5.37862
ICSI	78282	7411	5.65009
ICSI	189346	9200	3.37002
ICSI	132174	7461	4.82092
ICSI	135167	7748	3.88704
ICSI	134832	7776	3.51919
ICSI	88956	6715	4.18409
ICSI	135433	7202	4.06105
ICSI	70394	6244	5.30443
ICSI	183761	8212	4.2539
ICSI	186699	8198	3.51689
ICSI	44653	6511	5.02542
ICSI	89084	7699	4.53505
ICSI	253030	9030	2.94115
ICSI	107579	7312	4.76301
ICSI	53436	6622	12.7012
ICSI	297999	8670	2.4839
ICSI	59217	6301	4.74695
ICSI	82809	7363	4.98014
ICSI	35180	6547	8.88857
ICSI	37483	4950	5.36243
ST	106201	7977	4.89355
ST	217238	8245	2.66482
ST	30733	5459	19.7703
ST	294611	9026	3.81893
ST	226486	9209	3.49337
ST	183637	8284	3.02227
ST	213698	9315	2.83297
ST	278733	8383	2.4841
ST	282999	9918	2.96185
ST	92941	7657	5.01824
ST	475745	10451	2.2119
ST	167778	8497	3.57079
ST	141362	8555	4.22108
ST	646902	10998	1.18364
ICSI	188285	8166	3.04698
ICSI	123394	7717	3.65091
ICSI	113026	6982	3.82478
ICSI	226158	8648	3.066
ICSI	42732	4945	5.66086
ICSI	79516	6522	4.71226
ICSI	153026	7688	3.70395
ICSI	188253	8046	3.06184
ICSI	53498	4366	1.37949
ICSI	163445	7757	3.2127
ICSI	267930	9299	2.58015
ICSI	84795	6851	5.67132
ICSI	260539	8858	2.30791
ICSI	233080	8510	2.51888
ICSI	124217	7830	3.96484
ICSI	321684	9183	2.46577
ICSI	229709	13270	3.34728
ICSI	110803	8010	4.37172
ICSI	211251	8349	2.79525
ICSI	162920	7575	3.06224
ICSI	196104	7913	2.3411
ICSI	202802	7800	2.91565
ICSI	282312	10063	2.91663
ICSI	65904	4984	1.76621
ICSI	244698	8140	1.69842
ICSI	252200	8516	2.89056
ICSI	232886	7834	2.78162
ICSI	143932	7400	3.73093
ICSI	91097	6075	4.79708
ICSI	45219	4026	1.93724
ICSI	191302	8444	3.38784
ICSI	157521	7667	2.30953
ICSI	154439	7792	2.85809
ICSI	395189	10073	1.86569
ICSI	141312	7797	3.63734
ICSI	52404	6708	3.82986
ICSI	153618	7883	3.58487
ICSI	249359	8851	2.48437
ICSI	90143	4840	4.32535
ICSI	88132	5375	4.05982
ICSI	137500	7492	3.61309
ICSI	236256	7872	2.45539
ICSI	186726	6560	3.07509
ICSI	162724	6588	3.38795
ICSI	117374	6361	2.93932
ICSI	154167	7830	3.41967
ICSI	194867	6699	2.79524
ICSI	182010	6796	2.72952
ICSI	289242	8032	2.4253
ICSI	216083	8063	2.97941
ICSI	169018	8238	3.08547
ICSI	274930	9548	2.56902
ICSI	177951	7714	2.84011
ICSI	87215	6356	5.16196
ICSI	210519	9286	3.75881
ICSI	205606	7385	2.96392
ICSI	456049	8483	2.02522
ICSI	180464	7146	3.45498
ICSI	214010	7935	3.09705
ICSI	153464	5852	4.34173
ICSI	230633	7245	2.34095
ICSI	181202	6937	3.06674
ICSI	115221	6511	3.62434
ICSI	150337	7175	4.2571
ICSI	338178	8096	1.84903
ICSI	123857	6532	3.14153
ICSI	158827	7414	2.40324
ICSI	150872	7249	2.96742
ICSI	337410	8475	2.90863
ICSI	325810	7942	2.11534
ICSI	322484	8029	2.16848
ICSI	64170	5553	6.21786
ICSI	245772	8095	2.91408
ICSI	147441	5460	2.85538
ICSI	106507	5976	4.4598
ICSI	27758	4076	3.60617
ICSI	308221	7622	2.48296
ICSI	184808	7179	2.17739
ICSI	411980	9572	1.89427
ICSI	486689	8326	1.62362
ICSI	208109	8290	3.65626
ICSI	205321	6980	2.78539
ICSI	272866	7539	2.40411
ICSI	242130	8062	2.75141
ICSI	248830	8054	3.16119
ICSI	142710	6682	2.85054
ICSI	307871	8613	1.93653
ICSI	54389	5533	3.95301
ICSI	182935	9046	2.08325
ICSI	161430	7120	2.33786
ICSI	96957	7109	2.83528
ICSI	193794	7818	3.15902
ICSI	155936	7027	1.78663
ICSI	90751	5099	3.44239
ICSI	109405	5496	3.42398
ICSI	201551	7562	1.92309
ICSI	54974	5391	3.78361
ICSI	168865	7317	2.78033
ICSI	57501	4361	3.42951
ICSI	246221	7748	1.92307
ICSI	138436	6952	2.65827
ICSI	131590	6639	2.81708
ICSI	88843	6093	3.7797
ICSI	161116	6644	2.59813
ICSI	64393	5549	3.01896
ICSI	80556	5229	3.59005
ICSI	49791	5127	5.48894
ICSI	119468	6893	3.36157
ICSI	121244	6804	3.30656
ICSI	135907	6693	2.16692
ICSI	142229	7689	3.03384
ICSI	73636	5507	4.04422
ICSI	283308	8291	1.86793
ICSI	251994	9341	2.2691
ICSI	90919	7992	3.30404
ICSI	79517	6985	3.43952
ICSI	109302	6392	3.73461
ICSI	37015	4635	1.49669
ICSI	171868	7255	3.06049
ICSI	168662	8398	3.07835
ICSI	91183	6861	3.98978
ICSI	60835	5784	3.60976
ICSI	135749	6830	2.36908
ICSI	156800	7661	2.94069
ICSI	338143	9516	2.14968
ICSI	156487	7162	3.00153
ICSI	117577	6564	3.88426
ICSI	52196	4960	4.87202
ICSI	133317	7041	4.13601
ICSI	131936	6734	3.02798
ICSI	471580	9956	1.71678
ICSI	139379	7060	3.0765
ICSI	39988	4523	5.3191
ICSI	95645	5215	1.86941
ICSI	258167	7189	2.26559
ICSI	213252	6953	1.34207
ICSI	107873	5660	1.79563
ICSI	47158	4790	3.77667
ICSI	50579	5504	3.05067
ICSI	93302	6579	3.38149
ICSI	41740	4246	0.371346
ICSI	68086	4433	0.408307
ICSI	56759	4994	0.671259
ICSI	57550	5291	0.606429
ICSI	71727	4739	1.39139
ST	287419	9738	2.58125
ST	100458	6815	4.78508
ST	257762	9000	3.9649
ST	141442	8780	4.12537
ST	247910	8565	2.80868
ST	113290	6117	3.01262
ST	176230	7799	3.02105
ST	162196	7906	3.20908
ST	322162	9184	2.55399
ST	161485	8127	3.40837
ST	152367	7724	3.6399
ST	169392	7405	2.96
ST	156589	7936	3.01362
ST	271863	8865	2.83783
ST	265085	8980	2.94736
ST	258973	9272	3.22196
ST	215009	7487	2.62454
ST	49985	4838	1.90057
ST	133104	7413	3.87592
ST	192702	8253	3.70624
ST	121754	8028	3.50461
ST	244166	8149	2.39714
ST	387761	8546	1.67938
ST	325664	8053	1.96829
ST	369379	8384	1.68039
ST	222464	7061	2.53479
ST	235894	7393	2.29891
ST	275016	8388	2.0937
ST	212907	7979	2.25075
ST	292485	8019	2.1478
ST	37440	4728	14.2708
ST	84337	6048	3.75873
ST	101336	4527	3.35616
ST	236402	8587	2.37858
ST	303958	7671	1.81275
ST	188691	6756	0.633311
ST	395681	8189	1.74383
ST	247981	7833	2.1788
ST	325855	7797	1.82443
ST	384588	8558	1.88175
ST	107943	6509	2.96545
ST	495030	9346	1.72192
ST	467325	9682	1.75017
ST	184189	7785	2.23738
ST	301283	7986	1.6672
ST	144372	7707	2.48386
ST	80554	5028	4.47153
ST	338303	8693	2.02038
ST	209919	7853	2.12939
ST	336619	8677	2.13
ST	190676	7740	2.71298
ST	115011	7039	3.2936
ST	433943	8741	1.81821
ST	218286	7851	2.33776
ST	84644	4762	8.68815
ST	270590	9041	2.66122
ST	458118	9914	1.88685
ST	345171	9273	1.96222
ST	858727	10236	1.33197
ST	446639	8813	1.91004
ST	430100	8526	1.7561
ST	366515	9098	1.79283
ST	14782	4515	3.28102
ST	638987	8943	1.22772
ST	371177	7273	2.01494
ST	788796	9637	1.24265
ST	533833	8697	1.70559
ST	274967	8079	2.18899
ST	136977	6908	2.67855
ST	270459	7932	1.88051
ST	434180	8773	1.40149
ST	170711	7942	3.70451
ST	89886	7400	4.80386
ST	328966	9290	2.43642
ST	352368	9596	2.64298
ST	31565	5838	7.88215
ST	81130	7063	4.87859
ST	249645	9596	3.42566
ST	271326	8479	2.66801
ST	201013	7373	2.41278
ST	192057	6983	3.62653
ST	198803	8578	3.62067
ST	242473	9248	3.11787
ST	214656	8443	3.9533
ST	394058	9478	2.11898
ST	218391	8959	3.23044
ST	172323	7764	3.47487
ST	42249	4435	12.7388
ST	266742	9179	3.84566
ST	310296	8428	2.21369
ST	386635	9299	2.1982
ST	152315	7422	3.75538
ST	348411	9666	2.50365
ST	448860	9304	2.14922
ST	256914	8819	3.02397
ST	338583	9153	2.09491
ST	351861	8554	2.32961
ST	369079	9817	2.21145
ST	666931	11544	2.09827
ST	246035	8508	2.89715
ST	344452	8309	2.14602
ST	33938	4669	5.55719
ST	74538	7143	4.26762
ST	282483	8920	2.50564
ST	89379	7750	3.72347
ST	483659	9870	1.59244
ST	558732	10642	1.96803
ST	102902	8413	5.55966
ST	443359	9258	2.15627
ST	338058	9848	2.36468
ST	194697	8291	3.35187
ST	688837	11024	1.66658
ST	404705	9271	2.22434
ST	402736	9563	2.17959
ST	486196	9720	1.98973
ST	192210	9472	4.78539
ST	159303	7859	4.48579
ST	508548	9769	2.74153
ST	182732	8932	4.25596
ST	23544	4636	10.8775
ST	159632	7551	4.47592
ST	78823	7381	6.70109
ST	90587	8251	6.11236
ST	523856	9566	2.66295
ST	67963	6443	5.8885
ST	488234	9406	2.46787
ST	226642	8856	4.06147
ST	76660	6861	5.49439
ST	80382	6917	4.77594
ST	16990	4175	8.62272
ST	146164	5935	4.36496
ST	300135	8603	2.55518
ST	232298	8737	2.70299
ST	26442	4786	6.9851
ST	298260	9382	2.23094
ST	156091	6173	3.57035
ST	86443	7353	3.83258
ST	319656	8881	3.5557
ST	56146	6114	5.15442
ST	315416	9221	2.48117
ST	29283	4445	6.98016
ST	165753	7179	2.83554
ST	107135	7446	3.98376
ST	364065	9408	2.53389
ST	778350	10720	2.08891
ST	328396	10243	2.81703
ST	272452	9417	2.63202
ST	59923	5745	7.11079
ST	176409	7394	2.70451
ST	346084	9127	2.42484
ST	347315	8647	2.91177
ST	32228	5041	4.88085
ST	401473	8915	2.58498
ST	552860	10172	2.00394
ST	253430	9227	2.68279
ST	408848	10333	2.31871
ST	237870	8111	3.14037
ST	315950	8766	3.79427
ST	411195	9829	2.17342
ST	397318	8887	2.31704
ST	65674	7001	4.85885
ST	16280	4346	8.21253
ST	65646	6524	5.1336
ST	22602	5015	5.23405
ST	48948	6828	5.41187
ST	370533	9068	2.12936
ST	207623	8464	2.44482
ST	17225	4405	12.6154
ST	410206	10396	2.0653
ST	37423	5299	7.97905
ST	110104	8015	4.64197
ST	171544	9634	3.98673
ST	211012	9938	4.0429
ST	92437	7623	7.24169
ST	180613	8580	3.6365
ST	186076	8857	3.48245
ST	49270	6102	4.9929
ST	77863	6446	3.85934
ST	203952	8384	2.89137
ST	35278	4956	10.3719
ST	175327	7797	2.75485
ST	51553	5757	4.25581
ST	106793	7299	3.56578
ST	60510	5680	6.71625
ST	283193	9788	2.95735
ST	22529	4136	11.8603
ST	186553	8115	2.96431
ST	256139	8981	2.42407
ST	137374	8217	3.1396
ST	187713	8053	3.03868
ST	301253	9377	2.37309
ST	133192	8377	3.46042
ST	156970	8861	3.25349
ST	187821	8649	3.06835
ST	89486	6189	4.99743
ST	220973	9212	2.88859
ST	122972	7573	3.45119
ST	57614	5466	4.74711
ST	238578	9569	2.89465
ST	142312	7585	3.75162
ST	308294	9527	2.05032
ST	60688	6090	6.92229
ST	69460	5804	1.12007
ST	221833	8721	2.96169
ST	36802	5293	10.206
ST	128028	7345	2.54788
ST	76615	5970	4.10755
ST	23452	4457	5.08699
ST	245404	8854	2.99588
ST	32979	4627	14.1514
ST	257533	8699	2.58646
ST	165704	8182	3.25762
ST	196576	8853	3.58131
ST	47784	5248	7.3916
ST	235129	9067	2.87119
ST	243860	8332	2.64824
ST	67601	5881	5.92151
ST	68473	6178	4.47184
ST	135472	7456	3.93218
ST	26362	4591	7.66254
ST	140127	7745	3.44045
ST	131768	6408	3.6071
ST	86730	5824	6.86152
ST	154983	8268	4.34628
ST	120542	7216	5.39646
ST	88002	7453	4.8158
ST	272180	9395	2.60379
ST	228444	8252	2.72846
ST	60721	6334	5.02297
ST	123273	7610	3.22698
ST	174433	8009	3.06307
ST	46279	6141	7.38564
ST	144180	8652	3.84103
ST	180401	8202	3.31705
ST	163994	8128	3.22695
ST	43131	5477	11.2239
ST	209642	8356	2.65548
ST	63733	6763	7.21918
ST	285654	9270	2.66406
ST	53909	5664	6.50541
ST	155899	8863	3.59784
ST	146362	7525	3.48246
ST	322693	9142	2.21139
ST	85078	7661	14.435
ST	134346	7488	3.65995
ST	62165	7104	5.68005
ST	301775	9905	2.53732
ST	325238	9751	2.33183
ST	305332	9096	2.33844
ST	35319	4477	21.9797
ST	649113	12202	2.21687
ST	193064	9114	3.57343
ST	899264	12783	1.89355
ST	261142	8718	2.57102
ST	625358	11237	1.95232
ST	667805	10616	1.89501
ST	180238	9461	4.33427
ST	71399	6223	7.61495
ST	325190	8440	2.71042
ST	164027	7627	4.16395
ST	25972	4826	10.2996
ST	139689	7652	2.80409
ST	315517	9247	2.25756
ST	102706	6736	4.81666
ST	21398	4354	9.7439
ST	109166	6898	5.19942
ST	51934	6130	5.97874
ST	50269	6233	6.37968
ST	245153	8078	2.67343
ST	298316	8772	3.07727
ST	67365	7029	5.09612
ST	193115	7495	2.84287
ST	86997	7088	3.52196
ST	184233	8502	2.86105
ST	224416	9110	2.37461
ST	81194	7922	5.40804
ST	89201	7971	4.45511
ST	178924	8910	3.37238
ST	192452	9033	3.4632
ST	190991	8895	2.87343
ST	184378	9056	3.01283
ST	148054	7378	3.35013
ST	74282	7995	4.62427
ST	42026	6208	5.33003
ST	147935	8660	3.54345
ST	25959	5480	7.38472
ST	112792	7924	3.83626
ST	361679	10416	2.48839
ST	212781	9177	3.19389
ST	264046	9758	2.98925
ST	37034	5113	4.79019
ST	73816	7477	4.61824
ST	113675	8098	3.77832
ST	370313	10685	2.68476
ST	31548	5104	5.93698
ST	91918	7275	4.92178
ST	151149	8356	3.24779
ST	174748	8126	3.33852
ST	141071	7935	3.1913
ST	87529	7727	4.04894
ST	235989	8692	2.54207
ST	211997	8749	2.74721
ST	504926	10894	1.91652
ST	263715	10389	2.89062
ST	217188	9951	3.38601
ST	278946	9220	2.71881
ST	160665	8421	3.6934
ST	132785	7969	4.14881
ST	149783	7303	3.64461
ST	192145	8731	2.57306
ST	28857	4834	6.57033
ST	253798	9084	2.81878
ST	119125	8111	3.47954
ST	289263	9267	2.05107
ST	145401	7762	3.12928
ST	104220	6678	4.19113
ST	534654	10518	2.01981
ST	191218	8660	3.22093
ST	236817	8942	3.0551
ST	198802	9037	2.88528
ST	49646	5637	5.01954
ST	158315	8593	3.3825
ST	259311	9529	2.77196
ST	164822	8072	3.64514
ST	333214	10270	2.61484
ST	139568	8000	3.33672
ST	233372	9064	2.78782
ST	34461	5146	4.48623
ST	52618	5379	7.72549
ST	135376	7620	3.30635
ST	40704	5339	4.29196
ST	140366	7096	3.04775
ST	157310	7295	3.14475
ST	62417	6639	4.90892
ST	178733	7640	3.27472
ST	226943	8565	2.50592
ST	180103	8213	3.22982
ST	133398	8060	4.00906
ST	30225	4682	5.75682
ST	205779	8660	2.65576
ST	56160	6589	7.68697
ST	62477	6632	7.13383
ST	221815	8970	2.93533
ST	89704	7763	5.52149
ST	22607	4893	7.98868
ST	19424	4575	11.9079
ST	135076	7171	3.21819
ST	104388	7989	3.84719
ST	149166	7625	2.9323
ST	41630	5804	4.71535
ST	62035	6132	6.14492
ST	150049	7467	2.98836
ST	92099	6992	5.42568
ST	106018	7525	3.77389
ST	164604	7980	3.90877
ST	71271	6541	3.26921
ICSI	174237	8861	5.54073
ICSI	198374	8094	2.81942
ICSI	333630	9202	2.77523
ICSI	107845	7002	4.45269
ICSI	141861	7757	3.18833
ICSI	62352	7439	4.56762
ICSI	206215	9086	3.06185
ICSI	297209	9692	3.1382
ICSI	134363	7223	3.5806
ICSI	255383	8582	2.29538
ICSI	152799	7500	5.11522
ICSI	176056	7549	3.00586
ICSI	156203	7429	3.08189
ICSI	198033	9089	2.65966
ICSI	39484	6425	6.43045
ICSI	22484	4636	8.47714
ICSI	165944	6718	3.13961
ICSI	210652	7333	2.98264
ICSI	273120	9010	2.16059
ICSI	794375	13036	2.21721
ICSI	323078	10023	2.54613
ICSI	68051	5046	4.50691
ICSI	237489	7701	2.05862
ICSI	90146	6728	3.91698
ICSI	260722	9460	3.64296
ICSI	75313	7359	4.81457
ICSI	87509	7599	6.79702
ICSI	145668	7919	3.77846
ICSI	257217	8414	3.45778
ST	203894	8672	2.70337
ST	132102	8534	2.95378
ST	197761	8242	2.26789
ST	349426	9622	2.17757
ST	32870	5539	6.83906
ST	304970	9402	2.09496
ST	129941	7193	2.80974
ST	459113	10404	1.7279
ST	88708	6351	4.68954
ST	40239	5515	12.4307
ST	379958	9369	1.86021
ST	49740	6148	4.52352
ST	191641	8133	2.21038
ST	358624	9916	2.04755
ST	129124	7018	3.33168
ST	302712	8501	2.065
ST	131683	7507	3.57677
ST	284282	8584	3.06984
ST	37326	5623	4.41515
ST	257306	9264	2.45622
ST	353559	9331	2.04379
ST	230007	9388	2.44645
ST	189470	8047	2.57613
ST	201271	8345	2.65612
ST	146630	7714	3.01371
ST	165068	8365	2.99634
ST	209143	8883	2.79665
ST	336197	8820	2.03779
ST	311772	8627	1.91871
ST	244402	10150	2.92346
ST	246266	8764	2.19113
ST	220817	8502	2.47988
ST	282059	9504	2.19103
ST	146623	8478	3.30303
ST	279773	9330	2.28042
ST	153232	7142	2.5308
ST	527331	10038	1.46606
ST	505293	10525	1.59175
ST	182639	7807	2.51972
ST	263564	8040	2.03784
ST	172446	7614	2.7916
ST	341104	8474	2.0419
ST	77848	6256	5.59295
ST	87496	5609	5.5694
ST	79868	5641	6.54079
ST	162364	7714	2.87687
ST	279602	9426	2.44061
ST	225476	8598	2.4517
ST	273116	8452	1.95997
ST	236967	8698	2.23618
ST	250264	8815	1.91518
ST	122566	7497	3.2048
ST	396335	9326	1.72506
ST	189166	8480	2.73252
ST	257743	9676	2.40084
ST	71811	7240	3.92697
ST	134092	7533	2.54676
ST	45624	6092	3.92995
ST	194341	8560	2.28464
ST	118194	6933	2.89439
ST	99506	7521	2.81591
ST	187878	7752	2.00183
ST	107631	6545	2.99356
ST	456194	10626	1.94632
ST	157709	7752	2.32834
ST	261461	8477	1.85687
ST	60367	6931	3.82328
ST	57077	6564	3.88423
ST	180280	8669	2.19381
ST	15799	4107	5.66492
ST	270784	9415	2.22207
ST	311785	9201	1.60495
ST	323097	9595	1.8397
ST	223692	9211	1.90575
ST	41742	6073	3.13593
ST	184590	8843	2.37608
ST	585857	10949	1.33736
ST	105634	7190	2.93087
ST	100961	6935	3.07842
ST	243332	8854	1.87768
ST	53647	5969	3.42796
ST	144608	8104	2.25714
ST	236618	8503	2.06409
ST	241234	8902	2.15517
ST	195662	8187	2.29477
ST	87249	6990	3.14961
ST	221957	8279	2.14636
ST	173377	8324	2.35441
ST	281693	8986	1.83462
ST	209644	7751	2.00435
ST	199043	9248	2.86069
ST	117047	7062	2.07523
ST	518855	10634	1.47286
ST	185440	9034	2.66609
ST	223006	8936	1.92999
ST	202084	8500	2.07884
ST	22183	4136	2.82649
ST	126472	8363	2.79667
ST	146855	7575	2.75374
ST	194313	7934	2.02663
ST	162112	7631	2.25153
ST	414745	9525	1.89104
ST	125151	8051	2.36434
ST	244928	7909	1.62497
ST	235609	8283	2.14338
ST	153430	7182	2.72046
ST	196793	8332	1.93604
ST	251423	8711	1.73572
ST	212004	7687	2.04289
ST	293686	9257	1.74847
ST	208024	8173	1.77864
ST	209252	8558	1.85183
ST	330082	8764	1.62929
ST	333617	9192	1.65429
ST	363197	9278	1.90503
ST	271241	9288	1.84301
ST	282340	9221	1.77516
ST	245971	8380	2.23685
ST	160229	7428	3.58861
ST	80710	7240	4.56945
ST	130804	7451	2.95022
ST	204884	7484	2.10363
ST	92164	7278	3.08146
ST	39656	5706	5.58301
ST	82414	6595	3.27978
ST	31582	5050	5.07568
ST	189114	7086	2.18334
ST	209610	7540	1.79619
ST	51240	5719	3.27869
ST	365634	9001	1.55538
ST	111350	7365	2.61248
ST	131945	7542	3.00201
ST	120077	7537	3.26124
ST	77919	6113	3.93614
ST	148788	7720	2.52305
ST	234095	9094	2.50497
ST	198161	8750	4.63916
ST	194483	8533	2.87274
ST	157841	7678	3.19435
ST	152568	7661	3.44502
ST	45038	5057	5.6419
ST	26125	5251	5.46986
ST	267685	8409	2.38004
ST	146296	7551	3.67884
ST	244103	8239	2.37564
ST	102621	6622	3.63961
ST	182388	7422	3.33684
ST	34969	4765	4.98441
ST	129415	7546	3.48723
ST	188251	8164	2.88976
ST	34622	4660	6.59118
ST	178051	7773	3.29007
ST	200908	8606	2.85106
ST	201309	8072	2.99589
ST	103777	6854	3.92091
ST	216258	8070	2.80221
ST	311549	9332	2.20383
ST	96021	6579	4.1543
ST	132786	8063	4.02301
ST	148957	6961	3.27343
ST	246907	8411	2.73139
ST	162299	8579	3.7511
ST	176517	8822	3.31526
ST	63447	6363	5.09717
ST	233934	9605	2.50797
ST	258028	8422	2.35091
ST	184651	7839	2.94339
ST	218219	7466	2.81231
ST	105942	7504	3.72751
ST	253664	8411	2.69057
ST	91736	6541	4.57399
ST	123070	7863	3.94653
ST	144235	7913	3.50608
ST	144748	7514	3.51369
ST	179484	7677	3.09777
ST	229242	8884	3.10022
ST	221071	9351	2.94973
ST	93395	7624	4.06125
ST	266151	8626	2.74844
ST	352612	9656	2.42164
ST	519646	10766	1.84549
ST	68615	6470	3.82424
ST	46624	5147	3.82636
ST	171597	7830	2.39282
ST	296740	9248	2.56352
ST	86508	6884	5.34864
ST	199019	7953	2.69221
ST	125329	8216	4.02062
ST	17512	4305	6.1101
ST	253245	8344	2.72621
ST	170452	7568	4.07798
ST	314278	8932	2.5907
ST	296333	8997	2.36288
ST	88010	6554	5.68685
ST	214282	7707	3.49213
ST	100942	7253	5.38824
ST	106023	6770	4.27454
ST	66088	6773	6.08734
ST	32741	4762	8.60084
ST	80546	6676	4.17029
ST	142783	7160	2.43166
ST	141095	7092	4.58698
ST	140346	7352	4.20603
ST	131155	7640	4.34677
ST	160425	7520	4.22191
ICSI	382047	9498	2.26935
ICSI	260471	9154	2.97615
ICSI	408077	9632	2.50565
ICSI	563745	10489	2.16108
ICSI	179357	8363	3.65695
ICSI	293437	9893	2.7897
ICSI	171644	6739	3.40297
ICSI	302382	8557	2.97207
ICSI	87887	5972	2.93331
ICSI	365726	9452	2.55382
ICSI	241278	8857	3.29164
ICSI	114193	5951	3.60618
ICSI	243684	8627	3.10361
ICSI	165454	7739	4.2199
ICSI	429802	9794	2.8078
ICSI	404768	9806	2.77665
ICSI	233480	9016	3.60887
ICSI	265913	8793	2.99459
ICSI	374583	8891	3.49856
ICSI	118147	7693	5.21638
ICSI	473466	10028	1.80266
ICSI	183481	8096	3.03247
ICSI	59375	6404	5.87116
ICSI	296130	9664	2.78594
ICSI	123844	7968	4.64536
ICSI	73380	5393	3.38376
ICSI	386878	9479	1.6734
ICSI	140491	8213	2.84502
ICSI	93150	6569	1.15405
ICSI	61038	7660	3.87136
ICSI	111645	7044	1.34892
ICSI	203542	9139	2.88589
ICSI	275012	8988	1.92864
ICSI	195463	8461	2.33957
ICSI	189846	7929	2.63793
ICSI	143193	7420	2.60278
ICSI	283650	8617	2.05006
ICSI	257057	8115	1.6829
ICSI	13729	4187	7.66261
ICSI	40288	6659	5.87768
ICSI	64126	7287	5.87593
ICSI	276508	8378	1.90266
ICSI	208784	7897	2.45373
ICSI	261553	8892	2.34025
ICSI	257104	9488	2.02408
ICSI	302403	10086	2.23014
ICSI	211599	8951	2.36863
ICSI	358683	9537	1.98197
ICSI	57145	6269	5.31805
ICSI	165153	8753	2.86825
ICSI	438589	9385	1.62612
ICSI	293859	7704	1.90806
ICSI	111654	6504	3.35232
ICSI	29440	5661	6.67799
ICSI	99676	7364	3.0258
ICSI	87881	7598	3.99973
ICSI	97720	8218	2.80802
ICSI	182957	6957	2.12946
ICSI	326270	9127	2.13995
ICSI	118041	7724	2.8956
ICSI	218383	8793	2.94116
ICSI	185132	8535	3.4651
ICSI	340659	9966	2.44937
ICSI	206326	7345	2.83823
ICSI	196393	7840	3.6427
ICSI	204514	8559	4.15424
ICSI	326940	8681	3.04735
ICSI	83743	6490	4.31439
ICSI	150676	7013	4.34309
ICSI	109561	7813	7.39132
ICSI	198525	8255	3.16333
ICSI	59517	5871	11.805
ICSI	204808	9126	4.32649
ICSI	365966	9887	2.24228
ICSI	84560	6540	8.63765
ICSI	40645	6234	16.9689
ICSI	180111	9222	3.28075
ICSI	282622	9098	2.39472
ICSI	286636	9133	2.63749
ICSI	276961	8106	2.59495
ICSI	259413	8473	3.08119
ICSI	383453	9132	2.02893
ICSI	66416	7483	5.23518
ICSI	279973	9931	2.66704
ICSI	313321	10354	2.95575
ICSI	441590	9560	2.01975
ICSI	362137	8854	2.30079
ICSI	73496	6543	5.35675
ICSI	179049	8983	3.60404
ICSI	124544	8546	3.38675
ICSI	186863	8662	3.44209
ICSI	220951	7214	3.9158
ICSI	102820	4786	4.62459
ICSI	34512	4036	11.5844
ICSI	377272	8785	2.44996
ICSI	323985	8655	2.01429
ICSI	43200	4814	13.4954
ICSI	280752	7776	2.14246
ICSI	66941	7253	2.45141
ICSI	642125	10412	1.73798
ICSI	324000	9868	2.01451
ICSI	53866	6488	8.09416
ICSI	235090	7669	2.72279
ICSI	220323	8420	2.74461
ICSI	325632	8225	2.00226
ICSI	282470	8864	2.26891
ICSI	250276	9699	3.53769
ICSI	351148	9494	2.27169
ICSI	294162	9045	2.0074
ICSI	244916	8273	2.42655
ICSI	297264	7938	2.30065
ICSI	124941	7522	3.56168
ICSI	382131	9305	2.27409
ICSI	674690	11181	1.37797
ICSI	478319	9633	1.72772
ICSI	207884	8628	2.96319
ICSI	220911	8805	2.88532
ICSI	144438	6827	3.08575

## Sheet: Fig 1D
Lineage	EPI	PE	TE
TE	0.951097	1.19147	1.59067
TE	0.998151	0.93314	1.46804
TE	1.08421	1.22927	1.70157
TE	0.805265	0.834281	1.35549
TE	0.697322	0.820071	1.142
TE	1.0348	1.37842	1.80335
TE	0.882324	1.1652	1.56134
TE	0.776887	0.775604	1.34961
TE	0.903035	1.04245	1.40568
TE	0.813597	0.905059	1.23999
TE	1.07112	1.04942	1.14865
TE	0.665808	0.698183	0.754012
TE	0.934364	1.18076	1.46319
TE	0.986212	1.21257	1.69736
TE	0.936901	0.912902	1.40929
TE	0.76913	0.85958	1.36784
TE	0.792393	0.784287	1.33923
TE	1.02292	1.11177	1.7199
TE	0.620322	0.71454	1.11816
TE	0.972506	1.05589	1.47817
TE	0.883535	1.09342	1.46112
TE	0.927481	1.12408	1.56784
TE	1.00392	1.08412	1.31457
TE	0.877963	0.725735	1.01374
TE	0.969524	0.747214	1.18899
EPI	1.19874	0.861748	0.934483
TE	0.937175	0.896366	1.16988
EPI	1.24944	0.963368	1.07075
EPI	1.18808	0.856976	0.973976
TE	1.00412	0.924883	1.24838
EPI	1.34595	1.09053	1.03027
EPI	1.24735	0.881679	1.06628
EPI	1.00295	0.633024	0.836377
EPI	1.26869	1.05844	1.05606
TE	1.05339	0.839727	1.18916
EPI	1.03326	0.683252	0.86535
TE	1.00983	0.872106	1.24031
TE	0.737176	0.65681	0.867675
EPI	1.20147	0.78257	0.972407
EPI	1.14794	0.841869	0.978164
EPI	1.15134	0.887594	1.11122
TE	1.01734	0.831422	1.14877
TE	0.756074	0.592226	0.88473
EPI	1.1905	0.846256	1.01472
EPI	1.25887	1.0657	1.11468
TE	1.15889	1.0034	1.37179
TE	0.71183	0.595869	0.888603
TE	1.10376	1.1004	1.38271
TE	1.1441	1.00487	1.34117
TE	0.90612	0.859945	1.15773
TE	0.980232	0.829545	1.20474
TE	0.973291	0.821208	1.12438
TE	1.02307	0.905949	1.14778
TE	1.02052	0.822605	1.17956
TE	1.15641	0.986309	1.40983
TE	1.17241	1.01297	1.40502
TE	0.980591	0.834978	1.28573
TE	0.952251	0.854226	1.21985
TE	1.12192	0.980514	1.32122
TE	0.911804	0.794373	1.24345
TE	1.17125	1.17867	1.51396
TE	1.15838	1.1685	1.48481
TE	1.16574	1.01947	1.45408
EPI	0.992889	0.673049	0.768589
TE	1.12455	1.03176	1.42531
TE	1.22609	1.09682	1.52589
TE	0.992039	0.793455	1.27092
TE	1.0337	0.802084	1.29213
TE	0.93733	0.768073	1.17925
TE	0.98287	0.854511	1.201
EPI	1.15314	0.752907	0.832439
TE	1.06505	0.951714	1.3028
TE	1.11731	1.19411	1.43266
TE	0.989324	0.936363	1.25329
TE	0.9976	0.96345	1.24153
TE	1.09585	1.03371	1.32441
TE	1.11692	1.16116	1.49509
TE	1.18579	1.11907	1.50149
TE	1.07066	1.06193	1.36107
TE	0.926143	0.844611	1.22198
TE	0.929425	0.93283	1.13808
TE	1.05852	0.864667	1.29597
TE	1.10635	1.04598	1.31261
TE	0.972396	0.765944	1.08321
TE	0.958237	0.82937	1.08877
TE	1.26206	1.08805	1.28417
TE	0.992749	0.684	0.962454
TE	1.09753	0.919978	1.21916
TE	1.1482	1.02041	1.2944
TE	1.0026	0.864405	1.09096
TE	1.04425	0.796424	1.21091
TE	0.990011	0.898485	1.12148
TE	1.1367	0.832106	1.15375
TE	0.932906	0.663817	1.02208
EPI	1.54758	1.27219	1.26951
TE	0.902028	0.751608	1.0963
EPI	1.2304	0.936832	1.09081
EPI	1.31391	1.07658	1.14502
EPI	1.46468	1.2472	1.29364
TE	0.8655	0.756935	0.966816
TE	0.899425	0.712636	0.903283
TE	0.818293	0.633688	0.804412
TE	0.835671	0.637624	0.973378
TE	0.950747	0.643883	0.871093
TE	0.99033	0.711852	1.01301
TE	0.739264	0.513081	0.783732
TE	0.823996	0.596678	0.886782
TE	0.874617	0.672273	0.93237
EPI	1.12163	0.768167	1.0042
TE	0.877295	0.663891	0.942346
TE	0.820686	0.600004	0.88609
TE	0.845799	0.58125	0.815986
TE	1.08432	0.828877	1.08607
EPI	1.4492	1.03409	1.257
TE	0.859163	0.772545	1.00674
TE	0.874665	0.681985	0.90833
TE	0.94137	0.836166	0.950471
EPI	1.33929	0.946191	1.10492
TE	0.837005	1.16098	1.60686
TE	0.701475	0.968568	1.37421
TE	0.545561	0.652624	1.07143
TE	0.704729	0.907191	1.33006
TE	0.806449	1.04401	1.40685
TE	0.83727	1.18085	1.67143
TE	0.664428	1.01264	1.45772
TE	0.853153	1.26515	1.68687
TE	0.81337	1.15472	1.60133
EPI	1.27091	1.10988	1.11702
TE	0.728869	1.13189	1.51993
TE	0.689388	0.990521	1.39836
TE	0.625708	0.883615	1.31497
TE	0.762025	1.12839	1.57201
TE	0.74505	1.10315	1.5209
TE	0.748352	1.12663	1.53233
TE	0.783664	1.16694	1.58883
TE	0.825504	1.17147	1.6236
TE	0.823396	1.17184	1.53743
TE	0.705173	1.05365	1.45432
TE	0.744912	1.09021	1.54116
TE	0.550383	0.858271	1.2165
EPI	1.27029	1.06021	0.9903
TE	0.720171	1.02765	1.4671
TE	0.531849	0.789765	1.12992
TE	0.626858	0.832753	1.21961
TE	0.564243	0.897725	1.16903
TE	0.68428	0.996509	1.37243
EPI	1.21111	0.913236	0.976213
EPI	0.965263	0.848235	0.919667
TE	0.634466	0.87805	1.31584
TE	0.770538	0.995963	1.49429
TE	0.861443	1.22042	1.72034
TE	0.716883	0.96113	1.33043
TE	0.810046	1.12626	1.59141
TE	0.795805	0.985059	1.42914
EPI	1.3599	1.2333	1.16263
TE	0.777446	0.982326	1.46884
TE	0.802895	1.10522	1.52224
TE	0.744055	0.925823	1.44816
TE	0.912948	1.15257	1.58298
TE	0.854369	1.02187	1.40664
TE	0.759039	0.965357	1.402
EPI	1.0499	1.14177	1.06386
TE	0.65023	0.852859	1.27888
TE	0.715332	0.9144	1.33621
EPI	1.33132	1.16323	1.07755
EPI	1.26415	1.12881	1.06858
TE	0.781813	1.02785	1.6247
TE	0.71104	0.997139	1.45384
TE	0.762481	0.945859	1.40199
TE	0.672142	0.868852	1.24424
TE	0.77911	1.08551	1.48269
TE	0.693593	0.964536	1.41632
TE	0.640941	0.865272	1.19665
TE	0.826313	1.1597	1.62029
PE	1.15218	1.42527	1.06058
TE	0.69955	0.994852	1.37739
TE	0.759868	0.867513	1.12865
TE	1.02883	1.34488	1.847
TE	0.915684	1.15462	1.62317
TE	0.893078	1.18327	1.62619
TE	1.05794	1.30245	1.75276
TE	1.03577	1.34899	1.88308
TE	0.894201	1.2636	1.69999
TE	0.982849	1.08463	1.66489
TE	0.814734	1.15266	1.62531
TE	0.964257	1.28655	1.73349
TE	0.872329	1.05102	1.43231
TE	0.832414	1.10382	1.57646
TE	0.98822	1.24301	1.67272
TE	0.790267	1.07432	1.45907
TE	0.99919	1.26494	1.67581
TE	0.95263	1.19961	1.63884
TE	0.71648	0.675083	0.979931
EPI	0.75696	0.596036	0.838439
TE	0.859331	1.20208	1.60346
PE	1.36637	1.65426	1.41092
TE	1.01453	1.29141	1.79803
TE	0.925474	1.20052	1.62542
TE	0.904486	1.20475	1.72829
TE	1.05089	1.27694	1.80602
TE	1.19262	0.923708	1.20538
TE	0.875931	1.11223	1.5334
TE	0.961981	1.28471	1.70805
TE	1.02227	1.3507	1.88134
TE	0.899504	1.23187	1.68288
TE	0.985057	1.17834	1.59301
TE	0.960866	1.26861	1.70435
TE	0.843764	1.13566	1.55977
PE	1.29186	1.63966	1.39658
TE	1.09803	1.24698	1.76798
TE	0.892294	1.1352	1.60708
TE	1.00482	1.19705	1.76342
TE	1.08202	1.20627	1.74468
TE	0.927756	1.08656	1.63098
TE	0.82853	1.07987	1.54203
TE	0.831489	1.07519	1.53333
EPI	1.32922	1.29033	1.27522
PE	1.21311	1.54827	1.33232
TE	0.907982	1.19751	1.69466
TE	0.962163	1.19263	1.64623
TE	0.872018	1.08756	1.46624
TE	0.902789	1.17671	1.58639
TE	1.24885	1.21783	1.33611
TE	1.3949	1.20108	1.57277
TE	0.670408	1.04119	1.49092
TE	0.706648	1.08439	1.59437
TE	0.653594	0.85473	1.24149
TE	0.870094	1.10162	1.58274
TE	1.03426	1.40687	1.95489
TE	0.876167	1.23807	1.74272
TE	0.706624	0.867324	1.18073
TE	0.792938	1.05223	1.5799
EPI	1.27912	0.959203	1.26964
TE	0.605492	0.926676	1.41951
TE	0.584536	0.762704	1.03452
TE	0.811178	1.22313	1.70808
TE	0.528582	0.663819	0.95315
TE	0.548904	0.73524	0.962912
TE	0.696044	0.801751	1.11821
TE	0.617453	0.786014	1.25362
TE	0.71232	1.15755	1.60523
TE	0.626629	0.772235	1.14437
TE	0.868925	1.23252	1.77874
TE	0.923179	1.1956	1.83673
TE	0.748633	0.971031	1.52965
TE	0.538948	0.528832	0.860123
TE	0.775505	1.13428	1.69214
TE	0.852558	1.25106	1.78982
TE	0.535715	0.940251	1.2606
TE	0.960075	1.41806	1.9742
TE	0.720511	1.11652	1.6348
TE	0.766498	1.20567	1.7776
TE	0.589823	0.790438	1.15085
TE	0.890466	1.20976	1.82729
TE	0.769191	0.875439	1.51856
TE	0.824097	1.18617	1.79549
TE	0.866581	1.22513	1.84832
TE	0.779865	0.933519	1.19321
TE	0.753936	1.06285	1.56521
TE	0.68549	1.07335	1.60459
TE	0.725157	1.0905	1.60362
TE	0.681905	1.02861	1.53184
TE	0.673973	1.04633	1.41098
TE	0.797577	0.99557	1.33455
TE	0.553125	0.752704	1.07205
TE	0.709573	0.923147	1.22392
TE	0.54105	0.661338	0.961052
TE	0.932141	1.1603	1.76477
TE	0.908606	1.03196	1.39543
TE	0.619475	0.690952	0.986415
TE	0.553326	0.690806	0.914218
TE	0.722619	0.745667	1.12598
TE	0.507541	0.546657	0.794517
TE	0.702699	0.865122	1.1641
EPI	0.930314	0.79649	0.850136
TE	0.933528	0.873064	1.15566
TE	0.818573	1.03346	1.41467
TE	0.768928	0.937334	1.38598
TE	0.844172	0.880016	1.47534
TE	0.935771	1.06457	1.64991
TE	0.882696	1.03825	1.56521
TE	0.866438	1.03873	1.55216
TE	0.795336	0.900242	1.46708
TE	0.758112	0.990728	1.30672
TE	0.799616	0.867445	1.04806
TE	1.10338	1.00432	1.25311
TE	1.15293	1.06211	1.25978
TE	0.937218	1.05086	1.68461
TE	0.723127	0.592296	0.739595
TE	0.89066	0.899702	1.47451
TE	0.847816	0.81966	1.38717
TE	0.551808	0.544498	0.792425
EPI	1.52349	1.03651	1.21282
TE	1.0541	1.08746	1.77281
TE	0.9657	1.09693	1.78076
TE	0.923086	1.05344	1.64916
TE	0.663734	0.74669	1.16588
TE	0.568098	0.554373	0.797296
TE	0.799664	0.830662	1.5027
TE	0.565756	0.583199	0.924326
TE	0.924049	1.07739	1.73154
TE	0.946639	0.993682	1.67112
TE	1.04207	1.06536	1.73188
TE	0.882881	0.996863	1.6272
TE	0.950999	1.05778	1.71361
TE	1.01044	1.05958	1.80057
TE	0.938974	0.986263	1.59745
TE	0.810377	0.869237	1.52298
TE	0.873729	1.01589	1.53829
TE	0.893657	1.11598	1.70141
TE	0.730585	0.910045	1.32334
TE	0.94606	1.23709	1.51739
TE	0.838081	0.896724	1.51309
TE	0.896522	0.940604	1.56981
TE	1.16275	1.26335	1.58034
TE	0.974182	0.995577	1.17007
EPI	1.31428	1.15475	1.17561
TE	0.870059	1.12784	1.41551
TE	1.14645	1.30806	1.79955
TE	0.816255	0.830885	1.07163
TE	1.21044	1.28518	1.58939
TE	1.35225	1.41383	1.75106
TE	1.26259	1.34901	1.46075
EPI	1.25042	1.18627	1.185
TE	1.00522	1.15366	1.54454
TE	0.998788	1.19615	1.65369
TE	0.917911	1.13813	1.50644
TE	1.17562	1.10899	1.23974
EPI	1.0915	0.74302	0.860026
TE	0.902203	1.19816	1.7428
TE	0.87586	1.15728	1.6391
TE	0.828882	0.943557	1.42506
TE	1.2281	1.30298	1.77143
TE	0.742419	0.804794	1.07308
TE	0.79716	0.797851	1.04242
EPI	1.04853	0.972354	1.04593
TE	0.893028	1.17201	1.70479
EPI	1.36568	1.2774	1.30412
TE	0.862025	1.16942	1.6017
TE	0.801896	1.09185	1.55909
TE	0.804449	0.742146	1.11972
TE	1.11113	1.27945	1.75972
TE	1.07599	1.18405	1.55003
TE	0.932963	1.19418	1.59738
TE	0.960947	1.05098	1.34396
TE	0.80771	0.887131	1.36714
TE	0.976375	1.03111	1.49145
TE	0.785375	0.877415	1.24513
TE	0.622763	0.715043	1.00522
TE	0.539633	0.667742	0.86846
TE	0.581886	0.656165	0.945157
TE	0.878047	1.14841	1.54413
TE	0.836427	1.07572	1.5386
TE	0.96935	1.19852	1.71907
TE	0.93784	1.12406	1.67748
TE	0.831313	0.967529	1.59199
TE	0.912431	1.12317	1.67817
TE	0.968347	1.10018	1.68672
TE	0.923428	0.958387	1.56509
TE	1.01476	1.1959	1.8781
TE	0.845532	0.942232	1.55411
TE	0.872707	1.09269	1.54704
TE	0.772897	1.04714	1.42594
TE	1.03001	1.09303	1.75299
TE	0.917492	0.833995	1.17566
TE	1.07814	0.854276	1.27171
TE	0.778883	0.603988	1.03457
TE	0.835133	0.559086	1.06137
TE	0.733996	0.54179	0.707321
TE	0.76183	0.593185	1.01316
TE	0.965045	0.666281	1.02108
TE	1.03038	0.786434	1.20181
EPI	1.20698	0.641944	0.823203
TE	1.03871	0.809749	1.3201
EPI	1.24046	0.765923	0.917559
EPI	1.20429	0.784401	0.916297
TE	0.849678	0.679689	1.17968
EPI	1.1919	0.82665	1.03218
TE	0.684446	0.566232	0.988424
EPI	1.22613	0.669446	0.838783
TE	0.939678	0.757125	1.25234
TE	1.06093	0.848052	1.23675
TE	1.05588	0.763635	1.06683
TE	0.904934	0.761764	1.31633
EPI	1.18754	0.624185	0.884246
TE	1.13304	0.907977	1.36259
TE	1.03396	0.834333	1.41619
TE	0.805008	0.631503	1.06417
TE	0.756705	0.623831	0.99888
TE	0.597664	0.569718	1.04606
TE	0.891359	0.765236	1.43411
TE	0.795222	0.748752	1.39004
TE	0.737279	0.685503	1.28444
TE	0.858106	0.870398	1.57597
TE	0.772975	0.800206	1.3183
TE	0.88125	0.849257	1.60361
TE	0.68223	0.653463	1.20674
TE	0.694015	0.665935	1.32722
EPI	1.38363	0.853669	1.01797
TE	0.718195	0.724441	1.33876
TE	0.564707	0.556239	0.996707
TE	0.748016	0.728917	1.25538
PE	1.09607	0.965295	0.919497
TE	0.638743	0.74049	1.18905
TE	0.759252	0.708317	1.34124
TE	0.771784	0.715729	1.40117
TE	0.806557	0.790924	1.45271
TE	0.815672	0.806325	1.48488
TE	0.749173	0.814108	1.41102
TE	0.862465	0.798298	1.52456
TE	0.838901	0.807311	1.4152
TE	0.552525	0.529445	0.936427
EPI	1.30107	0.826814	0.996705
EPI	1.52028	1.00596	1.15208
TE	0.761607	0.757392	1.409
EPI	1.09596	0.637782	0.851265
EPI	1.02008	0.634965	0.818629
TE	0.65324	0.769139	1.24424
TE	0.559157	0.707438	1.1187
EPI	1.08763	0.727572	0.801071
TE	0.689051	0.690097	1.29357
TE	0.628967	0.607048	1.15486
TE	0.652844	0.620877	1.19897
TE	0.541842	0.58048	1.07312
TE	0.551989	0.563246	1.11607
TE	0.658495	0.634192	1.18343
TE	0.714965	0.703496	1.32355
TE	0.653063	0.601259	1.19037
TE	0.64167	0.641953	1.24707
TE	0.709033	0.705367	1.28994
TE	0.590007	0.586341	1.09144
TE	0.743101	0.783162	1.32608
TE	0.834465	1.1057	1.5429
TE	0.680774	0.718192	1.32735
PE	1.27177	1.33629	1.21933
PE	1.10137	1.19389	1.10743
EPI	1.17393	0.815989	0.978316
EPI	1.27234	0.966845	1.17214
TE	0.797977	0.895723	1.40178
EPI	1.33243	0.900857	1.08604
EPI	1.04316	0.987008	0.938961
PE	1.15292	1.1019	1.09759
TE	0.662617	0.886797	1.3523
TE	0.823422	0.909953	1.4827
EPI	1.13226	0.888184	1.04356
TE	0.886546	0.866253	1.5489
PE	1.11696	1.16745	1.07424
TE	0.854651	0.898447	1.528
TE	0.903707	0.969912	1.66063
EPI	1.2135	0.941751	1.056
TE	0.6351	0.666946	1.22235
TE	0.884007	1.02087	1.74445
TE	0.756058	0.790707	1.39897
TE	0.791789	0.821792	1.5035
TE	0.904339	0.963265	1.67555
TE	0.839312	0.878369	1.58728
TE	0.912883	0.950769	1.76559
TE	0.570496	0.661988	1.08735
TE	0.586548	0.62436	1.21922
TE	0.731636	0.784097	1.52975
TE	0.796725	0.855642	1.55313
TE	0.729183	0.771248	1.47347
TE	0.748353	0.793466	1.51945
TE	0.728664	0.799081	1.51718
TE	0.746979	0.818472	1.49535
TE	0.858258	0.903118	1.69175
TE	0.851465	0.971086	1.67617
TE	0.640274	0.682343	1.39735
TE	0.755462	0.815946	1.56635
TE	0.683217	0.737877	1.44596
TE	0.696647	0.747923	1.39934
TE	0.74706	0.815431	1.51841
TE	0.671053	0.734387	1.42387
TE	0.609932	0.687013	1.27839
TE	0.761432	0.881643	1.584
TE	0.566705	0.616242	1.24388
TE	0.718062	0.763796	1.46617
TE	0.513842	0.477504	1.02829
TE	0.688196	0.712905	1.43659
TE	0.527122	0.615898	1.23155
TE	0.7092	0.811464	1.41941
TE	0.642019	0.619434	1.17472
TE	0.742545	0.595341	1.09015
TE	0.563266	0.459085	0.859715
TE	0.590557	0.567178	1.06237
EPI	1.37808	1.12232	1.02197
TE	0.824535	0.692787	1.09004
TE	1.11533	0.92216	1.0504
EPI	1.08575	0.780904	0.836979
TE	1.06994	1.0541	1.35399
TE	0.960742	0.997846	1.21529
TE	0.881951	0.775821	1.10707
TE	1.14801	1.13073	1.32463
TE	1.0197	1.08433	1.46809
TE	0.953744	0.764864	0.852831
TE	0.856927	0.821816	0.957244
TE	0.971842	0.865674	1.11711
TE	0.76589	0.729439	0.971562
TE	0.765055	0.811724	1.06375
TE	0.996849	1.01136	1.24624
TE	1.10941	1.23929	1.49912
EPI	1.22211	1.08476	1.15444
TE	1.06194	1.0853	1.28741
TE	1.28219	1.0609	1.29912
EPI	1.08528	0.928794	0.983748
TE	0.835751	0.622905	0.716041
EPI	1.33982	1.17455	1.10697
EPI	1.31112	1.09197	1.08659
TE	0.999639	0.981841	1.35198
TE	0.963453	0.977271	1.39432
TE	0.954165	0.881496	1.31746
TE	1.01591	1.00303	1.53912
TE	0.934051	0.898613	1.2817
TE	0.985209	0.861	1.24055
TE	0.989334	0.868822	1.31189
EPI	1.0969	0.807661	0.945931
EPI	1.17427	0.683848	0.939742
EPI	1.08956	0.675928	0.860061
TE	0.986311	0.99669	1.4751
TE	1.1084	0.95751	1.26567
TE	0.97026	0.832502	1.13145
TE	1.13601	0.858266	1.09561
TE	1.07652	1.05751	1.51903
TE	0.934776	0.962815	1.29478
TE	0.909571	0.89048	1.19925
TE	0.966756	0.842001	1.39398
TE	0.937034	0.901902	1.15911
EPI	1.2958	1.0419	1.05521
TE	0.977309	1.03148	1.29168
TE	0.82061	0.753322	0.825415
EPI	1.13981	0.857987	1.12249
TE	1.13595	0.926614	1.20472
TE	0.837001	0.786786	0.999251
TE	1.13701	0.998783	1.36643
TE	1.19861	1.0222	1.30694
TE	1.11082	0.965584	1.27785
TE	1.22459	0.980847	1.26741
EPI	1.26651	0.985535	1.22587
TE	1.13193	1.02135	1.49441
TE	1.00831	0.924019	1.26368
TE	1.30319	1.2561	1.53017
EPI	1.21688	0.965113	1.14032
EPI	1.26134	1.06019	1.16511
EPI	1.5309	1.18365	1.31234
EPI	1.24836	0.86753	1.08376
TE	0.993363	0.757646	1.21591
TE	0.830192	0.670617	1.25059
TE	1.11986	0.831078	1.31939
EPI	1.02918	0.58361	0.731277
EPI	1.16832	0.739611	0.897172
TE	0.953894	0.768942	1.22819
TE	1.02323	0.79914	1.33981
TE	0.669668	0.513742	0.924333
TE	0.909235	0.808224	1.40148
EPI	1.42299	0.971829	1.13198
TE	0.915756	0.758514	1.22132
TE	1.07341	0.815907	1.31246
TE	1.02145	0.787202	1.3366
TE	0.978617	0.769284	1.29716
TE	1.14287	0.896283	1.44832
EPI	1.40632	1.08968	1.2764
TE	1.00995	0.849109	1.26094
TE	1.1768	0.797301	1.22877
TE	0.891881	0.763186	1.2908
EPI	1.24464	0.797998	0.931616
EPI	1.27682	0.828886	0.931728
TE	1.26118	0.960912	1.36653
TE	0.715091	0.614399	0.96145
TE	1.0059	0.812724	1.35739
TE	0.944528	0.766659	1.37642
TE	0.935786	0.797145	1.26382
TE	0.874293	0.775905	1.21662
EPI	1.11515	0.591129	0.780604
TE	0.62359	0.506234	0.847259
EPI	1.36226	0.881423	1.03371
TE	0.930451	0.801236	1.25562
TE	0.927896	0.8053	1.29581
TE	1.17473	1.15636	1.55509
TE	1.01761	0.989082	1.36178
TE	0.989409	0.890635	1.23065
TE	0.931978	0.853125	1.38943
TE	1.09063	0.921993	1.38062
EPI	1.00862	0.496174	0.764499
EPI	1.02365	0.534689	0.755759
EPI	1.15904	0.747727	0.989995
TE	0.935662	0.795911	1.41117
TE	0.895583	0.625724	1.09652
EPI	1.13902	0.625203	0.832347
TE	0.771162	0.631507	1.1548
TE	0.843822	0.702561	1.28414
TE	0.917693	0.64885	1.1329
TE	0.813982	0.637949	1.21108
TE	0.953842	0.745933	1.30174
TE	0.922227	0.760207	1.39674
EPI	1.33667	0.915453	1.00958
TE	1.15869	0.886601	1.41669
TE	0.988219	0.755091	1.21769
TE	0.895298	0.693247	1.1322
TE	1.16996	0.916523	1.39099
TE	0.930325	0.758886	1.23426
TE	1.00009	0.866331	1.57665
TE	0.994095	0.679221	1.17564
TE	0.880085	0.709819	1.3755
TE	0.87309	0.536398	0.821353
TE	0.759649	0.729312	1.36652
TE	0.751341	0.690531	1.34855
TE	0.732446	0.652534	1.28974
TE	0.983093	0.694334	1.16155
TE	0.89749	0.775617	1.43982
TE	0.70344	0.597736	1.21745
TE	0.779797	0.690469	1.3547
TE	0.762181	0.682733	1.32777
EPI	1.15534	0.757669	1.21297
TE	0.950911	0.767818	1.48016
TE	0.848398	0.767592	1.44286
TE	0.642232	0.560014	1.12901
TE	0.83261	0.723459	1.39543
TE	0.647445	0.52319	1.05933
TE	0.678435	0.564049	1.12609
TE	0.53199	0.442497	0.949438
TE	0.801645	1.01403	1.57616
TE	0.865101	0.700255	1.33397
TE	0.950097	0.86087	1.54899
TE	0.929725	0.894218	1.55088
TE	1.11173	0.796414	1.23973
TE	0.915977	0.6796	1.16134
TE	0.855959	0.739571	1.39826
TE	0.854788	0.75144	1.37458
TE	1.09895	0.753703	1.23276
TE	0.700934	0.684901	1.35015
TE	0.852883	0.894717	1.56806
TE	0.60761	0.638711	1.1892
TE	0.878196	1.01252	1.60816
TE	0.727355	0.671948	1.3174
TE	0.750862	0.735409	1.33126
TE	0.800156	0.822598	1.42739
TE	0.734049	0.694937	1.33751
TE	0.611209	0.596196	1.12164
EPI	1.0395	0.692135	0.764745
TE	0.788343	0.81814	1.45961
TE	0.627269	0.574059	1.2063
TE	0.758569	0.776435	1.37163
TE	0.530961	0.568036	1.06009
TE	0.792544	0.825824	1.50112
TE	0.723325	0.778691	1.38772
TE	0.741575	0.696771	1.27698
TE	0.661974	0.701875	1.26811
TE	0.746337	0.66837	1.34545
TE	0.6314	0.609422	1.18045
TE	0.584676	0.600846	1.1581
TE	0.572176	0.549737	1.16773
TE	0.71764	0.688975	1.35051
TE	0.711518	0.764878	1.36254
TE	0.7104	0.713538	1.28426
TE	0.784929	0.870926	1.52036
TE	0.622271	0.624146	1.17742
TE	0.810429	0.841287	1.47439
EPI	1.49008	1.40792	1.20995
TE	1.09364	1.2259	1.38519
TE	0.810543	0.991108	1.45053
EPI	1.18838	0.910729	0.885362
TE	0.576305	0.538105	1.09947
EPI	1.20381	1.01226	1.00268
EPI	1.29697	1.16734	1.20304
TE	0.749974	1.04462	1.54211
EPI	1.17257	1.0794	0.907133
TE	0.739521	0.832322	1.4064
TE	0.813398	1.12863	1.57935
TE	0.986228	1.22315	1.7761
TE	0.782428	0.984939	1.44769
TE	0.681693	0.789408	1.32279
TE	0.581669	0.529137	1.08668
TE	0.744092	0.747167	1.35979
TE	0.728244	0.715285	1.33114
TE	1.20037	0.986665	1.53206
TE	0.890082	0.761843	1.23218
TE	0.846616	0.684075	0.910379
TE	0.616465	0.566488	1.14976
TE	0.844282	0.7017	1.30376
TE	0.80499	0.698999	1.37707
TE	0.666642	0.615081	1.14764
TE	0.545046	0.520118	1.0473
TE	0.63542	0.65667	1.24031
TE	0.902295	0.691992	1.09781
TE	0.661357	0.474426	0.773125
TE	0.766357	0.525379	0.823337
TE	0.67509	0.586721	0.91641
EPI	0.96503	0.593189	0.771173
TE	0.694793	0.519368	0.957358
TE	1.19885	1.06817	1.5927
TE	0.823591	0.800619	1.33626
TE	0.940072	0.96796	1.58018
TE	0.946772	0.87739	1.42727
TE	1.04529	0.904284	1.4049
TE	0.745212	0.829493	1.34995
EPI	1.14922	0.830615	1.10454
EPI	1.14542	0.835285	1.08469
EPI	1.40497	1.0695	1.23479
TE	0.966552	0.895754	1.35289
TE	0.99285	0.777381	1.33079
TE	0.978284	0.796941	1.30642
TE	0.870783	0.823823	1.42903
TE	0.956231	0.928617	1.5142
TE	0.950938	0.885456	1.55688
TE	0.968755	0.915295	1.49901
TE	0.957245	0.748104	1.22208
TE	0.634797	0.609065	1.0812
TE	0.890174	0.824324	1.36669
TE	0.985081	0.911832	1.38931
EPI	1.26992	0.92641	1.13346
EPI	1.32541	0.938205	1.12283
TE	0.805305	0.966766	1.67987
TE	0.738748	0.868536	1.55309
TE	0.810255	0.935282	1.64416
TE	0.673068	0.729547	1.37906
TE	0.696825	0.771145	1.47142
TE	0.778813	0.796184	1.51205
TE	0.729708	0.906971	1.56685
TE	0.771486	0.883051	1.56586
TE	0.596347	0.747437	1.24291
TE	0.595964	0.64857	1.27913
TE	0.495749	0.543258	1.07262
TE	0.777731	0.937985	1.62693
TE	0.727789	0.833072	1.5285
TE	0.637842	0.715121	1.35947
TE	0.768098	0.845988	1.64658
TE	0.712128	0.779554	1.47326
TE	0.757747	0.803366	1.56614
TE	0.792242	0.919856	1.65526
TE	0.631943	0.682906	1.3307
TE	0.88047	0.94101	1.73307
TE	0.861789	0.985848	1.7576
TE	0.732421	0.820302	1.52883
TE	0.771371	0.855075	1.53885
TE	0.731487	1.11034	1.65225
TE	0.58962	0.758307	1.1846
TE	0.814013	1.20703	1.7999
TE	0.733591	0.891449	1.56258
TE	0.811524	1.06911	1.70162
TE	0.720898	0.805104	1.4812
TE	0.677734	0.722129	1.38821
TE	0.831564	0.871692	1.66459
TE	0.748911	0.802381	1.48524
TE	0.526625	0.695616	0.896306
TE	0.901486	1.09082	1.54252
TE	0.866664	1.05023	1.7131
TE	0.859122	1.14887	1.76954
TE	0.991215	1.25941	1.93286
TE	0.793584	0.952351	1.62462
TE	0.816975	1.00984	1.68256
TE	0.883814	1.13652	1.72667
TE	0.595249	0.749666	1.12285
TE	0.903865	1.16442	1.82757
TE	0.74947	1.11013	1.47012
TE	0.925698	1.1248	1.8448
TE	0.850701	1.0692	1.73491
TE	0.765015	1.03097	1.64115
TE	0.677022	0.843381	1.48824
TE	0.818133	1.0132	1.56647
TE	0.835802	1.11606	1.73046
EPI	1.32154	0.862795	1.07165
TE	0.894927	0.818181	1.41794
TE	1.08714	0.926983	1.55071
TE	1.12534	0.964206	1.55778
TE	0.798961	0.731181	1.21861
TE	0.806054	0.789348	1.33751
TE	1.08979	0.959966	1.5444
TE	0.975236	0.88469	1.40055
TE	0.877845	0.749342	1.34331
EPI	1.16957	0.726998	0.937934
TE	0.990021	0.86066	1.44816
TE	1.04798	0.934166	1.49271
TE	0.983646	0.780281	1.39776
TE	1.02266	1.03446	1.61085
TE	0.998349	0.941508	1.5126
EPI	1.32415	0.855583	1.04066
TE	0.555972	0.584451	0.906872
TE	1.09467	0.900893	1.50751
TE	0.957061	0.954047	1.54809
EPI	1.36993	1.03993	1.25561
TE	0.878495	0.754744	1.33865
TE	1.13639	0.958556	1.54291
TE	1.08501	0.935359	1.57354
TE	0.981974	0.911152	1.54549
TE	0.957646	0.912506	1.62041
TE	0.964954	0.879993	1.49447
TE	1.02258	1.02702	1.71921
TE	1.20991	1.10046	1.74166
TE	0.997692	0.824098	1.41687
TE	0.926454	0.841418	1.48849
TE	0.645243	0.515048	1.07489
TE	0.839286	0.715945	1.24528
TE	0.983082	0.881736	1.56751
TE	0.872661	0.768534	1.36301
TE	1.09396	0.958771	1.60232
TE	1.16219	1.08086	1.72698
TE	0.954842	1.13382	1.58349
TE	1.06085	1.12864	1.70863
TE	1.08565	1.00565	1.59902
TE	0.93382	0.838966	1.42884
TE	1.25536	1.11398	1.76912
TE	1.00563	1.07595	1.6859
TE	1.04041	0.99706	1.64413
TE	1.06984	1.05981	1.66514
TE	1.00148	1.03354	1.54998
TE	0.904778	0.824251	1.33704
TE	1.06195	1.01356	1.62455
TE	1.01461	0.97661	1.49882
EPI	0.899007	0.620216	0.858864
EPI	1.20375	0.81455	0.969504
TE	0.835296	0.844295	1.36352
TE	0.940588	0.980175	1.50869
TE	1.05851	1.11152	1.7218
TE	0.747633	0.715783	1.28856
TE	1.0539	1.05742	1.69099
TE	0.94708	1.03271	1.60184
TE	0.877094	0.741273	1.26001
EPI	1.15451	0.7786	1.04288
TE	0.689307	0.562272	1.00033
EPI	0.990806	0.588253	0.786513
EPI	1.49752	0.956366	1.09439
EPI	1.4486	0.940197	1.10881
EPI	1.08273	0.651149	0.759239
TE	1.07977	0.923872	1.62729
TE	0.821244	0.658119	1.12754
TE	0.887132	0.800602	1.40753
TE	1.14573	0.956127	1.46617
TE	0.811143	0.676305	1.21863
TE	1.02948	0.92869	1.63296
TE	0.732662	0.564263	0.949648
EPI	1.11848	0.765993	1.03733
EPI	1.32946	0.790141	0.963694
TE	1.07042	0.859113	1.55815
TE	1.21148	1.08763	1.82157
TE	1.08522	0.950761	1.64172
TE	1.03479	0.908453	1.57909
TE	0.7783	0.632276	1.22837
TE	0.947399	0.783858	1.39852
TE	1.05998	0.949827	1.56846
TE	1.00879	0.918052	1.5798
TE	0.7248	0.681832	1.16637
TE	0.995142	0.852357	1.55078
TE	1.13007	0.990533	1.70185
TE	1.04033	0.929536	1.6115
TE	1.12641	1.00301	1.68042
TE	0.945534	0.827495	1.36038
TE	0.988154	0.916132	1.61579
TE	1.09854	0.942403	1.60419
TE	1.07135	0.947162	1.59935
TE	0.975971	0.863248	1.17632
EPI	0.981996	0.600625	0.812029
EPI	1.16147	0.726887	0.94388
TE	0.856969	0.675999	0.997908
EPI	1.13859	0.814052	1.01251
EPI	1.41806	0.925018	1.19301
TE	1.16402	0.848266	1.2706
TE	0.806636	0.669462	0.960016
TE	1.35282	1.14663	1.55238
TE	0.908528	0.67213	1.01761
TE	1.06866	0.75266	1.22831
TE	1.20247	0.997757	1.37562
TE	1.16286	0.957954	1.33752
EPI	0.921477	0.680205	0.840959
TE	0.954327	0.899582	1.42274
TE	1.00054	0.825315	1.28722
TE	0.795487	0.69335	1.18016
TE	0.769126	0.680536	1.20486
TE	0.85195	0.867191	1.46822
TE	0.747203	0.654874	1.02369
EPI	0.998543	0.881402	1.24371
TE	0.686259	0.662044	1.20424
TE	0.823156	0.802013	1.4038
TE	0.726839	0.678659	1.21293
TE	1.15717	0.920608	1.33654
TE	0.549886	0.573168	1.04705
TE	0.938767	0.788832	1.36917
TE	1.05339	0.862382	1.45419
TE	0.955518	0.793751	1.40892
TE	1.00526	0.79	1.24577
TE	1.04502	0.875941	1.53121
TE	0.991996	0.809556	1.3827
EPI	1.44529	0.8701	1.05627
TE	1.1439	0.871356	1.2322
TE	0.951042	0.723648	1.07479
TE	1.04487	0.849871	1.45802
TE	0.987072	0.805396	1.30658
TE	0.79554	0.611435	0.993555
TE	1.35459	0.859888	1.22433
TE	0.993161	0.753151	1.19846
TE	1.14414	0.866622	1.38685
TE	0.894877	0.649138	1.06676
TE	0.985552	0.670341	1.02699
TE	0.984367	0.943949	1.49328
TE	0.765698	0.59925	1.03314
TE	1.04325	0.737685	1.14159
TE	0.798	0.654949	1.13945
TE	0.821157	0.795167	0.995121
TE	1.04531	1.02283	1.49585
TE	0.780332	0.563234	0.9458
TE	0.968083	0.860728	1.4596
TE	0.956341	0.801921	1.38098
EPI	1.15184	0.940894	1.20898
EPI	0.843756	0.572068	0.663783
EPI	1.28177	0.939669	1.1491
TE	0.855359	0.880549	1.50792
TE	0.633191	0.681257	1.16611
TE	0.690033	0.655371	1.28216
TE	0.828125	0.837854	1.39856
TE	0.588719	0.598307	1.06216
TE	0.83263	0.828403	1.43757
TE	0.719088	0.694157	1.31454
TE	0.693964	0.709641	1.26495
EPI	1.34171	0.971866	1.05053
EPI	0.921491	0.676461	0.817329
EPI	1.17722	0.891775	0.977106
TE	0.928218	0.989647	1.61928
TE	0.802711	0.951839	1.54892
TE	0.670309	0.734741	1.36859
TE	0.821346	0.896939	1.48175
TE	0.814211	0.956939	1.52121
TE	0.689465	0.85087	1.36502
TE	0.830966	1.02905	1.56972
TE	0.817693	0.928405	1.50115
TE	0.832506	0.922634	1.46128
EPI	0.926524	0.620561	0.749411
TE	0.799262	0.918798	1.53516
TE	0.727624	1.07049	1.51509
TE	0.91036	1.08045	1.64336
TE	0.626925	0.931913	1.27102
TE	0.854728	1.17143	1.64961
TE	0.782957	0.891807	1.47501
TE	0.88667	1.00287	1.66134
TE	0.936174	1.18279	1.43321
EPI	1.24629	0.845638	0.983318
EPI	1.14945	0.827726	1.06931
TE	1.00377	0.988422	1.58075
EPI	1.37642	1.03096	1.20952
EPI	1.30658	0.932351	1.09946
TE	0.596104	0.635566	0.886154
TE	1.16353	1.17837	1.67981
TE	0.936937	1.01908	1.48531
TE	1.34474	1.25087	1.5963
TE	0.927229	0.990908	1.48484
TE	1.19509	1.12907	1.59498
TE	1.17014	1.09497	1.57036
TE	1.06709	1.14033	1.45549
TE	0.740659	0.769124	1.24857
TE	0.88739	0.880471	1.43526
TE	0.771922	0.807055	1.31573
TE	0.641262	0.764459	1.12452
TE	0.751309	0.996207	1.64435
TE	0.857598	0.975099	1.63597
TE	0.650749	0.733545	1.31605
TE	0.537443	0.67237	1.10933
TE	0.696377	0.808303	1.32895
TE	0.671709	0.778452	1.29177
TE	0.673989	0.817107	1.34572
TE	0.827515	1.01797	1.65351
PE	1.29728	1.62769	1.21206
EPI	1.28233	1.00472	0.888421
PE	1.1314	1.40065	1.06673
TE	0.708466	0.885537	1.47468
TE	0.813452	0.985252	1.62829
PE	1.2715	1.5996	1.24139
TE	0.761418	1.10924	1.58107
EPI	1.33846	1.09539	1.10574
TE	0.862204	1.19471	1.74
TE	0.932011	1.19743	1.66402
TE	0.848615	1.12879	1.75955
TE	0.861807	1.14555	1.81728
TE	0.766699	0.97351	1.53477
TE	0.803315	1.1556	1.60758
TE	0.660396	0.954351	1.44713
TE	0.861941	1.2085	1.66685
TE	0.654476	0.903665	1.351
TE	0.775301	1.04071	1.66304
TE	1.01959	1.42668	1.705
TE	0.936728	1.24204	1.81933
TE	0.952874	1.23689	1.77913
TE	0.614536	0.689727	1.25219
TE	0.745343	0.998155	1.56589
TE	0.792583	1.11442	1.704
TE	0.971181	1.1779	1.79974
TE	0.731784	0.820979	1.10162
TE	0.728471	1.14102	1.51349
TE	0.803245	1.13439	1.68187
TE	0.786824	1.14716	1.49578
TE	0.76414	1.0452	1.64957
TE	0.762926	1.14976	1.66324
TE	0.846325	0.969886	1.70219
TE	0.819099	1.14462	1.74773
TE	1.01039	1.4105	1.97944
TE	0.953159	1.33075	1.90071
TE	0.992304	1.16256	1.74659
TE	0.867197	1.18157	1.73145
TE	0.86603	1.16516	1.5798
TE	0.824609	0.9299	1.4228
TE	0.832582	0.957996	1.38798
TE	0.875464	1.12767	1.73461
TE	0.56555	0.63508	1.23769
TE	0.885773	1.2551	1.76835
EPI	1.39348	1.07159	1.08341
TE	0.864558	1.10252	1.76988
TE	0.829122	1.00476	1.61406
TE	0.690693	0.929021	1.38058
TE	1.00491	1.33878	1.96814
TE	0.874146	1.11978	1.64973
TE	0.87826	1.14092	1.69438
TE	0.822374	1.07809	1.75083
TE	0.632123	0.724373	1.30353
TE	0.826097	1.01846	1.66503
TE	0.849768	1.07479	1.7768
TE	0.766817	0.965052	1.57227
TE	0.923423	1.17192	1.82825
TE	0.776558	0.975945	1.56559
TE	0.875323	1.14166	1.77053
PE	0.920483	1.32206	0.88927
TE	0.629362	0.956581	1.37297
TE	0.750263	0.980738	1.5817
TE	0.588468	0.674097	1.33219
TE	0.721862	0.864549	1.53781
TE	0.71892	0.881343	1.51416
TE	0.683547	0.901407	1.41068
TE	0.738766	1.04949	1.62015
TE	0.886522	0.932843	1.5762
TE	0.769173	0.891651	1.5998
PE	1.19606	1.52958	1.20697
TE	0.566215	0.609293	1.21432
EPI	1.47002	1.18035	1.12046
TE	0.656967	0.931364	1.41286
TE	0.684238	0.945189	1.42938
PE	1.21352	1.60883	1.24481
TE	0.786982	1.06504	1.56903
EPI	1.05685	0.991827	0.767326
EPI	1.04701	0.819682	0.759493
EPI	1.28188	1.23879	0.987693
TE	0.777744	0.908454	1.50773
PE	1.20785	1.47271	1.09865
TE	0.6371	0.766457	1.38935
TE	0.656224	0.740409	1.34039
TE	0.676551	0.779313	1.45642
TE	0.689065	0.901581	1.48491
TE	0.722464	0.856462	1.49652
TE	0.752137	0.901038	1.47404
TE	0.638841	0.687127	1.24107
EPI	1.11223	1.06535	1.10021
TE	0.85012	0.860189	1.43403
TE	1.19068	1.24434	1.5035
PE	1.06168	1.04012	0.92287
TE	0.819983	0.890125	1.431
TE	0.975896	0.853742	1.27635
EPI	1.3384	1.05103	1.10978
TE	1.00167	0.995231	1.5446
EPI	1.16793	0.864842	0.971497
TE	0.888908	0.93773	1.5881
TE	0.974525	0.896789	1.194
TE	0.783713	0.777085	1.41885
EPI	1.31281	0.841208	0.918076
TE	0.951151	0.921853	1.61561
TE	0.863652	0.788485	1.23324
TE	0.667553	0.828253	1.18522
TE	0.739724	0.808653	1.32165
TE	0.750991	0.747507	1.35099
TE	0.929831	0.943681	1.60419
TE	1.41589	1.17552	1.58527
TE	0.997045	0.943679	1.64887
TE	0.634165	0.640039	1.1023
TE	0.843925	0.848211	1.45984
TE	0.764697	0.675462	1.26075
EPI	1.14099	0.850389	1.00196
TE	0.831431	1.08837	1.54408
EPI	1.02663	0.827506	0.91403
TE	1.0207	0.885669	1.2753
EPI	1.08794	0.786379	0.929064
TE	0.814384	1.22496	1.73952
TE	0.795065	1.10625	1.68176
TE	0.774963	0.861577	1.53502
TE	0.840685	1.03112	1.81214
TE	0.685144	0.715261	1.1833
TE	0.847271	1.06105	1.7567
TE	0.730879	0.907969	1.54429
EPI	1.21653	1.11488	1.12299
EPI	0.916858	0.731905	0.848195
TE	0.649749	0.735726	1.07149
TE	0.87041	1.21319	1.78274
TE	0.606284	0.838161	1.34141
TE	0.781695	0.885978	1.58653
TE	0.860873	1.18958	1.82601
TE	0.64203	0.667153	1.31299
TE	0.771905	0.826096	1.55182
TE	0.682094	0.773402	1.45503
TE	0.857906	1.23133	1.68199
TE	0.619483	0.72964	1.29123
TE	0.820632	1.013	1.66774
TE	0.835977	0.979046	1.7237
TE	0.797038	0.947681	1.60146
TE	0.744972	0.893663	1.55071
TE	0.738157	0.848821	1.51599
TE	0.716026	0.891181	1.46767
TE	0.750211	0.897497	1.55389
TE	0.769425	1.0823	1.67179
TE	0.792452	0.90555	1.65856
TE	0.769697	0.844966	1.57721
TE	0.858241	1.21644	1.80822
TE	0.80911	1.18277	1.80217
TE	0.73794	0.963236	1.60702
TE	0.822288	0.951949	1.62544
TE	0.753111	0.964038	1.53072
TE	0.832777	1.14295	1.80403
TE	0.72275	0.768698	1.40766
TE	0.893972	1.0136	1.76862
TE	0.875444	1.00386	1.7405
TE	0.734649	0.8684	1.47261
TE	0.776244	0.874572	1.5459
TE	0.715279	0.849454	1.42847
TE	0.778359	0.898091	1.61373
TE	0.639585	0.736822	1.36914
TE	0.585975	0.663291	1.3425
TE	0.604788	0.775847	1.38853
TE	0.700116	0.796399	1.43314
TE	0.816551	0.934004	1.56345
TE	0.743923	0.851134	1.54227
TE	0.758793	0.915708	1.58207
TE	0.762979	0.91444	1.56538
TE	0.799599	0.894571	1.57629
TE	0.705058	0.789669	1.4514
TE	0.848193	0.999225	1.67937
TE	0.771331	0.854544	1.51861
TE	0.823243	1.0473	1.71497
EPI	0.97455	0.881926	0.886996
TE	0.740666	0.911012	1.51425
TE	0.673092	0.890399	1.39315
TE	0.813941	1.00811	1.60384
TE	0.665243	0.810349	1.4479
TE	0.725182	0.854256	1.46924
TE	0.749452	0.862623	1.50505
TE	0.698552	0.782523	1.23907
TE	0.943219	1.17689	1.8403
TE	0.778434	0.87772	1.45621
TE	0.788512	0.905619	1.55133
TE	0.711596	0.947876	1.45691
TE	0.686503	0.891839	1.42193
TE	0.840765	1.09527	1.70846
TE	0.497418	0.760397	1.20715
TE	0.848624	1.13547	1.75374
TE	0.881135	1.13708	1.7659
TE	0.899836	1.21425	1.82102
TE	0.864141	1.19503	1.77126
TE	0.632291	0.899602	1.4134
TE	0.855395	1.08401	1.70039
TE	1.01069	1.32215	1.93751
TE	0.691442	0.728532	1.34635
TE	0.771262	0.769628	1.30897
TE	0.840573	0.991991	1.66361
TE	0.631065	0.714985	1.29201
TE	0.763134	0.921893	1.50027
TE	0.768696	0.902397	1.56418
TE	0.906308	1.00359	1.54493
TE	0.768099	0.908945	1.53606
TE	0.811647	0.911269	1.34444
TE	0.790243	1.02966	1.62887
EPI	1.38957	0.932358	1.11493
PE	1.26403	1.60984	1.25822
TE	0.759766	0.849173	1.39325
TE	0.869347	1.08381	1.67866
TE	0.71068	0.849136	1.41361
TE	0.897646	1.03578	1.70686
TE	0.805503	1.11421	1.62546
TE	0.844098	1.13405	1.71664
TE	0.833291	1.034	1.63461
TE	0.622664	0.686432	1.04132
PE	1.24125	1.68418	1.22333
TE	0.751665	0.917844	1.48339
TE	0.774592	0.954786	1.56814
TE	0.751584	0.884778	1.49804
TE	0.882906	1.11692	1.75843
TE	0.788328	0.98309	1.61931
TE	0.77495	0.826843	1.4976
TE	0.828629	0.849074	1.57794
TE	0.697718	0.759286	1.44866
TE	0.789957	0.864502	1.50239
TE	0.806914	0.887595	1.57872
TE	0.758455	0.813132	1.51376
TE	0.86512	0.949954	1.62583
TE	0.770565	0.875137	1.52265
TE	0.803307	1.04625	1.64905
TE	0.871095	0.945416	1.66849
TE	0.857916	0.981084	1.66885
TE	0.899499	0.983189	1.74381
TE	0.865564	0.897696	1.6418
TE	0.845516	0.943938	1.6452
TE	0.839602	0.862788	1.56536
TE	0.722841	0.839424	1.4546
TE	0.736327	0.820576	1.44052
TE	0.713178	0.753803	1.38805
TE	0.738704	0.743024	1.40712
TE	0.696141	0.81722	1.41718
TE	0.62619	0.718704	1.31253
TE	0.671775	0.736003	1.34675
TE	0.584129	0.673952	1.19075
TE	0.720385	0.749395	1.37814
TE	0.765444	0.833888	1.48138
TE	0.618	0.69371	1.22749
TE	0.849692	0.961831	1.6601
TE	0.714444	0.847825	1.38565
TE	0.731276	0.795331	1.49649
TE	0.707375	0.761801	1.45557
TE	0.64792	0.714936	1.25544
TE	0.748126	0.922692	1.50992
TE	0.866308	0.996618	1.6721
TE	0.777671	1.02413	1.61184
TE	0.803827	1.03643	1.62109
TE	0.855685	0.823401	1.42514
EPI	1.21766	0.868586	1.02007
TE	0.651832	0.733819	0.920699
TE	0.762972	0.640542	1.13684
EPI	1.27031	0.967826	1.11804
EPI	1.19609	0.858041	1.04086
EPI	1.26236	1.07575	1.07244
EPI	1.17687	0.716666	0.923141
TE	0.810888	0.7788	1.44277
TE	0.622708	0.554656	1.14363
TE	0.842677	0.778497	1.45043
TE	0.946184	0.850786	1.46764
TE	0.608719	0.563133	1.09571
TE	0.810009	0.764365	1.39875
TE	1.02885	0.843967	1.37708
TE	0.847495	0.785824	1.49554
EPI	1.11511	0.751532	0.943606
TE	0.865888	0.806395	1.52113
TE	1.1255	0.880531	1.47744
TE	0.888638	0.683689	1.14035
TE	0.959158	0.784151	1.27583
TE	0.775769	0.718502	1.35214
TE	0.893787	0.833675	1.49379
TE	1.07546	0.750207	1.24828
TE	1.0446	0.857214	1.3962
TE	0.902982	0.782169	1.14602
TE	1.08107	0.965664	1.51993
TE	0.903232	0.839919	1.48145
TE	0.843486	0.778252	1.39463
TE	0.858617	0.822745	1.44115
TE	0.811829	0.794434	1.38893
EPI	1.2824	0.989106	1.11076
EPI	1.13862	0.762603	0.942876
EPI	1.32804	0.861554	0.991842
TE	0.853101	0.785157	1.37348
TE	0.828936	0.765882	1.32013
TE	0.820694	0.822571	1.47958
TE	0.925411	0.854322	1.51267
TE	0.939939	0.965775	1.5692
TE	0.853275	0.72866	1.35454
TE	1.04292	0.864391	1.36303
TE	0.936495	0.898565	1.58031
TE	1.19407	1.03075	1.61751
TE	0.754561	0.655151	1.23847
TE	0.699016	0.560288	1.06538
TE	0.840703	0.743781	1.3382
TE	0.987883	0.954004	1.63441
TE	0.814155	0.734268	1.23948
TE	1.0293	0.83283	1.27899
TE	0.84121	0.841992	1.41016
TE	0.599167	0.644049	1.01344
TE	0.88561	0.821016	1.48341
TE	0.824702	0.852378	1.43916
TE	0.930793	0.895783	1.51638
TE	1.0852	0.942863	1.49406
TE	0.714757	0.716788	1.31164
TE	0.869715	0.808969	1.35296
TE	0.853459	0.815849	1.33352
TE	0.760251	0.785889	1.30779
TE	0.756499	0.757427	1.34365
TE	0.613289	0.572187	1.13421
EPI	1.17532	0.840321	0.935697
TE	0.758166	0.620518	1.2082
EPI	1.17266	0.828867	0.944637
EPI	1.19738	0.911654	0.949652
TE	0.876413	0.827558	1.34226
TE	0.89346	0.81856	1.25186
EPI	1.3862	1.00495	1.20636
EPI	1.36331	0.877649	1.11115
EPI	1.42467	0.978745	1.20654
TE	1.09425	1.11938	1.72382
EPI	1.26117	0.900168	1.05241
EPI	1.42365	1.16004	1.26605
TE	0.817273	0.805394	1.06863
TE	1.0878	0.832158	1.31327
EPI	0.986767	0.821836	0.822496
EPI	1.42722	1.07855	1.23573
TE	0.968214	0.988074	1.43302
TE	0.773237	0.790882	1.17506
TE	0.967488	0.860824	1.44094
TE	0.955589	1.08744	1.40939
TE	1.23382	1.26103	1.58108
TE	1.03946	0.997604	1.62169
TE	1.04333	1.11341	1.58927
TE	0.980507	0.868796	1.46488
TE	1.01609	0.903287	1.23224
TE	1.00711	0.805547	0.991048
TE	1.07565	0.998065	1.60738
EPI	1.30044	0.88697	1.05458
EPI	1.15338	0.859891	0.954367
EPI	1.21042	0.846141	1.05408
TE	0.830518	1.16245	1.64503
TE	0.599965	0.801395	1.29159
TE	0.942062	1.34221	1.85449
TE	0.800988	0.94922	1.44731
TE	0.678939	0.842706	1.31784
TE	0.868279	1.02775	1.41089
TE	0.730163	0.870656	1.3302
EPI	1.36277	1.01033	1.15564
TE	0.897626	1.13075	1.69179
TE	0.840157	1.12952	1.67836
EPI	1.31042	0.966564	1.07401
TE	0.788745	0.962668	1.45888
TE	0.885679	1.03986	1.49907
TE	0.822059	1.08459	1.61877
TE	0.735083	0.803668	1.02551
TE	0.771046	1.02515	1.42715
EPI	1.23102	1.08359	1.1117
TE	0.82814	1.16107	1.68338
TE	0.782509	0.984678	1.55179
TE	0.83714	0.950312	1.54926
TE	0.870643	1.08684	1.63017
TE	0.935882	1.30321	1.73971
TE	0.875336	1.15775	1.64752
PE	1.24355	1.47355	1.28636
EPI	1.11387	0.791354	0.951643
TE	0.823953	1.01521	1.595
TE	0.918713	1.27156	1.82129
PE	1.12642	1.66821	1.19712
TE	0.709372	1.02433	1.36212
PE	0.951346	1.48892	1.09812
TE	0.758057	0.845164	1.46023
TE	0.783077	1.16315	1.65542
TE	0.828322	1.03248	1.59967
EPI	1.25693	0.931838	1.02131
TE	0.900163	1.28374	1.73085
EPI	1.23284	1.15572	1.15739
EPI	1.33966	0.976384	1.1194
PE	1.19259	1.29172	1.15537
TE	1.01937	1.22581	1.73985
TE	0.810977	0.853656	1.38213
EPI	1.24972	0.98349	1.01216
TE	0.915222	1.0734	1.575
TE	0.941075	1.16809	1.64678
TE	0.732471	0.811327	1.27745
EPI	1.31493	1.10445	1.00854
TE	0.846357	1.03677	1.52354
TE	0.876009	1.0029	1.57393
TE	0.727749	0.95608	1.29704
EPI	1.34838	1.01109	1.11692
TE	1.00803	1.08383	1.69695
EPI	1.15527	1.14226	1.01431
TE	0.799911	0.991475	1.324
TE	0.931071	1.03324	1.52184
EPI	1.43732	1.12135	1.15095
TE	0.923692	0.94565	1.50797
TE	0.906818	0.97902	1.47344
TE	0.877829	0.916501	1.49638
TE	0.918458	0.949791	1.59512
TE	0.851913	1.13476	1.52713
TE	0.974571	1.28692	1.82469
TE	0.996428	1.30941	1.76841
TE	0.963539	1.26988	1.81252
TE	0.941247	1.05195	1.66024
EPI	1.18312	1.00231	0.902103
TE	0.925359	1.1398	1.64979
TE	0.943321	1.25325	1.64551
TE	0.918125	1.14994	1.56031
EPI	1.27927	0.931466	0.936828
EPI	0.954185	0.600629	0.701171
TE	0.596844	0.585065	0.849408
EPI	1.41361	0.937829	1.04102
PE	1.14198	1.37021	1.23408
TE	0.739571	0.656707	0.788237
TE	0.788044	1.04968	1.57446
PE	0.976146	1.32023	1.33929
TE	0.997701	1.31181	1.79987
PE	1.21312	1.50866	1.3304
EPI	1.06876	1.05063	1.16196
TE	0.785024	1.05082	1.42423
TE	0.859353	1.1492	1.66997
TE	0.858114	1.07774	1.5917
TE	0.845138	0.986176	1.6476
TE	0.906254	1.24721	1.75868
TE	0.926048	1.12181	1.67413
TE	0.863766	0.969399	1.62419
TE	0.822294	0.834494	1.44894
TE	0.797275	0.871382	1.48776
EPI	1.18724	0.930692	1.06871
TE	0.885615	1.14946	1.74679
TE	1.06834	1.36722	1.91625
TE	0.913896	1.12511	1.7397
TE	0.790213	0.850165	1.46431
PE	1.09537	1.41896	1.35101
PE	1.02723	1.48922	1.05203

## Sheet: Fig 1E
Group	Lineage	tSNE_1	tSNE_2
ST	TE	-2.07941	2.09025
ST	TE	12.3575	-8.8246
ST	TE	-17.0085	2.41698
ST	TE	9.84213	-20.1289
ST	TE	-23.0312	10.654
ST	TE	-2.94293	3.85582
ST	TE	-19.7772	6.29992
ST	TE	0.551201	-3.4428
ST	TE	-0.0783687	0.89666
ST	TE	12.899	0.572265
ST	TE	3.51052	12.1069
ST	TE	8.78292	17.0308
ST	TE	-0.455551	2.78483
ST	TE	-2.97369	2.57975
ST	TE	13.4087	-9.82565
ST	TE	5.20622	-7.63077
ST	TE	9.699	-20.0336
ST	TE	0.0487974	-4.98962
ST	TE	0.446009	-2.67352
ST	TE	-2.05621	1.33513
ST	TE	-2.83707	2.83193
ST	TE	-3.1593	2.03337
ST	TE	2.96863	20.3843
ST	TE	-22.9003	-9.57505
ST	TE	-25.0891	-1.65088
ST	TE	-26.2302	-1.61224
ST	TE	-25.0564	8.13155
ST	TE	-13.0157	-11.9415
ST	TE	-13.4616	-14.0564
ST	TE	-18.7551	-13.1133
ST	TE	-13.9104	-13.9898
ST	TE	-19.6124	-12.1106
ST	TE	-21.2032	5.35944
ST	TE	0.20524	16.6435
ST	TE	-13.3447	-12.0668
ST	TE	-26.7044	9.0191
ST	TE	-20.796	-10.943
ST	TE	-20.0212	-10.5966
ST	TE	-23.536	-7.70798
ICSI	TE	7.24253	7.44834
ICSI	TE	18.1358	9.76804
ICSI	TE	14.878	7.44779
ICSI	EPI	12.675	24.8763
ICSI	TE	14.6379	5.70942
ICSI	EPI	9.85505	21.4416
ICSI	EPI	12.2926	22.7712
ICSI	TE	11.6443	6.61844
ICSI	EPI	4.88343	21.763
ICSI	EPI	13.7437	21.8184
ICSI	EPI	13.1989	23.1564
ICSI	EPI	9.11156	23.1262
ICSI	TE	15.5	4.81262
ICSI	EPI	13.7779	22.551
ICSI	TE	15.8678	10.0127
ICSI	TE	17.8209	9.37626
ICSI	EPI	8.14067	22.7342
ICSI	EPI	14.4252	21.4625
ICSI	EPI	7.73174	22.2999
ICSI	TE	15.6611	7.02274
ICSI	TE	19.1102	10.7122
ICSI	EPI	9.7536	26.3711
ICSI	EPI	14.2338	21.5704
ICSI	TE	9.38193	9.62043
ICSI	TE	19.567	10.0282
ICSI	TE	8.23849	7.35932
ICSI	TE	13.4204	8.53963
ICSI	TE	10.4273	6.19271
ICSI	TE	13.9593	7.58381
ICSI	TE	15.2739	9.31747
ICSI	TE	15.1879	9.20284
ICSI	TE	18.5654	6.33916
ICSI	TE	12.1778	1.30885
ICSI	TE	9.81765	9.17534
ICSI	TE	15.3618	6.18899
ICSI	TE	9.75264	6.12846
ICSI	TE	9.55436	8.83983
ICSI	TE	10.478	-3.53772
ICSI	TE	7.21387	6.89971
ICSI	TE	10.3326	5.93446
ICSI	TE	8.17301	8.54422
ICSI	EPI	14.0605	22.0473
ICSI	TE	13.1133	5.82043
ICSI	TE	8.1321	8.49096
ICSI	TE	18.4724	8.17982
ICSI	TE	13.4078	-1.44743
ICSI	TE	13.2858	3.28322
ICSI	TE	18.4098	8.76764
ICSI	EPI	13.5234	23.5319
ICSI	TE	13.8829	5.90142
ICSI	TE	6.61525	7.3454
ICSI	TE	14.3652	6.5136
ICSI	TE	13.085	7.79762
ICSI	TE	9.88823	7.68093
ICSI	TE	10.6354	5.66224
ICSI	TE	12.5478	5.91823
ICSI	TE	7.25113	6.94546
ICSI	TE	17.3236	4.36706
ICSI	TE	10.3872	6.63723
ICSI	TE	16.4291	-0.294883
ICSI	TE	16.6903	4.65516
ICSI	EPI	14.6112	21.0799
ICSI	EPI	8.62137	21.3851
ICSI	EPI	13.3961	25.1384
ICSI	TE	14.9858	1.55108
ICSI	TE	17.3442	6.07093
ICSI	TE	9.57385	17.6443
ICSI	TE	16.3871	14.838
ICSI	TE	12.4454	9.17316
ICSI	TE	17.787	7.20138
ICSI	TE	11.2875	6.32416
ICSI	TE	14.5099	5.76474
ICSI	TE	12.868	9.24638
ICSI	TE	12.4641	7.18527
ICSI	TE	11.9614	3.78309
ICSI	EPI	10.5405	23.8181
ICSI	TE	17.1742	4.46302
ICSI	EPI	13.9558	18.9339
ICSI	EPI	10.2794	20.2284
ICSI	EPI	10.9338	21.3338
ST	EPI	18.827	30.3036
ST	TE	-0.0618106	0.386178
ST	TE	11.8073	-7.92583
ST	TE	13.0574	-2.98638
ST	TE	10.7781	-8.74377
ST	TE	8.97575	-5.06876
ST	TE	9.36769	0.518602
ST	TE	12.6998	-2.34586
ST	EPI	11.2406	27.2808
ST	TE	9.39452	-22.3461
ST	EPI	9.79363	27.0832
ST	TE	15.0915	-9.80202
ST	TE	9.50608	-6.02889
ST	TE	14.1901	-1.08449
ST	TE	-6.78357	3.15344
ST	TE	6.48282	-7.28304
ST	EPI	15.802	29.7327
ST	TE	2.69869	19.7535
ST	TE	13.5697	-6.90672
ST	TE	-0.974398	1.77627
ST	TE	11.4661	-2.25335
ST	TE	10.7043	-20.0829
ST	TE	-0.347434	-1.38836
ST	TE	6.65185	-8.62568
ST	TE	-0.206891	-6.12084
ST	TE	11.9706	-3.11567
ST	TE	-0.652941	-1.4891
ST	TE	9.13227	-1.23192
ST	TE	12.8964	-5.67664
ST	TE	5.85046	-6.17489
ST	TE	9.76108	-24.1054
ST	TE	9.29099	-4.34305
ST	TE	13.5528	-7.63138
ST	TE	14.9726	-8.88729
ST	TE	8.62967	0.384631
ST	TE	3.78634	-1.95638
ST	TE	-3.66841	4.41612
ST	TE	-17.0682	-2.6211
ST	TE	-1.08095	-3.67514
ST	TE	10.695	-3.14547
ST	TE	11.1984	-9.48671
ST	TE	-1.17058	-5.22711
ST	TE	3.24338	-0.977748
ST	TE	16.7445	-2.90045
ST	TE	3.0582	-3.93756
ST	TE	0.56117	1.54979
ST	TE	0.535667	-0.655311
ST	TE	0.483421	-5.65086
ST	TE	12.3152	-8.65803
ST	EPI	7.02476	21.1444
ST	EPI	10.1589	28.327
ST	TE	8.82306	-5.40825
ST	TE	1.17351	-2.38843
ST	EPI	14.5112	23.9757
ST	TE	1.3897	3.09358
ST	TE	2.14191	-6.91777
ST	TE	0.352955	-6.05572
ST	TE	8.4946	-5.50411
ST	EPI	2.31162	20.5074
ST	EPI	11.029	24.762
ST	EPI	17.7753	31.1413
ST	EPI	20.5857	29.1912
ST	TE	5.81118	-4.99195
ST	EPI	12.9315	29.9018
ST	EPI	18.454	29.5284
ST	EPI	13.8672	29.7891
ST	TE	-1.7062	-5.22467
ST	TE	-1.94276	-0.871123
ST	TE	4.94477	-22.7143
ST	TE	11.3254	-15.9587
ST	TE	2.16991	-17.886
ST	TE	10.4167	-15.6518
ST	TE	-8.22926	-16.9964
ST	TE	3.72724	-7.31649
ST	EPI	18.9441	30.8071
ST	EPI	9.46775	27.5478
ST	TE	-12.7356	-11.0616
ST	TE	-16.9319	2.52861
ST	TE	4.88131	-7.23831
ST	TE	-9.68337	-16.6063
ST	TE	-10.3251	-19.8237
ST	TE	-23.3462	-8.46552
ST	TE	-11.3393	-14.4296
ST	TE	-9.45462	-17.571
ST	TE	6.1005	-3.93415
ST	TE	-15.1185	-11.4268
ST	TE	-24.0056	10.4808
ST	TE	-0.576506	3.2405
ST	TE	-18.5393	5.22372
ST	TE	-18.8781	4.96913
ST	TE	0.719339	-22.0864
ST	TE	-10.1777	-14.005
ST	TE	-19.1585	10.2303
ST	TE	2.22878	15.9882
ST	TE	-3.03031	0.532229
ST	TE	2.79196	4.72552
ST	TE	6.02057	9.45647
ST	TE	-3.57691	-7.41945
ST	TE	-3.10008	0.486935
ST	TE	2.14866	4.58455
ST	TE	-3.74398	4.67084
ST	TE	0.812503	-0.953296
ST	TE	-0.893297	-2.61934
ST	TE	-0.582112	-3.63526
ST	TE	-0.624924	1.03403
ST	EPI	3.08598	21.1655
ST	TE	10.3995	-20.0756
ST	EPI	11.5666	29.9176
ST	TE	3.48532	21.0755
ST	TE	14.8062	-18.6303
ST	EPI	9.98527	30.0621
ST	EPI	13.0946	27.4509
ST	EPI	7.31365	32.5082
ST	EPI	19.1603	32.8174
ST	TE	9.10014	-22.3686
ST	TE	4.9988	-19.4311
ST	TE	-1.52361	-21.1317
ST	TE	11.532	-20.9783
ST	TE	9.93569	-23.9218
ST	TE	7.51767	-7.70186
ST	TE	13.9865	-8.06413
ST	TE	7.82347	-20.6528
ST	EPI	13.702	26.616
ST	TE	6.01356	-15.5616
ST	TE	14.0896	-4.58479
ST	TE	17.4263	5.92785
ST	TE	16.6847	-0.778334
ST	TE	9.75558	-22.3764
ST	TE	4.8073	-17.4753
ST	TE	17.5714	-4.90015
ST	TE	14.4519	-4.64762
ST	TE	5.65141	12.6311
ST	TE	12.1387	-11.6671
ST	TE	5.83765	-7.85166
ST	TE	7.44434	-18.6893
ST	TE	5.58417	-21.1309
ST	TE	4.74531	-18.4276
ST	EPI	9.34063	29.4735
ST	EPI	10.6974	30.3744
ST	EPI	19.2522	31.6582
ST	TE	6.40139	-18.2866
ST	TE	8.35742	-6.86591
ST	TE	0.146855	-7.73992
ST	TE	3.01004	-16.2503
ST	TE	2.8736	-11.7369
ST	TE	6.56307	-13.7366
ST	TE	13.1659	3.07609
ST	TE	2.50836	-13.0211
ST	TE	8.42302	-0.834232
ST	TE	6.84012	-24.3653
ST	TE	8.21724	-23.3117
ST	TE	13.5869	-15.3358
ST	TE	1.59916	-12.0984
ST	TE	15.9846	-21.3328
ST	TE	12.479	1.47196
ST	TE	7.26747	-16.63
ST	TE	4.36464	17.6187
ST	TE	6.22433	-17.0142
ST	TE	2.03609	-18.0897
ST	TE	2.71093	-12.4879
ST	TE	7.34658	-2.85775
ST	TE	5.18923	-8.02253
ST	TE	10.1415	-20.6739
ST	TE	12.8133	-1.59143
ST	TE	9.60297	-4.10337
ST	TE	7.34181	-6.0501
ST	TE	0.815409	-17.9771
ST	EPI	10.331	30.4074
ST	TE	11.7453	-19.6589
ST	EPI	14.1136	26.4651
ST	EPI	9.2266	29.3659
ST	TE	12.1397	-22.6854
ST	TE	10.2266	-3.68273
ST	TE	20.4891	-4.03834
ST	EPI	14.9628	22.9021
ST	EPI	16.1946	30.8303
ST	EPI	14.8263	30.6664
ST	EPI	13.2569	25.2458
ST	TE	12.6033	-10.2595
ST	TE	20.0458	-2.46037
ST	TE	13.5836	-15.2564
ST	TE	15.6167	2.76224
ST	TE	15.9343	-2.09615
ST	TE	4.47857	-10.66
ST	TE	17.4526	1.80377
ST	EPI	14.7652	23.1165
ST	EPI	15.4614	30.7232
ST	TE	14.4125	-5.29176
ST	TE	11.2432	-12.4553
ST	TE	12.3997	-10.7607
ST	TE	12.638	-10.2316
ST	TE	9.18531	-18.7483
ST	TE	15.2854	-3.56097
ST	TE	11.5972	-8.79277
ST	TE	13.5354	-4.32273
ST	TE	9.43463	-24.3966
ST	TE	8.13944	-16.0946
ST	TE	7.25691	-11.2284
ST	TE	12.4527	-5.83793
ST	TE	10.7115	-13.6661
ST	TE	10.8836	-2.63059
ST	TE	7.43417	-16.5128
ST	TE	13.3226	-14.1468
ST	TE	7.57301	-16.472
ST	TE	5.67863	12.666
ST	TE	12.7878	6.76804
ST	EPI	12.0871	14.7901
ST	EPI	11.5194	21.141
ST	TE	16.3656	10.4957
ST	EPI	10.8428	21.0383
ST	EPI	10.535	26.7262
ST	TE	11.7162	11.2793
ST	TE	17.76	5.11668
ST	TE	7.87974	10.2062
ST	TE	7.70571	7.86797
ST	TE	19.3464	6.50889
ST	TE	10.6132	10.806
ST	EPI	3.1356	19.3158
ST	TE	7.50379	-7.85677
ST	TE	16.6868	-1.37373
ST	TE	5.5188	-1.78844
ST	TE	12.6129	-20.3442
ST	TE	2.1249	-19.3276
ST	TE	16.6814	-1.54202
ST	EPI	13.1294	16.5271
ST	TE	6.02965	-5.94183
ST	TE	14.04	-8.61201
ST	TE	7.30509	-4.41466
ST	TE	7.79238	-12.9919
ST	TE	16.4101	8.58021
ST	TE	17.5587	6.25915
ST	TE	12.4419	-9.91993
ST	TE	9.5335	0.353564
ST	TE	7.67491	-11.1387
ST	TE	12.3986	-7.46668
ST	EPI	12.7426	16.6632
ST	TE	14.2426	-1.82329
ST	TE	9.86903	-7.09176
ST	TE	17.5664	-4.89845
ST	TE	7.35513	-12.9788
ST	TE	12.2772	12.4795
ST	TE	10.3145	-16.5447
ST	EPI	10.9433	21.3136
ST	TE	14.4536	15.1832
ST	TE	14.7583	14.2849
ST	TE	16.1102	-10.8101
ST	TE	18.286	-5.88273
ST	TE	13.0971	13.5844
ST	TE	17.4779	-6.58719
ST	TE	16.1916	-10.5105
ST	TE	19.2612	-7.1769
ST	TE	17.4072	-8.94084
ST	TE	15.0132	-22.5223
ST	TE	15.6884	14.7751
ST	TE	18.5301	4.11879
ST	TE	7.23832	2.33862
ST	TE	14.2177	14.5366
ICSI	TE	-9.21705	-1.903
ICSI	TE	3.98401	18.143
ICSI	TE	1.18328	21.2799
ICSI	TE	2.71114	19.5904
ICSI	TE	-19.2271	-3.66495
ICSI	TE	-20.661	-2.99968
ICSI	TE	-11.7421	-2.56364
ICSI	TE	-8.66183	-4.5437
ICSI	TE	-5.9099	-19.0611
ICSI	TE	-12.0076	-0.960472
ICSI	TE	-18.8677	-3.69669
ICSI	TE	1.72185	-25.8417
ICSI	TE	-12.1158	-4.83139
ICSI	TE	-13.954	-5.19257
ICSI	TE	-11.7856	-1.99333
ICSI	TE	-18.1525	10.1521
ICSI	TE	-8.14759	-6.44382
ICSI	TE	9.39428	-15.5969
ICSI	PE	6.04103	33.7027
ICSI	TE	-3.72737	-18.6088
ICSI	EPI	10.2452	30.6188
ICSI	TE	9.90762	-14.9866
ICSI	PE	5.75454	34.9398
ICSI	TE	1.83832	-24.2917
ICSI	TE	-8.36121	-8.36705
ICSI	EPI	8.02923	31.4786
ICSI	PE	5.63603	34.8159
ICSI	PE	5.48523	35.0303
ICSI	EPI	17.3359	28.9211
ICSI	EPI	19.9528	29.01
ICSI	TE	-8.828	2.02433
ICSI	EPI	20.6493	32.515
ICSI	EPI	13.0522	29.0199
ICSI	TE	-18.382	-6.28422
ICSI	EPI	10.569	28.9018
ICSI	TE	15.2834	-7.58445
ICSI	TE	7.62243	13.0773
ICSI	EPI	14.4152	18.9522
ICSI	TE	8.39207	7.25773
ICSI	TE	1.85269	2.94039
ICSI	TE	17.4262	-1.84962
ICSI	TE	3.89003	6.80076
ICSI	TE	2.32406	4.80457
ICSI	TE	13.7881	15.4129
ICSI	TE	9.25009	11.9401
ICSI	TE	9.57408	6.49514
ICSI	TE	2.30363	1.55728
ICSI	TE	-0.0965185	1.08484
ICSI	TE	3.46091	5.23237
ICSI	TE	5.8092	6.68404
ICSI	EPI	8.94174	17.8513
ICSI	TE	6.50993	11.7583
ICSI	TE	6.94658	9.96421
ICSI	EPI	10.2945	20.3191
ICSI	TE	8.46796	14.7622
ICSI	EPI	10.2919	19.3669
ICSI	EPI	9.30083	18.7003
ICSI	TE	3.39737	5.02422
ICSI	TE	-3.55421	3.13036
ICSI	TE	0.0600061	0.517933
ICSI	TE	-5.82956	0.62015
ICSI	TE	3.58444	4.81469
ICSI	TE	13.2244	-4.07493
ICSI	TE	12.3625	-9.44043
ICSI	EPI	12.4762	21.6131
ICSI	EPI	14.1695	19.548
ICSI	EPI	12.4654	20.101
ICSI	TE	-0.868206	-4.60359
ICSI	TE	9.32287	9.57164
ICSI	TE	17.6197	2.35862
ICSI	TE	10.8415	12.8341
ICSI	TE	3.57015	1.70006
ICSI	TE	8.53526	0.538963
ICSI	TE	9.64549	5.92221
ICSI	TE	13.9321	-1.69973
ICSI	EPI	9.66707	21.5084
ICSI	EPI	9.57524	28.3013
ICSI	EPI	13.6735	21.7836
ICSI	EPI	12.6743	27.9209
ICSI	TE	7.80696	-12.7138
ICSI	EPI	12.2815	26.832
ICSI	TE	18.7573	-6.84064
ICSI	TE	13.178	-2.34702
ICSI	TE	17.82	-2.85792
ICSI	TE	18.0032	1.04599
ICSI	TE	18.7624	6.54068
ICSI	TE	7.97078	-6.67047
ICSI	TE	14.404	2.02733
ICSI	EPI	13.812	20.3312
ICSI	EPI	17.5301	28.7071
ICSI	TE	13.4058	-8.27617
ICSI	TE	8.29553	-12.6458
ICSI	TE	14.6395	-9.72621
ICSI	TE	7.46067	-12.1223
ICSI	EPI	10.6565	22.4078
ICSI	TE	17.1015	-0.603077
ICSI	TE	15.6759	2.33784
ICSI	TE	14.3382	-3.66711
ICSI	TE	13.7674	-6.56316
ICSI	TE	17.1344	-9.269
ICSI	EPI	10.4259	28.252
ICSI	TE	13.5056	-7.53731
ICSI	TE	15.9585	11.1456
ICSI	TE	7.03742	-16.8948
ICSI	TE	3.72645	6.89126
ICSI	EPI	9.61057	29.7882
ICSI	TE	11.1455	12.1137
ICSI	TE	13.1973	5.53082
ICSI	TE	15.7406	2.61532
ICSI	TE	7.06389	-13.6142
ICSI	TE	1.35079	-1.11735
ICSI	TE	9.51874	-6.40059
ICSI	EPI	17.011	28.5646
ICSI	TE	15.1817	-22.8783
ICSI	TE	13.4585	8.9234
ICSI	TE	14.8938	0.836102
ICSI	TE	12.8659	-12.0723
ICSI	TE	8.57909	0.531133
ICSI	TE	6.62725	6.82622
ICSI	TE	2.91234	0.470992
ICSI	TE	13.8924	-8.34496
ICSI	TE	12.4662	-11.4293
ICSI	TE	-24.7922	0.663019
ICSI	TE	-20.9243	-2.73097
ICSI	TE	-11.4933	-23.5142
ICSI	TE	-4.53417	-10.1581
ICSI	TE	-24.3311	2.40083
ICSI	TE	-22.4838	2.42799
ICSI	TE	-25.0032	0.322105
ICSI	TE	-23.004	3.72452
ICSI	TE	-25.5578	0.662228
ICSI	EPI	21.3509	31.0152
ICSI	TE	-25.2898	4.57641
ICSI	TE	-23.0019	-2.442
ICSI	TE	-22.3111	8.92948
ICSI	TE	-23.6284	2.25711
ICSI	TE	-27.3274	0.619987
ICSI	TE	-26.159	1.63396
ICSI	TE	-26.4236	4.11409
ICSI	TE	-24.5211	2.35401
ICSI	TE	-28.6235	4.37145
ICSI	TE	-25.7932	2.50889
ICSI	TE	-23.8523	3.13827
ICSI	TE	-12.9124	-4.75755
ICSI	EPI	22.214	32.0506
ICSI	TE	-25.2362	1.55583
ICSI	TE	-26.3534	9.0195
ICSI	TE	-23.2884	-5.01425
ICSI	TE	-23.8523	2.83408
ICSI	TE	-25.1726	7.6308
ICSI	EPI	22.2475	32.4763
ICSI	TE	-19.0465	-6.74827
ICSI	TE	-17.6904	1.40914
ICSI	PE	5.32878	34.0497
ICSI	EPI	20.7039	28.1572
ICSI	TE	-24.2066	-1.50958
ICSI	TE	-18.6398	-9.23055
ICSI	TE	-25.6514	-1.00235
ICSI	TE	6.61423	-4.07363
ICSI	TE	-23.4699	1.03973
ICSI	TE	3.04678	-3.46503
ICSI	EPI	22.8494	32.0973
ICSI	TE	-14.2011	-14.7828
ICSI	TE	-19.0587	-0.177766
ICSI	TE	-11.9496	-8.27946
ICSI	TE	-21.0422	-1.27419
ICSI	TE	3.21226	-2.80413
ICSI	TE	-13.3906	-22.0212
ICSI	TE	-21.8701	-1.0738
ICSI	EPI	8.52846	20.147
ICSI	TE	-22.0972	-9.44102
ICSI	TE	-4.07253	-2.1912
ICSI	EPI	22.4532	32.344
ICSI	EPI	22.8514	32.243
ICSI	TE	-12.4609	-9.53499
ICSI	TE	-19.1102	0.17733
ICSI	TE	2.26258	-15.1716
ICSI	TE	-20.148	-3.83447
ICSI	TE	-19.7994	0.585842
ICSI	TE	-1.26814	3.59213
ST	TE	-26.5281	6.18919
ST	TE	-25.3707	5.80855
ST	TE	2.97498	14.7409
ST	TE	-26.1959	2.89328
ST	TE	-26.8209	3.88937
ST	TE	-25.015	5.63765
ST	TE	-1.67411	17.9863
ST	TE	-22.4708	5.23603
ST	EPI	6.59575	19.2338
ST	TE	-27.1021	6.09069
ST	TE	-0.648636	20.1223
ST	TE	-26.5165	5.13084
ST	TE	2.50108	15.0913
ST	TE	-0.0454321	19.7479
ST	TE	-1.182	18.7391
ST	TE	-25.8982	9.11506
ST	TE	-25.8619	6.88157
ST	TE	-1.49928	18.3147
ST	TE	-25.4975	5.93813
ST	TE	-26.122	-0.989716
ST	TE	-25.6056	-2.20107
ST	TE	-0.788863	20.3445
ST	TE	-26.8845	6.64628
ST	TE	-26.6759	-0.309073
ST	TE	-27.5211	7.82588
ST	TE	-23.8481	4.10847
ST	TE	-26.0771	6.0634
ST	TE	-22.5961	3.52393
ST	TE	-24.8188	10.2208
ST	TE	-22.0352	5.73065
ST	TE	-16.4103	-5.9723
ST	TE	-22.5781	-0.581575
ST	TE	-20.9885	3.14132
ST	TE	0.696592	20.8945
ST	TE	-24.867	-7.16088
ST	TE	-18.2279	2.78138
ST	TE	-26.2188	8.90076
ST	TE	-26.4158	6.66255
ST	TE	-25.6292	8.76939
ST	TE	-1.37629	18.6675
ST	TE	-0.78641	18.3556
ST	TE	-1.26269	19.2995
ST	TE	-0.718333	19.7363
ST	TE	-14.3463	-24.8894
ST	TE	-0.981861	19.5147
ST	TE	0.0878705	21.112
ST	TE	0.534196	19.4403
ST	TE	0.168095	20.0827
ST	TE	-0.0782817	20.8561
ST	TE	-0.357769	20.1923
ST	TE	-12.9231	8.57746
ST	TE	-11.4494	7.56475
ST	TE	-11.8246	6.51089
ST	TE	-14.7933	9.10303
ST	TE	-13.821	7.79293
ST	TE	0.0977756	11.7485
ST	TE	-0.123665	11.7081
ST	TE	-16.4182	7.50266
ST	TE	-17.4251	6.98426
ST	TE	-16.8979	6.87496
ST	TE	-10.5971	5.34284
ST	TE	-17.0229	7.87559
ST	TE	-16.536	7.74328
ST	TE	-10.1997	-6.34526
ST	TE	-14.1516	8.21444
ST	TE	-13.7572	7.07025
ST	TE	-13.2562	7.13588
ST	TE	-13.7712	1.39687
ST	TE	-23.0411	4.05951
ST	TE	-11.3643	7.31688
ST	TE	-9.17526	3.23622
ST	TE	13.0084	8.77022
ST	EPI	7.05132	16.0881
ST	TE	-15.3271	7.85786
ST	PE	4.86613	34.5507
ST	TE	-12.7284	7.68627
ST	TE	-17.3687	8.35957
ST	TE	-23.7912	-5.71051
ST	TE	-12.6169	0.984869
ST	TE	10.9221	13.7363
ST	TE	-12.151	1.59552
ST	TE	-14.8445	7.27395
ST	TE	-14.8222	7.7045
ST	TE	-16.0449	7.46607
ST	TE	-10.5566	5.49171
ST	TE	-11.1756	6.20198
ST	PE	4.87332	34.2824
ST	TE	-8.98765	3.45156
ST	TE	-15.4387	-1.02875
ST	TE	-12.878	1.76019
ST	TE	-8.95074	2.76209
ST	TE	-8.26619	2.72301
ST	TE	-22.7534	-3.3333
ST	TE	-3.34474	2.59942
ST	EPI	7.46554	28.5719
ST	PE	4.61479	34.9276
ST	TE	-19.6915	4.1878
ST	TE	-11.8471	6.81878
ST	EPI	6.32536	21.3127
ST	TE	13.3443	4.22739
ST	TE	-0.490933	3.22723
ST	TE	-23.8833	-7.09187
ST	TE	2.56803	20.4402
ST	TE	1.45444	-6.1459
ST	TE	0.0343804	-5.55799
ST	TE	-9.31018	-11.7394
ST	TE	-19.6603	-10.5598
ST	TE	-19.8506	2.48324
ST	TE	-17.7121	4.25911
ST	TE	-23.3696	10.5924
ST	TE	6.17654	15.5257
ST	TE	8.93746	17.5532
ST	TE	4.236	13.4564
ST	TE	-18.318	1.41631
ST	TE	-13.3836	-21.711
ST	EPI	10.0154	19.122
ST	TE	3.81106	2.0006
ST	TE	15.8578	-5.75523
ST	TE	6.08957	9.51682
ST	EPI	10.1814	19.8691
ST	EPI	11.6197	16.8497
ST	EPI	10.4721	24.0117
ST	TE	14.8408	10.7721
ST	TE	2.472	15.2878
ST	TE	8.56892	7.63192
ST	TE	8.62745	10.0946
ST	TE	17.2892	7.01503
ST	TE	9.92962	10.6465
ST	EPI	8.71527	20.4265
ICSI	TE	19.7125	9.16601
ICSI	TE	18.514	8.93268
ICSI	TE	18.7307	9.75715
ICSI	TE	14.4619	7.92154
ICSI	TE	15.18	5.78099
ICSI	TE	19.1097	9.06569
ICSI	TE	16.3943	10.1706
ICSI	TE	15.0322	5.46521
ICSI	TE	18.4868	10.3782
ICSI	TE	15.6557	8.43737
ICSI	TE	16.7267	8.91487
ICSI	TE	13.4652	5.66485
ICSI	TE	16.7381	9.80043
ICSI	TE	18.2749	7.59898
ICSI	TE	14.4074	18.4977
ICSI	TE	16.5807	14.7503
ST	TE	3.93557	7.96122
ST	TE	4.23261	10.7989
ST	TE	-18.2991	11.6673
ST	TE	5.79942	0.416811
ST	TE	3.09408	14.448
ST	EPI	8.7957	18.4089
ST	TE	-18.1499	9.49839
ST	TE	-18.6489	1.77342
ST	TE	3.09693	7.76203
ST	TE	3.40324	8.19803
ST	TE	1.15054	13.4965
ST	EPI	8.92897	24.7382
ST	TE	-18.6805	5.4351
ST	TE	-18.6196	3.5852
ST	TE	-23.0591	9.98789
ST	TE	1.87051	13.711
ST	EPI	3.78607	20.9911
ST	TE	-25.2497	5.1037
ST	TE	-24.7678	0.541791
ST	TE	3.0952	5.27098
ST	TE	-18.7795	9.10961
ST	TE	3.18086	14.5243
ST	EPI	6.88227	18.9914
ST	TE	-25.7578	-1.40792
ST	EPI	6.04752	18.4724
ST	TE	-19.7498	10.4624
ST	TE	-24.3347	-2.94555
ST	TE	18.3477	-1.20032
ST	TE	-19.3999	5.20103
ST	TE	-18.6169	9.39909
ST	TE	-19.3161	6.2699
ST	TE	-23.1425	10.6211
ST	TE	-1.36802	-3.55797
ST	TE	10.8837	11.9169
ST	TE	-0.190662	0.855629
ST	TE	2.94415	-11.2779
ST	TE	11.0759	-6.12629
ST	TE	12.4536	2.8459
ST	TE	-2.94878	1.03054
ST	EPI	13.0379	15.3534
ST	EPI	12.2286	15.3928
ST	EPI	12.1526	28.7555
ST	TE	3.03597	-0.172164
ST	TE	12.9784	-9.40779
ST	TE	13.8845	-4.46306
ST	TE	1.87614	-6.57502
ST	TE	2.67661	-0.177436
ST	TE	3.15337	-11.361
ST	TE	7.53285	-1.79527
ST	TE	8.02668	14.6288
ST	TE	5.80316	-4.01205
ST	TE	-15.1164	-15.5328
ST	TE	-12.1559	-24.5435
ST	TE	-16.1807	10.1503
ST	TE	-11.1153	-10.8784
ST	TE	-11.7432	-25.7473
ST	TE	-14.5999	-23.9102
ST	TE	-11.4941	-24.9105
ST	TE	-6.75897	-22.0031
ST	TE	-20.2834	-12.662
ST	TE	-19.5949	-13.8417
ST	TE	-8.37541	-27.6343
ST	TE	-11.295	-25.7461
ST	TE	-9.14404	-25.78
ST	TE	-19.078	-15.1327
ST	TE	9.33638	-6.13005
ST	TE	12.8919	-7.91742
ST	TE	-12.1026	-24.0759
ST	TE	-10.4136	-26.3022
ST	TE	-18.9853	-15.2712
ST	TE	-17.2898	-14.8549
ST	TE	-10.8144	-25.311
ST	EPI	13.612	28.2084
ST	TE	-19.0751	-14.9114
ST	TE	-13.1088	-14.0452
ST	TE	-18.9886	-14.703
ST	TE	-9.39915	-26.9367
ST	TE	-5.12446	-20.4623
ST	TE	-17.063	-14.7075
ST	TE	-14.937	-14.2063
ST	TE	-9.6107	-25.4261
ST	EPI	12.1215	27.8786
ST	TE	-23.2789	6.59611
ST	TE	-20.24	3.36203
ST	TE	-27.5325	2.89362
ST	TE	-13.3934	-24.7509
ST	TE	-20.3518	-11.5281
ICSI	TE	1.88324	0.257654
ICSI	TE	18.4426	-6.73759
ICSI	TE	15.443	-7.07937
ICSI	TE	18.5519	-3.24973
ICSI	TE	17.9796	1.46665
ICSI	TE	-2.22731	11.7361
ICSI	EPI	12.7505	20.5996
ICSI	TE	17.9231	-5.69765
ICSI	TE	15.5773	-11.838
ICSI	TE	1.97412	21.3656
ICSI	TE	18.0457	1.63667
ICSI	TE	15.8188	-2.11108
ICSI	EPI	13.0359	23.4645
ICSI	TE	17.9813	-5.68982
ICSI	EPI	13.5765	26.0265
ICSI	EPI	12.5919	25.5161
ICSI	TE	7.45698	-21.1779
ICSI	EPI	11.8849	25.9801
ICSI	EPI	12.4163	22.9641
ICSI	TE	15.5848	-11.741
ICSI	TE	13.0519	13.3513
ICSI	TE	16.2611	15.4142
ICSI	TE	6.94986	-12.7526
ICSI	TE	-15.3295	-22.0725
ICSI	TE	-3.45955	-28.6772
ICSI	TE	-0.831751	-23.3302
ICSI	TE	-0.226582	2.5802
ICSI	TE	-0.486249	-23.5893
ICSI	TE	3.29918	-25.987
ICSI	TE	-1.39971	-2.23345
ICSI	TE	13.7536	-12.2222
ICSI	TE	6.24423	-13.7025
ICSI	TE	8.03733	-19.882
ICSI	TE	0.665473	-24.1984
ICSI	TE	15.4568	-21.9404
ICSI	TE	4.56913	-26.0176
ICSI	TE	11.0437	-20.0013
ICSI	TE	4.70811	-13.3282
ICSI	EPI	19.2201	32.5322
ICSI	TE	5.57305	-19.1385
ICSI	TE	13.9755	-18.7182
ICSI	PE	6.88804	33.1241
ICSI	TE	14.2667	-19.7247
ICSI	TE	2.7537	-25.7957
ICSI	TE	4.45487	-16.8166
ICSI	TE	4.15081	-14.42
ICSI	TE	5.20704	-25.9549
ICSI	TE	0.427022	-21.9776
ICSI	TE	3.54038	-14.422
ICSI	TE	4.47092	-14.7176
ICSI	TE	8.26627	-18.2661
ICSI	EPI	19.9708	32.7293
ICSI	EPI	20.108	32.9091
ICSI	TE	2.8013	-25.5633
ICSI	EPI	19.4212	33.186
ICSI	EPI	19.0719	32.9031
ICSI	TE	-18.945	-0.665233
ICSI	TE	18.8573	6.81092
ICSI	EPI	17.949	31.8956
ICSI	TE	3.08711	-20.2447
ICSI	TE	11.756	-23.4092
ICSI	TE	4.98611	-25.55
ICSI	TE	14.3513	-23.5053
ICSI	TE	11.8393	-24.0558
ICSI	TE	2.35083	-18.9295
ICSI	TE	6.25173	-23.8306
ICSI	TE	0.409402	-23.953
ICSI	TE	2.91534	-23.731
ICSI	TE	4.75461	-13.7262
ICSI	TE	-9.67652	-26.4422
ICSI	TE	0.472693	16.4505
ICSI	TE	-3.27026	-26.8215
ICSI	TE	-18.8526	-13.0067
ICSI	TE	2.43409	-21.4761
ICSI	TE	-5.39158	-25.4287
ICSI	TE	-15.125	-16.0389
ICSI	TE	-12.6379	-14.7117
ICSI	TE	-11.9604	-12.9084
ICSI	TE	-5.36804	-28.4011
ICSI	TE	-8.10438	-24.0691
ICSI	TE	-9.99486	-25.1597
ICSI	TE	-11.9935	-24.1762
ICSI	TE	-9.8947	-22.3463
ICSI	TE	-8.67331	-27.3469
ICSI	TE	-10.4337	-19.2011
ICSI	TE	-14.2201	-16.3833
ICSI	TE	-12.5927	-11.8208
ICSI	TE	-9.32517	-27.534
ICSI	TE	-2.34483	-21.4661
ICSI	TE	-6.02013	-27.8098
ICSI	TE	0.470921	-19.1641
ICSI	TE	-12.6998	-24.796
ICSI	TE	-8.13673	-27.259
ICSI	TE	-3.08122	-25.2577
ICSI	TE	-15.5997	-17.5718
ICSI	TE	-8.43443	-22.8218
ICSI	TE	-4.76221	-24.6815
ICSI	TE	-5.06801	-27.5931
ICSI	TE	-10.1168	-24.2394
ICSI	TE	-13.965	-25.0712
ICSI	TE	4.32583	-24.2438
ICSI	TE	4.12644	-14.5985
ICSI	TE	1.40628	-18.8362
ICSI	TE	-11.4719	-7.62954
ICSI	TE	5.6064	-19.4603
ICSI	TE	2.56276	-11.9248
ICSI	TE	3.45047	-13.3847
ICSI	TE	3.87013	-20.3442
ICSI	TE	12.297	-22.7421
ICSI	EPI	17.5416	30.4547
ICSI	TE	3.16268	-4.79907
ICSI	TE	4.65118	-24.5417
ICSI	TE	3.27985	-23.5399
ICSI	TE	-13.2421	-19.4687
ICSI	TE	2.63979	-25.0722
ICSI	TE	3.00785	-16.3062
ICSI	TE	13.6328	-23.0849
ICSI	TE	5.27698	-14.1988
ICSI	TE	1.99687	-20.0663
ICSI	TE	-3.47817	-26.1462
ICSI	TE	13.1504	-23.3354
ICSI	TE	-6.40784	-26.539
ICSI	TE	4.59746	-22.5507
ICSI	TE	-13.4283	-16.7415
ICSI	TE	7.73777	-8.11564
ICSI	TE	3.14205	-13.906
ICSI	TE	-1.38833	-21.5684
ICSI	TE	13.8453	-18.4017
ICSI	EPI	20.4916	30.5242
ICSI	TE	-9.73001	7.59753
ICSI	TE	-19.8098	-0.536299
ICSI	EPI	13.7818	27.3061
ICSI	TE	11.5741	-24.1023
ICSI	EPI	8.34327	31.666
ICSI	EPI	20.6571	28.0098
ICSI	TE	-24.9245	1.83517
ICSI	EPI	20.0047	27.6218
ICSI	TE	4.12906	-17.7942
ICSI	TE	-22.1173	1.76846
ICSI	TE	-11.3584	-0.677832
ICSI	TE	-20.3969	-0.855262
ICSI	TE	12.4244	-22.9373
ICSI	TE	2.84317	-18.8013
ICSI	TE	9.78192	-17.365
ICSI	TE	7.95902	-23.3004
ICSI	TE	19.3894	-9.93692
ICSI	TE	19.2321	-8.65921
ICSI	TE	14.7153	15.0947
ICSI	TE	3.13667	-26.3661
ICSI	TE	19.3693	-9.95204
ICSI	TE	13.2034	-19.7447
ICSI	TE	14.0018	-18.5804
ICSI	TE	14.6944	1.16573
ICSI	TE	19.188	9.48081
ICSI	TE	14.2216	2.37442
ICSI	EPI	13.1281	24.0598
ICSI	TE	4.22978	-11.615
ICSI	TE	-4.94037	-27.2242
ICSI	TE	15.8027	18.326
ICSI	TE	5.85573	-8.20262
ICSI	TE	-3.42905	-27.972
ICSI	TE	11.164	-21.9694
ICSI	TE	7.37546	15.2052
ICSI	TE	-2.8378	-26.5251
ICSI	EPI	14.7074	21.3898
ICSI	EPI	16.8563	28.9176
ICSI	EPI	12.5493	16.6809
ICSI	TE	17.7678	-4.94789
ICSI	EPI	16.4771	28.4232
ICSI	TE	11.0889	-18.918
ICSI	TE	13.9681	-12.3541
ICSI	TE	19.1555	-2.42806
ICSI	TE	15.7292	-18.9769
ICSI	TE	13.3361	-7.04979
ICSI	TE	6.68501	-2.89037
ICSI	TE	15.6164	15.1944
ICSI	TE	13.7427	-23.3589
ICSI	TE	10.0689	-9.58408
ICSI	TE	13.7206	13.7894
ICSI	TE	7.69773	-23.191
ICSI	TE	11.2494	-8.29093
ICSI	TE	10.8686	-13.3749
ICSI	TE	12.1157	11.9443
ICSI	TE	17.585	6.25452
ICSI	TE	5.81111	-22.1023
ICSI	TE	3.06642	-21.1273
ICSI	TE	20.5015	-5.21086
ICSI	TE	7.68968	-18.2602
ICSI	TE	16.1888	18.1759
ICSI	TE	2.55846	-21.9298
ICSI	TE	12.6599	-5.6241
ICSI	TE	6.75833	-6.21905
ICSI	TE	15.6497	-21.6813
ICSI	TE	8.98682	-22.153
ICSI	TE	4.71774	-22.6633
ICSI	TE	7.05564	-20.5044
ICSI	EPI	13.64	20.14
ICSI	TE	13.1572	-14.3384
ICSI	TE	10.0446	-22.2319
ICSI	TE	8.17566	-21.6517
ICSI	TE	10.0702	-22.5937
ICSI	TE	8.91817	-22.6901
ICSI	TE	7.54832	-18.533
ICSI	TE	-16.9924	-0.252954
ICSI	TE	10.5017	-13.851
ICSI	TE	5.74125	-17.4222
ST	TE	6.00414	21.0491
ST	EPI	21.2031	32.0559
ST	TE	-7.20782	-7.39334
ST	TE	-8.90641	-4.36484
ST	TE	-19.8428	1.08294
ST	TE	-9.64125	-3.55416
ST	TE	2.63369	19.8595
ST	TE	-9.45821	-20.2677
ST	TE	5.96823	15.6719
ST	TE	-12.636	-4.90689
ST	TE	-20.4065	-3.22275
ST	TE	-7.88756	-6.94641
ST	TE	5.75578	-1.18944
ST	TE	-12.5347	-9.60942
ST	TE	-9.1551	-8.32335
ST	TE	5.76646	-1.39311
ST	TE	3.14223	-4.42552
ST	TE	-13.8996	-9.58383
ST	TE	-18.9717	0.93264
ST	TE	5.72727	0.560382
ST	TE	1.32186	13.4711
ST	TE	-12.1246	-8.92567
ST	TE	6.9265	0.915398
ICSI	EPI	5.40954	17.9616
ICSI	TE	-5.51616	-9.73026
ICSI	TE	3.64043	11.6927
ICSI	PE	6.55482	32.987
ICSI	TE	4.97487	-16.6456
ICSI	TE	12.0473	3.89152
ICSI	EPI	9.74516	30.1291
ICSI	TE	2.26454	-11.5782
ICSI	EPI	18.8741	28.9981
ICSI	TE	3.15566	-13.1826
ICSI	TE	7.7402	13.0964
ICSI	TE	-2.40606	-20.3088
ICSI	EPI	18.5384	31.6734
ICSI	TE	-0.0515443	-15.0697
ICSI	TE	6.16884	-2.59119
ICSI	TE	-20.3584	3.23206
ICSI	TE	3.58673	-2.93505
ICSI	TE	2.7071	-15.6446
ICSI	TE	1.43099	-12.4728
ICSI	TE	10.4838	12.5751
ICSI	TE	1.8005	-13.2415
ICSI	TE	5.95998	-1.27381
ICSI	TE	3.39527	-16.6033
ICSI	TE	7.61072	-17.7656
ICSI	EPI	18.7113	29.4687
ICSI	EPI	8.9113	21.1461
ICSI	TE	0.435284	-6.07194
ICSI	TE	7.50298	13.695
ICSI	TE	-0.593439	-1.78315
ICSI	EPI	11.6787	25.1144
ICSI	EPI	17.1486	27.339
ICSI	EPI	6.668	18.9799
ICSI	EPI	9.28539	21.2311
ICSI	EPI	20.0166	29.1544
ICSI	EPI	15.2862	29.1195
ICSI	TE	-5.03166	-0.393139
ICSI	EPI	19.5253	28.3081
ICSI	EPI	17.6601	27.4948
ICSI	TE	-2.92809	3.63086
ICSI	TE	7.06443	14.3755
ICSI	TE	15.7792	-18.9916
ICSI	EPI	18.9092	28.8908
ICSI	TE	-8.47709	-8.6137
ICSI	TE	14.6024	8.22135
ICSI	EPI	5.8744	19.8669
ICSI	TE	5.49511	0.879144
ICSI	TE	-2.19934	11.602
ICSI	TE	7.74749	-1.65752
ICSI	TE	-8.61518	3.22594
ICSI	TE	12.071	1.06335
ICSI	TE	10.7974	-7.50398
ICSI	TE	6.44253	13.7626
ICSI	TE	-15.207	-5.52866
ICSI	TE	-15.9302	7.44106
ICSI	TE	-10.9169	-16.7734
ICSI	TE	-26.314	4.12201
ICSI	TE	-22.0041	-1.39773
ICSI	TE	-11.5096	-12.0977
ICSI	TE	-1.94915	-26.3987
ICSI	TE	-13.5424	-17.0875
ICSI	TE	-12.8604	-11.3397
ICSI	TE	-22.7357	1.25721
ICSI	TE	-10.8878	-10.594
ICSI	TE	-10.8107	-11.9796
ICSI	EPI	5.85509	18.5918
ICSI	TE	-13.6584	6.07472
ICSI	TE	-10.036	-8.29669
ICSI	TE	-21.7593	1.57766
ICSI	TE	-10.2182	-2.91833
ICSI	TE	-12.926	-1.66512
ICSI	TE	-12.2502	4.73585
ICSI	TE	-12.0429	-4.18726
ICSI	EPI	21.6251	30.4606
ICSI	TE	-11.8924	-0.296535
ICSI	TE	-21.9814	1.79497
ICSI	EPI	20.614	32.611
ICSI	TE	-12.0058	-5.42576
ICSI	TE	-2.45037	11.5722
ICSI	TE	-21.4307	-4.04593
ICSI	TE	6.9781	28.448
ICSI	TE	-13.2505	-3.1721
ICSI	EPI	21.5415	30.7782
ICSI	TE	-22.4834	1.27104
ICSI	TE	-12.5303	-4.46744
ICSI	TE	-8.49917	-4.21909
ICSI	TE	-11.2218	-1.80407
ICSI	TE	-12.9654	4.30024
ICSI	TE	-13.0939	2.8106
ICSI	PE	4.42891	35.5717
ICSI	EPI	19.864	31.8109
ICSI	TE	-10.1621	-7.60273
ICSI	TE	-13.0882	-3.72066
ICSI	PE	4.15715	35.6978
ICSI	TE	-23.2248	9.29043
ICSI	TE	-13.2546	3.96261
ICSI	EPI	13.6855	30.3608
ICSI	EPI	8.6121	31.2189
ICSI	TE	-12.829	-0.513834
ICSI	EPI	17.9974	30.3014
ICSI	EPI	17.9708	29.5085
ICSI	TE	5.32614	12.9029
ICSI	EPI	19.5849	31.0801
ICSI	EPI	20.1273	27.7561
ICSI	EPI	20.6343	30.6704
ICSI	PE	4.88746	34.8539
ICSI	TE	-10.5253	5.04324
ICSI	PE	3.67031	35.2276
ICSI	TE	-7.70213	-2.61067
ICSI	EPI	12.2077	28.5086
ICSI	TE	-15.1705	1.14238
ICSI	TE	-12.1056	1.20962
ICSI	TE	-7.7518	-3.60656
ICSI	EPI	13.1796	29.0745
ICSI	TE	-10.5742	2.20453
ICSI	TE	-8.18272	-3.89645
ICSI	TE	-9.20633	-1.08342
ICSI	TE	-3.93443	-20.158
ICSI	EPI	19.9159	29.8698
ICSI	TE	-10.3155	0.305539
ICSI	EPI	7.53759	28.5915
ICSI	TE	-10.4252	6.81017
ICSI	TE	-9.19443	-1.05802
ICSI	TE	-8.48756	-0.502277
ICSI	TE	-8.63833	0.0325477
ICSI	TE	2.08571	-10.994
ICSI	TE	-8.02887	-1.4336
ICSI	TE	-16.8693	7.91839
ICSI	TE	-13.2257	3.56696
ICSI	TE	-11.1608	3.25691
ICSI	TE	-10.9144	2.80644
ICSI	TE	-12.5547	1.70098
ICSI	TE	-11.582	0.965722
ICSI	TE	-13.2738	2.51067
ICSI	TE	-10.7109	6.05782
ICSI	PE	4.7163	34.4796
ICSI	EPI	21.5695	27.7724
ICSI	EPI	20.93	31.8557
ICSI	TE	-15.8574	-5.0714
ICSI	PE	4.27271	34.2916
ICSI	PE	4.51503	35.5261
ICSI	TE	5.12598	18.479
ICSI	TE	-13.0807	-4.60373
ICSI	EPI	21.4399	31.0313
ICSI	PE	4.08551	34.0757
ICSI	TE	-2.82283	11.4492
ICSI	PE	4.26511	34.9714
ICSI	TE	-18.9099	10.9039
ST	TE	-17.6199	-6.73689
ST	TE	-8.88745	-11.303
ST	TE	-0.959104	-5.7056
ST	TE	-8.21397	-10.3694
ST	PE	4.1267	34.9554
ST	TE	-15.5917	0.437791
ST	EPI	21.7718	31.18
ST	TE	-15.283	-2.81147
ST	TE	-9.34604	2.40811
ST	TE	-17.6278	-7.98219
ST	TE	-18.61	-6.20876
ST	TE	-16.9386	-7.76639
ST	TE	-26.7653	-3.07718
ST	TE	-19.7115	-0.1799
ST	TE	-16.8776	-9.37609
ST	TE	-24.8126	-5.13608
ST	TE	-18.8079	-7.11123
ST	TE	-28.5714	4.45966
ST	TE	-18.3025	3.22192
ST	TE	-15.7771	-1.78558
ST	TE	4.33062	-19.4191
ST	TE	-11.8121	-8.11467
ST	TE	-16.1186	-5.05604
ST	TE	-16.1773	-6.91052
ST	TE	-17.1391	-2.75132
ST	TE	-13.5036	4.30432
ST	TE	-22.4584	6.45082
ST	TE	-22.7409	9.02474
ST	TE	-11.6396	-15.0422
ST	TE	-19.4551	-6.99831
ST	TE	-7.90659	-11.9368
ST	TE	-17.0803	-0.141494
ST	TE	-22.3719	0.263814
ST	TE	-21.2878	5.62597
ST	TE	-5.99429	0.469959
ST	TE	-17.9521	2.19453
ST	TE	-16.4854	1.14829
ST	TE	9.71569	-4.80567
ST	TE	-2.88171	1.27908
ST	TE	-23.3432	-5.98229
ST	TE	-0.260301	-14.8186
ST	TE	-17.2562	3.19068
ST	EPI	22.1517	32.3635
ST	TE	-12.5191	-13.5296
ST	TE	-4.74527	-0.548604
ST	TE	-16.3983	-7.6328
ST	TE	-15.5677	-3.95818
ST	TE	-15.5971	-1.80838
ST	TE	-16.2829	-1.68742
ST	TE	-8.24963	-12.2031
ST	TE	1.33797	-21.7949
ST	TE	-10.2224	-6.79145
ST	TE	-9.1661	-9.74518
ST	TE	-16.9163	-8.55648
ST	TE	-11.668	-6.82849
ST	TE	-11.463	-13.6153
ST	TE	-15.2064	-2.17876
ST	PE	5.27328	35.6751
ST	TE	-17.807	3.74262
ST	TE	-7.83158	-16.2661
ST	TE	-3.49511	-8.82
ST	TE	-7.39685	-12.9347
ST	TE	-10.0252	-16.5645
ST	TE	-23.0928	-7.84185
ST	TE	-16.8464	-0.19871
ST	TE	3.96705	-10.9874
ST	TE	-10.1894	-8.79746
ST	PE	5.79975	33.7784
ST	TE	-8.43979	-17.4449
ST	EPI	21.4218	31.4528
ST	TE	-21.6331	-9.91089
ST	TE	-7.8822	3.05847
ST	PE	4.9463	35.2372
ST	TE	-17.3598	6.09266
ST	EPI	8.74886	30.5079
ST	EPI	19.0783	29.4068
ST	EPI	8.71113	31.2727
ST	TE	-11.1027	-17.8666
ST	PE	6.11443	33.5617
ST	TE	-3.40902	-8.96789
ST	TE	-5.1651	-22.6868
ST	TE	-10.307	-12.8808
ST	TE	5.36244	-8.79867
ST	TE	-15.7431	-18.4759
ST	TE	-19.282	-11.0829
ST	TE	-12.7791	-6.84095
ST	TE	-13.4835	-18.4475
ST	TE	-5.98329	-19.1154
ST	TE	-4.57034	-19.8354
ST	TE	-13.8364	-9.73677
ST	TE	-18.1278	-9.39472
ST	TE	-6.87573	-21.6894
ST	TE	-15.416	-8.00021
ST	TE	-14.6603	-24.1718
ST	TE	-4.81581	-20.9033
ST	TE	-18.4562	-7.78346
ST	TE	-15.8248	-18.8615
ST	TE	-15.3807	-1.81212
ST	TE	-18.8252	-9.82312
ST	TE	-26.5794	-0.814516
ST	TE	-27.3332	-0.476593
ST	TE	-15.9194	-15.7477
ST	TE	-15.0245	-14.2143
ST	TE	-23.1029	-1.10624
ST	TE	3.76858	-23.4728
ST	TE	10.7408	-15.7333
ST	TE	-16.9853	-8.73449
ST	TE	-3.61602	-24.7359
ST	TE	-10.4421	-12.0192
ST	TE	-4.93908	-20.0566
ST	TE	-8.07844	-1.12368
ST	TE	-11.8863	-14.9281
ST	TE	-9.70506	7.69629
ST	TE	-16.2223	-6.35421
ST	EPI	21.02	32.5203
ST	PE	4.83084	35.7941
ST	TE	-4.66052	-10.006
ST	TE	-15.0537	-6.43028
ST	TE	-9.75449	-24.0433
ST	TE	-12.9058	-16.4063
ST	TE	-16.1395	-3.87846
ST	TE	-26.2433	-0.545637
ST	TE	-5.2728	-9.85857
ST	TE	6.14089	0.525184
ST	PE	4.52311	35.9781
ST	TE	-12.6825	-19.0716
ST	TE	-14.2513	-15.6809
ST	TE	-13.4341	-17.9834
ST	TE	-19.3844	-13.9022
ST	TE	-18.57	-7.12204
ST	TE	-4.36857	-21.2619
ST	TE	-2.05112	-21.6524
ST	TE	3.80396	-15.7037
ST	TE	-10.9452	-12.5545
ST	TE	-12.777	-14.2657
ST	TE	2.68186	-22.9536
ST	TE	-6.93264	-23.472
ST	TE	-8.45694	-10.6877
ST	TE	-14.6239	-17.0337
ST	TE	-10.0567	-8.05386
ST	TE	-10.6208	-13.521
ST	TE	-10.5091	-10.3758
ST	TE	-2.30018	-20.0653
ST	TE	-8.99556	-11.9624
ST	TE	-4.94067	-20.9422
ST	TE	-7.32967	-23.2079
ST	TE	2.9046	-23.6208
ST	TE	-10.0536	-20.533
ST	TE	-6.81461	-26.0233
ST	TE	-9.7851	-26.0113
ST	TE	-8.47488	-22.7927
ST	TE	-6.79954	-26.8531
ST	TE	-12.4185	-21.083
ST	TE	-4.96457	-28.4158
ST	TE	-3.04721	-24.4291
ST	TE	-12.1249	-14.1329
ST	TE	-13.6985	-16.5147
ST	TE	-14.8817	-22.1385
ST	TE	-6.89549	-23.1308
ST	TE	-5.71122	-22.5522
ST	TE	-3.34181	-27.6129
ST	TE	-22.2791	6.69852
ST	TE	-22.8572	-8.13822
ST	TE	-1.43296	-21.1965
ST	TE	-2.56726	-22.0492
ST	TE	20.7411	-4.2288
ST	TE	-14.8248	-16.0546
ST	TE	-7.70525	-12.2635
ST	TE	-25.8826	-1.41766
ST	TE	-9.7819	-23.2937
ST	TE	-2.22162	-23.6862
ST	TE	-5.03438	-25.6825
ST	TE	-26.277	3.66681
ST	TE	-9.68034	-25.4309
ST	TE	-23.2447	-6.98477
ST	EPI	7.36743	22.1586
ST	EPI	7.83055	21.8555
ST	TE	2.55184	19.0487
ST	TE	-20.5906	4.67857
ST	TE	-24.3578	8.77433
ST	TE	-7.04137	-25.1317
ST	TE	-14.897	-18.6173
ST	TE	-11.3878	-18.1913
ST	TE	-8.51334	-26.4054
ST	TE	-8.69941	-20.5825
ST	TE	-14.0601	-23.2601
ST	TE	-13.4018	-14.719
ST	TE	-24.4858	-3.30736
ST	TE	-5.85894	-21.8023
ST	TE	-8.99242	-19.7587
ST	TE	-24.947	-0.166387
ST	TE	-26.9713	-1.76067
ST	TE	-10.6296	-19.933
ST	TE	-9.47052	-17.6626
ST	TE	-13.545	-19.2497
ST	TE	-24.1023	-4.51182
ST	TE	3.14961	-20.0304
ST	TE	-9.63039	-24.7883
ST	TE	-15.2226	-7.97398
ST	TE	-13.0213	-22.0556
ST	TE	-6.79022	-26.0269
ST	TE	-10.5196	-23.3314
ST	TE	-8.0633	-22.7752
ST	TE	-8.72819	-17.9139
ST	TE	-6.36995	-26.1385
ST	TE	-16.3149	-12.5677
ST	TE	-9.88819	-14.3456
ST	TE	-13.9994	-17.4339
ST	TE	-10.5787	-17.6989
ST	TE	-11.3113	-18.448
ST	TE	-13.1885	-18.7471
ST	TE	-8.26351	-25.8268
ST	TE	-5.44248	-25.7193
ST	TE	-13.8064	-18.5744
ST	TE	-5.84006	-25.6637
ST	TE	-20.8224	-10.959
ST	EPI	4.55738	21.5489
ST	TE	-3.56428	-7.962
ST	TE	-9.25217	-18.3433
ST	TE	-3.62362	-18.5512
ST	TE	1.99543	-19.5145
ST	TE	-24.2365	-7.47846
ST	TE	-9.62123	-18.5575
ST	TE	-20.7597	-9.64467
ST	TE	-22.1123	-8.4757
ST	TE	-15.3685	-7.90292
ST	PE	5.00226	35.5808
ST	EPI	15.5008	30.1982
ST	PE	5.67866	34.829
ST	TE	-15.3145	-11.7875
ST	TE	-11.547	-12.4573
ST	TE	-20.8265	-10.7783
ST	TE	-20.5993	-11.5626

## Sheet: Fig 2A
Group	NANOG	SOX2	POU5F1	GATA3	GATA2	CDX2	GATA4	SOX17	FOXA2
ST	0	0	3.50138	4.26591	4.28417	3.63114	0	0	0
ST	0	1.50511	3.86553	3.23995	3.7067	2.58523	0	0	0
ST	0	0	3.41576	4.28096	3.99487	2.96105	0	0.283004	0
ST	0	0	3.42384	3.1052	2.95849	3.07049	0	0	0
ST	1.82267	0	2.43157	4.22608	3.86483	2.43157	0	0	0
ST	0	0	3.22741	3.95583	3.96407	3.00774	0	0	0
ST	0	0	3.24417	4.28865	4.06893	3.52206	0	0	0
ST	0	0	3.24327	3.5287	3.65572	3.32954	0	0	0
ST	0	0	3.92046	3.38409	4.20027	3.00509	0	0	0
ST	0	0	4.29347	1.90234	3.50583	2.15201	0	0	0
ST	0	0.628403	3.55849	4.50215	3.16716	0	0	0	0
ST	0	0	2.44979	1.83943	2.44979	1.29376	0	0	0
ST	0	0	3.48413	3.7984	3.86364	2.72736	0	0	0
ST	0	0	3.82705	4.24689	4.3212	3.30898	0	0	0
ST	1.30732	1.14962	3.92417	3.04225	3.33087	2.51157	0	0	0
ST	0	0	3.89615	3.33647	4.17874	3.09526	0	0	0
ST	0	0	3.74202	3.11889	2.86067	2.91793	0	0	0
ST	0	0	3.90178	3.87322	4.02854	3.54733	0	0	0
ST	0	0	3.17645	3.96392	3.5679	3.17645	0	0	0
ST	0	0	3.6113	4.34279	3.52913	2.27832	0	0	0
ST	0	0	3.45168	4.1904	4.27615	2.18433	0	0	0
ST	0	0	3.02139	4.10725	4.33111	3.10681	0	0	0
ST	0	3.49342	0.779975	1.74496	1.21279	0	0	0	0
ST	0	0	2.59606	4.56337	3.33263	3.06532	0	0	0
ST	0	0	2.12762	3.97281	4.35075	3.49036	0	0	0
ST	0	0	1.91072	4.0096	4.03436	3.06798	0	0	0
ST	0	0	2.36167	4.19589	4.54074	1.37536	0	0	0
ST	0	0.503712	2.98429	3.27863	3.76924	3.45878	0	0	0
ST	0	0	2.82933	3.71309	3.93983	2.66213	0	0.254419	0
ST	0	0	3.01214	3.51125	3.34929	3.15594	0	0	0
ST	0	0	1.92004	3.69896	3.51716	3.20813	0	0	0
ST	0	0	3.06621	3.33943	3.90853	2.93931	0	0	0
ST	0	0	2.83894	4.07948	3.69608	3.59647	0	0	0
ST	0	0	2.04962	2.04962	3.33434	2.67621	0	0	0
ST	0	0	2.46796	3.32364	3.56754	3.4847	0	0	0
ST	0	0.238555	1.30675	4.32225	4.45591	0.592354	0	0	0
ST	0	0	3.13805	3.39377	3.4436	3.25223	0	0	0
ST	0	0	3.24023	3.68327	3.82773	2.85055	0	0	0
ST	0	0	3.42822	3.40434	4.20209	2.02105	0	0	0
ICSI	1.00256	0	3.74728	3.94921	2.85588	1.00256	0	0	0
ICSI	0	0	4.4315	2.49108	0	0	0	0	0
ICSI	0	0	4.24869	2.91469	0.5644	1.18637	0	0	0
ICSI	1.41048	1.41048	4.66654	0.573507	0	2.47171	0	0	0
ICSI	0	0	4.50294	3.58051	0.706177	0.706177	0	0	0
ICSI	2.70446	1.91853	4.73384	2.43883	0.771118	0.771118	0	0	0
ICSI	1.84406	2.31488	4.53257	0.924506	0	1.56894	0	0	0
ICSI	0	0	3.91471	3.978	2.33029	0	0	0	0
ICSI	1.37753	0	4.22836	0.782093	0	0	0	0	0
ICSI	2.56823	0.764038	4.42579	0.764038	0	1.81827	0	0	0
ICSI	2.06898	0	4.28719	0	0	1.67203	0	0	0
ICSI	2.383	3.22471	4.55284	1.9824	0	0	0	0	0
ICSI	0	1.01466	4.2038	2.87384	2.36755	1.50781	0	0	0
ICSI	2.30002	0	4.76786	0	0	1.38416	0	0	0
ICSI	0	1.59326	4.44011	2.9512	1.37113	0	0	0	0
ICSI	0	0	4.06844	3.88953	0	0	0	0	0
ICSI	0.948042	1.59972	4.54604	0.948042	0	0.582398	0	0	0
ICSI	2.10011	0	4.40948	0.468286	0	0	0	0	0
ICSI	0	1.54718	4.26642	0.869968	0	0.379996	0	0	0
ICSI	1.26058	0	4.46514	2.40783	2.22075	0	0	0	0
ICSI	0	0	3.89998	1.34733	0	0	0	0	0
ICSI	1.80918	1.36542	4.60708	0.89963	0	1.15941	0.547744	2.19976	0
ICSI	1.54625	0	4.36399	2.23121	0	0	0	0	0
ICSI	0.265639	2.18727	4.32874	2.8406	1.71631	0.265639	0	0	0
ICSI	0	0	3.88758	3.44724	0	0	0	0	0
ICSI	0	0.975424	3.97636	3.86734	2.09924	1.58008	0	0	0
ICSI	0	0	4.25828	3.23306	2.44123	0.516761	0	0	0
ICSI	0	0	4.03262	4.03262	2.08239	0	0	0	0
ICSI	0	0	4.41087	2.89886	2.16868	1.46326	0	0	0
ICSI	0	0	4.20179	2.71871	1.79141	0	0	0	0
ICSI	0	0	4.19284	2.06892	0	0.687147	0	0	0
ICSI	0	1.36021	4.75702	2.96258	2.04895	0	0	0	0
ICSI	0.875227	1.40578	4.07645	3.78014	1.59298	1.53439	0	0	0
ICSI	0.923479	0.923479	4.15092	3.52314	2.05811	0.699141	0	0	0
ICSI	0.482176	1.41049	4.20911	3.76427	1.41049	1.24657	0	0	0
ICSI	0	0	4.18893	3.65197	3.08214	0.925178	0	0	0
ICSI	0.499418	1.44428	4.20576	3.5739	2.20795	0.830962	0	0	0
ICSI	0	0	3.95003	3.60838	1.79346	1.92355	0	0	0
ICSI	0	0	4.12758	4.18058	3.46271	0	0	0	0
ICSI	0	0.245952	3.9886	3.50691	1.84022	0.873045	0	0	0
ICSI	0	1.89044	4.01501	3.66373	2.04727	0.202852	0	0	0
ICSI	2.06975	0	4.7765	0	1.49546	0	0	0	0
ICSI	0.232536	1.2108	4.19643	2.90573	1.48236	1.42107	0	0	0
ICSI	0.290938	1.68452	3.8119	3.62803	2.73121	0	0	0	0
ICSI	0	1.57748	4.25091	2.3246	0.570157	2.069	0	0	0
ICSI	0.369304	0	4.30762	3.16898	2.04134	2.20178	0	0	0
ICSI	0	0	4.54675	2.86044	1.87022	2.57089	0	0	0
ICSI	0	0	4.28769	2.98421	0.384766	0	0	0	0
ICSI	2.65949	0	5.12308	0.90687	0	0	0	0	0
ICSI	0	0.991829	4.08151	3.13767	1.8064	0.448133	0	0	0
ICSI	0	3.13614	4.01079	4.12656	0.613414	0	0	0	0
ICSI	0.376861	0	4.5026	2.27175	1.32074	1.19043	0	0	0
ICSI	0.529243	0	4.36232	3.54058	0.529243	0	0	0	0
ICSI	0.978167	0.440312	4.32653	3.54803	2.49021	1.16713	0	0	0
ICSI	0	0	4.06757	3.3566	1.67125	0.701212	0	0	0
ICSI	0	0.187886	3.97583	3.51625	1.35937	0.806555	0	0	0
ICSI	0.699764	1.10742	4.28503	3.60556	3.57765	0	0	0	0
ICSI	0.913364	0	4.42002	3.0517	2.89955	0	0	0	0
ICSI	0	0	3.91161	3.88548	1.27476	2.00749	0	0	0
ICSI	0	0	4.71414	3.06437	2.65419	2.10503	0	0	0
ICSI	0.738971	0	4.32973	1.86701	1.86701	0.436247	0	0	0
ICSI	0.980902	0	4.53808	0.980902	0	0	0	0	0
ICSI	2.05932	1.64724	4.06306	1.76723	0	1.16523	0	0	0
ICSI	2.22978	2.26115	4.47541	0.636074	0	1.37713	0	0	0
ICSI	0.760061	0	4.45876	3.49273	1.71445	1.71445	0	0	0
ICSI	0.9981	0	4.78085	3.18334	1.94533	1.66446	0	0	0
ICSI	1.02929	1.90167	4.25227	3.52587	0	0	0	0	0
ICSI	0	0.876103	4.5962	0	2.50243	1.64954	0	0	0
ICSI	2.19367	0	4.38187	1.76646	3.04896	0	0	0	0
ICSI	1.50591	1.68368	4.24004	2.96622	1.90224	1.16085	0	0	0
ICSI	0	0	4.07347	3.33059	3.57393	0	0	0	0
ICSI	0	0.299706	3.92442	3.52192	3.26428	0.299706	0	0	0
ICSI	0.698155	1.61744	3.98009	3.44366	0.698155	0	0	0	0
ICSI	0	0	4.54472	2.08156	3.41259	0	0	0	0
ICSI	1.04584	0	4.60267	3.35644	1.94574	1.19611	0	0	0
ICSI	2.20229	0.752671	3.86263	1.23327	0.445539	1.38473	0	0	0
ICSI	0	0	4.42408	1.82736	2.87333	1.41839	0	0	0
ICSI	1.10523	0	4.44772	1.53382	2.11284	0.592201	0	0	0
ICSI	1.55176	1.55176	4.56067	1.91491	0.345933	2.13293	0	0	0
ICSI	1.27731	2.52225	3.94053	0.746071	0.16956	0.979471	0	0	0
ST	3.7095	2.15353	4.62257	1.20691	1.01427	2.08311	0	0	0
ST	0	0	3.65908	3.32145	3.84189	1.69563	0	0	0
ST	0.265423	0	3.96993	3.10364	3.31224	2.59997	0	0	0
ST	0	0	4.07574	3.01052	3.69296	2.31069	0.449538	0	0
ST	0	0	3.48678	2.99615	2.82378	2.61537	0	0	0
ST	0	0	3.29155	3.84173	2.1277	2.38515	0	0	0
ST	1.22478	0.789233	3.92534	3.46084	3.10145	2.10538	0	0	0
ST	0	0	4.01723	3.39275	3.28837	2.42654	0	0.313759	0
ST	2.17011	1.27715	4.1402	1.03336	0.416922	1.47301	0	1.1214	0
ST	0.403784	0	4.02039	3.30932	1.86753	2.66945	0	0	0
ST	0	2.38811	4.69411	0.713615	0.940802	1.12581	0.419157	3.21692	0
ST	1.10262	1.25705	3.77863	2.53125	3.64343	2.40335	0	0	0
ST	0	0	4.13437	3.29518	3.38292	2.62358	0	0	0
ST	0.658413	0.382443	3.91033	2.60847	3.11038	1.8856	0	0	0
ST	0.410479	0	3.83235	3.93665	3.34664	2.84731	0	0.226155	0
ST	0	0	3.97406	3.42632	3.57795	2.31825	0	0	0
ST	3.67123	0	4.7376	1.36137	0.770391	1.36137	0	1.00829	0
ST	0	0	2.8661	1.214	1.74639	1.214	0	0	0
ST	1.05587	0	4.22107	2.88314	3.09077	2.53542	0	0.559495	0
ST	0	0	3.8922	3.22567	3.34615	2.50794	0	0	0
ST	0.504728	0	3.86313	2.1068	2.85724	1.08843	0	0	0
ST	0.252327	0	4.12467	2.73117	2.94875	3.03515	0	0	0
ST	0.201132	0	3.88976	3.31461	3.55144	3.07819	0	0	0
ST	0	0	3.72522	2.85347	3.12664	1.86397	0	0	0
ST	0.25878	0	3.53731	3.54587	3.50234	2.05323	0	0	0
ST	0.250138	0	3.82034	3.67294	3.40082	1.6052	0	0.250138	0
ST	0	0	3.68249	3.66182	3.53591	2.53771	0	0.433009	0
ST	1.34778	0.13971	3.73609	3.27676	3.32645	2.82694	0	0.262273	0
ST	0	0	4.04462	1.83798	3.48746	2.69592	0	0.341066	0
ST	0	0	3.79002	3.56267	3.03214	3.21108	0	0	0
ST	0	0	4.04278	2.92742	2.92742	2.92742	0	0	0
ST	0	0	4.13858	2.83903	2.66834	2.57065	0	0	0
ST	0.303066	0	3.88754	3.2767	3.32878	3.2767	0	0	0
ST	0.750865	0	4.00193	2.50048	2.81323	2.50048	0	0	0
ST	0.709899	0	3.81667	3.42664	3.29774	3.13185	0	0.187937	0
ST	0.164647	0	3.82306	3.27392	2.88054	3.16674	0	0.164647	0
ST	0	0	3.33969	4.27585	4.40256	2.74579	0	0	0
ST	0	0	3.6133	3.43393	3.37396	2.43145	0	0.20339	0
ST	0	0	3.71916	3.65241	3.70471	2.99231	0	0	0
ST	0	0	3.95818	2.96992	3.11671	1.72679	0	0	0
ST	1.24356	0	3.53352	3.34771	3.01813	2.8399	0	0	0
ST	0	0	3.55817	3.67121	3.10234	2.7299	0	0	0
ST	0.221784	0	3.73695	3.33452	3.24188	2.8268	0	0.221784	0
ST	0	0	3.51487	2.88804	3.29914	1.82742	0	0	0
ST	0.600326	0	3.51146	3.46753	3.5053	2.70713	0	0	0
ST	0	0	3.56494	3.64959	2.98212	1.12527	0	0	0
ST	0	0	4.04074	3.68687	3.01846	2.69531	0	0	0
ST	0	0	3.7306	3.35093	3.61051	2.9492	0	0	0
ST	0.436479	0.436479	3.99052	3.1307	2.97586	2.38421	0	0	0
ST	0	0	3.42529	2.25074	0	2.25074	0	0	0
ST	2.91995	0.486394	4.48528	0.81221	0.81221	1.79368	1.05756	1.05756	0.486394
ST	0	0	3.86996	3.22305	1.99379	1.26337	0	0	0
ST	1.16559	0	3.49691	3.73397	3.947	2.65654	0	0	0
ST	2.6868	0	4.8512	1.24936	0	1.9769	0	0	0
ST	0	0	3.54377	3.81302	3.25836	2.99064	0	0.174703	0
ST	0	0	3.55082	3.50767	3.31364	2.65623	0	0	0
ST	0	0	3.70709	3.50125	3.55535	3.09542	0	0	0
ST	0	0	3.11883	3.91154	2.97202	1.83971	0	0	0
ST	0	0	2.81912	0.978015	0.978015	0.60409	0	0	0
ST	1.72936	2.70211	3.64012	1.19952	1.19952	1.19952	0	1.19952	0
ST	3.94382	1.82623	5.14432	0.911758	0.911758	1.69856	1.17342	0	0
ST	4.5634	1.43918	4.99305	2.73939	2.50637	1.43918	0	0	0
ST	1.09468	0.286211	3.82287	3.54962	3.69143	3.67476	0.286211	0.286211	0
ST	3.4958	0.479294	4.8543	1.47754	1.72491	0.931115	0	1.04549	0
ST	3.38417	2.31948	4.73325	1.37311	0.837269	0.969855	0	0	0
ST	3.8487	2.15818	4.94821	1.93934	0.993694	1.26745	0.615508	1.6588	0.615508
ST	0.34364	0	3.53269	3.64588	3.86594	3.2102	0	0	0
ST	0	0	3.71211	4.27673	4.23478	2.42965	0	0	0
ST	0	0	3.19322	2.91913	3.35857	3.89578	0	0	0
ST	0	0	3.41859	1.16767	3.07586	3.23314	0	0	0.906774
ST	0	0	3.168	3.55934	3.44511	3.31612	0	0	0
ST	0.538619	0.538619	3.65901	2.81541	2.81541	3.22937	0.538619	0	0
ST	0	0	2.63199	3.53782	3.53782	3.25979	0	0	0
ST	0	0	3.22736	3.77646	3.57207	2.90663	0	0	0
ST	4.03406	1.81838	4.86789	1.27562	0.828754	1.58338	0	0	0
ST	2.31161	0	4.81806	0.759093	0.759093	0	0	1.71296	0
ST	0.312914	0.312914	3.03687	3.21411	3.90192	3.54965	0	0	0
ST	0.363075	0	3.16812	3.97202	4.45344	2.51619	0	0	0.363075
ST	0	0	3.52452	3.47478	3.47478	3.70192	0	0	0
ST	0	0	3.40796	3.23224	3.38073	3.82027	0	0	0
ST	0	0	2.76666	2.13449	3.78411	3.5503	0	0	0
ST	0	0	1.67178	3.57158	4.0077	2.26626	0	0	0
ST	0.526843	0	3.04992	2.94618	4.27312	3.66732	0	0	0
ST	0	0.441039	3.14298	3.43183	4.24471	2.62099	0	0	0
ST	0	0	3.21009	2.8246	3.57676	2.62506	0	0	0
ST	0.669882	0	3.15355	3.17372	3.97017	3.17372	0	0	0
ST	0	0	2.71611	4.86493	4.17946	0	0	0	0
ST	0.875592	0	2.89887	4.04326	4.15361	2.41163	0	0.300159	0
ST	0	0	2.63797	4.0691	5.00662	3.06361	0	0	0
ST	0.495574	0.495574	3.33008	4.09455	4.234	2.83533	0	0	0
ST	0.520719	0	2.96771	3.00224	3.4999	2.81627	0	0	0
ST	0.269945	0	3.10828	3.6425	3.83394	2.76473	0	0	0
ST	0	0	2.92482	2.08596	4.6926	2.71501	0	1.20919	0
ST	0	0	3.16339	2.51166	2.51166	1.34321	0	0	0
ST	1.04685	0.143283	3.92407	3.64899	3.86126	3.30283	0.143283	0	0
ST	0.417369	0.710951	3.92641	3.14727	3.60385	1.90175	0	0	0
ST	0.575722	2.82743	3.73316	3.46999	2.82082	1.69526	0	0	0
ST	0	0	3.82435	2.76848	3.22386	3.22386	0	0	0
ST	1.07121	0.391856	3.86479	3.7513	3.83415	2.77455	0	0	0
ST	0	0.13954	3.66829	3.37252	3.47959	2.41436	0	0	0
ST	0	0	3.79045	3.98356	4.07247	1.69352	0	0	0
ST	0	0	3.50295	3.58392	3.50295	2.79767	0	0	0
ST	0	0	3.67476	3.31222	3.66693	3.27803	0	0	0
ST	0.47602	0	3.6101	3.32593	3.62645	2.7493	0	0	0
ST	0	0	3.45954	4.30617	4.25285	1.57904	0	0	0
ST	1.12906	0	3.08774	1.12906	0	1.12906	1.64587	0	0
ST	0	0	3.38472	2.51801	3.14304	2.41025	0	0	0
ST	3.25451	0.837633	4.68063	1.28697	1.08733	0.50407	0.50407	0	0
ST	0	0	3.04372	1.16949	0	0	0	0	0
ST	2.1582	0	3.76365	2.1582	2.79184	2.1582	0	0	0
ST	2.85861	0	4.26068	2.17986	0.751756	1.38344	0	1.38344	1.05357
ST	3.52076	1.31753	4.45155	0	1.11535	1.31753	0	0	0
ST	0.801548	0	4.22222	0.598466	1.11459	1.45332	2.3825	2.26207	1.24068
ST	4.88698	2.17426	4.72794	1.36695	0	1.08144	0	0	0
ST	0	0	3.79131	3.00518	2.43513	2.52684	0	0	0
ST	0	0	3.6422	2.72775	2.25958	3.4799	0	0	0
ST	0	0	3.27712	3.63995	2.59251	3.43835	0	0	0
ST	0.723876	0	3.65624	3.17144	2.58156	1.55148	0	0	0
ST	0	0	4.07358	2.90854	3.05487	2.26851	0	0	0
ST	0.752959	0	3.60942	2.35592	2.7828	3.0005	0	0	0
ST	0.690885	0	4.37128	2.56077	2.52156	1.94203	0	0	0
ST	0.403295	0	3.57718	3.03831	2.633	2.66808	0	0.403295	0
ST	4.0579	0.674782	4.57842	0.674782	0	0.674782	0	1.35862	0
ST	1.04719	0	4.06627	4.0422	2.844	3.10328	0	0	0
ST	0.495887	0	4.15246	3.00858	2.00412	2.36361	0	0	0
ST	0.713655	1.4169	4.15082	2.43487	1.98081	0	0	0	0
ST	1.1815	0	4.4814	3.16094	2.1437	1.38938	0	0	0
ST	0.513623	0	3.48286	2.75807	3.05117	2.04295	0	0	0
ST	0.593339	0	3.43304	3.72572	3.03714	1.835	0	0.340045	0
ST	0.480045	0	4.55672	3.16958	2.86994	2.12749	0	0	0
ST	1.34354	0	4.18332	3.35896	1.71057	1.4814	0	0	0
ST	0.946284	0	4.49158	3.13834	2.90894	0.946284	0	0	0
ST	0.355904	1.14338	4.06528	3.25012	2.98612	1.57841	0	0	0
ST	0.327543	0	3.65307	3.45369	2.67858	1.07765	0	0	0
ST	1.31044	0	3.57403	3.14433	3.07174	2.81573	0	0	0
ST	0.377241	0	4.14824	3.13533	3.19339	2.75138	0	0	0
ST	0	0	3.12281	3.20266	3.12281	3.16353	0	0	0
ST	2.63972	0	4.46068	0.332337	0.780547	0.946583	1.21353	1.51469	0
ST	3.58026	2.27426	4.83913	1.45167	1.67903	1.67903	1.45167	0	0
ST	4.59833	2.01495	4.53064	1.23478	0	0.594732	0	0	0
ST	0.526687	0	3.49324	2.83004	2.69909	2.98161	0	0	0
ST	0.525235	0	3.25312	3.58999	2.90534	1.76404	0	0	0
ST	0.442859	0	3.1715	3.57076	2.34867	2.70329	0	0	0
ST	0.362015	0	3.65105	3.23586	3.12724	2.96121	0	0	0
ST	1.03296	0	3.66348	3.65181	3.78357	3.69769	0	0	0
ST	1.14468	0	3.93816	3.24363	2.95503	2.89765	0	0	0
ST	2.22635	0	4.06879	3.26475	1.89249	0.917453	0.318982	0	0
ST	0.615614	0	3.60368	3.59593	3.44505	2.92225	0.249667	0.249667	0
ST	0.931971	0	3.78223	3.33697	2.61747	1.40586	0	0.176001	0
ST	0	0	4.00595	2.64736	2.74561	2.83506	0	0	0
ST	1.14576	0	3.679	2.46165	2.2596	3.20246	0	0	0
ST	0.772661	0	3.80013	3.06323	2.62617	3.21459	0	0	0
ST	0.698625	0	3.56596	3.67421	3.68272	3.53697	0	0	0
ST	0	0	4.05425	1.91395	2.53049	2.32705	0	0	0
ST	1.79586	0	4.4765	3.5883	3.0004	0.407107	0	0.407107	0
ST	1.43308	0	3.6712	3.0794	2.87672	2.35847	0	0	0
ST	0	0	2.51937	0	2.89763	1.90365	1.90365	0	0
ST	0.582075	0	3.98002	3.19038	3.2065	2.18577	0.332804	0	0
ST	0.461641	0	3.72523	3.65188	3.33174	2.54424	0	0	0
ST	0.492486	0	3.83261	3.37823	3.62679	3.26335	0	0	0
ST	0.854344	1.47581	3.88324	3.04023	3.29525	2.17037	0	0	0
ST	0	0	3.97531	3.30077	2.89279	2.95386	0	0	0
ST	0.875479	0	3.64634	2.61009	2.97894	2.01935	0	0	0
ST	1.37927	0	3.72852	2.63035	2.63035	1.09237	0	0	0
ST	0	0	3.70411	2.88912	2.9889	2.14541	0	0	0
ST	0	0	3.44243	3.09937	3.28554	1.95339	0	0	0
ST	0	0	3.23609	2.31874	3.23609	1.39977	0	0	0
ST	3.25156	0.807157	4.50413	0.807157	0	2.27117	1.24791	0	0
ST	1.33538	0	3.83996	3.12286	3.43771	1.13175	0	0	0
ST	4.1711	0	4.64215	0	0.535758	0	0	0	0
ST	3.04217	0	4.931	0	1.14345	1.3481	0	2.25657	0
ST	0.566709	0	3.37454	3.20422	2.38986	1.57117	0	0	0
ST	0	0	4.04482	3.52746	3.12751	1.6796	0	0	0
ST	0	0	4.27151	2.92625	0	0	0	0	0
ST	1.48632	0	4.56538	0	0.862183	0.521269	0	0	0
ST	3.91823	2.11987	4.4224	0.980548	0.847041	0.847041	0	0.980548	0
ST	3.99599	0	4.68786	0.621094	0.358011	1.27617	0	1.58398	0
ST	0	2.5133	5.02568	2.14754	1.56483	0	0	2.14754	0
ST	0.984469	0	4.11112	3.89752	3.31371	2.62035	0	0	0
ST	0	0	4.63961	1.07225	0.495094	1.43586	0	0	0
ST	0.76864	0	4.43429	3.31807	3.13462	2.07204	0	0	0
ST	1.84344	1.15998	3.86965	2.67083	2.73375	2.02414	0	0	0
ST	0	0	4.39628	3.73683	2.60028	2.45843	0	0	0
ST	0.275388	0.491082	4.10958	3.57115	3.5622	2.74624	0	0	0
ST	0	0	5.06315	3.34355	2.05795	1.485	0	0	0
ST	1.95062	1.86094	4.4621	1.03316	0	1.22766	0	0	0
ST	4.04312	0.659281	4.76793	1.0532	0	1.73466	0.659281	0	0
ST	0	0	4.01432	2.8128	2.72675	1.99028	0	0	0
ST	0.496149	0	3.57123	3.17258	3.06469	1.85568	0.120869	0	0
ST	0.64895	0	4.06992	3.39881	3.25694	2.04112	0	0	0
ST	0	0	4.21115	3.83972	3.52734	1.92754	0	0	0
ST	0	0	4.21586	2.23474	3.04575	2.66378	0	0	0
ST	0.993472	0	4.41435	2.46559	1.34399	1.80858	0	0	0
ST	0.893937	0.768157	4.17664	3.58248	3.02764	2.32692	0	0	0
ST	0.766255	0	4.21653	2.82351	2.59381	2.32371	0	0	0
ST	0	0	4.60809	3.72177	3.12326	2.33299	0	0	0
ST	0.691311	0	4.04382	3.43846	2.61763	2.39455	0.222409	0	0
ST	0.433491	0	3.92674	3.3433	3.42897	2.47255	0	0	0
ST	0	0	4.0709	3.50724	2.72163	2.58265	0	0	0
ST	1.16356	0	4.09752	3.45232	3.31112	3.22741	0	0	0
ST	0.815893	0	4.41857	3.23408	2.44321	2.19584	0	0	0
ST	0.274981	0	3.726	3.086	2.43753	2.28871	0	0	0
ST	0.217684	0.547879	4.1395	3.11991	2.79246	0.994124	0	0	0
ST	0	0	4.0799	3.39933	2.51171	2.68041	0	0	0
ST	0.666707	0.666707	3.67342	3.14732	1.21477	0.387916	0	0	0
ST	0.925319	0	4.04898	3.49578	2.3161	0.925319	0	0	0
ST	1.96606	1.96606	3.78413	2.58664	1.96606	1.96606	0	0	0
ST	3.10577	0	4.38468	2.15369	0	0	0	1.39789	0
ST	0	0	4.4941	2.28735	2.65838	0	0	0	0
ST	2.21615	1.11284	3.68429	3.38783	0	1.62649	0	0	0
ST	2.3462	0.962903	3.99704	2.59634	0.238924	1.06097	1.37844	0.238924	0
ST	0.894015	0.674619	4.54284	3.41379	3.00893	1.57963	0	0	0
ST	0	0	4.07847	4.07847	2.91325	0	0	0	0
ST	0	2.05743	3.96426	3.68289	2.11787	1.08189	0	0	0
ST	1.30078	1.84756	4.29249	3.83787	2.45862	1.30078	0	0	0
ST	1.31499	1.31499	4.77206	2.47644	2.39704	0	0	0	0.646177
ST	1.01117	1.36474	4.10198	3.63033	2.78232	1.2035	0	0	0
ST	0.733241	0	1.67284	2.01369	1.15172	1.67284	0	0	0
ST	0.44062	0	4.1166	3.04128	3.65454	3.01448	0	0	0
ST	0	0	4.31249	3.16004	3.08919	1.85225	0	0	0
ST	1.10844	0	3.67789	2.84706	3.90623	2.95838	0	0	0
ST	0	0	4.17769	0	3.93355	3.00888	0	0	0
ST	0.398985	0	2.78499	2.84376	3.34841	3.38229	0	0	0
ST	0	0	3.47137	2.8908	3.27758	2.51273	0	0	0
ST	0.451307	0	4.38553	1.71612	2.56323	1.60794	0.99735	1.48663	0
ST	0	0	3.68374	3.82022	4.01301	3.18953	0	0	0
ST	1.05528	0	4.04626	3.54703	3.69706	2.24363	0	0	0
ST	0	0	3.98683	2.02953	4.40646	3.5279	0	0	0
ST	0.429208	0	3.85226	3.63724	3.45171	2.98373	0	0	0
ST	1.00638	0	4.25458	3.23079	2.07226	1.00638	0	0	0
ST	1.13742	0	4.3289	2.92616	2.17117	1.84003	0	0	0
ST	0.855423	0	4.27352	3.60039	3.53685	2.92213	0	0	0
ST	0	1.11102	4.0328	2.75173	2.72538	0.798621	0	0	0
ST	0	1.41255	4.11393	3.44321	3.33865	2.59716	0	0	0
ST	0.791621	0	4.31248	3.20014	3.24816	1.95088	0	0	0
ST	0.411254	1.88643	4.50008	0.411254	2.09457	1.96073	0	0.926687	0.701819
ST	0.577077	0	4.31466	3.1956	3.04028	1.0825	0	0	0.329601
ST	0.54693	0	3.97803	3.45232	2.59339	2.79035	0	0	0
ST	0.954813	0	4.06962	2.83214	1.66048	1.14132	0	0	0
ST	1.09584	0	4.06208	2.6111	3.0718	3.30409	0	0	0
ST	0.56007	0	3.98072	2.04862	1.55898	0.916927	0	0	0
ST	0	1.69354	2.29025	2.66139	3.46795	3.59758	0	0	0
ST	4.21791	0	4.36592	1.06856	1.57327	1.26646	0	0	0
ST	1.92522	0	4.24395	0.954459	2.54265	0.426849	0.426849	1.75644	0
ST	1.69927	0	4.4918	3.15059	2.29656	0.750233	0	0	0
ST	1.70936	0.644528	3.95388	2.79646	2.58163	1.99274	0	0.857658	0
ST	0.59509	0	4.57427	2.58006	2.98079	3.06011	0	0	0
ST	2.36466	0	3.87876	2.1932	1.72467	1.36967	0	0	0
ST	1.50705	0	4.11791	3.24235	2.44584	1.89031	0	0	0
ST	1.36591	0	4.06753	2.34244	2.86464	2.1354	0	0.280934	0
ST	1.78227	0	4.38319	2.02698	2.86093	0.973719	0	0	0
ST	0.891866	1.67129	4.30977	2.9056	2.82355	1.35567	0	0	0
ST	1.31298	0	4.01358	2.21394	2.47393	1.86167	0	0	0
ST	2.4118	0	4.23344	1.8668	1.20694	1.4169	0	0	0
ST	0	0	4.58074	2.17831	2.31615	0.835179	0	0	0
ST	0	0	3.95448	3.67316	2.62409	0	0	0	0
ST	2.31221	1.39432	3.90229	2.57482	1.95508	0	0	2.31221	0
ICSI	1.33229	0	3.4559	3.36374	3.02179	1.88395	0	1.33229	0
ICSI	1.05645	0	2.88398	1.05645	2.50608	0	1.05645	0	0
ICSI	0	0	0	0	0	0	0	0	0
ICSI	1.2133	0	3.10374	1.74557	2.34739	1.2133	0	1.2133	0
ICSI	0	1.43428	3.47094	2.23977	4.2784	3.26474	0	0	0
ICSI	0	0	2.9778	4.21979	4.30496	1.39214	0	0	0
ICSI	0	0	2.77083	3.61385	3.90959	1.35125	0.198993	0	0
ICSI	0	0	2.9952	2.79478	4.00544	3.20828	0.246277	0	0
ICSI	0.391177	0	2.56249	2.76256	3.93702	2.82125	0.391177	0	0
ICSI	0.525495	0.868188	3.17022	3.28008	4.10184	3.41379	0.296875	0.296875	0
ICSI	0.328337	0	2.81784	3.36672	3.80485	2.80616	0.177584	0	0
ICSI	0.424597	0.424597	2.94366	2.15988	3.211	2.55738	0	0.234667	0
ICSI	0.253872	0.134971	3.36347	3.38328	3.6374	2.88519	0.360127	0	0
ICSI	0	0	2.38466	3.36465	3.98084	1.84661	0.599538	0	0
ICSI	0.748494	0.442702	3.19418	4.20874	4.30346	1.96375	0	0	0
ICSI	0	0	1.73245	4.49352	5.05947	0.771784	0	0	0
ICSI	0.66074	1.1583	3.22628	3.12189	3.72737	3.51022	0	0	0
ICSI	0	0	3.41774	2.82642	3.41774	3.25663	0	0	0
ICSI	0.788028	0	4.48786	2.36014	1.75721	1.75721	2.83247	1.82389	0
ICSI	0.836393	0	3.3488	2.43923	3.6449	3.17348	0.503205	0	0
ICSI	2.43083	0	5.32257	2.20434	2.20434	2.06841	2.06841	0	0
ICSI	0.433197	0	4.03554	3.02133	3.42816	2.89473	0	0.433197	0
ICSI	0.398903	0	4.83627	0.398903	1.59362	0	2.54667	1.23865	0.904448
ICSI	0	0.582419	2.72304	3.10637	4.00268	3.14114	0.333025	0	0
ICSI	0.603783	0	3.11594	2.78066	3.3449	3.7677	0	0.346785	0
ICSI	2.51514	0	4.86777	2.12697	2.12697	0.995195	1.89974	2.05681	1.34602
ICSI	0.326622	0.326622	4.75121	0.769568	1.91606	0.572422	3.06678	1.58161	1.07548
ICSI	0.45844	0	4.96223	0.45844	2.88293	1.73216	2.70528	1.2019	1.00971
ICSI	3.58495	0.617838	5.10162	1.48606	1.81311	1.6629	0	0	0
ICSI	3.6868	0.747595	4.73007	2.85117	2.73793	1.04844	0	0	0
ICSI	0	0.566297	4.18582	3.86	3.93719	3.60553	0.566297	0.566297	0
ICSI	3.32335	1.94674	4.95487	1.68043	2.02178	1.45299	0.43566	0	0
ICSI	3.33317	3.2561	4.63348	1.12461	1.97921	1.12461	0	0	0
ICSI	0	0	2.93244	4.71619	5.08116	2.47968	0	0	0
ICSI	2.04428	3.22704	4.16203	1.85299	1.30547	2.04428	1.30547	0.852165	1.30547
ICSI	2.28996	1.02062	4.43581	4.1728	3.85328	2.72125	0	0	0
ICSI	2.98226	0	3.61434	3.22225	1.30184	0	0	0	0
ICSI	1.30521	0	4.82566	1.85269	1.85269	0	0	2.20446	0
ICSI	0	1.20544	4.26474	4.00331	3.40876	1.73633	0	0	0
ICSI	0	0.71498	4.16965	4.29109	4.53136	2.87392	0	0	0
ICSI	0	0	4.19691	3.74145	4.04526	0	0	0	0
ICSI	0	0.862096	3.7223	4.36923	3.50107	0.862096	0	0	0
ICSI	0	0	3.53606	4.33589	3.83375	2.09709	0	0	0
ICSI	2.71104	0	4.26584	0	2.71104	2.08225	0	4.16204	0
ICSI	0	0	3.33327	4.17739	3.54925	1.47676	0	1.47676	1.47676
ICSI	0.810548	0	4.36242	4.20774	1.79119	0	0	0	0
ICSI	0	0	3.7067	4.98796	4.33107	2.28508	0	0	0
ICSI	0	0	3.19565	4.61076	3.73757	2.54263	0	0	0
ICSI	0	1.20392	3.88834	3.48116	3.14264	2.62701	0	0	0
ICSI	0.425707	0.723359	3.87598	4.32843	3.29595	1.65735	0	0	0
ICSI	1.35494	0	4.37732	2.95584	3.05096	0	0	0.672351	0
ICSI	0.906299	0	3.20284	3.70939	1.37379	0	0	0	0.906299
ICSI	1.32576	1.4628	3.85973	3.41145	2.44296	1.78793	0	0.440192	0
ICSI	1.30179	3.71693	4.13589	2.20029	2.66579	0	0	0	0
ICSI	0	0	3.45025	1.96033	1.96033	2.58047	0	0	0
ICSI	1.97852	1.49565	4.54104	2.15373	2.06996	1.32702	0	0	0
ICSI	2.32414	1.96645	4.08396	1.62862	1.96645	1.40429	0	0	0
ICSI	1.25825	1.79815	3.62511	4.46193	3.75109	2.28415	0	0	0
ICSI	0	0	3.14434	4.13408	4.60696	3.31945	0	0	0
ICSI	0	0	3.67181	3.82232	3.82232	2.93832	0	0	0
ICSI	1.54691	0.424047	3.60857	3.94547	4.13982	2.30041	0	0	0
ICSI	0.563368	1.56505	3.94528	3.83719	3.6974	2.23242	0	0	0
ICSI	0.553785	0	4.48073	3.2919	3.51311	3.49081	1.37607	0	0
ICSI	0.554841	0	4.23748	3.57957	3.99636	2.8936	0	0	0
ICSI	2.04704	0	4.64844	0.753372	0.753372	0	0	0	0
ICSI	1.16786	0.552949	4.58218	1.3746	1.3746	0.906945	0	0.552949	0
ICSI	2.39279	0	4.72938	1.66046	1.34577	0.884005	0	0	0
ICSI	0	0	3.79627	4.04395	3.41398	2.15392	0	0	0
ICSI	1.14501	2.46065	4.41176	3.39865	1.93034	1.14501	0	0	0
ICSI	1.70092	1.17542	4.28584	3.32769	2.94	1.17542	0	0	0
ICSI	2.59136	0.752612	4.20811	2.74682	2.18129	1.17714	0	0.752612	0
ICSI	0.58245	0.781904	3.55501	3.92783	4.02418	2.45708	0	0	0
ICSI	0	0	3.53991	3.61772	4.14757	3.29685	0	0.657287	0
ICSI	0	0	3.3032	4.01224	3.59886	0	0	0	0
ICSI	0.513508	0	3.91858	2.79949	3.6264	3.01863	0	0.289359	0
ICSI	1.99787	2.40614	4.58694	1.7544	1.29625	1.29625	0	0	0
ICSI	2.53133	0	4.29602	0.913458	0.751272	0	0	2.33513	0.751272
ICSI	2.36919	0.412066	3.85871	0	0.703032	0.412066	0	0	0
ICSI	3.66764	0	4.5766	1.98414	1.28472	2.23684	0	0	0
ICSI	0.613313	0	3.82574	3.09845	3.66598	3.03945	0	0	0
ICSI	3.15627	0.78084	4.70996	1.84449	1.21391	2.34817	0	0.464773	0
ICSI	0.310223	1.53413	4.27058	2.67125	3.1278	2.38146	0	0.310223	0
ICSI	0.445937	0	4.05625	3.15607	3.2475	2.30171	0	0	0
ICSI	0.763881	0	4.12341	2.90136	2.20013	1.19185	0	0	0
ICSI	1.80272	0	4.03825	4.27563	3.68488	0.989059	0	0	0
ICSI	0.593555	0	4.42679	3.23129	2.69307	2.1155	0	0	0
ICSI	0	0	3.43662	2.52587	2.82882	2.87978	0	0	0
ICSI	1.51234	0	4.36719	3.19601	2.9512	1.97274	0	0	0
ICSI	3.09383	0	3.70826	0	1.20602	1.73701	0	0	0
ICSI	3.3109	1.79682	4.82226	1.98624	0.814306	2.28271	0	0.814306	0
ICSI	0.502884	0.502884	4.06914	3.1727	3.14495	2.64402	0	0	0
ICSI	0.953047	0	4.11996	3.7968	2.62095	2.54053	0	0.426052	0
ICSI	0	0	3.86558	3.48972	2.88049	2.7697	0	0	0
ICSI	0.477368	0	3.95878	3.41338	3.37225	3.41338	0	0	0
ICSI	1.531	1.76308	4.19284	1.531	2.24635	0	0	0	0
ICSI	0	0	4.48039	2.34512	3.2938	1.93102	0	0	0
ICSI	1.19481	0.324848	3.92223	3.25611	2.5269	1.91062	0	0.569645	0
ICSI	0.82729	0.619541	3.95231	3.01095	3.09208	2.25976	0	0	0
ICSI	0	0.590584	4.18057	2.97123	2.36655	2.50721	0	0	0.590584
ICSI	0.658862	0.270687	4.08501	2.68635	3.22872	2.80598	0	0.483492	0
ICSI	3.90716	3.40676	4.2137	1.39806	1.67772	0.626295	0	0.835515	0
ICSI	0.64317	0	3.99356	3.30221	3.48393	1.99027	0	0	0
ICSI	0.883814	1.21398	4.47847	2.09193	1.34553	2.51454	0	0	0
ICSI	0	0.478591	4.18127	2.93386	2.75564	1.87552	0.478591	0	0
ICSI	1.34613	1.34613	3.38185	4.35347	3.55849	2.25419	0	1.34613	0
ICSI	2.69507	0	4.68214	1.49327	1.37588	2.00286	1.49327	1.934	1.08936
ICSI	2.74232	0.303224	4.22393	3.07013	1.65835	1.94901	0	0.535578	0
ICSI	0	0.92321	4.41809	2.31295	1.95578	1.39494	0	0	0
ICSI	1.11295	0.342644	4.05707	3.22332	2.8534	1.23895	0	0	0.342644
ICSI	0	0	4.13451	3.10958	3.39937	3.19434	0	0	0.333977
ICSI	0	0	4.09146	3.64695	2.38657	2.71932	0	0	0.357251
ICSI	0.871103	0.527549	3.89058	3.83212	3.68656	3.1152	0	0	0
ICSI	3.22486	1.16173	4.99042	1.87006	0.740856	2.28053	0	0	0
ICSI	1.16673	0	4.71468	2.28705	3.0399	2.03266	0	0	0
ICSI	0	0	3.89226	4.32679	0	0	0	0	0
ICSI	1.42892	0	3.66587	3.19822	3.08875	2.5697	0	0	0
ICSI	1.07926	2.01157	4.04887	3.70125	3.65209	2.53806	0	1.82132	0.830737
ICSI	1.39538	0.225575	3.92887	3.87783	3.13614	1.88205	0	0.225575	0
ICSI	0.53512	0	4.14747	3.92268	3.00105	0.881827	0	0	0
ICSI	0	0	3.76077	4.03139	3.92424	1.57205	0	1.06755	0
ICSI	0.833748	1.28201	4.05411	3.19601	3.51299	1.92552	0	0	0
ICSI	1.52807	0	4.27642	3.32751	3.17215	2.19951	0	0	0
ICSI	0	0.621309	2.50125	4.10155	4.2953	2.94909	0	0	0
ICSI	1.75735	0	2.3603	3.78813	3.54326	2.56439	0	1.22335	0
ICSI	0	0	1.79842	3.44171	3.93965	2.40515	0	0	0
ICSI	0	0	2.91113	3.26197	3.89733	2.91113	0	0	1.07529
ICSI	1.34788	1.34788	2.72433	3.95674	4.31856	1.90188	0	0	0
ICSI	0	0.521625	2.42227	4.3077	4.60807	2.29273	0	0	0.521625
ICSI	0.974355	0	1.78312	4.51874	5.05017	3.11098	0	0	0
ICSI	0.598007	0.598007	2.38157	4.38694	4.77797	2.98696	0	0	0
ICSI	0	0	1.71147	4.0555	4.69948	1.71147	0	0	0
ICSI	3.58957	3.14601	4.8733	2.12995	3.06291	1.04858	1.04858	0	0
ICSI	0	0	2.19388	4.21873	4.46677	2.35744	0	0	0
ICSI	1.17982	0	2.30409	3.83028	4.4618	2.30409	0	0	0
ICSI	1.32801	0	2.23223	4.03372	4.55703	1.32801	0	0	0
ICSI	0.801302	1.24037	2.12473	4.15341	4.66951	2.83143	0	0.801302	0
ICSI	0	0	2.53897	4.61512	4.56435	2.77259	0	0.980829	0
ICSI	0.745296	0	1.87722	3.53257	4.30496	2.92922	0	0	0
ICSI	0.677746	0	1.91936	4.5019	4.40015	1.58468	0	0.677746	0
ICSI	0	0.936142	2.33222	3.48974	4.21443	2.25399	0	0.573835	0
ICSI	1.32334	0	1.32334	4.41038	4.52121	1.87363	0	0	0
ICSI	0	1.17927	2.50634	4.0483	4.29134	1.70547	0	0	0
ICSI	1.62772	1.31592	1.31592	4.5694	4.58344	2.21752	0	0	0
ICSI	0	0	1.85047	4.90579	4.17981	2.46177	1.85047	0	0
ICSI	3.58873	3.55339	4.87093	1.2566	2.1448	1.2566	1.2566	0	0
ICSI	0	0	2.4574	5.05527	4.14173	1.66199	0	0	0
ICSI	0	1.59104	0	3.69109	3.69109	1.59104	0	0	0
ICSI	0	0	3.47179	4.14929	4.78364	4.24316	0	0	0
ICSI	0	1.6661	1.6661	3.28649	5.44992	3.56478	0	0	0
ICSI	0	0.916315	1.70478	4.70506	4.35032	1.70478	0	0	0
ICSI	3.68317	2.44879	4.97218	0.776993	2.08561	0.776993	0	0	0
ICSI	0	0	2.525	4.77729	4.53182	3.78626	0	0	0
ICSI	1.20391	0	2.70797	4.7578	4.37147	3.48115	0	0	0
ICSI	1.83953	0.722083	4.30476	1.65534	2.2481	0.722083	3.05001	4.00723	3.09894
ICSI	3.38378	2.72399	4.17568	3.10734	3.77787	2.09439	0	0	0
ICSI	0.656044	0	2.01358	4.13023	4.34415	3.06327	0	0	0
ICSI	0.562938	0	2.44941	4.28776	4.09358	2.9905	0	0	0
ICSI	0.421518	0.421518	2.84796	4.01682	3.98809	2.9352	0	0	0
ICSI	0	0	3.18099	3.58942	4.10261	2.37154	0	0	0
ICSI	1.06193	0	2.34753	4.03419	4.39559	2.85629	0	0.488978	0
ICSI	0	0	3.14982	4.07228	3.54089	2.97603	0	0	0
ICSI	3.58009	3.8995	4.59391	2.18329	2.40924	1.17869	0	0	0
ICSI	0	0.559061	2.81718	3.87513	3.5251	3.43273	0	0	0
ICSI	0	0.727537	2.897	3.87284	4.37082	3.00863	0	0	0
ICSI	0.568725	0	2.83828	4.01434	4.22551	3.04053	0	0	0
ICSI	0.984942	0.444185	3.24281	3.45811	3.95982	2.29732	0	0.444185	0
ICSI	0.624951	0	3.83177	3.38943	4.00416	2.43518	0	0	0
ICSI	0	0	2.09356	3.38286	3.20731	1.21528	0	1.21528	0
ICSI	0	0.826619	2.71743	3.80019	4.66737	3.23577	0	0.826619	0
ICSI	2.98391	1.55877	3.90779	1.89152	2.64868	1.05657	0	0	0
ICSI	0	0	3.35939	3.85622	3.85622	2.79903	0	0	0
ICSI	0	0	3.15527	4.45835	4.50907	2.94272	0	0	0
ICSI	4.19605	3.82223	5.02042	1.45189	1.86439	0	1.45189	0	0
ICSI	4.22285	3.70242	4.80625	2.02695	2.32506	1.29098	0	0	0
ICSI	1.12467	0	2.78793	3.28254	3.88817	1.64062	0.526539	0	0
ICSI	0.738909	0	2.56727	4.78922	3.99983	3.67066	0	0	0
ICSI	0	0	4.28576	3.64771	4.40677	2.98028	0	0	0
ICSI	0	0	2.85257	3.7752	4.09332	1.51524	0	0	0
ICSI	0	0	3.4168	4.13526	4.52155	3.00671	0	0	0
ICSI	1.47804	0	1.47804	4.01004	4.22955	2.88601	0	0	0
ST	0	0	1.65529	4.589	5.25518	3.19008	0	0	0
ST	0	0	2.34613	3.65791	4.5004	3.05586	0	0	0
ST	0	0	2.43512	3.29743	3.97191	0	0	0	0
ST	0	0	1.66658	4.21298	4.46454	2.63061	0	0	0
ST	0.176641	0	2.12127	3.81632	4.14035	3.12816	0	0	0
ST	0.513844	0	2.34218	3.88549	4.48098	2.75858	0	0	0
ST	2.5024	0	0	3.54487	3.60761	2.04473	1.1763	0	0
ST	0	0	2.67557	4.36004	4.85577	3.10219	0	0	0
ST	2.84349	0.622029	3.09722	1.78516	2.70931	1.336	0	0	0
ST	0	0	1.25425	4.93293	5.21428	2.91974	0	0	0
ST	1.32193	0	0	2.69146	3.00838	1.32193	0	0	0
ST	0	0	1.60166	4.03349	4.74106	2.96969	0	0	0
ST	0	0	1.64176	2.23307	3.08288	0	0	0	0
ST	0	0	0	2.75343	2.54609	0	0	0	0
ST	0	0	0	3.04551	3.79275	2.03778	0	0	0
ST	0	0	0	3.63772	3.9188	2.97054	0	0	0
ST	0	0	1.99195	4.40698	4.19263	2.65974	0	0	0
ST	0	0	1.69579	3.32164	3.60026	1.69579	0	0	0
ST	0	0	2.59671	3.74711	4.1888	2.74016	0	0	0
ST	0.242381	0	2.74321	4.07071	4.1516	2.93535	0.242381	0	0
ST	1.03217	0	2.61374	3.94352	4.71165	2.30615	0	0	0
ST	0	0	0	1.50202	2.43994	2.07713	2.07713	0	0
ST	0	0	1.07348	4.5825	4.65376	0	0	0	0
ST	0	0	1.78045	4.24929	4.61261	2.82694	0	0	0
ST	1.10017	0	0	4.53492	4.14544	2.56711	0	0	0
ST	0.189559	0	2.36094	3.96578	3.95385	3.28362	0	0	0
ST	0	0	1.70048	4.46791	5.05345	2.04315	0	0	0
ST	0	0	1.15373	4.29255	4.40467	2.3763	0	0	0
ST	0	0	0	3.01682	4.08225	0	0	0	0
ST	0	0	2.23115	3.99598	4.26718	3.44571	0.277357	0	0
ST	0	0	2.87439	3.60596	4.19967	2.23616	0	0	0
ST	0	0	1.47932	4.3025	4.22708	1.60039	0.24881	0	0
ST	0	0	2.67672	4.04807	4.39783	3.10793	0.213091	0	0
ST	0	0	0.628767	1.2881	2.18354	0.628767	0	0	0
ST	0	0	2.49148	3.30469	4.54646	2.07911	0	0	0
ST	0	0	2.04638	4.76153	5.19451	2.67274	0	0	0
ST	0	0	1.42732	3.5568	4.77236	1.42732	0	0	0
ST	0.538949	0	1.66492	4.32118	4.429	2.858	0	0	0
ST	0.718594	0	2.24203	4.51561	4.39343	1.42423	0	0	0
ST	0	0	1.06258	2.34843	3.83842	2.34843	0	0	0
ST	0	0	0	3.26746	3.66014	1.9894	0	0	0
ST	0	0	2.27719	2.41658	3.30498	1.68169	0	0	0.899435
ST	0	0	0	2.72221	2.34908	0	0	0	0
ST	0	0	0.411366	3.39573	3.78612	1.11038	0	0	0
ST	0.953233	0	1.43226	2.27906	3.14919	0.953233	2.19393	0	0
ST	0	0	2.36702	1.87536	2.48876	0.867435	2.22838	0	0
ST	0	0	2.74234	2.11162	2.11162	0	2.57282	0	0
ST	0	0	0	2.09484	2.60026	0	0	0	0
ST	0	0	0	1.67074	2.01145	0	0	0	0
ST	0	0	0	1.53395	3.32025	1.53395	0	0	0
ST	0	0	3.32859	2.84138	3.90032	1.85314	1.85314	0	0
ST	0	0	2.85636	3.06795	3.99441	3.31952	1.11507	1.96702	1.62915
ST	0.806539	0	3.46585	3.89925	3.97191	2.59536	0.806539	1.5519	0
ST	0	1.28094	2.80942	3.38779	4.336	2.63907	0	1.28094	0
ST	0	0	2.84569	4.23123	4.14164	2.54879	0.905815	0	0.905815
ST	2.78209	1.65041	3.70292	2.67202	3.16671	1.65041	0.610755	0.610755	0.610755
ST	1.25728	0.814445	3.68351	3.41285	2.90096	1.4712	0.487942	0.716995	0.350169
ST	0	0	2.50822	3.9231	4.03085	1.87654	0	0.199863	0.366358
ST	0	0	3.18648	4.29584	3.83898	2.82008	0	1.33088	0
ST	0	0	2.52499	4.16199	4.05172	2.79245	0	0	0
ST	0.698751	0	2.87274	4.42988	4.41776	2.40806	0.409205	0.409205	1.10608
ST	0	0	3.09326	3.99695	3.97692	2.79618	0	0.238905	0.431597
ST	0	1.06043	2.91563	4.36173	4.41449	2.14599	0	0.386558	0.881995
ST	0.277529	0.277529	3.16591	3.46658	3.80269	2.36047	0	0.672738	0.494531
ST	0	0	2.93031	4.13133	4.20614	3.01286	0	0.960163	0.591149
ST	0	0	2.60695	4.19074	4.21632	2.2578	0.761555	0.997836	0
ST	0	0	2.29846	3.8995	4.33407	2.4639	0	1.02667	1.02667
ST	0	0.547126	2.95527	4.43973	4.39581	3.45277	0.547126	0.898761	0
ST	2.10895	0	2.61515	4.10638	4.82087	2.30752	0	0	0
ST	0	0	3.19041	3.98701	3.73599	2.6982	1.2581	0.815084	1.06093
ST	0	0.47774	3.61451	4.16964	4.35883	3.08294	0.47774	1.40171	0
ST	1.38953	0	4.77496	3.89604	2.94852	0	0	0	0
ST	0	0	3.78791	2.16422	1.96939	1.72717	0	0	0
ST	0	0.421446	3.1131	4.20536	4.64185	2.12086	0	0	1.13032
ST	0	0	4.00155	2.03763	2.218	0.647039	2.52774	3.73635	3.28765
ST	0.482812	0	3.21463	3.90013	4.04053	2.16995	0.482812	1.15442	1.05148
ST	0.744953	0.744953	2.86762	3.99092	4.45653	2.03314	0.744953	0.744953	0
ST	0	0	3.13033	3.66851	3.965	1.82002	0	0	0
ST	0	0.218884	3.25648	3.81305	4.03068	3.093	0.218884	0.903458	0.550466
ST	0	2.19453	4.49204	2.12896	3.1201	1.18748	0	1.18748	0
ST	0.563603	0	3.0999	3.75266	4.5916	1.95387	0.563603	0.563603	0
ST	0	0.609346	2.7792	4.22154	3.9709	2.66915	0	0	1.2578
ST	0	0	3.47233	4.0077	3.97217	2.04414	0.215184	0.392164	0.392164
ST	0.470539	0	2.30387	4.30817	4.50566	2.24198	0	0	0
ST	0	0	2.93638	4.32234	4.40742	2.93638	0.55598	0.55598	0
ST	0	0	3.23708	3.54896	3.97805	3.5819	0	1.20281	0.772294
ST	0	0	3.51059	1.98716	2.36159	0.977018	3.14404	3.70762	3.80069
ST	0	0	3.37469	3.99104	4.13814	2.06882	0.440344	0.978222	0.244216
ST	0	0	2.9955	4.41413	4.39695	2.24521	0	0	0.532704
ST	0.518896	0.204347	3.10513	3.80632	3.70566	2.71184	0	0.645477	0.518896
ST	0.234122	0	3.46974	4.02303	3.86477	2.51312	0.234122	0.948871	0
ST	0	0	3.06851	3.8554	3.97556	1.7623	0.590175	0.791388	0.338008
ST	0	0	2.51745	3.82371	4.20379	0.798005	0	0	0
ST	0	0	3.62593	4.14691	4.16059	2.54564	0	0	0
ST	2.38182	0	4.48232	1.99959	2.4687	1.37305	0	2.4687	0.68434
ST	0	0	3.88714	1.63479	3.7444	2.22535	2.92815	3.56123	3.78539
ST	0	0	3.36278	4.14486	4.24674	2.62033	0.335138	0.335138	0
ST	1.07003	0	3.32563	3.82894	4.27489	2.52515	1.07003	1.57504	0
ST	1.21635	1.21635	2.86926	2.35132	0	0	0	0	0
ST	0	0	3.65118	2.98366	3.25861	1.98146	0	0	0
ST	1.53246	1.03489	3.27363	3.61888	4.27356	3.04274	0	0	0
ST	0.979664	0	2.23193	4.35059	4.37182	0	0	0	0
ST	0	0	2.99666	1.56939	1.56939	0	0	0	0
ST	0.9105	0	3.78604	3.32288	4.39717	2.89503	0	0	0
ST	0	1.28904	3.30663	3.30663	4.31241	2.08087	0	0.629372	0
ST	0	0	3.39585	3.95293	3.26316	2.26716	0	0	0
ST	0	0	3.47507	4.0726	4.02133	2.68743	0	0	0
ST	0	0.442361	3.01912	3.96543	4.03668	2.73863	0	0	0
ST	0	0.693758	2.89152	4.35791	4.46711	2.70919	0	0.693758	0
ST	0	0	2.9773	3.48674	4.04137	1.88562	0	0	0
ST	0	0	2.969	2.05485	1.07993	1.07993	0	0	0
ST	0.3041	1.59116	4.26788	2.13576	1.66105	0.725719	0	0.536967	0
ST	0	0.304709	3.37219	2.29312	3.07553	0.726917	0	0.304709	0
ST	0	0.659928	3.18033	3.69524	4.38758	3.07095	0	0	0
ST	0.768312	0	2.99953	2.87716	2.90918	2.4835	0	0	0
ST	1.89457	2.14393	4.3949	2.14393	2.4299	0.663518	0	0	0
ST	0.534571	1.89518	4.20586	3.82595	3.81822	1.94692	0	0	0
ST	0	0.73042	4.57223	3.8783	2.14378	1.85313	0	0	0
ST	1.1976	1.1976	3.68603	3.98842	3.20892	0.610193	0.190783	0	0
ST	2.16886	1.85069	4.50429	2.46202	2.35484	1.38131	0	0	0
ST	1.65717	1.51227	4.32118	1.51227	1.7837	2.08865	0	0	0
ST	1.6436	2.42984	3.84164	1.58198	1.80849	0.656223	0	1.28866	0
ST	1.32494	0.86751	4.45621	3.30463	1.94365	0.378659	0	0	0
ST	1.44782	0	4.03096	2.01592	2.84892	1.44782	0	0	0
ST	0.292245	0	4.13958	3.76328	1.96147	1.62397	0.292245	0	0
ST	1.68923	0	4.42563	3.36094	2.52411	1.01744	0	0	0
ST	0.968374	0	4.5152	3.48382	2.42891	0.434734	0	0	0
ST	2.13856	1.33703	4.70924	3.59907	2.33786	0.383867	0	0	0
ST	1.95996	0	4.34456	2.18525	1.02741	0.306577	0	0	0
ICSI	0	0	4.23139	3.33666	2.05172	0	0	0	0
ICSI	0	0	4.51946	2.49085	1.69168	1.16761	0	0	0
ICSI	0	0	4.7371	1.12963	1.98561	1.64654	0	0	0
ICSI	0	0	4.61635	2.52491	0.971305	1.77904	0	0	0
ICSI	0	0	4.38387	2.95828	1.10837	1.62114	0	0	0
ICSI	0	0	3.7648	3.1778	1.57532	0	0	0	0
ICSI	0	0	4.44649	2.29543	1.38034	1.09332	0	0	0
ICSI	0	0	4.33495	3.39448	2.92973	0	0	0	0
ICSI	0	0	4.54141	1.94427	0	0	0	0	0
ICSI	0	0	4.38543	3.44966	0	0	0	0	0
ICSI	0	0	4.37004	3.26141	1.88324	0	0	0	0
ICSI	1.61935	0	4.7218	3.23076	2.20823	1.10688	0	0	0
ICSI	0	0	4.47345	0	1.56188	0	0	0	0
ICSI	1.1158	0	4.34282	3.24353	2.22007	1.1158	0	0	0
ICSI	0	0	4.51229	2.3662	1.43959	0	0	0	0
ICSI	0	0.786293	4.60722	1.22097	0	0	0	0	0
ST	0.576052	2.57067	3.86577	3.38214	3.5632	1.41488	0	0.576052	0
ST	0	0	4.02761	3.35213	2.86437	0	0	0	0
ST	0	0	3.48546	3.26995	3.81314	0	0	2.61411	0
ST	0.466409	1.02345	3.85761	3.10876	3.5517	0.466409	0	0.783224	0
ST	0	0	3.11564	1.66951	3.50621	2.36992	0	0.731112	0
ST	1.142	2.1886	3.8633	1.95931	2.50754	1.31975	0	0.265989	0
ST	0	0.731559	3.16314	3.25043	5.35824	3.7371	0	0	0
ST	0	0.50307	3.53641	3.87272	4.15005	3.38235	0	0.282842	0
ST	0	2.28991	3.93491	4.02844	4.26578	2.25005	0	0.768942	0
ST	0.529934	2.91618	3.56224	3.52178	3.62003	2.76976	0	0.444081	0
ST	0.418906	1.12531	3.35256	3.25711	2.89976	2.11434	0	0.940355	0
ST	0.983898	2.85725	3.70196	0.695603	2.23797	1.47011	0	3.67685	0
ST	0.364633	0	3.32644	4.04862	4.49354	2.96936	0	0	0
ST	0	0.606479	3.60714	4.17769	4.35317	2.7733	0	0.606479	0
ST	0.631047	0	2.6528	4.15025	3.17258	2.18787	0	0.631047	0
ST	0	1.9275	3.24091	2.66349	2.89498	1.55539	0	0.956106	0
ST	1.67057	0	3.11688	1.67057	1.67057	0	0	2.01127	0
ST	0	0.281223	2.37421	4.34369	3.98776	2.95418	0	0.281223	0
ST	0.50181	0.834393	2.81187	4.49572	4.34704	2.24836	0	0	0
ST	0	0.691942	3.44765	3.72334	3.8792	1.60751	0	0	0
ST	0	0.350992	3.69148	3.67563	3.89476	3.04322	0	0.718419	0
ST	0	0	3.31721	3.26218	2.12635	2.28859	0	0	0
ST	1.98813	0	4.38705	2.78033	2.78033	2.28468	0	0	0
ST	0	0.513679	2.57152	3.95179	4.08454	1.90317	0	0	0
ST	1.37489	0.685562	3.60952	2.00172	2.5509	0.907182	0	3.33521	0
ST	0.386421	1.2115	3.01258	4.00322	4.16945	1.45906	0	0.386421	0
ST	0	0.920825	2.38175	3.61826	3.94411	1.95238	0	0.562857	0
ST	0	0	4.23554	2.80873	2.02336	2.21971	0	0	0
ST	0	0	3.57122	3.75301	3.5288	2.976	0	0	0
ST	0	1.37935	3.67147	4.17037	4.16012	2.88162	0	0.842009	0
ST	0	0	3.27939	4.35258	4.46369	3.46688	0	0.311256	0
ST	0	0	3.47979	3.66675	3.73729	1.90489	0	0	0
ST	0.500712	0	3.4918	4.23756	4.209	3.36541	0	0	0
ST	1.23415	0	4.1083	3.6616	2.19748	0.872003	0	0	0
ST	0	0	3.46131	3.86673	3.36288	1.38287	0	0	0
ST	0.327831	0	3.97003	4.24929	3.85369	3.03426	0	0	0
ST	0.881288	0	4.01529	4.02796	3.35247	0.881288	0	0	0
ST	0	0	4.27096	3.27384	2.24822	0.591527	0	0	0
ST	0	0	3.54218	4.80344	3.63951	1.51089	0	0.632702	0
ST	0.449444	0.449444	4.56778	2.75706	1.48266	0.758411	0	0.449444	0
ST	2.59007	1.24305	4.56379	3.31459	0.80338	1.87929	0	0	0
ST	3.12361	2.0967	4.31168	1.67628	2.01736	1.88514	0	2.05782	0
ST	0	0	3.8196	3.8331	3.27296	2.3895	0	0	0
ST	0.504592	1.28792	4.593	4.12773	3.6983	1.28792	0	0	0
ST	0	0	4.18872	2.82964	2.92908	1.01922	0	1.63558	0
ST	0	0	4.22965	4.57257	4.15237	3.6217	0	0	0
ST	0	0	4.14573	4.28165	2.73082	1.46105	0	0	0
ST	0.32008	0	3.7315	3.99251	3.85863	2.82399	0	0	0
ST	0	0	3.94322	3.99429	3.76328	1.19901	0	0	0
ST	0	0	4.38865	2.90189	1.88421	1.20162	0	0	0
ST	0	0	4.07783	4.2344	3.97059	2.56523	0	0	0
ST	0	0.229436	1.63437	4.02871	3.8536	1.63437	0	0	0
ST	0	0	1.48591	3.78599	3.49032	1.81294	0	0	0
ST	0	0	2.4582	4.84051	4.21617	0	0	0	0
ST	0	0	2.33708	3.45253	3.30629	2.47379	0	0	0
ST	0	0	1.64781	4.01715	3.18121	1.42231	0	0	0
ST	0	0	1.28328	4.15266	2.86335	0.625661	0	0	0
ST	0	0	1.38524	4.0226	3.27143	1.19527	0	0	0
ST	0	0	2.17338	3.41179	3.47047	2.62664	0	0	0
ST	0	0	2.1246	4.12388	3.65762	1.72383	0	0	0
ST	0	0	1.72318	3.96477	3.65405	0.73376	0	0	0
ST	0	0	2.1566	3.94729	3.01205	1.30754	0	0	0
ST	0	0	1.80616	4.16144	3.22539	1.47964	0	0	0
ST	0	0	1.74519	3.47417	2.11291	0.737569	0	0	0
ST	0	0	1.81914	4.26904	3.90897	2.19552	0	0	0
ST	0	0	4.1002	3.95293	3.25009	2.62264	0	0	0
ST	0	0	4.21867	3.91798	3.4537	1.12355	0	0	0
ST	0.781945	0	0.781945	3.88009	3.56631	2.35002	0	0	0
ST	0	0	2.18544	3.9943	4.51947	3.16534	0	0	0
ST	0	0.352773	2.20134	4.07673	3.77789	1.7322	0	0	0
ST	0	0	1.37648	4.13551	3.58912	2.06798	0	0	0
ST	0	0	2.40418	4.27688	3.59753	0	0	0	0
ST	2.80972	2.99024	4.49651	1.45519	1.63054	0	0	0	0
ST	0	0	1.89395	4.23628	3.31836	1.83135	0	0	0
ST	0.267646	0	2.04788	3.96189	3.79032	3.02726	0	0	0
ST	0	0	1.69015	4.10337	3.77007	2.17481	0	0	0
ST	0	0	1.54877	4.01923	3.36011	2.01289	0	0	0
ST	0.183993	0	2.18361	3.81643	3.59877	2.42502	0	0	0
ST	0	0	1.91362	4.08459	3.57418	2.49545	0	0	0
ST	0	0	2.08666	3.8533	3.48091	3.04871	0	0	0
ST	0	0	1.89349	3.48222	3.25399	1.46306	0	0	0
ST	3.19232	0.343276	4.46127	2.21824	1.35245	2.45518	0	0	0
ST	0	0	1.49588	4.51136	4.60567	0.869329	0	0	0.869329
ST	1.24784	0	1.5527	3.54148	4.83931	3.57681	0	0	0
ST	0.258969	0	1.57747	4.19012	4.23818	2.72054	0	0	0
ST	0.389589	0	1.21843	4.32798	3.69045	1.75159	0	0	0
ST	0	0	2.4334	4.21278	4.0963	2.35197	0	0	0
ICSI	0.63178	0	4.12368	4.01853	2.87572	2.52192	0	0	0
ICSI	0.328873	0	4.19599	3.01897	1.86433	1.58801	0	0	0
ICSI	0	0	4.23189	3.8089	3.06125	2.41387	0	0	0
ICSI	1.12588	0	4.30275	1.98084	2.23342	1.12588	0	0	0
ICSI	1.07539	0.496955	4.69854	3.62943	2.91127	1.27392	0	0	0
ICSI	1.59946	0	3.03264	2.18614	2.82147	1.59946	0	0	0
ICSI	2.76112	1.67181	4.80915	1.88047	0	1.04809	0	0	0
ICSI	0.314557	1.04671	4.12702	3.56608	2.36189	2.68629	0	0	0
ICSI	0	0	4.08677	3.29502	2.84982	3.29502	0	0	0
ICSI	0	0	1.99158	0	1.74839	0	0	0	0
ICSI	0	1.1134	4.4645	2.96539	2.85403	1.62716	0	0	0
ICSI	0	0	4.10477	3.15106	3.97359	3.50553	0	0	0
ICSI	2.87581	1.68736	4.7186	0	0	0.631826	0	0	0
ICSI	0.631933	0	4.36932	3.32784	2.85088	2.82509	0	0	0
ICSI	2.1159	0.508847	4.54897	0.508847	1.73052	1.94167	0	0	0
ICSI	2.11481	0	5.18759	0.713511	1.82547	2.23315	0	1.64182	0
ICSI	0.852065	0	4.09696	3.81481	2.75933	2.67034	0	0	0
ICSI	2.46278	0	4.62652	2.9188	0	2.46278	0	0	0
ICSI	3.2209	2.13582	4.43985	0	0	0.603951	0	0	0
ICSI	1.67923	0	4.17389	3.37927	3.47373	2.87462	0	0	0
ICSI	1.30018	0	4.15488	4.11209	3.255	2.95724	0	0	0
ICSI	1.68443	0	4.5026	2.20246	0.901434	2.4827	0	0	0
ICSI	0	0	3.39269	3.51863	3.41918	3.04273	0	0	0
ICSI	0.612348	0	2.24576	3.49956	3.49956	2.55152	0	0	0
ICSI	0	0	2.47677	2.78894	3.127	1.67917	0	0	0
ICSI	0	0	3.29852	3.04717	2.40043	2.56752	0	0	0
ICSI	0	0	2.91233	3.2632	4.65775	3.10307	0	0	0
ICSI	0.442101	0	2.44785	3.39821	3.32095	1.79238	0	0	0
ICSI	0	0	3.33611	2.8751	3.81581	3.1568	0	0	0
ICSI	1.76461	0	3.28876	3.94243	4.25367	3.65426	0	0	0
ICSI	1.0065	0	3.6773	3.61386	2.49407	3.2844	0	0	0
ICSI	1.16391	0	3.2279	2.88397	3.28447	2.84206	0	0	0
ICSI	0	0.468536	3.32843	2.60644	3.50476	3.05966	0	0	0
ICSI	0.235453	0	2.76424	2.84458	3.62798	3.31594	0	0	0
ICSI	0.399636	0.399636	3.41697	3.07426	3.87459	0.399636	0	0	0
ICSI	1.31918	0	3.55609	3.37816	3.112	3.50252	0	0	0
ICSI	0	0	3.08429	2.6511	3.34768	1.45685	0	0	0
ICSI	1.05546	0	3.34903	3.58264	3.01345	2.39707	0	0	0
ICSI	4.59681	1.52516	4.57852	0.731775	1.02889	0.891325	0	0	0
ICSI	0	0.582531	2.95402	3.40952	3.59938	2.868	0	0	0
ICSI	1.88935	0	3.49912	3.54647	3.82692	2.1065	0	0	0
ICSI	2.96401	0	4.80916	0.628624	3.16761	1.96364	2.36324	1.96364	2.07947
ICSI	0	0	2.44166	1.59626	2.18257	2.32048	0	0	0
ICSI	0.957957	0	3.15654	2.36445	2.07454	2.62835	0	0	0
ICSI	0	0	3.71033	2.14823	3.53534	3.16586	0	0	0
ICSI	0.877407	0.300967	3.17076	3.55714	3.47363	2.88233	0	0	0
ICSI	0	0	3.94433	3.35095	3.65652	3.53537	0	0	0
ICSI	0.734232	0	3.04699	3.37352	3.85153	2.08508	0	0	0.433042
ICSI	0.475963	0	3.57641	3.72656	2.43032	3.28097	0	0	0
ICSI	0.940888	0.329709	3.68049	3.11267	3.37145	3.1299	0	0	0
ICSI	0	0	4.67748	3.31871	3.22701	2.11158	0	0	0
ICSI	4.53151	1.02613	4.90726	1.21994	1.85171	1.21994	0	0	0
ICSI	4.12044	1.93908	4.17747	0.493326	0.822203	1.26723	0	0	0
ICSI	0.954368	0	3.24859	3.24859	3.39271	2.35917	0	0	0
ICSI	4.31022	2.38453	4.53549	0.63965	0	0	0	0	0
ICSI	3.79119	2.19947	4.87464	0.588909	0	0.588909	0	0	0
ICSI	0.733354	0	3.5104	4.53232	3.83829	3.40835	0	0	0
ICSI	0	1.03713	4.48201	3.20576	2.11437	0	0	0	0
ICSI	3.38735	2.94734	5.00025	1.70725	1.38859	0	0	0	0
ICSI	0	0	2.46109	3.28549	2.93718	2.52028	0	0	0
ICSI	0.59852	0	2.90186	3.20936	2.85581	2.02226	0	0	0
ICSI	1.01936	0	3.43767	2.65926	3.21544	3.59536	0	0	0
ICSI	1.15857	0	2.02235	3.51988	1.15857	2.91685	0	0	0
ICSI	0	0	2.74218	3.2269	3.01363	2.11147	0	0	0
ICSI	0	1.22754	3.12305	2.73936	3.61611	2.73936	0	0	0
ICSI	0	0	3.19116	3.16338	3.82066	3.10539	0	0	0
ICSI	0	0	2.52836	2.90687	2.79589	3.39559	0	0	0
ICSI	0	0.491681	3.29723	2.29161	3.46942	3.05974	0	0	0
ICSI	1.04715	0	3.68487	4.12769	4.44445	3.47945	0	0	0
ICSI	0	0	1.29265	3.31143	3.70466	1.83814	0	0	0
ICSI	0	0	1.87412	4.02805	4.28629	0	0	0	0
ICSI	0	0	2.94816	2.60969	3.81453	3.03079	0	0	0
ICSI	0	0	1.75287	3.77134	3.8545	1.79546	0	0	0
ICSI	0	0	3.4045	3.28119	3.58127	3.1405	0	0	0
ICSI	0	0	1.99419	3.49967	2.94015	2.29851	0	0	0
ICSI	0	0.162338	2.1896	3.68328	3.53552	2.2837	0	0	0
ICSI	0	0	2.15339	3.79466	2.89765	2.15339	0	0	0
ICSI	0	0	3.06185	3.55584	3.45159	2.55854	0	0	0
ICSI	0	0	0.908652	2.4307	2.55317	2.29111	0	0	0
ICSI	0	0	1.58042	3.68553	3.15906	2.45795	0	0	0
ICSI	0	0	1.83222	3.67311	3.75312	1.88339	0	0	0
ICSI	0	0	1.85593	3.6105	3.74673	2.15718	0	0	0
ICSI	0	0	2.57877	3.56168	3.64839	1.28376	0	0	0
ICSI	0	0	1.2957	2.93474	3.34263	2.51546	0	0	0
ICSI	0	0	2.51799	2.27652	3.44711	2.83115	0	0	0
ICSI	0	0	2.30584	3.43749	3.70236	1.94901	0	0	0
ICSI	0	0	2.16879	3.46545	3.67112	2.77588	0	0	0
ICSI	0	0	0.52108	3.52119	3.29532	1.48596	0	0	0
ICSI	0	0	2.4171	3.84929	3.37543	2.20944	0	0	0
ICSI	0	0	1.81287	3.32019	3.50575	2.1624	0	0	0
ICSI	0	0	2.66114	3.515	3.72819	3.26934	0	0	0
ICSI	0	0	2.07747	2.38824	3.86202	1.56509	0	0	0
ICSI	0	0	2.103	2.9332	2.89207	0.921811	0	0	0
ICSI	0	0	1.28464	2.43829	2.81422	2.31715	0	0	0
ICSI	0	0	2.49488	3.54425	3.65474	1.10588	0	0	0
ICSI	0	0	1.9301	3.05376	2.32786	2.61167	0	0	0
ICSI	0	0	1.57904	3.31507	3.23417	1.74151	0	0	0
ICSI	0	0	2.27458	2.72624	2.49345	1.99396	0	0	0
ICSI	0	0	1.61591	3.51773	3.17181	1.77978	0	0	0
ICSI	0	0	0	3.75155	1.19707	0.767884	0	0	0
ICSI	0	0	3.26675	3.02627	3.1832	2.70901	0	0	0
ICSI	0.964722	0.500547	3.49139	3.19403	3.69641	3.3423	0	0	0
ICSI	0	0	3.05516	3.21494	3.52915	2.48754	0	0	0
ICSI	0.436086	0.738734	3.00233	3.98943	4.11301	3.05522	0	0	0
ICSI	0	0	3.27329	3.00585	2.94257	2.76425	0	0	0
ICSI	0.708718	0	2.86232	2.80159	3.12056	3.02511	0	0.708718	0
ICSI	1.27538	0.709032	3.00034	3.05043	3.05043	2.22529	0	0	0
ICSI	0	0	3.20792	3.51767	3.90677	2.62653	0	0	0
ICSI	0	0	2.98227	2.39034	2.28395	2.28395	0	0	0
ICSI	4.21545	0.649214	4.42201	0	1.31965	0	0	0	0
ICSI	0.689292	0.402897	2.76535	3.25067	3.45825	2.63189	0	0	0
ICSI	0	0	3.12801	3.34235	3.57127	3.20468	0	0	0
ICSI	0	0	2.2908	3.10543	3.10543	2.01678	0	0.46511	0
ICSI	0	0	1.00763	3.7551	3.00222	3.1616	0	1.00763	0
ICSI	0.340848	0	3.20096	3.39571	3.60387	2.93758	0	0	0
ICSI	0.543693	0	2.8687	3.32241	3.83963	2.82683	0	0	0
ICSI	1.18779	0	2.87461	3.42223	2.5771	3.10361	0	0	0
ICSI	0	1.89129	3.51577	2.506	3.41	2.59387	0	0	0
ICSI	0.48284	0	2.87684	3.3432	3.52328	2.84127	0	0	0
ICSI	0	0.937255	2.47408	3.6447	3.31056	2.89495	0	0	0
ICSI	0.807088	0	1.97503	2.3916	2.84129	2.27105	0	0	0
ICSI	0	0	2.56882	2.56882	2.94841	1.9495	0	0	0
ICSI	0	0	2.72325	2.66672	2.72325	2.66672	0	0.608158	0
ICSI	0	0	2.02792	2.46148	3.76269	1.63392	0	0	0
ICSI	0.551467	0	3.17009	3.41549	3.20053	2.28539	0	0	0
ICSI	0	0	2.44637	3.4187	3.64451	2.61415	0	0	0
ICSI	0	0	2.8505	2.8505	3.51431	3.79452	0	0	0
ICSI	0.722181	0.722181	2.69232	2.92577	3.03334	2.96293	0	0	0
ICSI	3.83383	3.78096	4.4986	1.21817	1.32915	0.95063	1.32915	1.42904	0
ICSI	1.45853	1.45853	3.98517	4.25266	4.02524	2.65314	0	2.57251	2.16323
ICSI	1.79681	0.814299	3.21464	4.07498	4.33671	2.51109	0	0	0
ICSI	3.62689	0	4.50711	1.0402	0.649663	1.32034	0	1.87017	0
ICSI	0	0	3.11852	2.46864	3.23138	2.2088	0	0	0
ICSI	2.38797	1.73249	4.633	1.20218	1.20218	1.50209	2.0772	2.44001	0
ICSI	3.77709	2.93317	4.42381	2.79822	3.46044	1.51675	0	0	1.02199
ICSI	1.16108	0.740363	1.45631	4.64525	4.77362	1.45631	0	0	0
ICSI	2.85865	2.94873	4.3808	1.45572	2.22126	1.78026	0	0	0
ICSI	0	0.55196	2.84528	3.84316	3.93364	3.23118	0	0	0
ICSI	0	1.26724	2.66673	4.62267	4.68345	3.45354	0	0	0.493326
ICSI	0.464655	0.464655	2.57452	4.00412	4.0095	2.91497	0	0	0
ICSI	1.26867	0.494105	2.93878	4.00147	4.14291	2.79342	0	0	0.494105
ICSI	0.615459	0.615459	1.93925	3.17654	3.64864	1.48206	0	0	0
ICSI	0	0	2.79281	3.00363	3.39242	2.79281	0	0	0
ICSI	1.17874	0	3.02054	3.38451	3.15712	1.83268	0	0	0
ICSI	0.564145	0	2.57468	3.19852	3.3152	2.38447	0	0	0
ICSI	2.87651	1.80653	3.77558	2.50461	2.95681	2.77607	0	0.192316	0
ICSI	3.20585	1.14817	3.93618	2.18517	2.63293	1.66861	0	1.5233	0
ICSI	1.25298	2.39817	3.93212	2.60297	2.77287	1.25298	0	3.71386	0
ICSI	0	0.715658	2.68047	2.68047	2.81439	2.5258	0	0	0
ICSI	1.85986	1.5838	3.67243	2.43872	2.29344	2.89277	0	0	0
ICSI	2.08367	0	3.44936	2.90965	1.95954	2.38394	0	0	0
ICSI	0	0	3.14624	2.13015	2.81895	2.01345	0	0	0
ICSI	0.728412	0	3.73117	3.73117	2.62911	0	0	0	0
ICSI	1.37054	0	4.16131	3.50592	0	0	0	0	0
ICSI	1.0159	1.83825	4.10927	3.3738	1.83825	1.50932	0	0	0
ICSI	3.66938	1.00709	4.57026	0	1.00709	0	0	1.00709	0
ICSI	0.873039	0	4.01409	3.08706	3.45543	2.60621	0	0	0
ICSI	0	0	1.99628	2.24941	2.61909	3.42385	0	0	0
ICSI	1.22253	0	4.10914	0	0	0	0	0	0
ICSI	0	0	2.38743	3.83888	3.959	2.187	0	0	0
ICSI	0.473154	0	2.7422	3.56919	3.8498	2.70244	0	0	0
ICSI	0	0	2.8477	3.16747	1.44683	1.44683	0	0	0
ICSI	2.62789	0	2.42265	1.81447	0	1.81447	0	0	0
ICSI	0	0.972357	1.4559	2.22147	3.52292	3.03158	0	0	0
ICSI	4.24534	0	4.03366	0	0	0	0	0	0
ICSI	2.19083	3.06451	4.4686	1.18458	0.758308	0.758308	0	0	0
ICSI	2.34704	1.15745	4.42973	1.53393	1.91959	1.3633	0	0.546544	0.546544
ICSI	0	0	4.0748	2.66644	2.2009	2.3646	0	0	0
ICSI	3.05776	2.58707	4.56058	0.479049	0.801587	1.96647	0	0	0
ICSI	1.4834	0	4.09078	2.41803	2.15961	2.84419	0	0	0
ICSI	0.499955	0	3.90497	3.16559	2.9185	2.31066	0	0	0
ICSI	1.72607	0	4.16873	3.02045	1.2714	2.42156	0	0	0
ICSI	0.396789	1.36667	3.558	1.48371	1.92345	2.0565	0	0	0
ICSI	0.741671	0.312238	3.79798	3.31005	3.19682	2.92268	0	0	0
ICSI	1.35867	0	3.56329	3.14854	3.37019	2.22571	0	0	0
ICSI	2.2866	0	4.26165	1.82849	1.43866	1.10174	1.52973	0	0
ICSI	0	0	3.58403	3.06467	2.17269	2.17269	0	0	0
ICSI	0.740209	1.79895	3.5296	3.59191	3.33897	1.96567	0	0	0
ICSI	1.46436	0	4.18712	2.03464	2.39556	1.87813	0	0	0
ICSI	0.741385	0	3.81778	3.52534	2.79629	1.68554	0	0	0
ICSI	0	0	3.35545	3.61904	3.31859	2.64885	0	0	0
ICSI	1.64192	0	4.02663	3.27538	3.77451	1.64192	0	0	0
ICSI	1.97063	0	4.29323	2.81394	2.62651	1.8286	0	0	0
ICSI	1.29765	0	4.36723	3.10394	1.84394	1.29765	0	0	0
ICSI	0.270098	0	2.99151	3.05193	2.70499	2.57213	0	0	0
ICSI	0.395725	0	3.12876	2.84856	2.95516	2.79067	0	0	0
ICSI	1.4733	0	4.20933	2.95801	2.88022	1.57777	0	0	0
ICSI	0	0.383402	3.85565	3.5038	3.19308	2.54016	0	0	0
ICSI	0.501756	0.501756	4.11004	0	0	1.08345	0	0	0
ICSI	0	0	3.3736	2.78351	3.15898	3.21275	0	0	0
ICSI	0	0	3.49676	3.08973	2.6564	1.87468	0	0	0
ICSI	0.624813	0	3.00041	3.12225	3.23085	2.17601	0	0	0
ICSI	0.259053	0	3.47644	3.31829	3.26326	1.69296	0	0	0
ICSI	0	0	3.01442	2.20539	3.05327	2.84186	0	0	0
ICSI	0.815025	0	3.42074	2.34605	3.10937	3.02131	0	0	0
ICSI	0	0	3.07025	2.82776	2.70264	1.46188	0	0	0
ICSI	1.51656	0	4.18823	1.4493	0.781845	0.259572	0	0	0
ICSI	1.23994	1.23994	3.74072	3.2408	2.77505	3.33255	0	0	0
ICSI	0.939367	0	2.89823	2.60023	2.47725	2.98064	0	0	0
ICSI	0.797797	0	3.411	3.64892	2.776	2.16685	0	0	0
ICSI	0	0	3.5132	2.47248	3.18055	1.86034	0	0	0
ICSI	0	0	3.03096	2.14139	3.19756	2.14139	0	0	0
ICSI	0	0	3.61161	2.46875	3.26644	3.11863	0	0	0
ICSI	0.280992	0	3.19294	4.24071	4.03388	2.54002	0	0	0
ICSI	1.15197	0	3.64639	3.3147	2.81493	2.90774	0	0	1.15197
ICSI	0	0	3.02138	3.48561	3.57583	2.52623	0	0	0
ST	0	0	2.71718	2.08801	2.08801	0	0	0	0
ST	3.8127	2.5178	3.99733	1.54792	1.8217	1.74714	0	0	0
ST	0.375069	0	3.14354	2.99574	3.33499	2.73016	0	0	0
ST	0.136929	0	3.56498	3.41278	3.86728	1.29238	0	0.136929	0
ST	0.389387	0	3.20135	4.09093	3.818	3.55647	0	0	0
ST	1.28143	0	2.6397	3.38844	3.19525	1.82513	0	0	0
ST	0	0	3.05795	1.62073	2.20977	0	0	0	0
ST	0.531517	0	3.30713	3.50464	3.06076	2.20468	0	0	0
ST	1.60631	0	2.19375	2.19375	3.0408	0	0	0	0
ST	0.233688	0	3.0757	3.67464	3.60912	3.504	0	0	0
ST	0.275686	0.147313	3.17864	3.3144	3.51265	2.41215	0	0	0
ST	0.301579	0	3.39663	3.00196	3.61147	2.68173	0	0.384801	0
ST	0.470925	0	3.24495	3.86943	3.7636	0.588879	0	0	0
ST	1.01016	0.177312	3.3651	3.77245	3.86201	2.8278	0	0.177312	0
ST	0.33388	0	3.45065	3.31626	3.32104	3.3539	0	0	0
ST	0.438794	0	3.12492	3.18936	3.51971	1.93463	0	0	0.129016
ST	0.720831	0	3.58529	3.55557	3.34849	2.83635	0	0	0
ST	0.901598	0	2.98231	3.57064	3.83031	2.60907	0	0	0
ST	0.2374	0	3.06171	4.00961	3.91271	2.52747	0	0	0
ST	0	0	3.06628	3.55829	4.22948	3.19243	0	0	0
ST	0.781448	0	2.83278	2.34919	4.26535	1.44874	0	0	0
ST	0.371876	0.371876	2.79211	3.6936	4.02455	2.87168	0	0	0
ST	0.19038	0	3.11795	2.47695	3.66247	1.79725	0	0	0
ICSI	0	2.13548	2.32071	1.72124	2.42752	1.61294	0.453576	0.453576	0
ICSI	0.408194	0	3.42562	3.12132	3.40909	2.8409	0	0.697237	0
ICSI	0.262159	1.90135	3.54299	3.95037	2.65242	0.46967	0	0.46967	0
ICSI	0	1.0489	4.45792	0	2.01368	1.33019	2.49544	2.49544	0
ICSI	0	0	3.53021	3.64703	3.15944	3.12906	0	0	0
ICSI	0.956971	0	3.79104	3.4491	3.67608	1.75982	0.956971	0	0
ICSI	3.58116	0	4.71894	1.84597	2.11311	2.17007	0	2.17007	0.677963
ICSI	0.514575	0.290027	3.62898	3.70629	4.04047	3.20081	0	0	0
ICSI	3.51889	3.11721	3.91443	1.69846	1.69846	1.38053	0	0	0
ICSI	0	0.330432	3.38725	3.02424	3.97912	3.04309	0	0	0
ICSI	0.503471	2.69081	4.02489	2.43985	1.93008	0.836775	0	0	0
ICSI	0.449802	0	3.2357	3.27941	3.60506	3.25779	0	0.449802	0
ICSI	4.27752	2.23243	4.66938	1.26998	1.07178	0.494814	0	1.57715	0
ICSI	0.698101	0.408771	4.0615	3.2676	4.11236	3.49082	0	0	0
ICSI	1.26205	0	3.44655	2.78477	3.52414	2.15153	0	0	0
ICSI	0	0	2.29205	4.54754	4.7202	3.32091	0	0	0
ICSI	1.38956	0.79083	3.37837	3.3576	3.54807	2.36479	0	0	0
ICSI	0.667539	0	3.31724	3.76699	3.78871	3.12838	0	0	0
ICSI	0.549438	0.311989	3.38638	3.1655	3.8684	2.77332	0	0.311989	0
ICSI	1.25781	2.13147	4.02106	2.64561	3.16906	1.14424	0	0.407823	0
ICSI	0.805623	0.269663	3.77057	3.69658	3.35157	3.45451	0	0	0
ICSI	1.37092	0	2.4236	2.92498	3.84061	0	0	0	0
ICSI	0	0	3.95028	2.8816	3.81138	3.5821	0	0	0
ICSI	0.746362	0	3.99355	2.98862	3.39592	3.09453	0	0	0
ICSI	3.30229	3.21161	4.19231	1.21067	1.42093	1.21067	0	0	0
ICSI	2.82906	3.73676	3.81496	0.759789	1.71403	1.18652	0	0	0
ICSI	0.802496	0	3.69871	2.92562	3.84054	2.67705	0.34385	0	0.34385
ICSI	0.236623	2.36186	3.96634	1.96574	3.5753	1.05387	0	0	0.236623
ICSI	0.352357	0.352357	3.83751	3.59104	3.79569	2.74556	0.191619	0	0
ICSI	2.27421	2.02025	4.82606	1.57176	1.1569	1.45164	0	2.02025	0
ICSI	2.04599	2.67233	4.84667	0.987387	0.987387	1.80049	0	0	0
ICSI	0.929878	0.56934	3.04188	1.49334	1.96527	1.19432	0	0.324653	0
ICSI	2.86487	2.46861	4.07894	1.55066	2.09081	0.854738	0	0	0
ICSI	3.52686	3.14705	4.50907	1.49409	1.40398	1.07145	0	0	0
ICSI	2.37974	2.06197	4.22522	0.904344	1.30713	1.23852	1.16486	0.219177	0
ICSI	0.883388	0.303632	3.66709	3.58199	3.8602	3.41595	0	0.163296	0
ICSI	3.23994	3.04793	4.63503	1.46909	2.03999	1.58981	0	0	0
ICSI	2.99993	2.25337	4.37855	1.55787	1.75285	1.11341	0	0	0
ICSI	0	0.84492	2.90478	4.28635	4.39034	2.56111	0	0	0
ICSI	1.0108	0	3.73247	1.36431	4.16672	1.5031	0.45907	0	0
ICSI	0.842786	0	4.11935	1.78517	1.9856	2.70067	0	0.285711	0
ICSI	3.29494	2.74031	4.22337	1.31756	1.45422	1.82377	0	0	0
ICSI	0.807983	0.603725	3.80517	3.75795	4.4146	4.04221	0	0	0
ICSI	0.628987	0.628987	3.96399	2.70881	3.63178	1.96431	0	0	0
ICSI	1.18951	0	2.31668	1.488	1.90415	2.83312	0	0	0
ICSI	1.39178	0	3.87418	1.86246	4.35361	2.52441	0	0	0.472748
ICSI	1.12946	0	3.92771	1.77257	3.9637	2.23815	0.209179	1.33289	0
ICSI	1.09073	1.43787	3.65202	3.50005	3.47742	2.29193	0	0	0
ICSI	0.356486	0	3.79968	4.65061	4.27803	2.79843	0.356486	0	0.356486
ICSI	0.864149	0	4.13971	2.86082	3.90683	1.48896	0	0	0
ICSI	0.755271	0.319226	4.06322	3.73745	4.02366	2.98584	0	0	0
ICSI	2.05043	0	2.61711	2.2475	2.61711	1.80474	0	0	0
ICSI	0.645929	0	2.51341	4.12422	4.16733	3.0855	0.859355	0	0
ICSI	0.267807	0	2.46371	4.06777	4.20507	3.05722	0	0	1.32544
ICSI	0	0	2.56777	3.10195	3.78046	3.01901	0	0	0
ICSI	0.336157	0.336157	2.32139	4.24455	4.49203	3.20169	0	0	0
ICSI	0.760395	0.450796	2.68577	4.1929	4.68548	1.71497	0	0.450796	0.250588
ICSI	0	0.518733	2.83189	3.74085	3.97052	3.43126	0	0	0
ICSI	0.799716	0.342386	2.21551	3.0641	3.41437	2.45237	0	0	0
ICSI	0.697739	0	2.64757	3.26691	4.05205	2.46512	0	0.28998	0
ICSI	0.579458	0.420932	2.71676	3.72719	3.94677	2.7997	0	0.420932	0
ICSI	0.259616	0.13821	2.57671	3.6884	3.81694	3.2311	0.13821	0.367866	0
ICSI	0.189848	0.189848	3.27737	3.62664	3.33856	3.03789	0	0	0
ICSI	0.674003	0.392743	2.82579	3.63864	4.04798	3.18179	0	0	0
ICSI	0.938094	1.07973	2.70778	2.12665	1.50385	1.73436	1.20377	0	1.41348
ICSI	1.23034	0	2.50997	4.26619	4.19577	3.3195	0.591927	0.591927	0
ICSI	0	0.859834	2.58512	4.27478	4.29356	2.85378	0	0	0
ICSI	0.574047	0	2.97607	4.29909	4.20338	3.8168	0.229904	0	0.229904
ICSI	0.537539	0.537539	2.62555	2.62555	3.28183	2.45761	0.885245	0.537539	0
ICSI	0	0	2.90013	3.89811	3.78286	3.75812	0	0	0
ICSI	2.21829	1.77749	2.94557	4.22202	4.37751	2.75652	0.970144	0.970144	0
ICSI	0.639586	0	1.52231	3.47659	3.72102	3.41963	0.639586	0.639586	0
ICSI	3.58024	1.85697	4.83851	1.85697	2.33551	0.684408	0.905795	0	0.905795
ICSI	0.310143	0	3.00924	3.45139	3.90651	2.89537	0.546525	0.737576	0
ICSI	0.930122	1.72356	2.54686	4.35338	4.40469	2.58615	0.413173	0.413173	0
ICSI	3.28879	2.57376	4.44593	1.65134	1.91606	0.423137	0	0	0
ICSI	0.8741	0	2.23861	4.05295	3.97738	2.55506	0	0	0
ICSI	0.53362	0	3.27273	3.81597	3.74356	1.58474	0.53362	0.53362	0
ICSI	0.328598	0.328598	2.33568	3.31249	3.63645	3.25413	0.328598	0	0
ICSI	3.12902	2.11431	3.4057	3.80004	3.62219	3.4057	0	2.11431	2.11431
ICSI	0	0	2.59605	3.87454	4.25561	3.64367	0	0	0
ICSI	3.31456	3.60731	4.77032	1.97931	2.47788	0.939785	0	0	0
ICSI	0.544245	0.544245	2.06324	4.26494	3.97855	3.31057	0	0.544245	0
ICSI	0.391342	0	1.75607	3.90911	4.37035	2.48625	1.07016	0.391342	0
ICSI	0.927953	0.764069	2.76701	3.3903	3.28152	2.90169	0.56796	0	0
ICSI	1.31443	0.938362	2.29715	3.31231	3.64647	2.85277	0	0.938362	0.328546
ICSI	1.19839	0.689166	2.44944	4.2688	4.10848	3.12786	0	0.842747	0.285694
ICSI	0.882848	0.665357	2.9909	3.97889	4.11119	3.44189	0	0.665357	0
ICSI	0.749145	0	4.10533	2.1433	1.46916	2.00315	3.06116	3.57153	2.70403
ICSI	2.58396	2.07941	5.29201	1.83255	1.50405	1.01158	0	0	0
ICSI	1.23022	0.473435	2.78114	3.87596	4.26602	3.63589	0	0.473435	0
ICSI	0.648158	0.375698	2.93302	4.03256	4.18243	3.58031	0	0.375698	0
ICSI	0.292893	0.993806	3.18388	2.55804	0.993806	2.05489	2.81264	3.21169	3.4753
ICSI	0	0	2.2982	4.73487	4.74271	0	0	0	0
ICSI	0.652056	0.267348	2.58474	3.8496	3.6637	3.04081	0.800197	0.267348	0.267348
ICSI	4.10171	2.62016	4.50946	1.89631	2.25044	1.58763	0.302937	1.01854	0.535123
ICSI	2.77051	0	4.62189	0.858924	1.31406	1.31406	0	2.58366	0
ICSI	0.727695	0.957607	2.89728	3.67708	4.29382	2.25784	0.727695	0	0
ICSI	3.9005	0	4.52147	1.53055	1.03331	1.18263	0	0.857715	0.373348
ICSI	3.71053	2.91811	3.06451	0.679339	1.58725	0.679339	0	0	0
ICSI	1.36035	0	1.9162	2.91155	1.9162	1.36035	0	0	1.36035
ICSI	4.17661	2.0658	4.10055	1.65651	1.70584	1.04922	0.585107	0.425347	0
ICSI	4.56312	3.89769	4.35789	2.486	2.78803	0	0	0.613651	0
ICSI	4.47737	2.65882	4.79177	2.06289	2.06289	1.04086	1.43636	0	0.377005
ICSI	1.93755	0.732517	4.26578	1.93755	2.42152	2.14735	2.96348	3.64468	2.37237
ICSI	0.461907	0.257389	2.98503	3.852	4.17429	3.34286	0.257389	0.776658	0.257389
ICSI	2.05329	1.48086	3.06248	2.68013	1.48086	2.05329	3.3384	3.45223	4.0732
ICSI	0.897723	0	3.03838	3.59404	4.25288	1.91928	0	1.98797	0.677698
ICSI	2.82047	2.45898	4.23006	2.0307	2.15614	0.411569	0.411569	2.09538	0.411569
ICSI	0	0.398081	3.29269	4.21933	4.32825	2.61835	0	0	0
ICSI	0.266867	0.651074	3.32921	3.99306	4.14458	3.5713	0	0.266867	0.651074
ICSI	0.785785	0	3.46722	2.64868	4.54481	3.81072	0	0.785785	0
ICSI	3.64194	4.14924	4.58391	1.09562	1.60584	1.09562	0	2.94018	0
ICSI	1.53707	1.3186	3.62459	4.27935	3.73941	2.74751	0	0	0
ICSI	0.696855	0	2.77953	3.54815	3.85739	2.81032	0.407939	0.696855	0.407939
ICSI	2.24081	0.985889	3.26587	4.29385	4.29385	1.7985	0	1.47256	0
ICSI	1.38873	0	2.64207	3.69204	3.87438	2.77563	0	0	0
ICSI	4.31385	2.42068	4.24628	2.17614	2.17614	0.902105	0	0.397609	0
ICSI	1.45372	0.435994	3.66309	3.3816	3.81257	3.15301	0	0.738597	0
ICSI	3.52967	0.780513	3.92531	3.49438	2.34763	1.21348	0	3.62861	0
ICSI	1.77845	0	2.38336	4.28151	3.69797	1.77845	0	1.77845	1.24136
ICSI	1.32868	0.74689	2.93209	3.29935	4.26207	3.21383	0.74689	0.980444	0
ICSI	1.23609	0.716191	3.82875	3.58039	3.55079	2.07662	0.716191	0.299271	0
ICSI	0.733898	0.308265	3.13657	3.43296	3.40936	2.37478	0.308265	0	0.308265
ICSI	0	0	3.47272	3.59634	3.13431	1.3079	0.326051	0.326051	0
ICSI	0.577941	0.231737	3.0233	3.28907	3.63843	3.40812	0.577941	0.231737	0
ICSI	0.759825	0	3.06723	4.05863	4.81942	2.82912	0	0	0
ICSI	1.38912	0.918553	3.28077	3.86442	4.31452	2.67766	0.918553	0.918553	0
ICSI	0.88736	1.02457	2.99225	4.47905	4.48713	3.20168	0.539037	0.305407	0
ICSI	1.06986	0.67166	3.03438	4.11613	4.20091	2.68948	0	0.67166	0.276996
ICSI	0.644911	0.204127	3.26333	3.95467	4.05376	3.0625	0	0	0
ICSI	0.977134	0	3.61561	3.9995	3.94223	2.57643	0	0.243839	0
ICSI	0.443728	0	3.12596	4.4334	4.10693	2.54385	0.443728	0	0.443728
ICSI	0.957762	0.957762	3.37082	4.37811	4.63446	2.43695	0.589413	0	0
ICSI	0.655429	0	3.58013	1.6717	2.12915	1.97034	2.9871	2.09175	1.32917
ICSI	1.88242	3.22422	3.68852	3.22422	4.561	1.55031	0	2.4964	0
ICSI	4.0005	1.75825	5.14913	2.10455	2.00189	1.22411	0	0	0
ICSI	0	0	2.58626	3.78373	4.11703	3.24103	0.704746	0	0
ICSI	1.31265	0.644662	3.79451	2.30791	3.40023	2.39414	2.47352	2.67966	1.70959
ICSI	0.869064	0.526111	3.68314	0.526111	1.87774	1.63978	3.78248	2.69778	2.30263
ICSI	2.53164	0	1.72804	2.32818	2.84512	2.07247	1.1984	0	1.1984
ICSI	0.885726	0	2.77007	3.67549	3.91509	3.18437	0	0.304677	0.304677
ICSI	3.10533	3.15315	4.59347	1.45383	0.970676	1.15886	0.436044	0	0
ICSI	1.38322	0.913829	3.08712	3.15307	3.72169	3.08712	1.70139	4.0033	0
ICSI	0.80909	0.383355	2.80779	3.63518	3.87185	1.41456	0.144735	0	0.271145
ICSI	1.15073	0.480748	4.09866	1.78142	2.09171	1.54835	3.3269	2.74124	2.01243
ICSI	0.822467	0	2.68183	4.09645	4.69564	2.10794	0.354431	0	0.354431
ST	0	0	2.68113	4.18096	3.96163	2.52204	0	0	0.539924
ST	0	0	2.72539	3.28362	4.05031	3.45768	0.275311	0	0
ST	0	0.765219	2.32197	3.56908	4.04872	3.12851	0	0	0
ST	0	0	3.0224	3.75642	3.71763	2.47282	0	0	0
ST	2.72518	0	4.26837	3.89437	3.72689	1.02332	3.27334	2.91118	2.72518
ST	0.802727	0	2.67744	4.45413	4.98587	3.45917	0	0	0
ST	4.54381	3.05302	5.17619	2.59014	2.29943	1.17623	0	0	0
ST	0	0	2.77821	3.7976	4.5045	3.05023	0.443978	0	0
ST	0.712567	0	2.8087	4.70626	4.97984	3.48726	0	2.04833	0
ST	0	0	2.96142	4.1725	4.06166	2.43988	0.421066	0	0
ST	0	0	3.41074	4.1991	4.48097	3.71686	0	0	0
ST	0	0	2.34718	3.94463	3.99561	2.2804	0	0	0
ST	0	0	2.34407	4.49815	4.83786	2.67154	0	0.852806	0
ST	1.21772	0	2.0966	4.63781	4.34567	2.8711	0	0	0
ST	0	0	2.67549	4.39154	4.48725	3.50995	0	0	0
ST	1.57944	0	0	4.00608	4.07386	2.79782	0	2.16384	0
ST	0	0	2.93022	4.21204	4.30001	2.28908	0	0	0
ST	0.440173	0	2.59838	3.89966	4.69738	2.78543	0.244113	0	0
ST	0.38524	0	3.23625	4.39894	4.47134	2.71463	0	0	0
ST	0	0	3.01135	3.97525	4.07015	2.89273	0	0.321157	0
ST	0	0	3.7888	2.46817	3.23088	2.67422	0	0	0
ST	0.856422	0	2.92377	3.96042	4.82253	2.05073	0	0	0
ST	0	0	2.65293	3.91727	4.15039	2.5206	0	0	0
ST	0	0	2.78021	3.40667	3.57894	2.94931	0.23905	0.23905	0
ST	0	0	4.59777	4.11457	4.42382	3.27178	0	0	0
ST	1.15558	0	2.37874	4.8958	5.25997	2.27248	0	0	0
ST	0	0	2.65549	4.22659	3.93733	1.09353	0	0	0.50778
ST	0	0	2.47425	4.78773	5.16458	0.999439	0	0.452509	0
ST	0	0	2.89108	3.82119	4.10338	2.45384	0	0	0
ST	0	0	2.19693	4.66446	4.65363	3.30604	0	0	0
ST	0.613832	0	2.99916	3.51538	3.75015	2.76198	0.353293	0	0
ST	0.386421	0	2.96509	4.21228	4.19821	2.80737	0	0	0
ST	0.180694	0.180694	2.82399	3.92222	4.1045	2.99637	0	0	0
ST	0	0	2.99372	4.12795	4.4039	2.10471	0	0.321502	0
ST	0.652774	0	3.65727	3.85106	3.54418	3.09918	0	0.378731	0
ST	0.54057	0	2.22412	4.04173	4.32026	2.95923	0	0	0
ST	0.483915	0	4.03238	4.5204	4.65933	2.7687	0	0	0
ST	0	0	4.07734	2.56875	3.83267	3.6929	0	0	0
ST	0.511405	0	3.4775	3.36869	3.82278	3.51791	0	0	0
ST	0	0	2.67632	4.10842	4.01901	2.84104	0	0	0
ST	0	0	2.43327	4.14909	4.39078	2.69877	0	0	0
ST	0	0	2.9089	4.07618	4.22503	3.23589	0	0	0
ST	4.24614	2.83025	4.93814	1.64813	2.6694	0.609469	0	0	0
ST	0.296919	0	2.62403	3.53187	3.81221	2.46103	0.525564	0.296919	0
ST	0.523398	0	3.56636	4.08529	3.72756	3.98819	0	0	0
ST	0	0	2.26546	4.20776	4.08648	2.90532	0	0	0
ST	0.17146	0	3.07149	3.83029	3.98424	3.1222	0.17146	0	0
ST	0	0	2.98703	3.78153	4.53305	2.90459	0	0	0
ST	0	0	2.88428	4.0963	4.49148	3.46027	0.352252	0	0
ST	0.407472	0	2.95013	3.86661	3.93772	3.11926	0.407472	0	0
ST	1.10335	0	2.40436	3.30268	3.7205	2.57151	0	0	0
ST	0	0	2.85779	3.90474	4.5551	2.85779	0.489593	0	0
ST	0.32616	0	3.15132	3.7255	4.00714	3.00973	0	0.32616	0
ST	0	0	2.8554	4.17917	4.01826	2.95499	0	0	0
ST	0	0	3.32178	3.75455	4.1732	2.7915	0	0.262447	0
ST	0.540285	0	2.9012	3.86225	4.79886	3.50382	0	0	0
ST	0.356625	0	3.18383	3.99935	4.45252	3.16592	0	0	0
ST	0	1.91746	2.74143	2.53428	1.91746	0	3.40181	3.79611	2.91295
ST	0	0	2.99598	3.50581	4.96659	2.89616	0	0	0
ST	0	0	3.20428	3.72876	3.93633	1.16815	0	0	0
ST	0	0	2.38205	3.33307	2.75624	2.58655	0	0	0
ST	0	0	1.66289	3.35984	3.67556	2.89581	0	0.537909	0
ST	0.492063	0	2.35473	3.50916	3.61723	2.07851	0	0	0
ST	0	0	2.6259	3.89312	4.01588	2.50266	0	0	0
ST	0	0	2.54548	4.26964	4.46777	2.17848	0.444361	0	0
ST	0.365087	0	3.89243	3.78833	3.73718	3.19269	0	0	0
ST	0.746913	0	3.04398	3.53556	3.77857	2.73671	0	0	0
ST	2.22419	0	4.48534	3.77802	2.04727	1.38593	2.6737	2.72413	1.94549
ST	0	0	2.3911	3.42676	4.34505	1.46059	0	0	0
ST	4.30918	3.15077	4.56693	1.76808	2.27699	1.2325	0.679006	0	0.39606
ST	0	0	2.72425	3.77815	3.92903	2.93419	0	0	0
ST	0	0	2.92351	3.75221	3.75221	2.50177	0	0	0
ST	1.30967	0	4.11758	3.01483	2.39043	1.17993	3.07906	3.84981	2.61177
ST	0	0	3.36278	4.57338	4.50183	2.87479	0	0	0
ST	3.31566	1.69072	4.27353	0	0	0	0	2.28715	2.28715
ST	3.46228	2.4245	4.59327	1.81617	0	1.81617	0	0	0
ST	3.63801	2.66206	4.64348	1.37657	0.90852	1.54791	0	1.54791	2.03639
ST	0	0	2.9038	2.84986	3.56916	2.26402	0	0	0
ST	1.6139	0	4.60064	1.47063	1.10233	1.10233	2.34041	2.83846	2.27368
ST	0	0	3.39536	3.21972	3.73376	2.56576	0	0	0
ST	0	0	2.00794	3.45404	3.34653	2.84024	0	0	0
ST	0	0	2.70775	2.94413	3.6106	0.847111	0	0	0
ST	0	0	3.07408	3.57642	3.25706	2.56061	0	0	0
ST	0.557188	0	1.94105	3.32673	3.40401	2.55971	0	0	0
ST	0	0	2.64978	3.7529	4.48496	3.38418	0	0	0
ST	0.707602	0	3.14096	3.59744	4.08866	3.26627	0	0	0
ST	0	0	2.55295	3.44867	3.4214	1.47802	0	0	0
ST	0.695626	0	1.39001	2.83787	3.22363	2.77723	0	0.695626	0
ST	0	0	2.40811	2.83132	3.19538	2.94952	0.426744	0	0
ST	0.657054	0	2.49726	3.29639	4.59062	2.926	0	0	0
ST	0.363538	0	2.38548	3.73223	3.71636	2.78038	0	0	0
ST	0	0	2.0763	3.31895	3.71228	2.82447	0	0	0.491079
ST	0	0	2.71808	3.31018	3.31018	2.35723	0	0	0
ST	0	0	1.78668	4.18365	3.92585	0.977022	0	0	0
ST	0	0	2.58506	4.187	4.48414	3.09214	0	0	0
ST	0	0	2.98869	3.99361	4.23739	2.90117	0	0	0
ST	0	0	1.99191	3.94422	3.94422	3.27026	0	0	0
ST	0	0	3.04176	4.22802	3.82982	3.39468	0.314298	0	0
ST	0.278188	0	2.04581	3.90704	4.09459	3.19514	0	0	0
ST	0.269649	0	1.67393	3.59986	4.16587	2.85669	0	0	0
ST	0	0	2.34064	3.83193	4.18013	3.6045	0	0	0
ST	0	0	2.56328	3.39276	3.78696	2.87749	0	0	0
ST	0	0	1.77082	3.51168	4.27622	2.749	0	0	0
ST	0	0	2.7414	3.74898	3.79223	3.12888	0	0	0
ST	0	0	2.83869	2.94374	2.89259	2.51446	0	0	0
ST	0	0	4.06814	2.3892	3.08192	2.76363	0	0	0
ST	0	0	2.88197	3.10772	3.74967	3.07029	0	0	0
ST	0	0	3.06826	3.22813	3.86285	2.97759	0	0	0
ST	0	0	2.43123	3.2804	3.88599	3.0471	0	0	0
ST	0.352502	0	2.44803	2.9312	3.58567	2.1526	0	0	0
ST	0.603808	0	3.91032	3.11599	3.60141	2.86684	0	0	0
ST	0	0	2.76137	3.60484	4.17263	2.76137	0	0	0
ST	0	0	3.94023	3.84686	3.46404	2.76631	0	0	0
ST	0	0	2.57753	3.94953	3.98365	2.20934	0	0	0
ST	4.70581	2.69751	5.02464	1.4953	1.4953	1.00442	0.455383	0	0
ST	0	0	4.10494	1.59025	1.43389	1.34546	3.26594	2.64864	2.13475
ST	0	0.390012	2.78895	3.85585	4.5881	1.46764	0	0	0
ST	0	0	2.35572	3.64226	4.13185	2.20149	0	0.407066	0
ST	0	0	2.05858	2.34161	3.43084	1.81257	0	0	0
ST	0.456283	0	2.45103	3.10012	3.40461	2.07171	0	0	0
ST	0	0.4313	1.85514	3.98615	4.05391	2.20705	0.4313	0	0
ST	0	0	1.85333	3.79541	4.2808	3.2794	0	0	0
ST	1.37853	0	2.69838	3.4077	3.85058	2.43289	0	0	0
ST	0	2.67579	3.61264	2.30418	3.15869	2.94611	0	0	0
ST	0.5826	0	4.22257	2.49069	1.21553	1.60008	3.53249	3.03338	2.77403
ST	0.519355	0	2.81311	2.96452	3.34066	2.21608	0	0	0
ST	0.415174	0	2.62943	2.94508	3.69168	2.76785	0	0	0
ST	0	0	1.87973	3.03204	3.58798	2.67902	0	0.480484	0
ST	0	0.216008	1.87879	3.62831	3.61542	2.70702	0	0	0
ST	0	0	1.75686	3.80548	3.9539	3.41983	0	0	0
ST	0	0	2.94257	3.00515	3.44083	3.02517	0.342371	0	0
ST	0.353773	0	2.78991	2.76349	3.02159	3.57804	0.353773	0	0
ST	0	0	2.49155	3.14242	2.49155	3.27407	0	0	0
ST	0.701262	0	2.68921	3.25421	3.55666	3.2927	0	0	0
ST	0	0	2.31727	3.29037	3.73688	2.75469	0	0	0
ST	0	0	2.51127	2.58505	3.20211	3.03548	0	0	0
ST	0	0	2.63469	3.04877	3.56644	2.63469	0	0	0
ST	0.392524	0	3.34641	3.2203	3.34641	2.9584	0	0	0
ST	0	0	2.10027	3.35752	3.53958	3.04792	0	0	0
ST	0.264635	0	2.90517	3.34166	3.66797	3.69844	0	0	0.264635
ST	0.262168	0	3.0765	3.13032	3.8599	3.27633	0	0	0
ST	0	0	2.3643	3.57492	3.59023	3.14854	0	0	0
ST	0	0	3.41753	3.02237	3.61443	3.28867	0	0	0.313844
ST	0.303198	0	2.69551	3.4599	3.71412	2.96618	0.303198	0	0
ST	0	0	2.44845	3.11561	3.43672	2.82468	0	0	0
ST	0	0	1.79057	3.30368	3.45256	2.9818	0	0	0
ST	0	0	2.76431	2.49741	2.76431	1.97339	0	0	0
ST	0	0	2.31984	2.63881	2.31984	2.63881	0	0	0
ST	0	0	2.61667	3.15494	2.99749	0.901885	0	0	0
ST	0	0	1.44811	2.96761	3.29734	1.44811	0	0	0
ST	0	0	1.79896	3.44235	3.7812	2.61069	0	0	0
ST	0	0	2.66356	2.25063	2.47826	2.57519	0	0	0
ST	1.42704	0	1.99235	1.99235	3.3843	2.82327	0	0	0
ST	0	0	2.18961	1.75077	3.31197	3.27266	0	0	0
ST	0	0	2.48263	3.13312	3.3886	2.75934	0	0	0
ST	0	0	2.54236	3.47276	3.53156	3.41029	0	0	0
ST	0.241767	0	2.79214	2.82511	3.47977	3.17696	0	0.241767	0
ST	0	0	1.85449	3.29747	3.98873	2.10225	0	0	0
ST	0	0	2.31201	3.73591	3.2585	2.57462	0	0	0
ST	0.605844	0	1.92127	3.08283	3.25748	3.28903	0	0	0
ST	0.825659	0	1.81377	2.52976	3.06964	2.79732	0	0	0
ST	0	0	1.85551	4.05008	4.06702	2.33394	0	0	0
ST	0	0	2.2329	3.61995	4.12	2.31094	0	0	0
ST	0	0	2.81394	2.90101	3.81767	3.05525	0	0	0
ST	0	0	2.93084	3.13706	3.8019	2.54424	0	0	0
ST	1.39681	1.39681	3.96497	2.57788	2.78572	2.31519	0	0	0
ST	0	0	2.32055	3.2676	3.68939	2.57508	0.2836	0	0
ST	0	0	3.61551	3.67577	4.78344	3.85386	0	0	0
ST	0	0	2.52032	3.6758	4.06803	2.66615	0	0	0
ST	0	0	2.65082	2.25328	2.93451	1.8596	0	0	0
ST	0	0	2.38972	2.41955	3.03595	2.44851	0.28544	0	0
ST	0	0	2.38621	3.03228	3.39643	1.56799	0	0	0
ST	0	0	2.2452	4.03563	4.58226	3.38415	0	0	0
ST	0	0	1.84974	3.11052	3.84041	0	0	0	0
ST	0	0	2.12635	3.17513	4.09557	1.80045	0.328327	0	0
ST	1.89658	0	3.44978	0.736713	1.28474	0.835891	0	0	0
ST	3.10989	1.47748	3.98867	1.47748	1.89258	0	0	0	0
ST	0	0	1.7868	1.7868	2.767	1.24851	0	0	0
ST	0	0	2.48938	3.77589	4.19374	3.14017	0	0	0
ST	0	0	1.61361	3.56041	3.37233	1.61361	0	0	0
ST	0	0	2.74795	2.67876	3.33698	1.53744	0	0	0
ST	0	0	2.5986	3.07488	3.58552	2.3887	0	0	0
ST	0	0	2.31552	2.83829	3.73453	1.95823	0	0	0
ST	0	0	2.24544	2.06194	3.2907	1.91776	0	0	0
ST	0	0	2.79741	2.39214	3.27105	1.24824	0	0	0
ST	0	0	2.14029	3.34214	3.51855	1.11382	0	0	0
ST	0	0	1.95418	3.07258	3.44332	2.1126	0	0	0
ST	0	0	2.48468	3.71756	3.81699	1.57384	0	0	0
ST	0	0	2.72637	2.23307	3.42571	2.20066	0	0	0
ST	0	0	2.94243	2.52947	2.92537	1.8645	0	0	0
ST	0.342995	0	1.70489	3.85514	4.12657	2.38139	0.342995	0	0
ST	0	0	2.29591	3.98506	4.48537	2.21061	0	0	0
ST	0	0	2.51135	1.99335	4.09975	2.05322	0	0.373537	0
ST	0	0	2.39124	2.91084	3.36758	2.04591	0	0	0
ST	0	0	2.28912	2.35596	3.61489	1.6277	0	0	0
ST	0	0	2.18194	3.46875	4.0637	1.25334	0	0	0.539335
ST	0	0	2.31614	2.85158	2.68817	3.29969	0	0	0
ST	0	0	2.5754	2.75947	3.31596	2.54611	0	0.173646	0
ST	0	0.333475	2.7874	3.05336	3.65842	2.9132	0.333475	0	0
ST	0	0	3.10699	2.48078	3.13119	0.436659	0	0	0
ST	0	0	2.68505	2.51628	2.93558	2.05789	0	0	0
ST	0	0	2.53352	3.13705	3.59384	1.99861	0	0	0
ST	0	0	2.47209	3.13495	3.39216	2.34001	0	0	0
ST	0	0	2.00455	2.71669	3.49995	2.62796	0	0	0
ST	0.762164	0	2.19727	1.90428	2.31681	2.52004	0	0	0
ST	0	0	2.50704	2.91933	4.17216	0.811848	0	0	0
ST	0	0	2.26411	2.67758	3.53394	1.87841	0	0	0
ST	0	0	2.46211	2.796	3.42378	2.18249	0	0	0
ST	0	0	2.19535	2.93067	2.72078	1.69287	0	0	0
ST	0	0	2.2811	2.35326	2.92181	2.5713	0	0	0
ST	0	0	2.28869	2.44668	2.92981	2.1513	0	0	0
ST	0	0	2.65226	2.3599	3.00468	2.3599	0.336171	0	0
ST	0	0	2.37868	2.30006	3.06326	2.5195	0	0	0
ST	0	0	2.47228	3.06513	3.65311	2.45075	0	0	0
ST	0	0	2.88571	2.61647	3.14427	2.35285	0.424376	0	0
ST	0	0	2.47347	3.29565	3.77685	2.73147	0	0	0
ST	0	0	2.94985	1.33107	0	0	0	0	0.872357
ST	0	0	2.98895	3.27591	3.70416	1.89603	0	0	0
ST	0.474692	0	2.95624	3.10293	3.6859	2.52915	0	0	0
ST	0	0	3.21296	2.61212	3.546	2.79936	0.876758	0	0
ST	0	0	2.8081	3.3754	3.86567	3.30647	0	0	0
ST	0	0	2.33666	2.70938	4.64259	2.70938	0	0	0
ST	0	0	2.40482	3.28275	3.24777	2.96118	0	0	0
ST	0	0	2.36345	3.09922	4.53716	3.09922	0	0	0
ST	0	0	2.56	2.93936	4.22882	2.39302	0	0	0
ST	0	0.342105	2.77836	3.41344	4.16874	2.9417	0.342105	0	0
ST	0	1.85057	4.2152	1.10237	1.61394	1.20792	3.66905	3.09642	2.69082
ST	3.64051	2.85238	4.95599	0	2.13088	0	0	0	0
ST	1.53143	0	4.47728	0.417279	0.937457	0.710816	2.92349	3.45163	1.1221
ST	0	0	2.40527	3.39786	4.08551	2.51976	0	0	0
ST	0	0	2.84681	3.45811	3.80665	2.52843	0	0	0
ST	0	0	2.68275	4.0164	3.92108	2.45078	0	0	0
ST	0	0	2.51058	3.26557	3.69083	2.5908	0	0	0

## Sheet: Fig 2B
Group	Lineage	GATA3	DAB2	TFAP2C	GATA2	CDX2	PTGES	EMP2	TGFBR3	PDGFA	KRT18	CLDN10	PLAC8	TRIML1	PDGFRA	GATA4	FOXA2	HNF1B	COL4A1	FN1	LINC00261	AMOTL1	DPP4	SOX17	SOX2	NANOG	TDGF1	GDF3	PRDM14	NODAL	ARGFX	DPPA2	POU5F1
ST	TE	4.26591	3.44017	2.3213	4.28417	3.63114	4.16924	0.504618	3.06091	3.35225	5.40649	4.61929	2.44249	0	0	0	0	0	0	0	0	0	0	0	0	0	1.08825	0	0	0	0	0	3.50138
ST	TE	3.23995	4.16019	1.92295	3.7067	2.58523	4.62547	1.7357	0.773905	2.7842	5.50902	4.7287	2.85388	0	0	0	0	0	0	0	0	0	0	0	1.50511	0	2.0806	0.460022	0	0	0	2.00488	3.86553
ST	TE	4.28096	3.51783	3.14603	3.99487	2.96105	3.97049	2.52163	2.57285	2.94397	5.15364	4.53873	2.71242	0.283004	0	0	0	0	0	0.683769	0	0.836573	0	0.283004	0	0	1.28561	0.50333	0	0	0	1.28561	3.41576
ST	TE	3.1052	2.51915	0.565997	2.95849	3.07049	4.71971	3.23311	1.7169	1.39744	5.84813	5.03696	2.45589	0	0.925213	0	0	0	0	0	0	0.925213	0	0	0	0	1.84505	0	0	0	0	1.56987	3.42384
ST	TE	4.22608	3.07977	2.43157	3.86483	2.43157	3.96809	1.82267	2.80729	3.29367	6.13721	4.14725	1.82267	0	0	0	0	0	0	1.82267	0	0	0	0	0	1.82267	0	0	0	0	0	0	2.43157
ST	TE	3.95583	3.69217	2.71157	3.96407	3.00774	3.90924	2.5049	3.55989	3.59017	5.0402	4.13357	2.24408	0	0	0	0	0	0	0	0	0	0	0	0	0	1.71202	0	0	0	0	0.62315	3.22741
ST	TE	4.28865	3.73928	2.32632	4.06893	3.52206	3.90737	1.63056	3.7985	3.3025	5.37807	3.97708	1.72635	0.932177	0.414322	0	0	0	0	1.11625	0	1.11625	0	0	0	0	0	0	0	0	0	0.414322	3.24417
ST	TE	3.5287	3.71365	2.39797	3.65572	3.32954	4.7895	3.43407	2.06985	3.18133	5.84763	4.43182	2.16251	0	0	0	0	0	0	0	0	0	0	0	0	0	1.57825	1.19631	0	0	0	2.46557	3.24327
ST	TE	3.38409	2.88268	1.91906	4.20027	3.00509	4.28384	2.27437	2.48887	3.03348	5.73765	4.64359	1.73194	0	0	0	0	0	0	0	0	0	0	0	0	0	0.458344	0	0	0	0	0	3.92046
ST	TE	1.90234	1.56884	3.16995	3.50583	2.15201	3.38466	1.06489	1.06489	2.78527	5.9822	4.7116	2.66052	0	1.06489	0	0	0	0	0	0	0	0	0	0	0	0	0	0	0	0	1.06489	4.29347
ST	TE	4.50215	1.01132	1.50374	3.16716	0	2.96357	0.628403	3.23826	3.80066	4.80869	1.01132	1.01132	0	0	0	0	0	0	0	0	1.28754	0	0	0.628403	0	0	0.628403	0	0	0	1.6814	3.55849
ST	TE	1.83943	0	2.19047	2.44979	1.29376	2.65552	0	2.82606	1.83943	4.62071	2.97172	0	0	0	0	0	0	0	0	0	0	0	0	0	0	0	0	0	0	3.82843	0	2.44979
ST	TE	3.7984	3.12741	2.98598	3.86364	2.72736	3.43687	0.918078	2.37761	3.2513	5.43341	4.12602	2.94726	0	0	0	0	0	0	0	0	0	0	0	0	0	1.5605	0	0	0	0	0	3.48413
ST	TE	4.24689	3.96112	2.69311	4.3212	3.30898	4.54169	2.10271	3.21731	3.60934	5.52701	4.55437	2.23926	0	0	0	0	0	0	0	0	0	0	0	0	0	0.78757	0	0	0	0	0.469394	3.82705
ST	TE	3.04225	3.84666	1.67035	3.33087	2.51157	4.95022	0	2.37085	2.87451	5.58871	4.55775	3.33087	0	0	0	0	0	0.431297	0	0	0	0	0	1.14962	1.30732	3.11663	0	0	0	0	2.63491	3.92417
ST	TE	3.33647	3.50079	2.08331	4.17874	3.09526	4.71391	3.30009	0	2.99993	5.7015	5.0858	2.77673	0	0	0	0	0	0	0	0	0	0	0	0	0	1.10156	0	0	0	0	1.10156	3.89615
ST	TE	3.11889	2.97208	0.707829	2.86067	2.91793	4.50616	1.81611	1.40824	2.10499	5.87261	5.05284	2.22318	0.707829	0	0	0	0	0	0	0	0.707829	0	0	0	0	2.32886	0	0	0	0	0	3.74202
ST	TE	3.87322	3.89613	1.88306	4.02854	3.54733	4.24212	1.96445	2.4971	2.93575	5.532	4.35563	3.33335	0.748923	0	0	0	0	0	0	0	0	0	0	0	0	0.245829	0	0	0	0	0.748923	3.90178
ST	TE	3.96392	3.04886	1.90811	3.5679	3.17645	4.46712	2.90258	2.26286	2.90258	6.23811	4.75193	1.3533	0	0	0	0	0	0	0	0	0	0	0	0	0	2.26286	0	0	0	0	2.52419	3.17645
ST	TE	4.34279	3.66256	2.68287	3.52913	2.27832	4.34279	1.76931	3.30618	3.30618	5.45375	4.73541	2.54005	0	0	0	0	1.08069	0	0	0	0	0	0	0	0	0	0.679737	0	0	0	1.36611	3.6113
ST	TE	4.1904	3.69941	3.62346	4.27615	2.18433	3.77001	1.37543	3.56941	2.69451	5.80857	4.94142	2.69451	0	0	0	0	0	0	0	0	0	0	0	0	0	1.08896	0	0	0	0	0.685916	3.45168
ST	TE	4.10725	3.48797	2.0425	4.33111	3.10681	4.47993	3.32646	3.77733	3.48797	5.57328	4.66267	2.43096	0	0	0	0	0	0	0	0	0	1.23546	0	0	0	0	0	0	0	0	1.39871	3.02139
ST	TE	1.74496	3.99201	1.21279	1.21279	0	2.09044	1.51386	0	0.779975	4.15285	1.51386	0	0.779975	0.779975	0	0	0	0	0	0	0.779975	0	0	3.49342	0	0	0	0	0	0	0.779975	0.779975
ST	TE	4.56337	3.80227	2.79307	3.33263	3.06532	4.91844	4.78748	1.80998	2.59606	6.26095	3.76914	1.80998	0.900202	0	0	0	0	0	1.16007	0	0	0	0	0	0	0	0	0	0	0	0	2.59606
ST	TE	3.97281	2.93107	3.007	4.35075	3.49036	4.12127	4.22381	2.66101	2.96975	5.66396	2.87008	1.1689	1.69321	0	0	0	0	0	0	0	0	0	0	0	0	0	0	0	0	0.314622	1.27765	2.12762
ST	TE	4.0096	3.93593	3.81665	4.03436	3.06798	3.77526	3.99699	2.06807	2.50843	5.1602	2.43048	2.41001	1.26229	0	0	0	0	0	0	0	0.207274	0	0	0	0	0	0	0	0	0	0	1.91072
ST	TE	4.19589	3.24885	3.44375	4.54074	1.37536	3.18975	3.52315	2.63438	2.68607	5.80552	1.37536	1.16857	0.746066	0.907553	0	0	0	0	0.553382	0	0	0	0	0	0	0	0	0	0	0	2.28945	2.36167
ST	TE	3.27863	3.94855	2.78993	3.76924	3.45878	4.13257	3.62891	2.67647	2.77643	5.39731	3.29494	2.56538	2.92751	0	0	0	0	0	0	0	0	0	0	0.503712	0	0	0	0	0	0.197444	2.02135	2.98429
ST	TE	3.71309	3.85151	2.43621	3.93983	2.66213	4.0617	3.7681	2.41053	1.95783	5.30569	3.22072	2.5095	2.24088	0	0	0	0	0	0	0	0	0	0.254419	0	0	0	0	0	0	0	1.8725	2.82933
ST	TE	3.51125	3.67154	3.24601	3.34929	3.15594	3.54543	3.41266	2.18815	2.88399	4.821	3.08928	3.06241	3.04038	0	0	0	0	0	1.20268	0	0.209371	0	0	0	0	0.529868	0	0	0	0	1.81219	3.01214
ST	TE	3.69896	3.94352	1.92004	3.51716	3.20813	4.11093	3.5434	2.17887	2.92786	5.05659	3.21714	2.74426	1.74078	0	0	0	0	0	0	0	0	0	0	0	0	0	0	0	0	0.202038	2.17887	1.92004
ST	TE	3.33943	3.58006	3.11896	3.90853	2.93931	4.1947	3.74131	2.47886	2.86265	5.30423	1.91877	3.34764	2.68905	0.209048	0	0	0	0	0	0	0	0	0	0	0	0	0	0	0	0	0.209048	3.06621
ST	TE	4.07948	4.17619	3.45183	3.69608	3.59647	3.74239	3.88664	3.27238	3.09144	5.31541	2.60643	1.72958	1.31598	0.241251	0	0	0	0	0	0	0	1.31598	0	0	0	0	0	0	0	0	0.241251	2.83894
ST	TE	2.04962	2.04962	2.04962	3.33434	2.67621	3.05847	2.67621	2.67621	0	5.0095	2.04962	2.04962	0	0	0	0	0	0	0	0	2.04962	0	0	0	0	0	0	0	0	0	0	2.04962
ST	TE	3.32364	3.56312	2.96064	3.56754	3.4847	3.62338	3.58071	2.63829	2.34083	5.11919	3.40481	2.98466	1.91551	0	0	0	0	0	0	0	0	0	0	0	0	0.145396	0	0	0	0.145396	2.37051	2.46796
ST	TE	4.32225	3.43091	3.7365	4.45591	0.592354	3.24983	2.14518	3.54607	0.731239	4.74694	0.731239	0	2.14518	0	0	0	0	0	0	0	1.14909	0	0	0.238555	0	0	0	0	0	0.238555	0.238555	1.30675
ST	TE	3.39377	3.55103	2.64318	3.4436	3.25223	3.50639	3.57971	2.80133	2.7044	5.01628	3.41899	3.14899	1.45772	0	0	0	0	0	0	0	0.490956	0	0	0	0	0	0	0	0	0	0.32232	3.13805
ST	TE	3.68327	3.87936	3.50877	3.82773	2.85055	3.76897	3.48033	2.73592	2.18241	5.23318	3.36423	2.9631	2.32032	0	0	0	0	0	0	0	0	0	0	0	0	0	0	0	0	0.171702	0.171702	3.24023
ST	TE	3.40434	3.79049	2.11307	4.20209	2.02105	4.31031	4.24471	2.4144	2.83333	5.40484	2.7896	2.4144	0.737662	0	0	0	0	0	0	0	0.898013	0	0	0	0	0	0	0	0	0	0	3.42822
ICSI	TE	3.94921	3.11642	2.69476	2.85588	1.00256	4.41822	0	3.15394	3.07744	5.31248	2.50259	0.621984	0	0	0	0	0	0	0	0	0	0	0	0	1.00256	0	0	1.82062	0	1.00256	1.00256	3.74728
ICSI	TE	2.49108	3.25491	1.87751	0	0	4.44784	0.868903	1.87751	1.63956	5.65657	4.38084	0	0	0.868903	0	0	0	0	0	0	0	0	0	0	0	0	0	0	0	2.36931	0	4.4315
ICSI	TE	2.91469	3.03101	2.91469	0.5644	1.18637	4.88433	2.3126	0.922982	2.05739	5.46747	3.8557	0.922982	0	0	0	0	0	0	0	0	0	0	0	0	0	0	0	0.922982	0	1.18637	0	4.24869
ICSI	EPI	0.573507	1.7311	1.7311	0	2.47171	1.9735	1.41048	1.201	0	4.23634	1.7311	0	0	1.58359	0	0	1.7311	0	0	0	0	0	0	1.41048	1.41048	0	0	1.58359	1.201	3.36319	2.07572	4.66654
ICSI	TE	3.58051	3.63612	1.96814	0.706177	0.706177	4.7706	1.81338	2.10213	2.32592	5.63893	3.97664	1.40578	0	0.706177	0	0	0	0	0.706177	0	0	0.706177	0	0	0	0	0	1.11595	0	1.11595	1.40578	4.50294
ICSI	EPI	2.43883	1.73143	2.07607	0.771118	0.771118	2.53543	1.50108	1.91853	1.73143	4.78367	2.53543	0.771118	0	1.73143	0	0	0	0	0	0	0	0	0	1.91853	2.70446	0	1.20128	1.50108	0.771118	3.51277	0	4.73384
ICSI	EPI	0.924506	1.39655	2.7854	0	1.56894	2.63371	1.18813	0	0	3.99308	2.45482	0	0	0	0	0	0	0	0	0	0	0	0	2.31488	1.84406	0	1.18813	0	0	3.37182	1.95763	4.53257
ICSI	TE	3.978	2.38203	2.33029	2.33029	0	4.55857	2.43123	1.77723	2.88614	5.18725	4.84935	0	0	0	0	0	0.96995	0	0	0	0	1.15806	0	0	0	0	0	0	0	0.435631	1.15806	3.91471
ICSI	EPI	0.782093	0.782093	1.21553	0	0	2.40526	1.84644	2.29206	1.21553	4.06942	1.51691	1.02211	0	2.72343	0	0	0	0	1.21553	0	0	0	0	0	1.37753	0	0	0	0	1.93589	1.51691	4.22836
ICSI	EPI	0.764038	0.764038	2.06453	0	1.81827	2.26197	1.35256	0.453279	0.764038	4.65202	1.90726	1.49083	0	1.61228	0	0	1.19206	0	0	0	0	0	0	0.764038	2.56823	0	0	0	0	2.90164	0.764038	4.42579
ICSI	EPI	0	0.623044	1.49479	0	1.67203	1.82254	0	0.623044	0	4.47118	1.67203	0.623044	0	2.17263	0	0	0	0	0	0	0	0	0	0	2.06898	0	0	0	1.67203	2.99679	2.26654	4.28719
ICSI	EPI	1.9824	1.52109	2.53575	0	0	1.69955	0	1.02554	1.02554	3.55488	1.02554	0	0	0.638851	0	0	0	0	0	0	0	0.638851	0	3.22471	2.383	0	0	1.85094	0	3.11188	0.638851	4.55284
ICSI	TE	2.87384	2.52009	1.83661	2.36755	1.50781	4.69265	0	1.68566	2.52009	5.48124	4.21685	1.83661	0	0.630849	0	0	0	0	0	0	0	0	0	1.01466	0	0	0	1.29133	0	0	2.36755	4.2038
ICSI	EPI	0	0	0	0	1.38416	0.914581	2.56232	0	0	4.08317	1.70242	0.914581	0	0	0	0	0	0	0	0	0	0.914581	0	0	2.30002	0	0	0	0	2.43974	1.94347	4.76786
ICSI	TE	2.9512	2.72189	1.6882	1.37113	0	4.68493	0.683064	1.6882	2.06173	5.44788	3.66912	0.683064	0	0	0	0	0	0	0	0	0	0	0	1.59326	0	0	0	1.59326	0	1.48835	1.99736	4.44011
ICSI	TE	3.88953	2.35874	0	0	0	4.4117	0	2.73219	2.35874	6.01139	3.00346	1.75593	0	0	0	0	0	0	0	0	0	0	0	0	0	0	0	1.75593	0	0	0	4.06844
ICSI	EPI	0.948042	0	1.42583	0	0.582398	1.99097	2.27146	0.582398	0.582398	3.97334	1.59972	1.42583	0	0.582398	0	0	0	0	0.948042	0	0	0	0	1.59972	0.948042	0	0	0.582398	1.7478	2.27146	1.59972	4.54604
ICSI	EPI	0.468286	0.468286	1.02667	0	0	2.80509	0	0.468286	0.785958	5.2393	0.785958	1.52247	0	0	0	0	0	0	0	0	0	1.38286	0	0	2.10011	0	0	0	0	1.22054	1.22054	4.40948
ICSI	EPI	0.869968	2.07118	2.12781	0	0.379996	1.87906	0	1.04701	1.94728	3.54807	0.869968	1.04701	0	0	0	0	0	0	0	0	0.379996	0	0	1.54718	0	0	0	2.12781	0	1.04701	1.04701	4.26642
ICSI	TE	2.40783	2.82118	0.817013	2.22075	0	4.84712	1.69066	1.99042	2.70143	5.33266	3.70886	1.06319	0	0	0	0	0	0	0	0	0	0	0	0	1.26058	0	0	0	0	0.817013	1.99042	4.46514
ICSI	TE	1.34733	1.34733	1.34733	0	0	4.74394	0	0	2.72364	5.99046	4.35508	0	0	0	0	0	0	0	0	0	0	0	0	0	0	0	0	2.25564	0	0	0	3.89998
ICSI	EPI	0.89963	1.53616	0.547744	0	1.15941	3.0644	0	1.36542	0	4.85698	2.99388	0	0	1.15941	0.547744	0	1.15941	0	0.89963	0	0	0	2.19976	1.36542	1.80918	0	0	1.36542	0	2.19976	1.15941	4.60708
ICSI	EPI	2.23121	0	1.32717	0	0	3.01517	1.54625	0.654123	0.654123	4.29086	3.35702	0.654123	0	2.63393	0	0	0.654123	0	0	0	0	0.654123	0	0	1.54625	0	0	1.87805	0	2.69812	0	4.36399
ICSI	TE	2.8406	2.0792	2.15253	1.71631	0.265639	4.29613	1.86822	2.0792	2.9257	4.91334	3.43792	0.924782	0	0	0	0	0	0	0	0	0	0.265639	0	2.18727	0.265639	0.924782	0	0.79618	0	0.924782	1.8201	4.32874
ICSI	TE	3.44724	0	0	0	0	4.61443	2.27105	1.67612	1.67612	6.64643	4.47616	0	0	0	0	0	0	0	0	0	0	0	0	0	0	0	0	0	0	0	0	3.88758
ICSI	TE	3.86734	3.38912	2.28363	2.09924	1.58008	4.68582	2.28363	2.48618	3.03627	5.25809	4.16415	0.742665	0	0.438748	0	0	0	0	1.16411	0	0	0.742665	0	0.975424	0	0	0.438748	1.58008	0	1.95422	0.742665	3.97636
ICSI	TE	3.23306	0.70056	1.47772	2.44123	0.516761	4.40904	1.47772	1.80408	2.69935	5.11658	3.13502	0.855766	0	0	0	0	0.516761	0	0.70056	0	0.70056	0.516761	0	0	0	0	0	0	0	0.855766	1.39739	4.25828
ICSI	TE	4.03262	3.02092	3.02092	2.08239	0	4.61405	2.65794	1.86607	3.09426	5.54897	3.86753	1.58965	0	0	0	0	0	0	0	0	0	0	0	0	0	0	0	0	0	1.41624	0	4.03262
ICSI	TE	2.89886	3.04072	1.69133	2.16868	1.46326	4.64894	1.16732	1.3262	2.23002	5.33995	2.53529	0.978333	0	0	0	0	0	0	0	0	0.745112	0.745112	0	0	0	0	0	0.440407	0	0	0.440407	4.41087
ICSI	TE	2.71871	2.53859	1.79141	1.79141	0	4.82255	1.46602	1.79141	2.6023	5.31115	4.57258	0	0	0	0	0	0	0	0	0	0	0	0	0	0	0	1.46602	1.46602	0	1.64189	0	4.20179
ICSI	TE	2.06892	2.62788	2.38696	0	0.687147	3.81687	1.59982	2.47388	1.78174	5.51744	3.74944	1.0906	0	0.687147	0	0	0	0	0	0	0	0	0	0	0	0	0	1.37728	0	1.37728	0.687147	4.19284
ICSI	TE	2.96258	3.18537	2.2201	2.04895	0	4.4818	2.10931	1.36021	1.47702	5.48668	4.59528	1.67626	0	0.393958	0	0	0	0	0	0	0	0	0	1.36021	0	1.22794	0	0	0	2.45294	2.49364	4.75702
ICSI	TE	3.78014	3.0249	2.3529	1.59298	1.53439	4.31601	3.54345	1.47215	2.26969	5.0785	4.49673	2.2982	0.246769	0.444537	0	0	0	0	0.444537	0	0	0.444537	0	1.40578	0.875227	0	0	0	0	0.246769	0	4.07645
ICSI	TE	3.52314	2.17965	2.71921	2.05811	0.699141	4.24226	1.56759	1.39527	2.63213	4.87361	3.70677	0.225545	0	0	0	0	0	0	0	0	0	0	0	0.923479	0.923479	0	0.225545	0.699141	0	0.225545	1.88192	4.15092
ICSI	TE	3.76427	3.7051	1.67469	1.41049	1.24657	4.90403	1.97352	0.482176	2.39	5.9109	4.70654	0.482176	0	0	0	0	0	0	0.482176	0	0	0	0	1.41049	0.482176	0	0	1.0504	0	1.78453	0	4.20911
ICSI	TE	3.65197	2.78644	3.17114	3.08214	0.925178	4.85884	0.700559	2.84712	2.36475	5.50365	4.64449	0	0	0	0	0	0	0	0	0	0	0	0	0	0	0	0	0	0	0	1.80408	4.18893
ICSI	TE	3.5739	2.80616	2.6588	2.20795	0.830962	4.51129	1.27844	1.96764	2.68123	5.0127	4.1042	0	0	0.499418	0	0	0	0	0.499418	0	0	0	0	1.44428	0.499418	0	0	1.3648	0	1.65067	0.678868	4.20576
ICSI	TE	3.60838	3.67406	2.721	1.79346	1.92355	4.7909	2.47278	1.25422	2.47278	5.77087	4.6335	2.39975	0	0	0	0	0	0	0	0	0	0.607062	0	0	0	0	0	0	0	0.982102	0.607062	3.95003
ICSI	TE	4.18058	3.47886	3.35086	3.46271	0	4.23468	1.34979	2.43253	2.92633	5.03669	4.286	1.86463	0	0	0	0	0	0	0.230868	0	0	0	0	0	0	0	0.712346	0.939286	0	1.58829	2.33688	4.12758
ICSI	TE	3.50691	3.36328	2.49762	1.84022	0.873045	4.27034	1.69771	3.28291	2.79338	4.75737	3.57948	2.64656	0	0.245952	0	0	0	0	0.245952	0	0	0	0	0.245952	0	0	0	0	0	1.7475	1.25549	3.9886
ICSI	TE	3.66373	3.46683	2.54116	2.04727	0.202852	4.29919	2.44841	2.01781	2.70426	5.08912	4.3527	1.8201	0	0.202852	0	0	0	0	0	0	0	0	0	1.89044	0	0	0.641625	0.753516	0.202852	1.85589	1.95615	4.01501
ICSI	EPI	0	1.49546	1.49546	1.49546	0	2.43223	0	0	0	4.29986	2.06975	1.49546	0	1.49546	0	0	0	0	0	0	0	0	0	0	2.06975	0	0	0	0	2.6977	3.08046	4.7765
ICSI	TE	2.90573	3.07648	1.69571	1.48236	1.42107	4.21594	1.28591	2.71714	1.35577	4.98742	3.87377	2.1199	0	0	0	0	0	0	1.28591	0	0	0	0	1.2108	0.232536	1.28591	0	0	0	2.15084	1.2108	4.19643
ICSI	TE	3.62803	3.59148	2.76367	2.73121	0	4.03211	2.09079	2.33081	2.09079	4.9919	4.37589	2.24517	0	0.156012	0	0	0	0	0	0	0	0.409804	0	1.68452	0.290938	0	0	1.10727	0	2.17096	2.24517	3.8119
ICSI	TE	2.3246	3.53898	1.19563	0.570157	2.069	4.5833	0	1.65384	1.07205	5.5855	4.46679	0.325175	0	0	0	0	0	0	0	0	0	1.07205	0	1.57748	0	0	0	0	0	2.67066	1.79102	4.25091
ICSI	TE	3.16898	3.40244	2.34	2.04134	2.20178	4.5519	1.98158	1.52035	1.85014	5.43298	4.73247	1.77732	1.02493	0	0	0	0	0	0.369304	0	0	0	0	0	0.369304	0	0	0	0	1.17361	1.41757	4.30762
ICSI	TE	2.86044	2.79553	2.28071	1.87022	2.57089	4.81114	1.68488	1.87022	2.02653	5.69153	3.03318	1.87022	0	0.74096	0	0	0	0	0.74096	0	0	0.74096	0	0	0	0.74096	0	0	0	1.68488	1.16187	4.54675
ICSI	TE	2.98421	3.23483	1.05678	0.384766	0	4.62852	0	1.73918	2.19473	5.4442	3.28877	1.73918	0	0	0	0	0	0	0	0	0	0	0	0	0	0	0	0.384766	0	2.19473	2.96018	4.28769
ICSI	EPI	0.90687	1.3745	0.90687	0	0	1.93243	0	0	0	4.23297	2.42798	1.69188	0	0	0	0	0.90687	0	0	0	0	0.90687	0	0	2.65949	0	0	1.69188	1.3745	3.41875	0.90687	5.12308
ICSI	TE	3.13767	3.1619	2.4632	1.8064	0.448133	4.58171	0.991829	2.12227	2.30719	5.52054	3.60058	1.34206	0	0	0	0	0	0	0	0	0	0	0	0.991829	0	0	0.756485	0	0	1.47986	2.4632	4.08151
ICSI	TE	4.12656	2.64789	3.61054	0.613414	0	4.5312	2.29159	3.39413	3.59902	5.00797	3.71891	1.13681	0	0	0	0	0	0	0	0	0	1.47862	0	3.13614	0	0	0	0.353022	0	0.613414	1.93544	4.01079
ICSI	TE	2.27175	3.65148	2.11905	1.32074	1.19043	4.76045	0.864199	2.4447	2.27175	5.40711	3.53841	0	0	0.376861	0	0	0	0	0	0	0	0	0	0	0.376861	0	0	1.04056	0	1.19043	2.17258	4.5026
ICSI	TE	3.54058	2.3095	2.3095	0.529243	0	4.46373	0.873506	2.3095	2.55412	5.47311	3.63694	1.50146	0	0	0	0	0	0	1.12912	0	0	1.12912	0	0	0.529243	0	0	0	0	0	0.529243	4.36232
ICSI	TE	3.54803	2.95779	2.65862	2.49021	1.16713	4.46297	0.440312	2.57796	2.69664	5.23633	3.81232	0	0	0.440312	0	0	0	0	1.69112	0	0.978167	0	0	0.440312	0.978167	0	0	0	0	1.78821	1.58358	4.32653
ICSI	TE	3.3566	3.67279	2.2917	1.67125	0.701212	4.20548	1.80517	2.34179	3.08338	4.93044	4.07191	0.701212	0.925961	0	0	0	0	0	0	0	0	0	0	0	0	0	0	1.1898	0	0	1.39837	4.06757
ICSI	TE	3.51625	3.39218	2.0025	1.35937	0.806555	4.00638	1.88416	2.48114	2.71173	4.96285	4.19131	1.24713	0	0	0	0	0.975906	0	0	0	0	0	0	0.187886	0	0	0	1.24713	0	1.18591	1.67534	3.97583
ICSI	TE	3.60556	3.10364	2.88413	3.57765	0	4.47125	1.21322	3.16251	3.24479	4.98983	4.20768	1.68471	0	0	0	0	0	0	0	0	0	0	0	1.10742	0.699764	0	0	0	0	1.95723	2.09099	4.28503
ICSI	TE	3.0517	3.54344	1.94173	2.89955	0	4.90781	1.70075	0	2.22027	5.38535	4.316	1.38263	0	0	0	0	0	0	0	0	0	0	0	0	0.913364	0	0	0	0	0	0.557526	4.42002
ICSI	TE	3.88548	2.87673	2.9468	1.27476	2.00749	3.80273	0	2.42581	2.87673	5.47295	3.18638	0	0	0	0	0	0	0	0	0	0	0	0	0	0	0	0	0	0	0	0.828083	3.91161
ICSI	TE	3.06437	3.11893	2.5659	2.65419	2.10503	4.61217	0	0.789016	2.24163	5.70013	4.69236	3.11893	0	0	0	0	0	0	1.52686	0	0	0	0	0	0	0	0	0	0	1.94679	1.94679	4.71414
ICSI	TE	1.86701	3.3823	2.56738	1.86701	0.436247	4.458	1.94816	1.94816	2.09305	5.33093	4.78934	2.5245	0	0	0	0	0	0	0	0	0	0	0	0	0.738971	0	0	0	0	1.57448	1.57448	4.32973
ICSI	EPI	0.980902	1.46643	1.46643	0	0	3.32034	0	0.606189	1.25285	4.978	1.46643	1.25285	0	0.606189	0	0	0	0	0	0	0	0.980902	0	0	0.980902	0	0	0.606189	0	3.4341	1.64232	4.53808
ICSI	EPI	1.76723	2.87754	1.55842	0	1.16523	3.51626	2.26238	1.09393	1.55842	3.85735	1.51086	1.46093	0	0.933995	0	0	0	0	0	0	0	0.199396	0	1.64724	2.05932	0	0	0	1.09393	3.32145	1.16523	4.06306
ICSI	EPI	0.636074	2.09339	1.02177	0	1.37713	2.8158	1.51649	1.02177	0.259553	4.23643	3.27662	0.636074	0	1.63878	0	0	0.636074	0	0.781799	0	0	0	0	2.26115	2.22978	0	2.29157	2.4569	1.21515	3.81667	0.636074	4.47541
ICSI	TE	3.49273	3.25982	2.05802	1.71445	1.71445	4.77285	2.41998	1.48506	3.01322	5.55844	4.60558	1.90092	0	0.760061	0	0	0	0	0.760061	0	0	0	0	0	0.760061	0	0	1.71445	0	0.760061	1.71445	4.45876
ICSI	TE	3.18334	2.34393	2.7448	1.94533	1.66446	4.36878	2.84924	0	1.27248	5.41033	3.43333	0.618726	0	0	0	0	0	0	0	0	0	0	0	0	0.9981	1.27248	0	0	0	1.48755	2.16436	4.78085
ICSI	TE	3.52587	2.51723	2.30213	0	0	3.8539	0	1.64825	3.11746	4.61955	1.13106	1.58883	0	0	0	0	0	0	0	0	0	0	0	1.90167	1.02929	0	0	0	0.915985	2.51723	1.58883	4.25227
ICSI	TE	0	2.70906	1.3358	2.50243	1.64954	3.76226	1.3358	0	2.50243	5.52892	3.46052	2.24168	0	0	0	0	0	0	0	0	0	0.876103	0	0.876103	0	0	0	0	0.876103	2.08039	2.08039	4.5962
ICSI	TE	1.76646	3.42731	3.14295	3.04896	0	4.14881	2.15427	1.23112	2.40213	5.18584	4.27212	0.297463	0	0.297463	0	0	0	0	2.02582	0	0	0.712613	0	0	2.19367	0	0	0	0	2.88901	2.02582	4.38187
ICSI	TE	2.96622	3.27468	0.839666	1.90224	1.16085	4.20794	0.629708	1.28956	1.83456	5.25167	4.27114	2.18533	0	0	0	0	0	0	1.28956	0	0	1.0131	0	1.68368	1.50591	0	0	0	0	2.79414	2.02524	4.24004
ICSI	TE	3.33059	3.45964	2.79745	3.57393	0	4.22519	1.76016	1.57912	3.00833	5.54936	4.31917	0.674309	0	0	0	0	0	0	0.674309	0	0	1.57912	0	0	0	0	0	0	0	2.04624	2.04624	4.07347
ICSI	TE	3.52192	2.75222	2.85789	3.26428	0.299706	4.45747	0.874572	1.77368	1.71254	5.45422	4.56854	1.83129	0	0	0	0	0	0	0	0	0	0	0	0.299706	0	0	0	0	0	3.10536	1.83129	3.92442
ICSI	TE	3.44366	2.40698	1.88026	0.698155	0	4.02619	1.25991	2.20611	2.31158	4.96222	2.78196	0.922297	0	0	0	0	0	0	0	0	0	0	0	1.61744	0.698155	0	0	0	0	0	0.922297	3.98009
ICSI	TE	2.08156	2.62163	3.20285	3.41259	0	4.44504	1.2674	1.43259	2.71031	5.33601	4.18096	1.06943	0	0	0	0	0	0	0	0	0	0	0	0	0	0	0	0	0	0.822337	0	4.54472
ICSI	TE	3.35644	2.91966	3.44858	1.94574	1.19611	4.30906	2.06961	2.00959	2.12623	5.41522	4.36925	2.56477	0.379428	0	0	0	0	0	2.00959	0	0.653833	1.19611	0	0	1.04584	0	0	0	0	2.32522	2.36935	4.60267
ICSI	EPI	1.23327	2.67221	2.48819	0.445539	1.38473	3.4198	0	2.56303	1.5565	3.83876	1.94413	1.11783	0	3.13892	0	0	0	0	0.915043	0	0	1.4743	0	0.752671	2.20229	0	1.43052	1.97055	1.43052	2.8709	2.2625	3.86263
ICSI	TE	1.82736	4.18505	3.08511	2.87333	1.41839	4.53074	0	0.71466	1.1272	5.51046	4.7607	1.41839	0	0	0	0	0	0	0	0	0	0	0	0	0	0	0	0	0	1.41839	1.41839	4.42408
ICSI	EPI	1.53382	0.961618	2.16052	2.11284	0.592201	3.43058	1.69448	0	1.61737	4.52066	0.961618	0.339312	0	0.339312	0	0	0	0	0	0	0	1.44264	0	0	1.10523	0	0	0	0	2.11284	0.961618	4.44772
ICSI	EPI	1.91491	1.12055	2.27001	0.345933	2.13293	2.95416	0	2.27001	2.7907	4.48903	2.46351	0.345933	0	1.35922	0	0	0.602466	0	0	0	0	0.806443	0	1.55176	1.55176	0	0	2.31182	0	2.62558	1.91491	4.56067
ICSI	EPI	0.746071	1.87847	1.10943	0.16956	0.979471	3.4077	1.16857	2.44518	2.27056	3.78961	3.4138	2.47672	0	2.46108	0	0	0	0	0.16956	0	0	1.72626	0	2.52225	1.27731	0	1.37537	0	0.441057	3.00655	2.23165	3.94053
ST	EPI	1.20691	1.36837	1.20691	1.01427	2.08311	2.82234	2.15353	1.20691	1.62934	4.46043	2.08311	1.83611	0	1.50734	0	0	1.01427	0	0	0	0	0	0	2.15353	3.7095	2.21931	3.30909	2.3941	2.58788	2.92174	2.15353	4.62257
ST	TE	3.32145	4.27946	2.17335	3.84189	1.69563	4.91799	3.65908	2.73843	2.58307	5.68219	5.32101	1.46731	0	0	0	0	0	0	0	0	0	0	0	0	0	0	0	0	0	0.747882	1.69563	3.65908
ST	TE	3.10364	3.95257	1.91334	3.31224	2.59997	4.60615	2.95694	2.15171	2.22002	5.16235	4.65937	1.2331	1.03812	0.265423	0	0	0	0	0	0	0	0	0	0	0.265423	2.68643	0.47497	0	0	2.22002	1.14036	3.96993
ST	TE	3.01052	4.06606	1.60405	3.69296	2.31069	4.50105	3.15358	1.09412	2.39177	5.19809	4.56804	1.80965	0.24982	0	0.449538	0	0	0	0.449538	0	0	1.41627	0	0	0	0	0	0	0	3.02441	1.09412	4.07574
ST	TE	2.99615	4.06088	2.82378	2.82378	2.61537	4.68872	2.82378	1.42745	1.99281	5.91799	5.05136	1.99281	0	0	0	0	0	0	0	0	0	0	0	0	0	0	1.42745	0	1.42745	0	1.99281	3.48678
ST	TE	3.84173	4.34925	1.54709	2.1277	2.38515	4.34925	3.24461	1.78008	2.58971	5.75356	5.05967	1.54709	0.803162	0	0	0	0	0	0	0	0	0	0	0	0	0	0	0	0	1.78008	1.54709	3.29155
ST	TE	3.46084	3.70515	2.05536	3.10145	2.10538	4.79057	2.96662	1.52717	2.32367	5.34757	4.87661	1.43617	0	0.336878	0	0	0	0	1.22478	0	0	0	0	0.789233	1.22478	1.22478	0	0	0	1.33605	1.61057	3.92534
ST	TE	3.39275	4.01057	0.552229	3.28837	2.42654	4.60291	2.32376	2.03262	2.1248	5.19158	4.50194	2.35921	0	0	0	0	0	0	0.313759	0	0	0	0.313759	0	0	0	0	0	0	1.6906	1.93108	4.01723
ST	EPI	1.03336	2.30782	1.03336	0.416922	1.47301	3.00268	1.47301	0	1.03336	4.22313	2.7398	1.58507	0	2.6342	0	0	1.73264	0	0	0	0	1.2023	1.1214	1.27715	2.17011	1.58507	2.7887	0	0.416922	3.25152	0.230033	4.1402
ST	TE	3.30932	4.19972	0.913262	1.86753	2.66945	4.66314	2.59801	0.403784	1.86753	5.47561	4.70902	2.56029	1.09525	0.403784	0	0	0	0	0	0	0	0	0	0	0.403784	0	0	0	0	0	2.43774	4.02039
ST	EPI	0.713615	2.47941	1.64199	0.940802	1.12581	2.33913	1.53574	0	0.713615	4.70359	2.95615	0.419157	0	3.69015	0.419157	0	0	0	0.713615	0	0	0	3.21692	2.38811	0	0	1.53574	1.41684	0	0	0	4.69411
ST	TE	2.53125	3.68215	1.3908	3.64343	2.40335	4.62106	3.05024	0.919897	2.60825	5.37661	4.66466	2.14536	1.25705	0	0	0	0	0	0	0	0	0	0	1.25705	1.10262	1.50875	0	0	0	2.0847	1.87688	3.77863
ST	TE	3.29518	4.12774	1.35762	3.38292	2.62358	4.53227	2.42572	1.35762	2.81372	5.37467	4.89325	2.08083	0.345302	0	0	0	0	0	0.805248	0	0	0	0	0	0	1.1191	0	0	0	0.601489	2.02797	4.13437
ST	TE	2.60847	3.44301	2.28761	3.11038	1.8856	4.66612	3.36563	0.874462	2.07793	5.5168	4.6213	2.33382	0.382443	0	0	0	0.382443	0	0.382443	0	0	0	0	0.382443	0.658413	0	0.382443	0.874462	0	2.49985	0.874462	3.91033
ST	TE	3.93665	4.31205	2.90451	3.34664	2.84731	4.3455	2.95862	2.31606	3.05878	5.13586	4.5581	1.67036	0	0	0	0	0.566057	0.566057	1.26348	0	0	0.819273	0.226155	0	0.410479	0	0	0	0.226155	0.566057	0.410479	3.83235
ST	TE	3.42632	4.28894	1.32105	3.57795	2.31825	4.68349	3.29953	1.87099	2.52151	5.51449	5.07161	2.55763	0.864443	0	0	0	0.376993	0	0.376993	0	0.650129	0	0	0	0	0	0.864443	0	0	1.32105	0.864443	3.97406
ST	EPI	1.36137	1.00829	0	0.770391	1.36137	1.91737	1.62179	0	0.457618	4.17182	2.38556	1.36137	0	2.57919	0	0	0.457618	0	0.457618	0	0	0.457618	1.00829	0	3.67123	1.82821	3.25629	1.62179	2.81351	3.21054	1.36137	4.7376
ST	TE	1.214	2.09196	1.214	1.74639	1.214	2.7214	2.09196	0	0	4.85837	3.45852	0	0	0	0	0	0	0	2.7214	0	2.8661	0	0	0	0	0	0	0	0	1.214	0	2.8661
ST	TE	2.88314	3.82837	2.37465	3.09077	2.53542	4.67372	3.89154	1.55792	2.37465	5.33002	4.76403	2.22437	0	0	0	0	0	0	0	0	0	0.916121	0.559495	0	1.05587	1.47569	0	0	0	2.18299	1.28765	4.22107
ST	TE	3.22567	4.25261	3.1731	3.34615	2.50794	4.34871	3.37963	2.45402	3.07387	5.41026	4.42487	1.51403	0	0.279352	0	0	0	0	0	0	0	0	0	0	0	0.279352	0	0	0	0	1.64665	3.8922
ST	TE	2.1068	4.15931	2.32155	2.85724	1.08843	4.80777	2.69376	1.28817	2.38398	5.28807	5.08261	1.28817	0	0	0	0	0	0	0	0	1.45458	0.838575	0	0	0.504728	0	0	0	0	0	0.504728	3.86313
ST	TE	2.73117	3.75898	1.72139	2.94875	3.03515	4.35569	3.16439	0.764569	1.55418	5.09652	4.36303	2.7497	0.764569	0	0	0	0	0	0	0.252327	0	0	0	0	0.252327	0.764569	0	0	0	2.0654	1.3533	4.12467
ST	TE	3.31461	4.12063	2.27096	3.55144	3.07819	4.28991	2.99257	2.29369	3.23016	4.96692	4.37476	2.51464	0	0	0	0	0	0	0	0	0	0	0	0	0.201132	0.74855	0.368506	0	0.201132	1.61147	0.637183	3.88976
ST	TE	2.85347	4.25254	1.73533	3.12664	1.86397	4.53527	3.39462	1.73533	2.59939	5.42044	4.96334	2.80756	0.773669	0	0	0	0	0	0	0	0	0.328753	0	0	0	0.938812	1.2046	0	0	0	0.938812	3.72522
ST	TE	3.54587	4.11979	1.57682	3.50234	2.05323	4.50525	3.95873	2.37458	3.38942	5.33631	4.67861	1.93253	1.9744	0	0	0	0	0	0	0	0	0	0	0	0.25878	0.25878	0.25878	0	0	1.0196	2.34671	3.53731
ST	TE	3.67294	4.17355	1.7133	3.40082	1.6052	4.38213	3.03947	1.66071	3.17891	5.16277	4.75936	1.6052	0	0	0	0	1.89973	0	0	0	0	0.45006	0.250138	0	0.250138	0.250138	0	0	0	1.76327	0.45006	3.82034
ST	TE	3.66182	4.15243	2.49393	3.53591	2.53771	4.35952	3.99592	2.42444	3.0971	5.14414	4.67479	2.05074	0.23976	0	0	0	0	0	0.23976	0	0	0	0.433009	0	0	0	1.23504	0.734183	0	0.594891	1.50902	3.68249
ST	TE	3.27676	3.83151	2.3884	3.32645	2.82694	4.20206	3.10421	2.45494	2.55298	4.95438	4.53489	2.3884	0.13971	0.262273	0	0	0	0	0.371441	0	0	1.13113	0.262273	0.13971	1.34778	0.916053	0.469855	1.26666	0	2.3884	2.34624	3.73609
ST	TE	1.83798	3.79526	1.77111	3.48746	2.69592	4.75029	3.25011	1.34681	2.54842	5.22757	4.47247	2.44821	0.341066	0	0	0	0	0	0	0	0	1.1093	0.341066	0	0	0.594924	0	0	0	1.53859	2.41244	4.04462
ST	TE	3.56267	4.2744	1.10929	3.03214	3.21108	4.60515	4.27035	1.87426	2.89749	5.35824	4.58758	0.626446	1.36179	0	0	0	0	0	0	0	0	0.457825	0	0	0	0.254887	0.254887	0	0	0.626446	0.896733	3.79002
ST	TE	2.92742	3.07389	0	2.92742	2.92742	4.55692	3.41659	0	1.37284	6.46209	5.42884	2.92742	0	0	0	0	0	0	0	0	0	0	0	0	0	0	0	0	0	1.37284	1.37284	4.04278
ST	TE	2.83903	3.22481	1.85103	2.66834	2.57065	4.83444	3.65234	1.30378	2.34096	6.23336	5.33564	1.30378	0.850833	0.850833	0	0	0	0	0.850833	0	0	0	0	0	0	0	0	0	0	0.850833	0.850833	4.13858
ST	TE	3.2767	4.20237	1.13912	3.32878	3.2767	4.73866	3.05297	1.65786	2.98377	5.44439	4.76314	2.1734	0	0	0	0	0	0	0	0	0	1.84214	0	0	0.303066	0	0.303066	1.94849	0	0.535327	2.1734	3.88754
ST	TE	2.50048	3.79851	1.88618	2.81323	2.50048	4.59973	3.10269	1.17485	2.5883	6.06004	5.00183	2.04291	0.750865	0	0	0	0	0	0	0	0	0	0	0	0.750865	0.750865	0	0	0.750865	1.47167	1.70025	4.00193
ST	TE	3.42664	4.02161	2.22681	3.29774	3.13185	4.21019	3.68043	1.94533	2.49855	4.95589	4.45408	0.602691	0	0.346079	0	0	0.187937	0	0.482594	0	0	0.187937	0.187937	0	0.709899	0	0.97609	0.346079	0	2.05707	2.35241	3.81667
ST	TE	3.27392	3.9514	1.59686	2.88054	3.16674	4.26993	3.08832	2.49292	3.33311	4.93054	4.34697	2.57797	0.81219	0	0	0	0.164647	0	1.14668	0	0	0.539942	0.164647	0	0.164647	2.90042	0.164647	0	0	1.48173	1.59686	3.82306
ST	TE	4.27585	4.27585	2.45872	4.40256	2.74579	4.56681	3.10815	3.90379	3.86381	5.34681	3.884	0.678946	0	0.678946	0	0	0	0	0	0	0	0	0	0	0	0	0	0.678946	0	0	1.36492	3.33969
ST	TE	3.43393	4.04983	2.84721	3.37396	2.43145	4.18903	3.68373	3.20611	2.57868	4.96981	4.45996	2.57868	1.31012	0	0	0	0	0	1.85836	0	1.03119	0.855821	0.20339	0	0	0.20339	0	0	0	0.643013	1.98998	3.6133
ST	TE	3.65241	3.84062	2.70156	3.70471	2.99231	4.54205	3.72631	2.34812	2.59704	5.19111	4.76433	1.79654	1.02059	0.259134	0	0	0	0	0	0	0	0	0	0	0	0.259134	0	0	0	1.37576	1.02059	3.71916
ST	TE	2.96992	3.89752	2.03823	3.11671	1.72679	4.83477	3.07013	1.52504	2.66403	5.47134	4.91326	1.52504	0	0	0	0	0	0	0.414503	0	0	0.706674	0	0	0	0.414503	0.414503	0	0	0.706674	0.706674	3.95818
ST	TE	3.34771	3.81281	1.24356	3.01813	2.8399	4.06135	3.32708	2.39943	2.28803	4.69541	4.46857	2.67422	0.135555	0.626491	0	0	0.135555	0	0	0	0	0	0	0	1.24356	1.36186	0.701217	0.361525	0	2.28803	2.41252	3.53352
ST	TE	3.67121	4.01387	2.45316	3.10234	2.7299	4.24409	3.46219	2.82221	2.47419	5.23012	4.7759	2.31673	1.43799	0	0	0	0	0	0.220816	0	0	0.401582	0	0	0	0	0.220816	0.401582	0	0.220816	1.00418	3.55817
ST	TE	3.33452	4.15607	2.84139	3.24188	2.8268	4.28374	3.58381	1.86604	2.49927	5.09309	4.61822	2.5777	0.689745	0.403198	0	0	0.403198	0	0.221784	0	0	1.49878	0.221784	0	0.221784	0.403198	0.221784	0	0	1.2479	2.29645	3.73695
ST	TE	2.88804	3.7552	0.834847	3.29914	1.82742	4.9822	2.43674	0.834847	2.54476	5.71152	4.60656	2.01787	0	0	0	0	0	0	0	0	0	0	0	0	0	0.834847	0	1.28341	0	2.17779	1.59196	3.51487
ST	TE	3.46753	4.06705	1.91087	3.5053	2.70713	4.08796	3.2773	2.38624	3.22962	4.88449	4.40968	2.22215	1.50331	0.187042	0	0	0	0	0	0	0	0	0	0	0.600326	1.50331	0.600326	0	0	1.30123	1.6319	3.51146
ST	TE	3.64959	4.07328	2.80988	2.98212	1.12527	4.66432	2.1752	2.71119	3.15151	5.43318	4.941	2.04942	0	0.418884	0	0	0	0	0.713209	0	0	0.418884	0	0	0	0	0.418884	0	0	1.53511	0.940317	3.56494
ST	TE	3.68687	4.13545	2.88753	3.01846	2.69531	4.88429	3.57025	2.34334	3.23796	5.63601	4.48732	1.7954	0	0	0	0	0	0	0	0	0	0.813358	0	0	0	1.56159	0	0	0	0.487189	1.25588	4.04074
ST	TE	3.35093	4.05748	1.87271	3.61051	2.9492	4.46511	3.41112	2.24659	3.02838	5.24479	4.73506	2.18217	1.37361	0	0	0	0	0	0	0	0	0.684707	0	0	0	0.179516	0.179516	0	0	1.46853	1.26872	3.7306
ST	TE	3.1307	3.77702	2.0238	2.97586	2.38421	4.79905	2.85747	1.86756	2.48031	5.48126	4.80802	2.22015	0	0	0	0	0	0	0	0	0	0	0	0.436479	0.436479	2.15889	0.739314	0	0	0	2.27788	3.99052
ST	EPI	2.25074	1.65773	1.65773	0	2.25074	3.66935	1.65773	1.65773	0	3.95064	1.65773	0	0	0	0	0	0	0	0	0	0	0	0	0	0	0	0	0	2.25074	1.65773	2.25074	3.42529
ST	EPI	0.81221	1.98299	0.486394	0.81221	1.79368	2.81307	1.05756	1.25441	0.486394	4.19192	2.7349	1.05756	0	2.88558	1.05756	0.486394	1.55996	0	0	0	0.81221	0	1.05756	0.486394	2.91995	0.486394	2.0657	2.1421	0.486394	0.81221	0.81221	4.48528
ST	TE	3.22305	3.78724	1.56986	1.99379	1.26337	4.60473	3.52593	2.15316	2.41138	5.7901	5.01531	2.15316	0.819192	0	0	0	0	0	0	0	0	0	0	0	0	1.56986	0	0	0	0	0.819192	3.86996
ST	TE	3.73397	4.49215	1.16559	3.947	2.65654	4.73267	3.18561	2.16646	2.80061	5.67445	5.03266	1.87481	0	0	0	0	0	0	0.743798	0	0	0	0	0	1.16559	0	0	0	0	1.16559	2.03123	3.49691
ST	EPI	1.24936	0.808287	0	0	1.9769	3.30047	1.9769	0	0.808287	4.72708	1.55439	2.13586	0	1.24936	0	0	1.78779	0	0	0	0	0	0	0	2.6868	0.808287	1.78779	1.24936	0	2.91327	1.78779	4.8512
ST	TE	3.81302	4.05847	2.47493	3.25836	2.99064	4.06177	3.25099	2.65124	3.03749	5.03509	4.52032	1.44578	1.1911	0.174703	0	0	0	0	1.06778	0	0	0.999907	0.174703	0	0	0.174703	0	1.64859	0	0.567339	1.48977	3.54377
ST	TE	3.50767	4.2918	2.54719	3.31364	2.65623	4.8599	3.41536	2.54719	2.12309	6.01267	5.31114	2.12309	1.92943	0	0	0	0	0	0	0	0	0	0	0	0	0	0	0	0	0	1.68902	3.55082
ST	TE	3.50125	3.94334	2.07492	3.55535	3.09542	4.1602	3.68677	1.77761	2.73029	5.16417	4.64659	2.87893	0.343334	0	0	0	0	0	0	0	0	0.343334	0	0	0	0.18633	0	0	0	0	2.28312	3.70709
ST	TE	3.91154	4.47141	0.843149	2.97202	1.83971	4.42495	3.29703	2.41127	2.90185	5.39092	4.95407	2.92579	0.365493	0	0	0	0.365493	0	0	0	0	0.632574	0	0	0	0	0	0	0	1.9709	1.16506	3.11883
ST	EPI	0.978015	2.53482	2.59852	0.978015	0.60409	1.78801	1.46287	0.60409	1.6386	4.24643	0.978015	0	0	0	0	0	0	0	2.59852	0	1.46287	0	0	0	0	0.60409	0.60409	0	0	0.60409	0.60409	2.81912
ST	EPI	1.19952	1.19952	3.18574	1.19952	1.19952	2.70211	0	0	2.07387	4.11548	2.07387	2.53311	0	0	0	0	0	1.72936	1.19952	0	0	0	1.19952	2.70211	1.72936	1.72936	2.84663	0	0	4.11548	3.18574	3.64012
ST	EPI	0.911758	0.911758	0	0.911758	1.69856	1.82623	1.38063	0.911758	1.17342	4.32327	1.17342	0	0.55638	1.69856	1.17342	0	0	0	0	0	0	0.55638	0	1.82623	3.94382	3.82124	3.21161	2.43544	2.61402	2.49858	1.38063	5.14432
ST	EPI	2.73939	2.00613	2.00613	2.50637	1.43918	2.202	0.958822	1.76231	1.76231	5.20825	3.15788	0.958822	0	0	0	0	0	0	0	0	0	0.958822	0	1.43918	4.5634	3.7571	3.28608	2.00613	3.15788	2.36572	1.76231	4.99305
ST	TE	3.54962	3.31454	1.09468	3.69143	3.67476	3.79346	3.15842	1.78685	2.4795	5.47754	4.24268	2.4795	0	0	0.286211	0	0	0	0.286211	0	0	0.286211	0.286211	0.286211	1.09468	0.286211	0.286211	0	0	0	0	3.82287
ST	EPI	1.47754	1.32633	0.479294	1.72491	0.931115	1.92306	1.47754	1.47754	1.72491	4.28974	1.60885	0.801943	0.268092	3.01408	0	0	0	2.46482	0.801943	0	0	2.69706	1.04549	0.479294	3.4958	3.01408	1.77825	0.931115	2.81426	3.01408	0.479294	4.8543
ST	EPI	1.37311	2.06404	1.37311	0.837269	0.969855	2.14392	0.837269	1.45281	1.2865	3.83997	1.72012	0.503816	0	1.45281	0	0	0	0	0.283307	0	0	0	0	2.31948	3.38417	3.36171	2.83604	1.72012	3.24116	2.69162	0	4.73325
ST	EPI	1.93934	1.57437	1.38055	0.993694	1.26745	2.20615	1.13991	2.20615	1.13991	4.4147	1.9987	0	0.354381	2.29569	0.615508	0.615508	1.13991	0	0	0	0	0	1.6588	2.15818	3.8487	3.24522	2.84266	1.80888	1.9987	2.15818	0.354381	4.94821
ST	TE	3.64588	3.97948	1.54557	3.86594	3.2102	3.98712	3.45806	2.58792	2.55661	5.67305	4.00222	2.87992	0	0	0	0	0	0	0	0	0	0	0	0	0.34364	0.34364	0	0	0	0	0	3.53269
ST	TE	4.27673	4.04677	2.55211	4.23478	2.42965	3.67531	0	3.14368	2.6612	6.47759	4.84212	2.55211	0.907963	0.907963	0	0	0	0	0	0	1.69338	0	0	0	0	0	0.907963	0	0	0	0.907963	3.71211
ST	TE	2.91913	3.66282	0.900336	3.35857	3.89578	4.22215	3.50042	0	2.11651	6.18292	2.91913	2.11651	1.36631	0	0	0	0	0	0	0	0	0.900336	0	0	0	0	0.900336	0	0	0.900336	0.900336	3.19322
ST	TE	1.16767	3.84515	1.37438	3.07586	3.23314	4.40913	2.88913	1.69175	2.28828	5.80644	3.36902	3.17317	0.552827	0.552827	0	0.906774	1.5456	0.552827	0	0	0	0.552827	0	0	0	0	0	0	0	0	0.552827	3.41859
ST	TE	3.55934	3.83988	0	3.44511	3.31612	3.75482	3.66185	2.78337	3.31612	6.40381	3.66185	2.15021	1.56723	0	0	0	0	0	0	0	0	0	0	0	0	0	0	0	0	0	2.78337	3.168
ST	TE	2.81541	3.82775	2.45998	2.81541	3.22937	3.94484	3.00905	1.14451	2.72607	5.78599	3.71269	2.89742	2.09635	0.538619	0.538619	0	0	1.34926	0	0	0	0.88677	0	0.538619	0.538619	0	0	0	0	0.538619	0.538619	3.65901
ST	TE	3.53782	3.82375	1.84251	3.53782	3.25979	4.75664	3.10232	2.23516	2.57586	5.84951	4.51426	1.95604	0.923393	0	0	0	0	0	0	0	0	0	0	0	0	0	0.564694	0	0	0	0	2.63199
ST	TE	3.77646	3.31488	1.19574	3.57207	2.90663	4.80456	4.07159	2.96775	1.72491	6.48953	5.92886	2.20509	0	0	0	0	0	0	0	0	0	0	0	0	0	0	0	0	0	0	2.4316	3.22736
ST	EPI	1.27562	1.27562	0.828754	0.828754	1.58338	2.48232	1.58338	1.07694	1.91796	4.54922	1.81838	1.07694	0.497881	1.07694	0	0	0.497881	0	1.44129	0	0	1.27562	0	1.81838	4.03406	3.54247	3.61451	1.58338	3.04463	2.23943	2.36823	4.86789
ST	EPI	0.759093	0.759093	0	0.759093	0	1.71296	0	1.89937	0.759093	4.30035	1.48365	0	0	1.71296	0	0	0	2.89287	0	0	0.759093	1.48365	1.71296	0	2.31161	0.759093	0	0	0.759093	1.18561	1.18561	4.81806
ST	TE	3.21411	3.89447	2.75342	3.90192	3.54965	4.12696	3.25746	2.42368	1.81542	5.74714	3.19924	2.35636	2.07702	0.312914	0	0	0	0	0.550897	0	0.904063	0	0	0.312914	0.312914	0	0.550897	0	0.312914	0.312914	1.81542	3.03687
ST	TE	3.97202	4.03589	3.27295	4.45344	2.51619	4.17973	3.70953	2.617	2.76527	5.59921	3.92992	2.32166	0	0	0	0.363075	0	0	0	0	0	0	0	0	0.363075	0	0.363075	0	0.363075	0.363075	1.83305	3.16812
ST	TE	3.47478	3.70192	0.97338	3.47478	3.70192	4.53502	3.81696	2.22293	2.38704	6.36424	3.70192	2.22293	0	0	0	0	0	0	0	0	0	0	0	0	0	0	0	0	0	0	1.78182	3.52452
ST	TE	3.23224	2.74738	1.23362	3.38073	3.82027	3.48545	3.01891	2.93633	3.23224	5.94187	4.05672	2.37346	2.84631	0	0	0	0	0	0	0	0	0.593994	0	0	0	0	0	0	0	0.593994	0	3.40796
ST	TE	2.13449	2.99165	0.763872	3.78411	3.5503	4.00531	3.48219	2.56795	2.76666	5.50914	3.56663	2.4265	1.35233	0	0	0	0	0	0.453166	0	0	0	0	0	0	0	0	0	0	0.453166	1.19184	2.76666
ST	TE	3.57158	3.29323	2.01256	4.0077	2.26626	3.37041	3.78909	2.46844	3.11831	5.91485	3.68624	3.20959	0	0	0	0	0	0	0	0	0	0	0	0	0	0	0	0	0	0	0	1.67178
ST	TE	2.94618	3.94413	0.870102	4.27312	3.66732	3.94413	3.42829	2.98197	3.3584	5.85954	2.98197	2.60153	1.87925	0.870102	0	0	0	0	0	0	0	0	0	0	0.526843	0	0	0	0	0.526843	0.870102	3.04992
ST	TE	3.43183	3.2978	1.95975	4.24471	2.62099	4.15321	2.90054	1.3275	2.66052	5.77268	3.9618	2.44513	1.5852	0	0	0	0	0	0	0	0	0	0	0.441039	0	0.441039	0	0	0	0	0.441039	3.14298
ST	TE	2.8246	3.54205	1.53873	3.57676	2.62506	3.77699	3.28131	1.95978	2.99088	5.53516	3.76294	1.23521	0.476097	0	0	0	0	0	0	0	0	0.476097	0	0	0	0	0	0	0.476097	0.476097	1.77126	3.21009
ST	TE	3.17372	3.71524	2.39945	3.97017	3.17372	3.77169	3.04615	2.48249	2.69686	5.6264	3.56514	2.81787	0.669882	0	0	0	0	0	0	0	0	0	0	0	0.669882	0	0	0	0.888307	0	0.669882	3.15355
ST	TE	4.86493	3.20013	3.26212	4.17946	0	3.73278	2.98712	3.69452	2.60656	5.67964	3.32049	2.48352	0	0	0	0	0	0	1.74172	0	0	0	0	0	0	0	0	0	0	0	0	2.71611
ST	TE	4.04326	3.69407	2.34679	4.15361	2.41163	3.96007	3.34307	2.8794	2.77591	5.29226	4.19666	2.34679	0	0	0	0	0	0	0	0	0	0.300159	0.300159	0	0.875592	0.530715	0	0	0.300159	0.530715	1.13155	2.89887
ST	TE	4.0691	3.81814	3.4236	5.00662	3.06361	2.97296	2.3297	3.53775	3.53775	5.95319	3.93348	1.04906	0	0	0	0	0	0	0	0	0	0	0	0	0	0	0	0	0	0	1.04906	2.63797
ST	TE	4.09455	3.907	3.15489	4.234	2.83533	4.03963	3.25872	3.23375	3.57341	5.67749	3.25872	1.81344	0	0	0	0	0	0	0	0	0.825439	0	0	0.495574	0.495574	0.495574	0.495574	0	0.495574	0	0	3.33008
ST	TE	3.00224	3.85989	1.62913	3.4999	2.81627	3.73753	2.93195	2.77454	0.520719	5.89848	4.19857	2.53489	1.75486	0	0	0	0	0	0.520719	0	0	0	0	0	0.520719	0	0.520719	0	0.520719	0.520719	2.21908	2.96771
ST	TE	3.6425	3.71299	1.0506	3.83394	2.76473	3.87978	3.57537	2.41827	3.25004	5.45416	3.68227	2.64016	2.20356	0	0	0	0	0	0	0	0	0.269945	0	0	0.269945	0	0.482293	0	0	0.806283	1.73137	3.10828
ST	TE	2.08596	2.08596	2.92482	4.6926	2.71501	3.19899	1.50988	3.19899	4.70331	5.36479	2.78994	1.50988	0.777209	0.777209	0	0	0	0	0	0	1.20919	0	1.20919	0	0	0.777209	0.777209	0	0.777209	0.777209	1.50988	2.92482
ST	TE	2.51166	2.71844	0	2.51166	1.34321	3.37804	2.25066	2.25066	1.89652	4.97948	3.03588	0	0	0	0	0	0	0	3.27647	0	0	0	0	0	0	0	0	0	0	0	0	3.16339
ST	TE	3.64899	3.5741	2.54225	3.86126	3.30283	4.10969	2.46674	3.36329	3.32525	5.20663	4.44942	2.6886	0.379921	0.143283	0.143283	0	0	0.143283	0.932386	0	0.143283	0.379921	0	0.143283	1.04685	0.143283	0.379921	0	0.143283	0.379921	1.92485	3.92407
ST	TE	3.14727	3.74802	3.05403	3.60385	1.90175	3.98587	2.28293	3.54581	2.47462	5.46668	4.75348	1.73372	0	0	0	0	0	0	0.937617	0	0	0.417369	0	0.710951	0.417369	1.12228	0.417369	0.417369	0	0	1.41288	3.92641
ST	TE	3.46999	3.09686	2.29215	2.82082	1.69526	3.73847	2.70881	3.2241	2.8973	4.21704	3.77228	1.46697	0.105442	0.200819	0	0	0	0.105442	0.200819	0	0	0.798958	0	2.82743	0.575722	0.511153	0.200819	0.105442	0.693556	1.84652	1.89782	3.73316
ST	TE	2.76848	3.82435	2.46148	3.22386	3.22386	4.00023	3.41726	3.6211	2.69365	5.34567	4.75914	3.14459	1.49209	0.568642	0	0	0	0	1.1932	0	0	0	0	0	0	0	0.324207	0	0	0.324207	0.568642	3.82435
ST	TE	3.7513	3.75878	2.85132	3.83415	2.77455	3.95452	2.43309	3.64437	3.37772	5.18637	4.39783	2.46077	0.277493	0	0	0	0	0	0.391856	0	0	1.01487	0	0.391856	1.07121	0.391856	0.148341	0	0.277493	0.148341	2.26541	3.86479
ST	TE	3.37252	3.5024	2.54003	3.47959	2.41436	3.94378	2.20676	3.38274	3.28115	5.07722	3.59291	1.87802	0	0	0	0	0	0	0.558885	0	0.13954	0.13954	0	0.13954	0	0.853436	0.13954	0	0	0.558885	2.23919	3.66829
ST	TE	3.98356	3.56668	3.25683	4.07247	1.69352	4.60275	2.69938	3.91958	3.96269	5.17546	3.68481	1.69352	0.441361	0	0	0	0	0	0	0	0.441361	0.746519	0	0	0	0.441361	0	0	0	0.746519	0	3.79045
ST	TE	3.58392	3.88403	2.61045	3.50295	2.79767	4.87713	2.61045	2.70844	3.02569	6.07254	5.4411	2.37992	0	0	0	0	0	0	0	0	0	1.88742	0	0	0	0	0.87571	0	0	0	0.87571	3.50295
ST	TE	3.31222	4.05854	2.61066	3.66693	3.27803	4.49151	3.66693	2.6972	2.6972	5.53402	4.89898	2.0885	0	0.268127	0	0	0	0	0	0	0	0.268127	0	0	0	1.04559	0.268127	0	0	0.268127	1.04559	3.67476
ST	TE	3.32593	4.22934	2.66809	3.62645	2.7493	4.25562	2.78756	2.89427	2.43046	5.83778	5.18066	2.82441	0	0	0	0	0	0	0	0	0	0	0	0	0.47602	0.47602	0	0	0	0	0	3.6101
ST	TE	4.30617	4.30617	3.57382	4.25285	1.57904	4.68959	0	3.18229	1.57904	5.89421	4.91089	2.52979	0	0	0	0	0	0	0	0	0	0	0	0	0	0	0	0	0	0	0	3.45954
ST	EPI	1.12906	1.64587	1.12906	0	1.12906	1.12906	0	1.12906	1.64587	3.89454	1.98489	0	0	0	1.64587	0	0	0	2.23762	0	1.12906	0	0	0	1.12906	0	0	1.12906	0	0	0	3.08774
ST	TE	2.51801	3.63088	2.66058	3.14304	2.41025	4.34414	1.26249	0.490755	1.80309	5.62026	4.84976	2.35168	1.26249	0	0	0	0.490755	0	0	0	0	0.490755	0	0	0	0.490755	1.80309	0	0	0	0	3.38472
ST	EPI	1.28697	1.83155	0	1.08733	0.50407	2.38248	0.837633	0	1.08733	5.00482	1.93138	1.4533	0.50407	3.55772	0.50407	0	1.4533	1.59588	0.50407	0	0	1.4533	0	0.837633	3.25451	2.25348	3.2795	0	2.25348	1.28697	1.72064	4.68063
ST	TE	1.16949	1.16949	0	0	0	1.16949	1.69391	0	2.49335	4.42068	2.29065	1.16949	0	1.16949	0	0	0	0	1.69391	0	0	0	0	0	0	0	1.16949	0	0	0	0	3.04372
ST	TE	2.1582	2.79184	2.52439	2.79184	2.1582	3.92712	3.00265	0	2.1582	6.36788	4.53116	0	1.57438	0	0	0	0	0	0	0	0	0	0	0	2.1582	2.52439	2.1582	0	0	0	0	3.76365
ST	EPI	2.17986	1.38344	0.557984	0.751756	1.38344	1.82938	1.82938	1.17602	1.05357	4.84922	2.43887	1.47297	0.317416	2.90056	0	1.05357	1.9948	0	0	0	0	1.9948	1.38344	0	2.85861	2.81481	3.56583	0	0	0.751756	1.94264	4.26068
ST	EPI	0	1.11535	0	1.11535	1.31753	2.35799	2.47962	0.861662	0.861662	5.18583	1.48563	1.11535	0	2.77496	0	0	1.48563	0	0	0	0	1.75524	0	1.31753	3.52076	2.89528	3.5604	0	0.520902	1.48563	1.31753	4.45155
ST	EPI	0.598466	1.62858	0.343351	1.11459	1.45332	2.17289	0.801548	0.343351	0.801548	4.7686	1.24068	2.12512	0	3.62327	2.3825	1.24068	2.48997	3.1047	0.598466	0	0	1.45332	2.26207	0	0.801548	1.90736	2.12512	0	0	1.54479	2.73035	4.22222
ST	EPI	1.36695	2.27933	1.58879	0	1.08144	2.3744	1.08144	0	1.08144	5.15043	2.46122	1.08144	1.36695	0	0	0	0	0	0	0	0	0	0	2.17426	4.88698	4.05211	3.92588	2.27933	2.74835	3.53022	3.78137	4.72794
ST	TE	3.00518	4.04173	1.161	2.43513	2.52684	4.79186	2.38592	0.972612	1.45621	5.89403	4.68641	1.78079	2.79434	0	0	0	0	0	0	0	0	0	0	0	0	0	0.437146	0	0	1.31946	2.16055	3.79131
ST	TE	2.72775	4.32216	2.72775	2.25958	3.4799	4.39532	1.90499	0	2.52081	6.60889	5.06438	2.72775	2.25958	0	0	0	0	0	1.90499	0	0	0	0	0	0	1.35058	0	0	0	0	1.35058	3.6422
ST	TE	3.63995	4.37	1.97153	2.59251	3.43835	4.70004	2.84647	2.32947	1.1994	5.8955	4.9143	2.53295	3.1531	0	0	0	0	0	0	0	1.40875	0	0	0	0	0	0.572508	0	0	0.934294	0	3.27712
ST	TE	3.17144	3.39065	0.723876	2.58156	1.55148	4.46042	3.12586	0.953053	2.06758	5.81293	4.23402	2.19367	2.06758	0	0	0	0	0	0	0	0	0	0	0	0.723876	1.29638	0.723876	0	0	0.426055	1.29638	3.65624
ST	TE	2.90854	3.3973	0	3.05487	2.26851	4.89682	2.52999	0	1.35798	6.58751	4.65377	2.90854	1.35798	0	0	0	0	0	0	0	0	0	0	0	0	0	0	0	0	0	0	4.07358
ST	TE	2.35592	4.15737	1.33715	2.7828	3.0005	4.35599	2.7828	1.97102	2.3012	5.79605	4.63684	2.59197	0	0.445735	0	0	0	0.445735	0.445735	0	0.445735	0	0	0	0.752959	0	0.445735	0	0	0	0.752959	3.60942
ST	TE	2.56077	3.17371	2.01098	2.52156	1.94203	4.81981	2.63485	2.13607	2.63485	5.66881	4.22964	2.76834	0.913575	0.690885	0	0	0	0	0	0	0	0	0	0	0.690885	1.50056	0.690885	0	0	0.913575	1.78799	4.37128
ST	TE	3.03831	4.14462	1.86628	2.633	2.66808	4.83771	2.79723	1.24811	1.09427	5.76649	4.87633	2.55893	1.69941	0	0	0	0	0	0	0	0	0.689891	0.403295	0	0.403295	0.403295	0	0	0	0.403295	1.78633	3.57718
ST	EPI	0.674782	1.07405	0	0	0.674782	1.91422	0.674782	0	1.57989	5.1222	2.16434	2.16434	0	3.18331	0	0	0	0	0	0	0	0	1.35862	0.674782	4.0579	2.60468	3.46058	0	0	2.45098	2.16434	4.57842
ST	TE	4.0422	4.12027	1.54741	2.844	3.10328	4.6276	3.14397	1.32826	1.72706	5.82197	4.70584	2.97023	2.6353	0	0	0	0	0	0	0	0	0.870135	0	0	1.04719	0.654833	0.380086	0.380086	0	0.380086	1.80608	4.06627
ST	TE	3.00858	3.40814	1.91362	2.00412	2.36361	4.56444	2.83608	1.43741	2.50423	5.36658	4.3935	2.50423	0.278371	0	0	0	0.825888	0.278371	0	0	0.278371	1.7036	0	0	0.495887	0.278371	1.43741	0	0	0.495887	1.07359	4.15246
ST	TE	2.43487	2.3392	0.713655	1.98081	0	4.81939	2.11506	1.98081	2.43487	5.98592	3.8899	3.03434	0	0	0	0	0	0	1.12586	0	0	0.713655	0	1.4169	0.713655	0	0.713655	0	0	0.713655	2.3392	4.15082
ST	TE	3.16094	2.94834	1.38938	2.1437	1.38938	4.81829	2.72842	2.37864	0.918761	6.05207	4.4814	1.56139	0	0	0	0	0	0	0.561381	0	0	0.918761	0	0	1.1815	0.561381	0	0	0	0.918761	1.38938	4.4814
ST	TE	2.75807	3.52328	0.513623	3.05117	2.04295	4.44167	1.74035	1.61502	2.34168	6.09903	4.90227	2.83978	2.83978	0	0	0	0	0	0	0	0	0	0	0	0.513623	0	0.513623	0	0	1.10327	0	3.48286
ST	TE	3.72572	4.08297	1.53581	3.03714	1.835	4.63926	3.44604	1.34419	2.99751	5.71686	4.80483	3.40654	2.11507	0.593339	0	0	0	0	0	0	0.340045	0.340045	0.340045	0	0.593339	0.593339	0.340045	0	0	0	1.34419	3.43304
ST	TE	3.16958	2.26447	1.5469	2.86994	2.12749	4.68407	2.38493	0.80303	2.19832	5.8867	3.11641	3.11641	0	0.80303	0	0	0	0	0	0	0.480045	0	0	0	0.480045	1.5469	0	0.480045	0	1.77988	1.87875	4.55672
ST	TE	3.35896	3.18748	1.34354	1.71057	1.4814	5.00301	2.30899	2.36376	2.82509	5.7521	4.58946	2.68078	0.993086	0.757546	0	0	0.757546	0	0	0	0.757546	0.993086	0	0	1.34354	0.993086	0	1.34354	0.448855	0	0.448855	4.18332
ST	TE	3.13834	1.74543	3.06757	2.90894	0.946284	3.73717	1.98849	1.98849	2.48764	5.32737	3.43225	1.74543	1.42365	1.74543	0	0	0	0	0.946284	0	0.946284	0	0	0	0.946284	0	0	0	0	0.946284	2.18387	4.49158
ST	TE	3.25012	4.07984	1.66292	2.98612	1.57841	4.72357	3.00747	2.25648	2.65687	5.73677	4.66895	3.00747	2.16269	0.355904	0	0	0.825233	0.355904	0.617853	0	0.355904	0.617853	0	1.14338	0.355904	1.88055	1.14338	1.14338	0	1.66292	1.38437	4.06528
ST	TE	3.45369	4.30741	2.3692	2.67858	1.07765	4.44382	3.05177	1.91888	2.82671	5.67959	5.01717	3.06993	2.21251	0	0	0	0	0	0	0	0	0.936179	0	0	0.327543	0.573862	0	0	0	0.771341	1.20157	3.65307
ST	TE	3.14433	3.99034	2.32303	3.07174	2.81573	4.63292	2.21085	0.432796	2.14965	5.90267	5.04216	2.63888	1.56673	0.432796	0	0	0	0	0	0	0	0.432796	0	0	1.31044	0.432796	0	0	0	0	1.67382	3.57403
ST	TE	3.13533	3.45641	1.32163	3.19339	2.75138	4.32065	2.31896	1.19128	2.27283	5.56387	4.72167	3.1152	2.62692	0	0	0	0	0	0	0	1.43694	0	0	0	0.377241	1.19128	0	0	0	0.377241	1.71965	4.14824
ST	TE	3.20266	4.00375	2.02912	3.12281	3.16353	4.70496	2.34556	1.56353	1.74389	5.87733	4.99252	2.14608	1.89664	0.664703	0	0	0	0	0	0	0	0.664703	0	0	0	0	0	0	0	0	1.56353	3.12281
ST	EPI	0.332337	1.59782	0.780547	0.780547	0.946583	2.69448	0.581346	0.332337	0.946583	4.72703	2.42035	2.13892	0.946583	3.12158	1.21353	0	1.59782	0.581346	0	0	0.332337	1.93345	1.51469	0	2.63972	1.08894	2.99186	0	0	2.66748	0.780547	4.46068
ST	EPI	1.45167	0.737205	0.737205	1.67903	1.67903	2.38054	1.45167	1.15693	2.15531	5.24484	2.27426	2.15531	0	2.9146	1.45167	0	2.02029	2.02029	0	0	0	2.02029	0	2.27426	3.58026	1.67903	3.34117	1.67903	0	2.02029	1.45167	4.83913
ST	EPI	1.23478	1.44696	1.23478	0	0.594732	1.77075	1.90029	1.62191	1.77075	5.05111	2.01495	1.90029	0.594732	1.62191	0	0	0	0	0	0	0.594732	0.594732	0	2.01495	4.59833	3.60419	3.98556	2.44782	2.29637	2.44782	3.29589	4.53064
ST	TE	2.83004	3.66695	1.87893	2.69909	2.98161	4.26303	3.38187	1.64091	2.23214	5.95709	4.9141	2.83004	1.64091	0	0	0	0	0	0	0	0	0	0	0	0.526687	1.32794	0	0	0	1.12491	0.869881	3.49324
ST	TE	3.58999	3.89914	1.49387	2.90534	1.76404	4.55342	1.76404	1.87592	2.15169	5.87327	4.75085	3.25312	0.867819	0	0	0	0	0	0.525235	0	0	0	0	0	0.525235	1.63805	0	0	0	0.867819	1.12251	3.25312
ST	TE	3.57076	4.34085	2.66526	2.34867	2.70329	4.29633	2.87439	2.44979	1.58925	5.75332	4.79404	2.10936	1.46855	0	0	0	0	0	0	0	1.17205	0	0	0	0.442859	0.982624	0.442859	0	0	0.442859	1.58925	3.1715
ST	TE	3.23586	4.22212	2.22874	3.12724	2.96121	4.59663	2.93837	1.39959	2.4009	5.81065	4.89166	3.33383	2.61377	0.362015	0	0	0	0	0	0	0.362015	0	0	0	0.362015	0.627243	1.28573	0	0	0.362015	1.15723	3.65105
ST	TE	3.65181	3.97915	2.43396	3.78357	3.69769	4.45482	2.05222	2.5103	1.709	5.98229	4.55003	3.01802	2.61488	0.857402	0	0	0	0	0	0	0	1.18225	0	0	1.03296	1.03296	0.644318	0	0	1.03296	1.53012	3.66348
ST	TE	3.24363	3.1097	2.25819	2.95503	2.89765	4.51021	2.83678	2.00476	1.84902	6.39257	4.72166	3.20095	2.13948	1.14468	0	0	0	0	0	0	0.727897	0	0	0	1.14468	1.66447	1.43798	0	0	1.14468	1.43798	3.93816
ST	TE	3.26475	2.96582	2.30433	1.89249	0.917453	4.65469	2.47621	1.77231	2.82022	5.39043	3.91642	2.22635	0.318982	0	0.318982	0	0.318982	0	0	0	0.318982	0	0	0	2.22635	0	0.754797	0.318982	0	1.70633	0.560446	4.06879
ST	TE	3.59593	4.13582	2.51316	3.44505	2.92225	4.49404	2.73848	2.01793	2.6219	5.56692	4.42517	3.00986	2.12508	0	0.249667	0	0	0	0	0	0.449288	0	0.249667	0	0.615614	0.758182	0.449288	0.249667	0	0.249667	1.54474	3.60368
ST	TE	3.33697	3.47716	2.14067	2.61747	1.40586	4.31095	2.87594	2.55964	3.02669	5.3078	4.39274	2.84286	1.07308	0.455725	0	0	0.176001	0.176001	0.176001	0	0.325612	0.674063	0.176001	0	0.931971	0.931971	0.455725	1.25325	0.176001	0.853168	1.30675	3.78223
ST	TE	2.64736	3.5829	1.68124	2.74561	2.83506	4.62066	2.83506	0	1.36477	6.44204	4.74213	3.06356	2.11469	0	0	0	0	0	0	0	0	0	0	0	0	1.36477	1.36477	0	0	0	1.68124	4.00595
ST	TE	2.46165	4.21197	0	2.2596	3.20246	4.1463	2.62965	1.66575	1.66575	6.47502	4.1463	3.50171	1.14576	1.14576	0	0	0	0	0	0	0	1.14576	0	0	1.14576	0	0	0	0	0	1.14576	3.679
ST	TE	3.06323	3.53273	1.01098	2.62617	3.21459	4.23676	2.2147	1.01098	2.00288	5.66804	4.5703	3.34603	1.01098	0.772661	0	0	0.459171	0.459171	0	0	0	0	0	0	0.772661	0.772661	0.459171	0	0	1.20329	2.33449	3.80013
ST	TE	3.67421	4.15917	2.82368	3.68272	3.53697	4.46126	3.14595	1.74361	2.78284	5.51621	4.72036	2.91905	2.80347	0.290425	0	0	0	0	0	0	0.698625	1.30724	0	0	0.698625	1.10591	0.290425	0	0	0.698625	2.37703	3.56596
ST	TE	1.91395	3.80503	1.49692	2.53049	2.32705	4.09358	2.07138	1.49692	2.20737	5.83821	4.96413	2.53049	0.768237	1.19753	0	0	0.768237	0	0.768237	0	0	0.768237	0	0	0	0	0	0	0	0	0.768237	4.05425
ST	TE	3.5883	2.97508	1.38998	3.0004	0.407107	4.73668	2.35583	1.70877	3.0251	5.66612	2.67873	2.53025	0.407107	0.407107	0	0	0	0	0	0	0.695609	0	0.407107	0	1.79586	0	0.695609	0	0	0.407107	0.919244	4.4765
ST	TE	3.0794	4.02634	1.75568	2.87672	2.35847	3.82171	2.10183	2.19489	1.99921	5.93174	4.94046	2.78255	2.10183	1.22192	0	0	0	0	0	0	0	0	0	0	1.43308	0.953895	0	0	0	0	1.75568	3.6712
ST	TE	0	2.89763	2.51937	2.89763	1.90365	3.56281	0	1.90365	0	5.30262	3.17143	1.90365	0	0	1.90365	0	0	0	2.89763	0	0	0	0	0	0	0	1.90365	0	0	1.90365	1.90365	2.51937
ST	TE	3.19038	3.70099	1.21469	3.2065	2.18577	4.58235	2.42185	2.22919	2.99343	5.68759	4.66005	3.32689	2.31076	0	0.332804	0	0	0	0	0	1.21469	0	0	0	0.582075	0.332804	1.21469	0	0	1.09003	0.947595	3.98002
ST	TE	3.65188	4.08879	1.3695	3.33174	2.54424	4.40625	3.19733	1.63056	3.01359	5.59512	4.77352	3.17306	2.00867	0	0	0	0	0	0	0	0	0	0	0	0.461641	0	0	0	0	0	0.461641	3.72523
ST	TE	3.37823	3.87971	2.52211	3.62679	3.26335	4.35265	2.29347	2.11847	2.156	5.54342	4.62053	3.13354	1.63637	0.276259	0	0	0	0	0	0	0.952024	0.276259	0	0	0.492486	0.820994	0.820994	0	0	0.276259	1.85774	3.83261
ST	TE	3.04023	3.59548	1.68398	3.29525	2.17037	4.53757	2.17037	1.30824	3.50844	5.08322	4.16052	3.30768	1.10683	0.290771	0	0	0	0	0.290771	0	0	0	0	1.47581	0.854344	0.290771	0	0	0	0.290771	1.10683	3.88324
ST	TE	3.30077	3.95375	2.05635	2.89279	2.95386	4.46997	2.41824	1.18554	3.16652	6.16052	4.41654	2.82774	1.71289	0	0	0	0	0	0	0	0	1.48358	0	0	0	0	0	0	0	0	0	3.97531
ST	TE	2.61009	3.68221	1.81375	2.97894	2.01935	4.42606	2.61009	1.45085	1.9554	5.88575	4.34469	2.7387	2.64382	0	0	0	0	0	0	0.382998	0	0.382998	0	0	0.875479	0.382998	0.382998	0	0	1.88708	0	3.64634
ST	TE	2.63035	4.03384	1.37927	2.63035	1.09237	4.01614	2.88152	1.78395	2.88152	6.18912	3.6018	2.29415	0	0	0	0	0	0	0	0	0.68847	0	0	0	1.37927	1.09237	0	0	0	0	1.37927	3.72852
ST	TE	2.88912	4.10134	2.51109	2.9889	2.14541	4.33671	1.34275	1.34275	2.77826	6.0509	5.21994	1.74326	0.664332	0	0	0	0	0.664332	0	0	0	0	0	0	0	0	0	0	0	0	0	3.70411
ST	TE	3.09937	3.80401	2.45031	3.28554	1.95339	4.06901	2.78076	0.921531	3.02872	6.08634	5.07442	2.87042	0	0	0	0	0	0	0	0	0.921531	0.921531	0	0	0	0	0	0	0	0	0.921531	3.44243
ST	TE	2.31874	3.70636	2.96143	3.23609	1.39977	4.52859	2.31874	1.9613	2.31874	6.43136	5.05477	2.78941	2.31874	0	0	0	0	0	0	0	0	0	0	0	0	0	0	0	0	0	0	3.23609
ST	EPI	0.807157	0.807157	0	0	2.27117	2.13407	2.13407	2.84141	0.807157	5.37428	0	2.13407	0	3.34334	1.24791	0	1.78609	1.97514	0	0	0	1.78609	0	0.807157	3.25156	3.25156	3.57691	0	0	0.807157	2.59639	4.50413
ST	TE	3.12286	3.39165	1.88751	3.43771	1.13175	3.91253	2.99121	0.875772	1.77538	6.13218	4.9443	2.87969	1.77538	0	0	0	0	0	0	0	0	0	0	0	1.33538	1.13175	1.13175	0	0	0	1.64908	3.83996
ST	EPI	0	0	0	0.535758	0	1.51374	0	0	0.535758	5.23702	1.6587	1.89761	0.535758	2.80894	0	0	0	0	0.535758	0	0	1.34416	0	0	4.1711	3.07054	3.22276	0.882728	0	3.0371	1.13983	4.64215
ST	EPI	0	1.66301	0.537969	1.14345	1.3481	2.32853	0.537969	0.537969	0.537969	4.93613	1.66301	2.09498	0	3.47665	0	0	1.3481	0	0	1.14345	0	2.09498	2.25657	0	3.04217	0	1.7897	0	0	1.7897	1.90214	4.931
ST	TE	3.20422	3.20422	1.39867	2.38986	1.57117	4.32705	3.47385	0.566709	2.15461	5.92383	3.75969	2.23933	2.06205	0	0	0	0	0	0	0	0	0	0	0	0.566709	0.566709	0	0	0	1.19009	1.19009	3.37454
ST	TE	3.52746	2.80841	2.68877	3.12751	1.6796	4.74013	2.06138	0.809457	3.20628	5.65988	4.56821	2.8809	0	0	0	0	0	0	0	0	0	0.484488	0	0	0	0	0	0	0	0	0.809457	4.04482
ST	TE	2.92625	3.4154	1.92946	0	0	4.35048	2.92625	1.92946	0	5.93408	4.35048	1.92946	1.92946	0	0	0	0	0	0	0	0	0	0	0	0	2.54723	1.92946	0	0	1.92946	0	4.27151
ST	EPI	0	3.52164	0.862183	0.862183	0.521269	1.86769	0.521269	0.862183	0.862183	4.99322	3.2701	2.85761	0	0.521269	0	0	0	0	0.862183	0	0	0	0	0	1.48632	0.521269	2.29194	0	0	4.08014	3.36904	4.56538
ST	EPI	0.980548	1.60908	0.847041	0.847041	0.847041	1.89674	0.28757	0	0.847041	4.35626	1.84545	1.46599	0	1.89674	0	0	1.46599	0	0	0	0	0.847041	0.980548	2.11987	3.91823	3.20502	4.07143	1.38596	1.89674	3.41181	1.84545	4.4224
ST	EPI	0.621094	1.74664	1.00134	0.358011	1.27617	2.34857	1.00134	0	0.621094	4.39531	1.00134	1.14817	0	2.85407	0	0	1.8865	0.358011	0	0	0	1.81901	1.58398	0	3.99599	2.97096	3.69322	1.94972	1.8865	3.07561	1.38963	4.68786
ST	EPI	2.14754	1.56483	0	1.56483	0	2.14754	0	0	0	4.33908	2.78052	0	0	2.14754	0	0	0	0	0	0	0	0	2.14754	2.5133	0	1.56483	1.56483	1.56483	2.5133	2.99119	0	5.02568
ST	TE	3.89752	3.98227	1.61409	3.31371	2.62035	4.70321	1.73939	2.49024	2.30782	5.39486	4.49439	2.59565	0.289139	0.289139	0	0	0	0	0	0	1.39066	0.289139	0	0	0.984469	2.43305	0.850626	0	0	1.79661	2.40318	4.11112
ST	TE	1.07225	3.6248	0.495094	0.495094	1.43586	4.9509	2.47579	1.57772	0	5.48049	4.58883	2.71432	0	0	0	0	0	0	0	0	0	0	0	0	0	1.27049	0	1.07225	0	1.27049	0.824747	4.63961
ST	TE	3.31807	4.20379	1.4975	3.13462	2.07204	4.9888	1.19805	0	2.20804	5.67458	4.9888	3.0285	1.91459	1.19805	0	0	0	0	0.76864	0	0.76864	0.76864	0	0	0.76864	1.19805	0	1.19805	0	0	1.19805	4.43429
ST	TE	2.67083	3.6187	1.93786	2.73375	2.02414	4.42216	1.73916	1.49092	1.25353	5.1482	4.20014	2.06463	0	0	0	0	0.27219	0	0	0	0.27219	1.33908	0	1.15998	1.84344	1.15998	0.27219	0.941639	0	1.73916	0.485922	3.86965
ST	TE	3.73683	3.60063	0	2.60028	2.45843	4.72922	1.02284	1.84739	2.60028	5.81132	4.32816	2.29308	0	0	0	0	0	0	0	0	0	0	0	0	0	1.02284	0	0	0	0	1.51779	4.39628
ST	TE	3.57115	4.05613	2.15281	3.5622	2.74624	4.47945	2.22388	1.63346	3.10197	5.3513	4.57209	3.38553	1.16916	0.491082	0	0	0	0	0	0	0	0.668406	0	0.491082	0.275388	1.75018	0	0	0	0.491082	1.06549	4.10958
ST	TE	3.34355	3.34355	2.05795	2.05795	1.485	5.10545	0	1.485	2.05795	5.94927	3.73718	1.485	0	1.485	0	0	0	0	0	0	0	0	0	0	0	2.89452	0	0	0	0	1.485	5.06315
ST	EPI	1.03316	0.472069	0	0	1.22766	4.00176	2.42092	0	0.79146	4.63433	3.01091	2.52275	0	2.10896	0	0	0	0	0	0	0	0	0	1.86094	1.95062	1.39042	0	1.39042	0	1.86094	2.03292	4.4621
ST	EPI	1.0532	1.0532	1.33506	0	1.73466	2.1362	0	0	0.659281	4.76793	0.659281	1.55469	0.659281	2.33544	0.659281	0	1.55469	1.55469	0	0	0.659281	0	0	0.659281	4.04312	2.1362	3.78275	1.55469	2.64388	3.54392	2.0194	4.76793
ST	TE	2.8128	3.95823	1.63318	2.72675	1.99028	4.53867	2.67133	1.45771	1.91224	5.2584	4.48438	2.52864	0	0.437837	0	0	0	0	0	0	1.24476	1.16234	0	0	0	2.5923	0.973826	0	0	1.24476	1.07252	4.01432
ST	TE	3.17258	3.6577	2.07163	3.06469	1.85568	3.90067	2.14945	2.11904	3.02181	5.13926	4.37575	3.04041	2.33977	0	0.120869	0	0.76839	0	0	0	0.982153	0.880973	0	0	0.496149	2.27587	1.3078	0.706959	0	1.77192	0.880973	3.57123
ST	TE	3.39881	3.869	2.22157	3.25694	2.04112	4.32954	2.91002	2.6239	2.34563	5.21002	4.54844	3.26859	0.265828	0.796625	0	0	0.265828	0	0	0	0	1.23433	0	0	0.64895	2.00077	1.39751	0.475626	0	0.64895	1.39751	4.06992
ST	TE	3.83972	3.92296	2.24515	3.52734	1.92754	4.54571	1.75293	2.02903	2.4548	5.72001	4.67008	3.08745	1.92754	0.742466	0	0	0.312646	0	0	0	0.550474	0.742466	0	0	0	0.312646	1.16385	1.81458	0	1.75293	1.75293	4.21115
ST	TE	2.23474	3.71482	0.981632	3.04575	2.66378	4.78319	2.66378	0.981632	2.77379	5.81839	5.21802	2.87289	0	0	0	0	0	0	0	0	0	0	0	0	0	0.981632	0	0	0	0	2.038	4.21586
ST	TE	2.46559	4.08408	1.48187	1.34399	1.80858	4.78784	1.89742	1.80858	2.36431	5.28676	4.59006	3.14017	0	0	0	0	0	0	0	0	0	1.80858	0	0	0.993472	1.979	0	0	0	0	0	4.41435
ST	TE	3.58248	3.72455	1.42993	3.02764	2.32692	4.36598	2.20723	2.20723	2.48324	5.16117	4.67053	2.9551	0.768157	0	0	0	0	0	0	0	0	0.768157	0	0.768157	0.893937	1.99563	1.55947	0	0	0	0	4.17664
ST	TE	2.82351	4.11375	1.6156	2.59381	2.32371	4.32509	2.20407	2.50381	1.82174	5.0039	4.37343	3.50398	0	0.253031	0	0	0.253031	0	0.454792	0	0	1.86726	0	0	0.766255	0	0.253031	0	0	0	1.19495	4.21653
ST	TE	3.72177	4.14405	0	3.12326	2.33299	4.60809	1.41169	0	1.41169	6.25822	4.60809	3.36474	0	0	0	0	0	0	0	0	0	0	0	0	0	1.41169	0	0	0	0	2.59612	4.60809
ST	TE	3.43846	3.90842	1.09616	2.61763	2.39455	4.46227	2.54214	1.50122	2.41702	5.27062	4.46227	3.42233	1.00926	0	0.222409	0	0	0	1.17611	0	0	0	0	0	0.691311	1.90641	0	0.80889	0	0	1.6065	4.04382
ST	TE	3.3433	3.76874	1.70873	3.42897	2.47255	4.10279	2.91041	1.83185	3.03958	5.15442	4.44816	3.1226	1.1539	0	0	0	0	0	0.433491	0	0	0.308774	0	0	0.433491	2.37652	1.77219	0	0	1.03275	1.40485	3.92674
ST	TE	3.50724	4.33554	0.781048	2.72163	2.58265	4.64427	2.09218	2.13973	2.31011	5.36264	4.73142	2.42119	1.08955	0	0	0	0	0	0	0	0.581753	0.332598	0	0	0	0.781048	0	1.42472	0	1.32498	0.781048	4.0709
ST	TE	3.45232	4.06447	1.92719	3.31112	3.22741	4.59098	2.09101	1.73116	1.59197	5.33127	4.60331	3.26548	0.997733	0.398225	0	0	0	0	0.682268	0.218806	1.36993	0.903221	0	0	1.16356	1.92719	0.218806	0.398225	0	1.08408	0.903221	4.09752
ST	TE	3.23408	3.54477	2.67088	2.44321	2.19584	4.68787	2.04464	1.86643	2.92621	5.57659	4.2172	1.86643	0	0.350937	0	0	0	0	0	0	1.37189	0	0	0	0.815893	0	0.350937	0	0	0.350937	0.350937	4.41857
ST	TE	3.086	4.01528	1.06438	2.43753	2.28871	4.64309	3.086	2.7241	1.56821	5.08431	4.8187	3.01096	1.74878	0	0	0	0	0	0	0	0.490426	0	0	0	0.274981	2.25609	0	0.667582	0	0.274981	1.06438	3.726
ST	TE	3.11991	4.13561	1.8485	2.79246	0.994124	4.3422	2.086	1.53642	2.32643	5.52837	4.37946	2.98193	2.64847	0.217684	0	0	0.217684	0	0	0	0.547879	1.15963	0	0.547879	0.217684	1.53642	0	0	0	1.88608	1.23312	4.1395
ST	TE	3.39933	3.64414	1.56346	2.51171	2.68041	4.3824	2.35746	2.02074	2.35746	5.2524	4.53386	2.85415	2.35746	0	0	0	0	0	0	0	0	0.407713	0	0	0	0.224493	0.562505	1.01589	0	0	1.9868	4.0799
ST	TE	3.14732	3.22562	1.82664	1.21477	0.387916	4.65643	3.57221	2.47653	2.34929	5.49569	2.25448	1.56679	0	0	0	0	0	0	1.56679	0	0.666707	1.34637	0	0.666707	0.666707	0.387916	0	0	0.884478	1.46264	1.21477	3.67342
ST	TE	3.49578	2.15331	2.15331	2.3161	0.925319	4.78556	0.925319	2.45605	2.78666	5.99512	2.87635	1.39757	0	0	0	0	0	0	0	0	0	0	0	0	0.925319	0	0.925319	0	0	2.15331	0	4.04898
ST	EPI	2.58664	2.96669	2.96669	1.96606	1.96606	3.78413	0	0	1.96606	5.55677	2.58664	1.96606	0	2.58664	0	0	0	0	0	0	1.96606	0	0	1.96606	1.96606	1.96606	1.96606	0	0	3.45671	1.96606	3.78413
ST	EPI	2.15369	0.925576	2.87675	0	0	3.23369	0	1.39789	0.925576	4.94979	2.45644	1.95915	0	0	0	0	0	0	0	0	0	0	1.39789	0	3.10577	1.71739	1.71739	0	0	3.74075	2.15369	4.38468
ST	TE	2.28735	3.31587	1.6909	2.65838	0	4.75388	0	0	2.92839	6.14324	2.28735	1.6909	0	0	0	0	0	0	0	0	0	0	0	0	0	0	2.28735	2.28735	0	2.28735	0	4.4941
ST	EPI	3.38783	2.41725	2.21615	0	1.62649	3.73432	0	1.11284	1.11284	5.16281	1.96416	1.62649	0	2.9646	0	0	1.11284	0	0	0	0	0	0	1.11284	2.21615	0	0	1.11284	1.62649	2.72791	1.96416	3.68429
ST	EPI	2.59634	1.81283	1.93693	0.238924	1.06097	2.65494	0.854163	1.06097	0	4.36597	1.76779	2.4677	0	1.93693	1.37844	0	1.23225	0	0.962903	0	0	0	0.238924	0.962903	2.3462	1.44423	0	1.23225	0	3.66493	2.04731	3.99704
ST	TE	3.41379	2.45067	2.04679	3.00893	1.57963	4.62639	0	1.35837	2.49137	5.15019	3.78114	2.40825	0	0	0	0	0	0	0	0	1.84024	0.674619	0	0.674619	0.894015	0.894015	0.894015	1.22619	0	3.29616	1.91393	4.54284
ST	TE	4.07847	3.40212	0	2.91325	0	4.90176	1.91773	0	2.91325	6.20348	3.57887	1.91773	0	1.91773	0	0	0	0	0	0	0	0	0	0	0	0	0	1.91773	0	1.91773	0	4.07847
ST	TE	3.68289	3.05559	1.85052	2.11787	1.08189	4.04853	1.92435	2.66778	2.30457	4.84061	3.41764	2.02578	0	0.797011	0	0	0	0	0.90125	0	0	1.08189	0	2.05743	0	0.397137	0.680629	1.23483	0	1.16128	1.72843	3.96426
ST	TE	3.83787	1.84756	2.6645	2.45862	1.30078	4.656	1.84756	2.45862	3.10804	5.98934	2.98088	1.30078	0	0	0	0	0	0	0	0	0	0	0	1.84756	1.30078	1.30078	0	0	0	0	1.84756	4.29249
ST	TE	2.47644	2.85349	1.31499	2.39704	0	4.94782	1.31499	1.03548	2.21638	5.60786	3.27452	2.54999	0	0	0	0.646177	0	0	0	0	0	0	0	1.31499	1.31499	2.11213	0.646177	0	0	2.68263	2.39704	4.77206
ST	TE	3.63033	3.06353	1.36474	2.78232	1.2035	4.53997	0.772828	3.03591	2.62646	5.32599	3.64566	1.62543	0	0	0	0	0.772828	0	0	0	0	0.459284	0	1.36474	1.01117	1.73405	1.01117	1.50355	0	2.33477	2.33477	4.10198
ST	EPI	2.01369	1.67284	1.44585	1.15172	1.67284	2.78164	0.733241	1.15172	1.15172	4.40838	2.37364	1.44585	0	2.9074	0	0	0	0	2.63776	0	1.15172	1.15172	0	0	0.733241	0	0	0	0	0	1.15172	1.67284
ST	TE	3.04128	3.88394	1.16773	3.65454	3.01448	4.05134	2.53584	1.95874	2.10385	6.07933	4.95323	2.65943	0.44062	0.44062	0	0	0	0	1.32664	0	0.44062	0	0	0	0.44062	0	0.978706	0	0	0.745426	1.46372	4.1166
ST	TE	3.16004	2.90127	1.4409	3.08919	1.85225	4.10517	1.30483	1.14729	1.85225	5.96775	4.67664	2.26162	0	0.729879	0	0	0	0	0	0	0	0	0	0	0	0.430102	0	0	0	0.729879	1.30483	4.31249
ST	TE	2.84706	1.62122	2.57853	3.90623	2.95838	3.56964	2.72178	1.95853	1.10844	6.12614	3.72792	1.10844	1.10844	1.10844	0	0	0	1.10844	0	0	0	0	0	0	1.10844	0	0	0	0	0	0	3.67789
ST	TE	0	3.00888	2.3016	3.93355	3.00888	4.13751	1.27218	0	2.16399	6.1577	3.4602	3.23482	2.00439	0	0	0	0	0	0	0	0	0	0	0	0	0.826063	0	0	0.826063	0	1.81437	4.17769
ST	TE	2.84376	3.8624	1.37165	3.34841	3.38229	4.0498	0.683411	1.92916	2.2338	6.02311	3.76507	3.17991	1.08561	0	0	0	0	0	0	0	0.398985	0	0	0	0.398985	0.398985	0	0	0	1.23883	0.398985	2.78499
ST	TE	2.8908	1.34407	0	3.27758	2.51273	4.48721	0	2.51273	1.89751	6.40486	5.4887	1.89751	0	0	0	0	0	0	0	0	0	0	0	0	0	1.34407	0	0	0	0	1.34407	3.47137
ST	EPI	1.71612	1.60794	1.34854	2.56323	1.60794	3.04274	0.451307	1.48663	0.99735	5.67831	3.32529	1.90265	0	2.56323	0.99735	0	0.99735	0	0	0	0.451307	1.98431	1.48663	0	0.451307	0	0.761145	0	0	0.99735	0	4.38553
ST	TE	3.82022	3.90185	2.53675	4.01301	3.18953	3.63377	2.91548	0	2.67953	6.63003	2.37013	1.58504	0	0	0	0	0	0	0	0	0	1.07832	0	0	0	0	0	0	0	0	1.91975	3.68374
ST	TE	3.54703	3.74245	2.77148	3.69706	2.24363	4.02975	0	1.55721	1.05528	6.18052	4.27897	2.82842	0.660826	0.660826	0	0	0	0	0	0	0	0.660826	0	0	1.05528	0	1.7373	0	0	0	2.33833	4.04626
ST	TE	2.02953	2.3902	2.3902	4.40646	3.5279	4.25434	2.22604	1.45983	1.45983	6.39843	3.5279	1.45983	0.975548	0	0	0	0	0	0	0	0	0	0	0	0	0	0	0	0	0.975548	0	3.98683
ST	TE	3.63724	4.30273	2.1406	3.45171	2.98373	4.38619	0.728554	1.14555	2.00586	5.60667	4.61749	3.59398	1.14555	0	0	0	0.429208	0	0	0	0.429208	0	0	0	0.429208	1.85009	0	0	0	0.728554	2.6673	3.85226
ST	TE	3.23079	3.29714	0	2.07226	1.00638	3.90398	0	1.82569	2.81068	5.57907	2.07226	1.00638	0	0	0	0	1.82569	0	0	0	0	0	0	0	1.00638	0	0	0	0	1.82569	1.00638	4.25458
ST	TE	2.92616	2.53788	0.534288	2.17117	1.84003	3.33897	0	1.78232	2.45044	5.54636	4.53056	2.38759	0	0.534288	0	0	0	0	0	0	0.534288	0	0	0	1.13742	0.30241	0.30241	0.30241	0.30241	1.65582	1.24468	4.3289
ST	TE	3.60039	4.00905	2.10567	3.53685	2.92213	4.5749	0.642685	1.85778	3.34984	5.49707	4.55614	2.79281	1.17987	0	0	0	0	0	0	0	0.642685	0.855423	0	0	0.855423	2.76481	1.03075	0	0	1.30961	0	4.27352
ST	TE	2.75173	3.52656	2.41478	2.72538	0.798621	4.37246	2.37767	2.25731	2.45055	5.17865	4.64138	2.64189	0.596076	0	0	0	0.596076	0	0	0	0	0	0	1.11102	0	1.84013	1.23691	0	0	1.11102	0.341809	4.0328
ST	TE	3.44321	4.03472	2.12557	3.33865	2.59716	4.55763	2.12557	2.02829	2.6534	5.25367	4.25017	3.17428	1.73335	0.32808	0	0	0	0	0	0	0	0	0	1.41255	0	2.68037	1.58576	0	0	1.07892	1.97586	4.11393
ST	TE	3.20014	3.17524	2.3661	3.24816	1.95088	4.66918	1.39064	1.65334	2.61544	5.44732	4.61091	2.5703	1.22787	0	0	0	0	0	0.47218	0	0	0	0	0	0.791621	1.22787	1.39064	0	0	1.39064	0.791621	4.31248
ST	EPI	0.411254	1.62328	0.411254	2.09457	1.96073	2.15532	1.80617	1.26513	1.11016	4.92242	4.80044	1.39927	0	2.09457	0	0.701819	0.701819	0	1.62328	0	0	0.411254	0.926687	1.88643	0.411254	0.701819	0	0	0	0.411254	1.39927	4.50008
ST	TE	3.1956	3.63993	1.59008	3.04028	1.0825	4.22744	1.0825	2.33891	1.59008	5.48036	4.39005	2.44592	1.41665	0	0	0.329601	0	0	0	0	0	0	0	0	0.577077	0.940652	1.0825	0	0	1.0825	1.0825	4.31466
ST	TE	3.45232	4.40429	2.27576	2.59339	2.79035	4.56809	1.68039	1.80756	2.19804	5.52998	5.03609	3.09604	0.54693	0	0	0	0	0	0	0	0.54693	0	0	0	0.54693	1.92038	0	0	0	0.898485	0.898485	3.97803
ST	TE	2.83214	3.60258	2.13514	1.66048	1.14132	4.66796	2.76735	1.29846	2.13514	5.56645	4.45709	2.95036	0	0	0	0	0	0	0	0	0.427049	0	0	0	0.954813	1.75692	0	0	0	2.80027	2.25378	4.06962
ST	TE	2.6111	4.32222	1.84232	3.0718	3.30409	4.47322	1.67059	2.19352	2.42395	5.77143	4.9207	3.32819	1.53717	0.286642	0	0	0	0	0	0	1.09584	0	0	0	1.09584	3.0083	0	0	0	1.09584	1.53717	4.06208
ST	TE	2.04862	3.61195	2.22557	1.55898	0.916927	4.76536	0.56007	1.55898	2.22557	5.76389	2.141	2.22557	0	0.56007	0	0	0.56007	0	0.56007	0	1.55898	0	0	0	0.56007	1.83347	0.916927	1.17939	0	1.17939	1.94682	3.98072
ST	TE	2.66139	3.14388	2.66139	3.46795	3.59758	2.93145	2.66139	0	1.69354	6.76963	4.33675	1.69354	0	0	0	0	0	0	0	0	1.69354	1.69354	0	1.69354	0	0	0	0	0	0	2.29025	2.29025
ST	EPI	1.06856	2.79052	2.47065	1.57327	1.26646	3.83366	0.492905	1.57327	0.821597	4.48768	2.0804	2.0804	0	1.99751	0	0	0	0	0	0	1.69735	0.492905	0	0	4.21791	1.57327	0.821597	0	0.492905	4.07708	1.06856	4.36592
ST	TE	0.954459	2.54265	1.66001	2.54265	0.426849	4.28144	1.43378	0.426849	2.06958	5.07639	3.90097	3.25901	0.426849	1.14093	0.426849	0	0.725055	0	0	0	0	0	1.75644	0	1.92522	0.426849	0.426849	0	0	0.725055	1.92522	4.24395
ST	TE	3.15059	2.9956	1.47075	2.29656	0.750233	4.04085	1.17402	0	2.4031	5.40888	3.6044	2.1773	0	0.750233	0	0	1.47075	0	0	0	0	2.04186	0	0	1.69927	2.29656	1.17402	0	0	1.88517	1.47075	4.4918
ST	TE	2.79646	3.97109	1.78808	2.58163	1.99274	4.74529	1.03325	1.31245	2.5468	5.58251	3.72029	3.08269	2.0526	0	0	0	0	0	0	0	1.03325	0	0.857658	0.644528	1.70936	1.70936	0.373316	0	0.644528	1.18256	1.42739	3.95388
ST	TE	2.58006	3.55974	0	2.98079	3.06011	5.11734	1.44757	0.965609	2.74967	5.74445	4.04499	2.58006	0.965609	0	0	0	0	0	0	0	0.59509	0	0	0	0.59509	1.62254	0	1.62254	0	2.01564	2.11851	4.57427
ST	TE	2.1932	2.72465	2.04205	1.72467	1.36967	4.3088	2.36466	1.25701	2.09501	5.08472	3.18027	1.79671	1.13003	2.09501	0	0	0	0	0	0	0.350058	0	0	0	2.36466	0.984548	0.608841	0.608841	0.814236	3.03014	2.14531	3.87876
ST	TE	3.24235	3.62539	1.99117	2.44584	1.89031	4.57021	1.77813	1.50705	1.65175	5.64713	3.78108	3.12602	0	0	0	0	0	0	0	0	0	0	0	0	1.50705	1.77813	0	0.532204	0.877701	1.77813	1.77813	4.11791
ST	TE	2.34244	3.60224	1.87399	2.86464	2.1354	4.38384	2.45994	1.08051	2.68262	5.3152	4.1424	3.1238	1.08051	0.280934	0	0	0	0	0	0	0.280934	0	0.280934	0	1.36591	1.82291	0.679604	1.27952	0	1.27952	1.82291	4.06753
ST	TE	2.02698	2.95102	0.973719	2.86093	0.973719	4.27464	1.45758	0	2.22342	5.95306	4.09966	2.7619	2.02698	0.973719	0	0	0	0	0	0	0	0.973719	0	0	1.78227	2.52848	0	1.45758	0	0.973719	0.973719	4.38319
ST	TE	2.9056	3.29265	1.35567	2.82355	1.35567	4.50269	0	1.35567	2.52712	5.91231	3.48655	2.98142	2.10394	2.73416	0	0	0	0	0	0	1.67129	0	0	1.67129	0.891866	2.9056	0	0	0	1.35567	0.891866	4.30977
ST	TE	2.21394	2.85091	1.86167	2.47393	1.86167	4.76934	2.68008	0	1.31298	6.25903	3.79495	1.86167	1.31298	1.31298	0	0	0	0	0	0	1.31298	0	0	0	1.31298	0	0	0	0	1.31298	0	4.01358
ST	TE	1.8668	3.12984	0	1.20694	1.4169	4.93065	0.94085	1.98081	0.94085	5.60305	3.3442	2.47948	0	1.4169	0	0	0.577219	0	0	0	0	0	0	0	2.4118	2.08315	1.4169	0	0	2.60249	0.94085	4.23344
ST	TE	2.17831	4.02212	1.28383	2.31615	0.835179	4.53979	0	1.59243	0.835179	5.97603	4.6824	2.31615	0	0	0	0	0	0	0	0	0	0	0	0	0	0	0	0	0	0.835179	0	4.58074
ST	TE	3.67316	3.28032	3.67316	2.62409	0	2.25424	0	0	3.77598	5.49737	3.10549	2.25424	2.25424	0	0	0	0	0	0	0	0	0	0	0	0	1.6609	3.28032	1.6609	0	0	0	3.95448
ST	TE	2.57482	2.31221	1.39432	1.95508	0	4.21522	1.95508	1.39432	0	6.03894	4.301	2.31221	1.95508	0	0	0	1.39432	0	0	0	0	0	2.31221	1.39432	2.31221	2.31221	1.39432	0	0	1.39432	1.39432	3.90229
ICSI	TE	3.36374	3.26222	2.23742	3.02179	1.88395	2.87572	3.36374	0	2.87572	5.85712	3.14921	1.88395	0	0	0	0	1.33229	1.33229	0	0	1.33229	0	1.33229	0	1.33229	1.88395	1.33229	0	1.33229	0	1.33229	3.4559
ICSI	TE	1.05645	2.1406	1.05645	2.50608	0	1.89137	1.55862	1.05645	2.98373	5.03022	2.1406	1.55862	0	1.05645	1.05645	0	0	1.55862	0	1.55862	0	0	0	0	1.05645	0	0	0	0	0	1.05645	2.88398
ICSI	TE	0	1.42666	1.42666	0	0	1.42666	1.99191	0	0	4.7715	1.99191	0	1.42666	0	0	0	0	0	2.82279	0	1.42666	0	0	0	0	0	0	0	0	0	1.42666	0
ICSI	TE	1.74557	1.2133	1.74557	2.34739	1.2133	3.52941	1.74557	0	0	5.02607	1.2133	2.09109	0	0	0	0	0	0	3.10374	0	2.09109	0	1.2133	0	1.2133	0	0	0	0	0	0	3.10374
ICSI	TE	2.23977	3.54283	2.3599	4.2784	3.26474	4.16718	2.65226	2.85548	1.82366	5.32973	0.336171	3.3383	1.22303	0	0	0	0	0.336171	0.587318	0.336171	2.10321	0	0	1.43428	0	0.587318	0	0	0	0	0	3.47094
ICSI	TE	4.21979	2.95181	3.81427	4.30496	1.39214	3.64516	3.98732	1.51013	2.08625	5.31353	2.30959	1.95258	1.61567	1.25833	0	0	0	0	0	0.697045	0	0	0	0	0	0.920966	0.697045	0	0	1.25833	0.408065	2.9778
ICSI	TE	3.61385	3.46712	2.87544	3.90959	1.35125	3.86445	3.90959	2.68449	1.76538	4.94428	2.6225	1.87247	3.01432	0.507131	0.198993	0	0	0.364884	0	1.01573	1.50913	0.932642	0	0	0	0.842016	0.631641	0	0.507131	0.364884	1.35125	2.77083
ICSI	TE	2.79478	3.20828	1.96622	4.00544	3.20828	3.89815	3.57312	2.1115	2.23833	5.12393	3.97968	2.45201	2.35086	0.608548	0.246277	0	0	0	0	0.608548	0.984145	0.750007	0	0	0	1.25655	0.750007	0	0.443729	0	1.69892	2.9952
ICSI	TE	2.76256	3.753	2.31211	3.93702	2.82125	3.87936	4.07627	1.35386	2.40271	5.44975	3.51313	2.31211	2.76256	0.391177	0.391177	0	0	0.671638	0.890424	0.671638	0	0	0	0	0.391177	1.47042	0.890424	0	0	0	0	2.56249
ICSI	TE	3.28008	3.39077	2.26604	4.10184	3.41379	3.96084	3.43629	2.46088	2.71942	5.07516	4.09611	1.00366	2.3682	0.525495	0.296875	0	0.296875	0	0.296875	0.71145	0.868188	0.296875	0.296875	0.868188	0.525495	0.296875	0.525495	0	0.525495	0.296875	1.70355	3.17022
ICSI	TE	3.36672	3.29011	2.29648	3.80485	2.80616	3.57208	3.7096	2.38975	3.43162	4.84053	3.61483	1.83208	1.94936	1.31389	0.177584	0	0	0.177584	0.459313	0.575104	0.328337	0	0	0	0.328337	0.937907	0.328337	0	0	0	0.459313	2.81784
ICSI	TE	2.15988	3.211	1.54816	3.211	2.55738	4.11151	3.03671	1.54816	1.54816	5.24061	3.90531	2.02975	2.77731	0.584148	0	0	0	0.234667	0.234667	0.234667	0.234667	0.72171	0.234667	0.424597	0.424597	0.842617	0.72171	0	0.234667	0	1.79596	2.94366
ICSI	TE	3.38328	3.49015	2.4713	3.6374	2.88519	3.71424	3.44968	2.75617	3.02784	4.89634	3.75901	3.15881	3.09547	0.543787	0.360127	0	0	0.543787	0.360127	0.253872	1.3949	0	0	0.134971	0.253872	0.768268	0.833141	0	0.253872	0.360127	1.84792	3.36347
ICSI	TE	3.36465	3.4594	2.2642	3.98084	1.84661	3.80529	3.84997	2.67767	2.38466	5.11245	3.75853	2.61957	2.12722	0	0.599538	0	0	0.344043	0.344043	0.344043	0.599538	0.344043	0	0	0	0.802861	0.599538	0	0.344043	0	0.802861	2.38466
ICSI	TE	4.20874	2.84202	3.32257	4.30346	1.96375	3.38107	3.96637	2.23576	1.46821	5.20398	3.04684	0.748494	2.23576	0.442702	0	0	0.442702	0.982349	0	0.982349	0.982349	0.442702	0	0.442702	0.748494	0.748494	0.748494	0	0	0	0.748494	3.19418
ICSI	TE	4.49352	3.16508	4.58068	5.05947	0.771784	3.54804	1.50205	4.20087	2.27492	5.1376	1.3633	0.458571	0.458571	0	0	0	0	0.458571	0	0	0.458571	1.91958	0	0	0	0.458571	0.458571	0	0.458571	0	0.458571	1.73245
ICSI	TE	3.12189	3.77143	2.49144	3.72737	3.51022	3.80672	3.12189	1.29545	2.91648	5.15932	3.88345	3.29221	2.323	0.810174	0	0	0	0.383977	0.810174	0.484984	0.144998	0.144998	0	1.1583	0.66074	1.4532	0.738246	0	0.27161	0.144998	2.77131	3.22628
ICSI	TE	2.82642	3.99504	1.48249	3.41774	3.25663	4.05581	2.51336	2.19081	0.758296	5.89738	5.14941	2.75686	1.18457	0	0	0	0	0.758296	0	0.758296	0	0	0	0	0	1.18457	0	0	0	0.758296	1.8981	3.41774
ICSI	PE	2.36014	2.50071	0.788028	1.75721	1.75721	1.33442	1.22322	1.22322	0	4.66077	1.22322	0.336247	0.587437	3.81474	2.83247	0	2.62394	3.81474	0	1.52544	2.62394	2.24001	1.82389	0	0.788028	0	0.336247	0	0	0	2.15107	4.48786
ICSI	TE	2.43923	3.05751	2.02024	3.6449	3.17348	4.40791	3.62766	1.92951	2.81519	6.22634	4.11364	2.92629	2.59721	0.503205	0.503205	0	0	0.503205	1.28538	0.503205	0.503205	0	0	0	0.836393	0	0	0	0	0.503205	1.59414	3.3488
ICSI	EPI	2.20434	1.72422	1.72422	2.20434	2.06841	1.91105	2.32398	0.766413	1.91105	5.35029	0.766413	1.49427	0.766413	2.61538	2.06841	0	1.19515	1.49427	1.19515	0.766413	0	1.91105	0	0	2.43083	0	3.46901	0	3.22655	3.43247	1.72422	5.32257
ICSI	TE	3.02133	3.66235	2.0512	3.42816	2.89473	4.27325	3.78037	1.94075	1.15333	5.68374	4.63141	3.3264	1.31127	0.595132	0	0	0.433197	0.239875	0	0.239875	1.31127	0	0.433197	0	0.433197	0.595132	0.239875	0	0.239875	0.433197	2.35025	4.03554
ICSI	PE	0.398903	2.68957	0.683288	1.59362	0	1.23865	1.68856	0.398903	0	4.73825	1.37147	0	0.904448	3.95085	2.54667	0.904448	2.58435	3.50713	2.54667	4.11567	2.97692	2.50751	1.23865	0	0.398903	0.683288	0	0	0	0.683288	1.4887	4.83627
ICSI	TE	3.10637	4.21635	0.582419	4.00268	3.14114	4.10549	1.93553	2.0935	0.781866	5.47107	4.09238	2.84505	3.42226	0	0.333025	0	0.333025	0.333025	0	0	0	0	0	0.582419	0	0.333025	0.333025	0	0	0	1.51658	2.72304
ICSI	TE	2.78066	3.607	1.75213	3.3449	3.7677	3.84152	3.78667	2.33472	2.75463	5.43635	3.85478	3.70851	1.24906	0.483517	0	0	0	0.346785	0.18835	0.18835	0.18835	0	0.346785	0	0.603783	0.346785	0.483517	0.896411	0	0.18835	2.25103	3.11594
ICSI	EPI	2.12697	1.48399	2.19253	2.12697	0.995195	2.51514	1.81087	0.759326	2.05681	4.91056	1.98136	1.81087	0	3.03949	1.89974	1.34602	1.60521	1.89974	0	0.759326	0.450067	0.759326	2.05681	0	2.51514	2.05681	1.18591	1.34602	0.450067	0	1.98136	4.86777
ICSI	PE	0.769568	3.45049	0.934174	1.91606	0.572422	1.91606	1.4086	0.326622	0.769568	4.54838	0.934174	0.934174	0.572422	3.88975	3.06678	1.07548	3.26224	3.52145	0	3.59834	2.4362	3.08461	1.58161	0.326622	0.326622	0.934174	0	0	0	0.934174	0.326622	4.75121
ICSI	PE	0.45844	2.84984	1.00971	2.88293	1.73216	1.83009	2.21293	0	0.771593	4.99427	1.00971	1.2019	0.771593	3.90912	2.70528	1.00971	3.28056	3.32337	1.2019	4.41189	2.81561	2.74343	1.2019	0	0.45844	0.45844	1.00971	0	0.45844	0	0	4.96223
ICSI	EPI	1.48606	0.996884	0	1.81311	1.6629	1.81311	0.996884	0	2.05915	5.26453	2.16266	1.27109	0.617838	0	0	0	0	0	0	0	0	0	0	0.617838	3.58495	3.58495	2.62638	2.05915	2.68639	1.27109	2.05915	5.10162
ICSI	EPI	2.85117	1.98799	1.93589	2.73793	1.04844	1.76101	1.98799	1.76101	0.747595	4.58983	1.76101	1.17057	0	0.909287	0	0	0	0.554618	0	0	0.315276	1.04844	0	0.747595	3.6868	3.78405	3.4105	1.62472	2.25389	2.87236	2.39855	4.73007
ICSI	TE	3.86	4.18582	3.13941	3.93719	3.60553	4.12614	3.07115	2.45653	2.68861	6.4363	3.23378	3.26336	0.566297	0.566297	0.566297	0	0.566297	0	0.925631	0.566297	0.566297	0.566297	0.566297	0.566297	0	1.57042	0	0	0	0	1.95923	4.18582
ICSI	EPI	1.68043	1.94674	2.47819	2.02178	1.45299	1.8656	2.02178	0.738104	0.738104	4.5058	2.09159	1.94674	0.43566	0.738104	0.43566	0	0	0	0	0	0	1.68043	0	1.94674	3.32335	4.30625	4.34947	2.09159	4.24555	3.3991	3.58193	4.95487
ICSI	EPI	1.12461	1.97921	0	1.97921	1.12461	2.23173	2.43318	1.12461	1.64055	5.13226	1.64055	0	0	1.12461	0	0	0	1.64055	0	0	0	3.40473	0	3.2561	3.33317	4.11563	2.74425	0	1.97921	1.12461	0	4.63348
ICSI	TE	4.71619	4.17834	2.47968	5.08116	2.47968	3.8604	3.4365	2.58811	3.06841	5.75833	3.88878	3.77006	1.62955	0.861701	0	0	0	1.31758	0	0	0	0	0	0	0	0	0.861701	0	0	0	0	2.93244
ICSI	EPI	1.85299	1.30547	1.61625	1.30547	2.04428	1.85299	0	0	2.34306	4.72395	2.987	0.852165	0	3.6888	1.30547	1.30547	1.85299	0	0	0	0	0	0.852165	3.22704	2.04428	2.04428	0	1.61625	0.852165	2.46451	0	4.16203
ICSI	TE	4.1728	3.96029	1.02062	3.85328	2.72125	4.25165	1.02062	1.51509	2.59707	6.23171	4.27661	2.83169	0	0	0	0	0	0	0	0	0	0	0	1.02062	2.28996	1.51509	0	0	0	2.09182	2.28996	4.43581
ICSI	TE	3.22225	2.20035	3.749	1.30184	0	2.98226	1.30184	2.03994	1.30184	5.20933	3.53953	1.61225	0	0	0	0	0	0	0	0	0	0	0	0	2.98226	1.30184	0.849307	0	0	0	0.849307	3.61434
ICSI	EPI	1.85269	1.30521	3.11386	1.85269	0	3.32807	1.30521	0	0	5.00304	3.11386	2.20446	0	0	0	0	0	0	0	0	0	0	2.20446	0	1.30521	0	0	0	0	2.84088	0	4.82566
ICSI	TE	4.00331	3.32825	2.33727	3.40876	1.73633	3.98174	1.20544	1.73633	2.71	5.44378	4.5111	1.20544	0	0	0	0	0.774318	0	1.20544	0	0	0	0	1.20544	0	1.73633	0	0	0	1.73633	1.73633	4.26474
ICSI	TE	4.29109	4.47351	3.62554	4.53136	2.87392	2.67923	1.64415	1.82789	1.41887	5.62654	3.08571	2.67923	0	0.71498	0	0	0	0.71498	0	0	0.71498	0	0	0.71498	0	0	0	0	0	2.11734	1.64415	4.16965
ICSI	TE	3.74145	4.25167	1.55641	4.04526	0	4.10871	1.88898	1.05462	0	5.9617	4.22466	1.88898	0	0	0	0	1.05462	0	0	0	0	0	0	0	0	1.05462	1.05462	0	0	1.05462	1.05462	4.19691
ICSI	TE	4.36923	3.43716	3.16014	3.50107	0.862096	3.21656	0.862096	3.29563	3.77073	4.80467	5.06038	1.86756	0	0.521208	0	0	0	0.862096	0.521208	0	0	0	0	0.862096	0	1.31808	1.6301	0	0	0.862096	1.86756	3.7223
ICSI	TE	4.33589	4.35645	3.11028	3.83375	2.09709	3.58126	1.21812	2.77748	2.99806	5.57475	4.12887	0.584229	0.584229	0.584229	0	0	0	0	0.584229	0	0	0	0	0	0	0.950581	0	0	0	1.60302	1.42898	3.53606
ICSI	TE	0	2.71104	3.0941	2.71104	2.08225	4.0462	2.08225	2.08225	0	5.13308	3.37039	2.08225	0	0	0	0	0	0	0	0	0	0	4.16204	0	2.71104	0	0	0	0	2.08225	2.08225	4.26584
ICSI	TE	4.17739	4.00842	2.04865	3.54925	1.47676	3.33327	0	2.4102	1.47676	5.512	3.44708	0	0	2.4102	0	1.47676	0	0	0	0	0	0	1.47676	0	0	1.47676	0	0	0	2.04865	2.4102	3.33327
ICSI	TE	4.20774	3.20817	2.50489	1.79119	0	4.61444	0.810548	2.50489	3.34924	5.69389	4.13048	0	0	0	0	0	0	0	0	0	0	0	0	0	0.810548	0	0.810548	0	0	0	2.13946	4.36242
ICSI	TE	4.98796	3.8096	2.65604	4.33107	2.28508	3.31344	0	3.31344	3.98823	6.32269	4.13973	2.28508	0	0	0	0	0	0	1.68885	0	0	2.92601	0	0	0	0	0	0	0	2.65604	2.28508	3.7067
ICSI	TE	4.61076	3.98357	2.54263	3.73757	2.54263	4.55076	0	2.54263	1.9252	5.77799	4.08707	1.9252	0	0	0	0	0	0	0	0	0	0	0	0	0	0	0	0	0	0	0	3.19565
ICSI	TE	3.48116	3.61534	3.5505	3.14264	2.62701	4.17687	1.73454	2.70798	2.78288	5.65475	4.61834	0	0	0.773148	0	0	0	0	0	0	0	0	0	1.20392	0	2.07937	0.773148	0	0	0	0.773148	3.88834
ICSI	TE	4.32843	3.78384	4.05668	3.29595	1.65735	4.01925	0.723359	3.35323	3.37162	5.23818	4.51321	0.952437	0	0	0	0	0	0	0.425707	0	0	0	0	0.723359	0.425707	0	0	1.43128	0	1.84162	1.99716	3.87598
ICSI	EPI	2.95584	1.90999	1.35494	3.05096	0	2.52621	0.672351	0.672351	2.90466	4.70327	2.35976	0.672351	0	0.672351	0	0	0	0	0	0	0.672351	0	0.672351	0	1.35494	0	0	0	1.07079	1.57595	1.07079	4.37732
ICSI	TE	3.70939	2.6586	2.75693	1.37379	0	4.04402	2.28756	2.28756	3.00454	5.22248	3.3161	1.9316	0.906299	0	0	0.906299	0	0	1.37379	0	0	0	0	0	0.906299	0	0	2.54954	0	0.906299	2.4271	3.20284
ICSI	TE	3.41145	2.89829	3.04014	2.44296	1.78793	3.59436	1.1669	2.34191	3.14071	4.94419	4.31886	2.1028	0	0.744796	0	0	0.744796	0	1.4628	0	0	0	0.440192	1.4628	1.32576	0.440192	1.32576	0	0	1.4628	1.95771	3.85973
ICSI	EPI	2.20029	1.30179	2.45989	2.66579	0	3.22218	0	2.45989	0	4.90374	3.49985	1.30179	0	2.83646	0	0	0	0	0	0	0	0	0	3.71693	1.30179	1.30179	0	0	0	2.83646	1.84873	4.13589
ICSI	TE	1.96033	3.77761	3.90828	1.96033	2.58047	3.23501	0	0	0	5.03397	2.96036	0	0	0	0	0	0	0	0	0	0	0	0	0	0	0	0	0	0	3.62727	0	3.45025
ICSI	EPI	2.15373	1.63991	2.94463	2.06996	1.32702	3.04837	0.869156	2.49148	1.97852	4.52616	2.36971	0	0	1.97852	0	0	1.76595	0.526177	0	0	0	0	0	1.49565	1.97852	0	0	0	0	2.74351	1.87787	4.54104
ICSI	EPI	1.62862	2.21852	1.96645	1.96645	1.40429	2.7304	1.62862	1.11462	2.96712	4.48956	3.20099	1.40429	0.705181	1.40429	0	0	0	0.705181	0.705181	0	0	0	0	1.96645	2.32414	0.705181	0	0	0	2.79503	0.705181	4.08396
ICSI	TE	4.46193	3.44141	3.3573	3.75109	2.28415	4.27024	0	1.79815	2.92502	5.43368	4.58487	2.14683	0	0	0	0	0	0	1.25825	0	0	0.815197	0	1.79815	1.25825	1.25825	0	0	0	0	0.815197	3.62511
ICSI	TE	4.13408	4.29775	3.29231	4.60696	3.31945	4.33722	1.69394	4.06029	3.04375	5.48706	5.41727	2.29069	0	0	0	0	0	0	1.37639	0	0	0	0	0	0	0.908374	0	0	0	1.16951	2.1284	3.14434
ICSI	TE	3.82232	4.19191	2.52548	3.82232	2.93832	3.90283	1.99974	2.52548	2.52548	5.79697	5.46403	1.57532	0	0	0	0	0	0	0	0	0	0	0	0	0	0	0	0	0	1.99974	0.823049	3.67181
ICSI	TE	3.94547	4.45469	2.44778	4.13982	2.30041	4.1482	1.42763	3.43732	2.79214	5.73473	5.09459	1.65347	1.54691	0	0	0	0.949494	0	0	0	0.720892	1.42763	0	0.424047	1.54691	2.18852	0	0	0	1.13544	2.75923	3.60857
ICSI	TE	3.83719	3.86928	3.02873	3.6974	2.23242	4.32943	1.39285	2.99145	2.68228	5.76445	5.52414	0.563368	0	0.563368	0	0	0	0	0	0	0	0	0	1.56505	0.563368	1.83992	0.563368	0	0	0	0.563368	3.94528
ICSI	TE	3.2919	3.59763	1.54738	3.51311	3.49081	4.57654	1.69359	1.82112	2.42988	6.15598	5.46182	1.54738	0	0	1.37607	0	1.69359	0	0	0	0	1.16922	0	0	0.553785	0.908118	0	0	0	1.37607	0	4.48073
ICSI	TE	3.57957	3.65906	2.61068	3.99636	2.8936	4.48319	1.17093	2.03796	2.93385	5.66046	5.10539	1.54933	1.37792	0	0	0	0	0.554841	0	0	0	0	0	0	0.554841	1.93634	0	0	0	1.54933	2.13021	4.23748
ICSI	EPI	0.753372	1.47532	2.59269	0.753372	0	2.18257	1.17813	0.753372	1.17813	4.84344	2.50483	2.04704	0	0	0	0	0	0	0	0	0	0	0	0	2.04704	0.753372	0	2.04704	0	3.20304	1.17813	4.64844
ICSI	EPI	1.3746	1.69198	2.12629	1.3746	0.906945	2.36074	1.16786	0	1.3746	4.37283	4.21144	2.55054	0	0.906945	0	0	0	0	0	0	0	0	0.552949	0.552949	1.16786	0.552949	0	0	0	2.92964	1.16786	4.58218
ICSI	EPI	1.66046	2.39279	1.66046	1.34577	0.884005	2.96875	0	0.884005	2.39279	4.9926	2.62359	1.34577	0	0	0	0	0	0	0	0	0	0	0	0	2.39279	0.884005	0	0.884005	0	4.15112	2.09222	4.72938
ICSI	TE	4.04395	4.21051	2.27284	3.41398	2.15392	4.50254	2.60389	2.7873	3.02484	5.51147	5.18405	2.32739	1.77456	0	0	0	0	0	0.434496	0	1.45047	0	0	0	0	0.434496	0	0.434496	0	0.434496	1.45047	3.79627
ICSI	TE	3.39865	2.41384	2.25863	1.93034	1.14501	4.46861	1.84943	1.93034	2.36473	5.30756	3.78077	0.428935	0	0	0	0	0	0	0	0	0	0	0	2.46065	1.14501	0.428935	0.428935	0	0	2.07482	1.66487	4.41176
ICSI	TE	3.32769	3.54363	2.04362	2.94	1.17542	4.11849	0	2.04362	2.29837	6.02902	4.55449	1.17542	0	0	0	0	0	0	0	0	0	1.17542	0	1.17542	1.70092	0	1.17542	0	0	1.70092	1.70092	4.28584
ICSI	TE	2.74682	3.05427	2.30061	2.18129	1.17714	3.40738	1.17714	2.88133	1.70295	5.40331	4.08382	1.70295	0	1.47422	0	0	0.752612	0.752612	0	0	0.752612	0	0.752612	0.752612	2.59136	1.47422	0	0.752612	0	1.70295	0.752612	4.20811
ICSI	TE	3.92783	4.05205	2.38695	4.02418	2.45708	4.39726	2.45708	2.91177	2.52261	5.139	4.55034	3.12397	0	1.0906	0	0	0	0.333045	0	0	0	0.333045	0	0.781904	0.58245	0.333045	0.333045	0	0.333045	2.09356	1.32614	3.55501
ICSI	TE	3.61772	3.48446	3.06573	4.14757	3.29685	3.89867	2.13256	1.05051	2.23708	5.81048	4.80272	0	0	0	0	0	0	0.657287	0	0	0	0	0.657287	0	0	1.88362	0	0	0	2.33171	1.55143	3.53991
ICSI	TE	4.01224	3.49085	2.33766	3.59886	0	4.6963	2.33766	3.15516	2.64616	5.58627	5.69894	0	0	1.0548	0	0	0	0	1.0548	0	0	0	0	0	0	1.55663	0	0	0	1.55663	0	3.3032
ICSI	TE	2.79949	3.58072	1.6148	3.6264	3.01863	4.21625	0.696499	1.67942	1.47149	5.19776	4.70103	1.54571	0	0	0	0	0	0	0	0	0	0	0.289359	0	0.513508	0.289359	0	0	0	0.513508	2.46286	3.91858
ICSI	EPI	1.7544	2.45292	2.30547	1.29625	1.29625	2.62079	0.425993	0.425993	1.4319	4.34314	1.7544	1.55134	0	0	0	0	0.425993	0.425993	0	0	0	0	0	2.40614	1.99787	0	0	1.7544	1.13925	2.54037	0.952942	4.58694
ICSI	EPI	0.913458	1.55442	1.47226	0.751272	0	3.13639	1.70088	0.557593	1.17539	4.24918	2.69527	1.99401	1.28443	2.33513	0	0.751272	2.17905	0	0.913458	0.317167	0	0	2.33513	0	2.53133	0.913458	0	0	0.751272	3.6164	2.17905	4.29602
ICSI	EPI	0	3.61645	0.92814	0.703032	0.412066	3.31479	1.72087	0.412066	0.412066	3.72049	2.98909	1.11177	0	2.93639	0	0	0	0	0	0	0.412066	0	0	0.412066	2.36919	0	0	0	1.11177	2.62092	0	3.85871
ICSI	EPI	1.98414	1.12847	1.41983	1.28472	2.23684	2.34269	0.420507	1.28472	0.715626	4.52698	2.68041	0.420507	0.420507	2.34269	0	0	2.05355	0.420507	0.420507	0	1.12847	0	0	0	3.66764	1.28472	3.2616	2.1794	0	3.55471	1.82895	4.5766
ICSI	TE	3.09845	4.2723	0.613313	3.66598	3.03945	4.59285	2.70591	2.24764	3.0595	5.58018	4.82507	1.99457	1.13666	0	0	0	0.613313	0.352957	0	0	0	0	0	0	0.613313	1.93525	1.26402	0	0	0.613313	2.1036	3.82574
ICSI	EPI	1.84449	1.74628	1.37581	1.21391	2.34817	1.63736	0.464773	0	1.02064	4.52303	2.5971	1.93391	0	2.72127	0	0	0.464773	0.464773	0	0	0.78084	0	0.464773	0.78084	3.15627	1.51511	2.72127	0.464773	0	3.05004	1.51511	4.70996
ICSI	TE	2.67125	3.40447	1.74545	3.1278	2.38146	4.43431	2.11319	0	1.26585	5.34606	4.53285	2.67125	0	0.546651	0	0	0	0	0.310223	0	0	0.310223	0.310223	1.53413	0.310223	2.06824	0.546651	0.310223	0	2.31186	2.97298	4.27058
ICSI	TE	3.15607	4.25819	1.33757	3.2475	2.30171	4.38496	1.59608	1.17798	2.18237	5.42947	4.96013	1.89002	0	0.753256	0	0	0	0	0.988	0	0.445937	0	0	0	0.445937	1.17798	0.445937	0	0	0.753256	0.988	4.05625
ICSI	TE	2.90136	3.71676	1.72033	2.20013	1.19185	4.77028	1.90701	0	1.72033	5.9565	5.49749	2.31971	0	0	0	0	0	0	0	0	0	1.19185	0	0	0.763881	0.763881	0	0	0	0	1.90701	4.12341
ICSI	TE	4.27563	4.00803	2.04831	3.68488	0.989059	4.69205	0.989059	0.989059	3.20445	5.69213	4.98517	1.80272	0	0	0	0	0	0	0	0	0	0	0	0	1.80272	1.80272	0.989059	0	0	2.04831	0.989059	4.03825
ICSI	TE	3.23129	3.74552	1.23292	2.69307	2.1155	4.92107	0	1.6198	1.23292	5.68483	3.99797	0	0	0.593555	0	0	0	0	0	0	0	0	0	0	0.593555	1.23292	0	1.89805	0	2.79715	1.23292	4.42679
ICSI	TE	2.52587	4.06918	2.19308	2.82882	2.87978	4.48402	2.08915	1.29589	2.28722	5.7887	5.23475	2.9745	0	0	0	0	0	0	0	0	0	0	0	0	0	1.8419	0	0	0	0	0	3.43662
ICSI	TE	3.19601	3.08108	2.03242	2.9512	1.97274	4.32127	2.03242	0.844368	1.90927	5.352	4.35022	1.29555	0	0	0	0	0	0.366148	0.366148	0	0	0.366148	0	0	1.51234	0.633576	0.633576	0.366148	0.366148	0.633576	1.16653	4.36719
ICSI	EPI	0	2.85539	3.09383	1.20602	1.73701	3.37012	0	0	0	4.59801	3.58636	0	0	0	0	0	0	0	0	0	0	0	0	0	3.09383	1.73701	0	0	0	3.44751	0	3.70826
ICSI	EPI	1.98624	1.2571	1.2571	0.814306	2.28271	2.28271	0	0	1.79682	4.64558	3.21465	1.79682	0	0	0	0	0	0	0	0	0	0	0.814306	1.79682	3.3109	3.35576	4.05339	2.6969	0	2.85353	2.92351	4.82226
ICSI	TE	3.1727	3.93805	1.92882	3.14495	2.64402	4.60193	1.92882	1.82903	2.59646	5.43401	5.06569	2.68942	1.2848	0.835934	0	0	0.502884	0	0	0	0	0	0	0.502884	0.502884	1.82903	0	0.502884	0	2.01954	0.835934	4.06914
ICSI	TE	3.7968	4.35019	2.1326	2.62095	2.54053	4.76501	2.79757	1.29637	2.30562	5.63056	5.05056	2.19366	1.55147	0	0	0	0	0	0	0	0	1.13937	0.426052	0	0.953047	2.30562	0	0.426052	0	0.426052	1.13937	4.11996
ICSI	TE	3.48972	3.64766	2.88049	2.88049	2.7697	4.2238	0	0	3.15405	6.21478	3.30208	1.05404	2.98023	0	0	0	0	0	0	0	0	0	0	0	0	2.5027	0	0	0	1.05404	2.33661	3.86558
ICSI	TE	3.41338	4.15917	1.77404	3.37225	3.41338	4.85882	3.05354	2.48598	2.25817	5.67963	5.07181	2.37855	1.40097	0.477368	0	0	0	0	0	0	0	0	0	0	0.477368	2.19207	1.04221	0	0	2.12129	2.58298	3.95878
ICSI	EPI	1.531	2.36657	2.36657	2.24635	0	3.17573	0.791905	1.531	1.531	4.56851	2.74027	0.791905	0	2.74027	0	0	1.22824	0.791905	0	0	0	0	0	1.76308	1.531	0.791905	1.22824	0	1.22824	3.17573	2.74027	4.19284
ICSI	TE	2.34512	4.09377	0	3.2938	1.93102	4.81744	1.21153	1.21153	2.79307	6.16597	4.68507	1.51247	0	0.779011	0	0	0.779011	0	0.779011	0	0	0	0	0	0	0.779011	0	0	0	1.93102	0	4.48039
ICSI	TE	3.25611	4.0637	2.24538	2.5269	1.91062	4.3635	0.324848	1.30474	1.57654	5.42017	4.72805	1.65288	0	0.324848	0	0	0.324848	0	0.324848	0	0	0	0.569645	0.324848	1.19481	1.07127	1.30474	0	0	1.85214	1.19481	3.92223
ICSI	TE	3.01095	3.8297	1.58131	3.09208	2.25976	4.56691	1.48892	1.48892	2.21394	5.4404	4.94476	1.48892	0	0.619541	0	0	0.82729	0	0.357001	0	1.14587	0	0	0.619541	0.82729	1.14587	0	0	0	1.66589	1.58131	3.95231
ICSI	TE	2.97123	3.97646	2.20281	2.36655	2.50721	4.76154	1.8924	1.76306	2.28803	5.52371	4.96628	2.43935	0.959383	0.590584	0	0.590584	0	0	0	0	0	0	0	0.590584	0	0.959383	0	0	0	2.43935	1.76306	4.18057
ICSI	TE	2.68635	4.131	1.48603	3.22872	2.80598	4.47073	3.28847	1.48603	1.83812	5.34811	4.32555	1.554	1.24902	0.808018	0	0	0.808018	0.270687	0	0	0	0.808018	0.483492	0.270687	0.658862	1.73395	0.483492	0.937786	0	2.13544	1.83812	4.08501
ICSI	EPI	1.39806	3.3162	0.835515	1.67772	0.626295	3.0863	1.5929	1.00844	2.0189	4.36296	3.86243	1.15583	0	2.0189	0	0	0	3.16283	2.12831	0.626295	0	0.361397	0.835515	3.40676	3.90716	0.361397	0.626295	0.626295	0	3.52887	1.15583	4.2137
ICSI	TE	3.30221	4.02629	1.52823	3.48393	1.99027	4.67745	1.99027	2.39129	1.85864	5.6082	4.34134	2.47064	0	0.64317	0	0	0	0	0	0	0	0	0	0	0.64317	2.30508	0	0	0	1.52823	2.30508	3.99356
ICSI	TE	2.09193	3.45849	1.06246	1.34553	2.51454	4.66427	2.3925	0.883814	2.14873	5.11607	3.16639	0	0	0	0	0	0.387553	0	0.387553	0	0	0	0	1.21398	0.883814	0.666157	0.883814	1.5659	0	2.51454	0.883814	4.47847
ICSI	TE	2.93386	4.06188	2.04792	2.75564	1.87552	4.66883	3.43644	1.77671	1.23988	5.84985	5.09401	1.77671	2.32307	0	0.478591	0	0	0.478591	0.478591	0	0	0	0	0.478591	0	1.77671	0	0	0	0	1.96543	4.18127
ICSI	TE	4.35347	3.28026	3.55849	3.55849	2.25419	4.45755	1.34613	3.55849	3.55849	5.3535	3.95442	1.89987	0	0	0	0	0	0	0	0	0	0	1.34613	1.34613	1.34613	2.25419	0	1.34613	0	0	0	3.38185
ICSI	EPI	1.49327	1.59832	0.686215	1.37588	2.00286	2.29007	1.08936	0.686215	1.08936	4.79431	2.51294	0.400849	0	3.7	1.49327	1.08936	1.49327	0	0	0	0	0.907966	1.934	0	2.69507	2.00286	2.55211	1.59832	0	3.05479	0	4.68214
ICSI	TE	3.07013	3.76473	1.99822	1.65835	1.94901	4.49088	2.08993	1.78491	2.76488	5.11664	3.8206	1.2469	0.723994	0.303224	0	0	0.723994	0.535578	0.535578	0	0	0.535578	0.535578	0.303224	2.74232	2.17393	0.303224	0	0	1.84265	0.303224	4.22393
ICSI	TE	2.31295	4.47152	3.28822	1.95578	1.39494	4.45402	0.92321	0.92321	0.92321	6.10279	3.44512	0	0	0.92321	0	0	0	0	0	0	1.39494	0	0	0.92321	0	0	0	1.95578	0	0	0.92321	4.41809
ICSI	TE	3.22332	4.01373	1.84256	2.8534	1.23895	4.62839	2.92169	1.45146	1.45146	5.24814	4.49626	1.62662	0	0	0	0.342644	0.342644	0	0	0	0	1.23895	0	0.342644	1.11295	0.597371	1.23895	1.7039	0	2.25989	0.800207	4.05707
ICSI	TE	3.10958	4.13451	1.60243	3.39937	3.19434	4.35062	3.09173	1.60243	2.61654	5.51513	5.05262	3.01696	2.38993	0	0	0.333977	0	0.333977	0	0	0	0.783688	0	0	0	1.99391	0.333977	0	0	1.60243	1.99391	4.13451
ICSI	TE	3.64695	4.22559	2.53319	2.38657	2.71932	4.48409	2.4985	2.87618	2.16666	5.76979	4.63246	2.34628	0	0.357251	0	0.357251	0	0	0	0	0	0	0	0	0	1.38773	0	0	0	0.357251	1.94756	4.09146
ICSI	TE	3.83212	4.28444	1.98141	3.68656	3.1152	4.3034	1.76873	1.88071	1.32948	5.97166	5.30031	2.60313	0	0	0	0	0	0.527549	0	0	0	0	0	0.527549	0.871103	0	0	0	0	1.12633	0.871103	3.89058
ICSI	EPI	1.87006	1.16173	1.16173	0.740856	2.28053	2.02636	0	0.740856	0.740856	4.25074	2.57071	2.28053	0	1.45703	0	0	0	0	0	0	0	0	0	1.16173	3.22486	2.57071	1.87006	2.28053	1.68472	2.97866	1.16173	4.99042
ICSI	TE	2.28705	3.14046	0	3.0399	2.03266	3.99037	0	0	1.16673	6.43362	3.39279	3.65312	1.16673	0	0	0	0	0	1.16673	0	0	0	0	0	1.16673	0	0	0	0	1.16673	0	4.71468
ICSI	TE	4.32679	2.45715	2.97936	0	0	3.57466	0	1.84621	1.29961	5.39256	2.45715	1.29961	0	0	0	0	0	0	0	0	0	0	0	0	0	0	0	0	0	0	0	3.89226
ICSI	TE	3.19822	3.77354	1.06626	3.08875	2.5697	4.8061	1.42892	1.57049	1.99448	5.23115	4.72501	0.819635	0	0.491542	0	0	0	0	0	0	0	0	0	0	1.42892	0	0	1.06626	0	0.819635	2.07734	3.66587
ICSI	TE	3.70125	4.10381	2.17134	3.65209	2.53806	4.32364	1.44398	1.27816	1.71065	5.66242	5.29724	2.48554	0	1.82132	0	0.830737	0	0.830737	0	0	0	0	1.82132	2.01157	1.07926	1.44398	1.27816	0	0	0	2.48554	4.04887
ICSI	TE	3.87783	3.85666	2.09004	3.13614	1.88205	4.12687	2.0254	2.87361	2.75216	5.02099	4.08519	2.4089	0.699216	0.225575	0	0	0	0.225575	0.225575	0	0	0	0.225575	0.225575	1.39538	0.923569	0	0	0	2.17978	1.39538	3.92887
ICSI	TE	3.92268	3.77182	3.10143	3.00105	0.881827	4.4534	2.08896	3.06907	3.13276	5.14071	3.73872	0	0	0	0	0	0	0	0	0	0	0	0	0	0.53512	1.13878	0.53512	0.53512	0	1.13878	1.78399	4.14747
ICSI	TE	4.03139	3.92424	2.90001	3.92424	1.57205	4.37246	1.9058	2.90001	2.15559	5.58442	3.84584	2.3553	0	0	0	0	1.06755	1.57205	0	0	0	0	1.06755	0	0	3.09062	0	0	0	2.15559	0	3.76077
ICSI	TE	3.19601	3.94691	1.08279	3.51299	1.92552	4.35432	2.24734	2.31387	1.59042	5.63108	5.14109	2.49043	0.833748	0.50136	0	0	0	0	0.833748	0	0.50136	0	0	1.28201	0.833748	2.09932	0	0	0	1.71501	1.71501	4.05411
ICSI	TE	3.32751	4.25956	2.50379	3.17215	2.19951	4.53083	2.59763	1.75998	2.0037	5.51356	4.71567	2.98812	0	1.68849	0	0	0	0.337206	1.68849	0	0	0	0	0	1.52807	2.98812	1.61149	0	0	2.40023	2.68341	4.27642
ICSI	TE	4.10155	4.12966	3.51844	4.2953	2.94909	3.8051	3.43874	2.80364	2.56948	5.66537	2.42802	1.8194	1.8194	0	0	0	0	0	0	0	0	0	0	0.621309	0	1.2765	0.621309	0	0	0	0.621309	2.50125
ICSI	TE	3.78813	2.87862	3.11737	3.54326	2.56439	2.87862	3.89122	3.39392	1.75735	5.96503	2.3603	2.3603	0	0	0	0	0	0	0	0	0	0	1.22335	0	1.75735	0	1.22335	0	0	0	0	2.3603
ICSI	TE	3.44171	4.03319	3.59128	3.93965	2.40515	4.27055	2.78007	0	1.79842	6.46317	3.44171	1.79842	2.40515	0	0	0	0	0	0	0	1.79842	0	0	0	0	0	0	0	1.79842	0	0	1.79842
ICSI	TE	3.26197	2.91113	2.166	3.89733	2.91113	3.52118	2.53251	1.07529	2.80012	6.1324	3.72684	2.166	1.58138	0	0	1.07529	0	0	0	0	1.07529	0	0	0	0	0	0	0	0	1.07529	1.58138	2.91113
ICSI	TE	3.95674	3.95674	3.38413	4.31856	1.90188	3.38413	3.04189	3.04189	2.51745	5.60462	1.90188	1.90188	2.2563	1.34788	0	0	0	0	1.34788	0	0	0	0	1.34788	1.34788	2.2563	1.90188	0	0	0	1.34788	2.72433
ICSI	TE	4.3077	4.0576	3.45992	4.60807	2.29273	3.52249	3.73971	3.27095	3.27095	5.37535	3.13168	1.86843	1.86843	0.86269	0	0.521625	0.521625	0	0	0	0	0	0	0.521625	0	1.487	0.86269	0	0	0.521625	0.521625	2.42227
ICSI	TE	4.51874	3.3687	3.31023	5.05017	3.11098	3.4763	3.85407	2.65294	2.65294	6.23575	2.86189	0.974355	0.974355	0.974355	0	0	0	0	0	0	0	0	0	0	0.974355	0.974355	0.974355	0	0	0	0	1.78312
ICSI	TE	4.38694	3.93041	3.65456	4.77797	2.98696	4.0932	3.33257	3.44311	3.54264	5.64679	2.52243	2.02127	1.23996	0.598007	0	0	0	0	0.598007	0	0.969635	0	0	0.598007	0.598007	1.23996	0.969635	0	0	0.598007	0.598007	2.38157
ICSI	TE	4.0555	4.16697	3.37953	4.69948	1.71147	3.11579	3.34012	2.60099	3.11579	5.64297	2.05485	2.51307	2.41667	0	0	0	0	0	0	0	0	0.758127	0	0	0	1.89783	0	0	0	0	1.48225	1.71147
ICSI	EPI	2.12995	2.49499	2.32903	3.06291	1.04858	2.32903	1.04858	0	2.63729	4.53989	1.88111	0	0	0	1.04858	0	0	1.04858	0	0	1.04858	0	0	3.14601	3.58957	4.29443	4.21552	1.88111	2.76183	2.76183	3.06291	4.8733
ICSI	TE	4.21873	4.30842	3.39087	4.46677	2.35744	3.07831	3.33569	3.21526	2.49798	5.62889	2.19388	0	1.43221	0	0	0	0	0	0	0	0	0	0	0	0	0.953194	0	0	0	0	1.99822	2.19388
ICSI	TE	3.83028	4.00898	3.41112	4.4618	2.30409	3.67159	2.94603	2.67571	2.30409	5.76451	3.33382	2.04915	1.17982	1.17982	0	0	0	0	0	0	0	0	0	0	1.17982	0	0	0	0	0	1.17982	2.30409
ICSI	TE	4.03372	3.53463	3.25663	4.55703	1.32801	3.53463	3.25663	2.23223	2.49272	5.99244	3.01626	1.87902	0	2.49272	0	0	0	0	0	0	0	0	0	0	1.32801	1.32801	0	0	0	0	0	2.23223
ICSI	TE	4.15341	4.03034	3.2883	4.66951	2.83143	3.2883	3.75577	3.19214	3.02796	5.80348	2.38209	1.24037	2.26167	0	0	0	0	0	0	0	0	0	0.801302	1.24037	0.801302	2.12473	0.801302	0	0	0	1.54443	2.12473
ICSI	TE	4.61512	4.43478	2.96183	4.56435	2.77259	3.53612	3.79174	3.19185	3.04452	6.01045	0.980829	1.79176	2.77259	0.980829	0	0	0	0	0	0	0.980829	0	0.980829	0	0	0	0	0	0.980829	0	0	2.53897
ICSI	TE	3.53257	4.68569	4.33442	4.30496	2.92922	3.04105	3.35608	2.86824	3.35608	5.62279	1.46353	1.46353	2.65919	0	0	0	0	0	0	0	0	0	0	0	0.745296	1.16756	0	0	0	0	1.46353	1.87722
ICSI	TE	4.5019	4.06383	3.79828	4.40015	1.58468	2.53633	3.79828	3.22827	2.45649	5.58947	2.86108	1.76596	1.07802	0	0	0	0	0	0.677746	0	0	0	0.677746	0	0.677746	0	0.677746	0	0	0	1.07802	1.91936
ICSI	TE	3.48974	3.9542	3.98349	4.21443	2.25399	3.51311	2.93526	2.07638	2.4724	5.42635	2.33222	1.41105	1.20153	0	0	0	0	0	0	0	0.573835	0	0.573835	0.936142	0	1.41105	1.20153	0.573835	0.936142	0	0.936142	2.33222
ICSI	TE	4.41038	3.07591	2.69326	4.52121	1.87363	3.39911	3.25052	2.69326	2.36517	5.89553	1.63587	0	2.22655	0.866251	0	0	0	0	0	0	2.06558	0.866251	0	0	1.32334	0.866251	0	0	0	0	0.866251	1.32334
ICSI	TE	4.0483	3.61178	4.56	4.29134	1.70547	3.54904	2.30338	3.41035	2.04847	5.68276	2.30338	1.70547	2.94528	0	0	0	0	0	0	0	0	0	0	1.17927	0	0	1.70547	0	0	0	0	2.50634
ICSI	TE	4.5694	3.82897	4.19685	4.58344	2.21752	3.73583	3.82897	3.59639	3.85818	5.65154	1.62772	1.31592	0.860393	0.860393	0	0	0	0	0	0	1.62772	0	0	1.31592	1.62772	1.62772	1.31592	0	0	0	2.05674	1.31592
ICSI	TE	4.90579	4.09419	3.65169	4.17981	2.46177	3.78197	2.46177	1.85047	0	6.03858	1.85047	1.85047	1.85047	0	1.85047	0	0	0	0	0	0	0	0	0	0	2.8384	0	0	0	0	1.85047	1.85047
ICSI	EPI	1.2566	1.56238	2.60766	2.1448	1.2566	0.813914	0.813914	1.2566	2.92285	4.17582	0.813914	0.813914	0	0	1.2566	0	0	0	0	0	0	0	0	3.55339	3.58873	4.54327	4.25021	2.51045	3.04963	2.40277	3.21397	4.87093
ICSI	TE	5.05527	3.99585	3.61881	4.14173	1.66199	2.76909	3.35876	2.25544	2.76909	5.75878	2.00211	2.00211	1.66199	0	0	0	0	0	0	0	0	0	0	0	0	1.66199	1.14259	0	0	0	1.14259	2.4574
ICSI	TE	3.69109	4.21139	2.17676	3.69109	1.59104	2.54369	3.47416	1.59104	3.69109	5.78516	2.54369	0	0	0	0	0	0	0	1.59104	0	0	0	0	1.59104	0	1.59104	0	0	0	0	0	0
ICSI	TE	4.14929	4.54948	3.12834	4.78364	4.24316	3.36988	1.97947	1.41572	3.25639	6.27534	1.97947	0	1.97947	0	0	0	1.41572	0	0	0	0	0	0	0	0	0	0	0	0	0	0	3.47179
ICSI	TE	3.28649	3.78225	4.30346	5.44992	3.56478	3.56478	2.25999	3.56478	3.56478	5.61915	2.25999	0	3.28649	0	0	0	0	0	0	0	0	0	0	1.6661	0	2.25999	1.6661	0	0	0	2.25999	1.6661
ICSI	TE	4.70506	3.95128	2.86224	4.35032	1.70478	2.86224	2.44238	2.44238	3.15704	5.88892	1.70478	1.38632	0.916315	0	0	0	0	0	0	0	0	0	0	0.916315	0	0.916315	0	0	0	0	0	1.70478
ICSI	EPI	0.776993	1.20891	2.78957	2.08561	0.776993	1.20891	0.776993	2.34175	2.08561	4.78471	0	0.776993	0	2.34175	0	0	0	0	1.20891	0	0	1.74041	0	2.44879	3.68317	4.82324	4.93907	3.04327	3.2902	2.92444	4.30197	4.97218
ICSI	TE	4.77729	3.84938	1.90887	4.53182	3.78626	4.39983	2.73201	3.04971	3.39207	5.85393	3.48432	2.26366	1.35396	0	0	0	0	0	0	0	1.90887	0	0	0	0	1.90887	0	0	0	0	0	2.525
ICSI	TE	4.7578	4.02228	3.23859	4.37147	3.48115	4.21204	1.50401	3.76111	2.78287	5.58716	3.935	2.70797	1.92174	0	0	0	0	0	0	0	0	0	0	0	1.20391	1.50401	0.773141	0	0	0	0	2.70797
ICSI	PE	1.65534	1.65534	1.99501	2.2481	0.722083	0.722083	1.42939	1.83953	0.722083	4.27575	1.13701	0.722083	0	4.23059	3.05001	3.09894	1.42939	2.12954	0.722083	2.4499	1.83953	0	4.00723	0.722083	1.83953	0	0.722083	0	0	1.42939	1.42939	4.30476
ICSI	EPI	3.10734	3.60011	3.92875	3.77787	2.09439	2.09439	2.09439	2.09439	0	4.86112	0	0	0	0	0	0	0	0	0	0	0	0	0	2.72399	3.38378	3.92875	4.05982	2.09439	0	2.09439	3.10734	4.17568
ICSI	TE	4.13023	3.68739	3.71034	4.34415	3.06327	3.45303	1.88144	3.18548	1.88144	5.43407	4.03652	2.56902	1.33011	0	0	0	0	0	0	0	0	0	0	0	0.656044	0	1.04883	0	0	0	0	2.01358
ICSI	TE	4.28776	3.8683	2.91148	4.09358	2.9905	3.39186	3.13196	2.82567	2.68135	5.40133	3.8994	3.16441	1.95254	0	0	0	0	0	0	0	0	0	0	0	0.562938	0.562938	0	0	0	0.562938	0.920939	2.44941
ICSI	TE	4.01682	4.25141	2.60879	3.98809	2.9352	3.49592	3.46361	3.4131	2.75236	4.8177	3.39568	1.91206	2.68315	0	0	0	0	0	0.421518	0	0	0	0	0.421518	0.421518	0.421518	0	0	0	0	0	2.84796
ICSI	TE	3.58942	2.95562	2.89034	4.10261	2.37154	3.52	1.5353	0	2.4789	5.78071	4.3021	2.1145	0	0	0	0	0	0	0	0	0	0	0	0	0	0	1.23212	0	0	0	0	3.18099
ICSI	TE	4.03419	4.00013	3.26675	4.39559	2.85629	3.46266	2.65631	3.24241	2.85629	5.21775	4.02296	2.34753	1.2592	0	0	0	0	0	0.815938	0	0	0	0.488978	0	1.06193	1.2592	0	0	0.488978	0	1.06193	2.34753
ICSI	TE	4.07228	3.8213	1.88448	3.54089	2.97603	3.59343	0	2.76556	2.76556	5.50797	3.64335	2.76556	1.55223	0	0	0	0	0	0	0	0	0	0	0	0	1.88448	0	0	0	1.05117	1.88448	3.14982
ICSI	EPI	2.18329	2.04774	3.108	2.40924	1.17869	0.753801	1.17869	1.8909	2.50558	4.25921	0	0	0.753801	0	0	0	0	0	1.17869	0	0	0	0	3.8995	3.58009	4.43384	3.96562	2.59344	2.94449	2.30263	3.75249	4.59391
ICSI	TE	3.87513	4.09723	1.83149	3.5251	3.43273	3.99233	1.9448	3.05512	1.17776	5.77326	3.62973	2.44117	3.01919	0	0	0	0	0	0.559061	0	0.559061	0	0	0.559061	0	0.559061	0.559061	0	0.559061	0	0	2.81718
ICSI	TE	3.87284	3.87284	2.36366	4.37082	3.00863	2.95437	3.00863	3.06009	2.95437	5.52694	3.85034	2.83613	0.727537	0	0	0	0	0	0	0	0	0	0	0.727537	0	1.43745	0.727537	0	0	0	2.13887	2.897
ICSI	TE	4.01434	3.81615	2.74433	4.22551	3.04053	3.72807	3.00322	2.52494	2.92415	5.26011	4.01434	3.37904	2.06612	0.92902	0	0	0	0	0	0	0	0	0	0	0.568725	0.568725	0.92902	0	0	0.568725	1.57486	2.83828
ICSI	TE	3.45811	3.30627	2.6687	3.95982	2.29732	3.57435	2.62915	3.57435	2.6687	4.97479	2.77875	2.23946	1.5922	0	0	0	0	0	0	0	0	0	0.444185	0.444185	0.984942	0.444185	0.984942	0	0	0	1.17461	3.24281
ICSI	TE	3.38943	3.23113	2.57674	4.00416	2.43518	3.85041	1.82599	2.86191	2.43518	5.43134	3.77367	2.57674	0.624951	0	0	0	0	0	0.624951	0	0	0	0	0	0.624951	1.49797	0.624951	0	1.00661	0	2.43518	3.83177
ICSI	TE	3.38286	3.72113	1.74789	3.20731	1.21528	3.77694	3.38286	1.21528	1.21528	6.15381	2.09356	1.21528	1.21528	0	0	0	0	0	0	0	1.21528	0	1.21528	0	0	1.21528	0	0	0	0	0	2.09356
ICSI	TE	3.80019	2.87427	3.23577	4.66737	3.23577	3.74096	3.18389	2.6287	2.00524	5.52819	3.61082	1.58037	1.58037	0	0	0	0	0	0.826619	0	0	0	0.826619	0.826619	0	0	0.826619	0	0.826619	0	1.27289	2.71743
ICSI	EPI	1.89152	2.14077	2.34012	2.64868	1.05657	2.34012	1.55877	2.98391	1.89152	4.6097	1.55877	2.64868	0	2.64868	0	0	0	0	0	0	0	0	0	1.55877	2.98391	1.05657	1.05657	1.89152	0	0	2.98391	3.90779
ICSI	TE	3.85622	4.08815	2.97116	3.85622	2.79903	3.85622	2.32799	1.97012	2.32799	6.03447	2.97116	1.40751	2.59099	0	0	0	0	0	0	0	0	0	0	0	0	0	0	0	0	0	0	3.35939
ICSI	TE	4.45835	3.15527	2.8167	4.50907	2.94272	3.66819	2.04612	2.67246	2.94272	6.05848	4.0842	2.50386	1.1774	0	0	0	0	0	0	0	0	0	0	0	0	1.70327	0	1.1774	1.1774	1.1774	1.70327	3.15527
ICSI	EPI	1.45189	2.3808	3.17381	1.86439	0	1.45189	0	2.64509	1.86439	4.01674	0.737352	0.737352	0.737352	0.737352	1.45189	0	0	0	0	0	0	0	0	3.82223	4.19605	4.46753	4.09236	2.47687	3.61046	3.21842	3.9969	5.02042
ICSI	EPI	2.02695	0.840784	2.65196	2.32506	1.29098	0.840784	0	2.55441	2.55441	3.93361	0	0	0	0	0	0	0	0	0	0	0	0	0	3.70242	4.22285	4.84847	4.33253	2.96808	3.35626	0.840784	2.55441	4.80625
ICSI	TE	3.28254	4.20232	1.97929	3.88817	1.64062	3.38152	3.82971	2.74434	2.4923	5.3649	4.12697	3.01582	1.87863	0	0.526539	0	0	0	0	0	0	0	0	0	1.12467	0.869671	1.12467	0	0.526539	0.526539	1.12467	2.78793
ICSI	TE	4.78922	3.84873	3.22128	3.99983	3.67066	4.01967	1.68168	2.79185	2.4796	5.45976	3.22128	2.85674	2.02312	0	0	0	0	0	0	0	0	0	0	0	0.738909	0	0	0	0.738909	1.15917	1.15917	2.56727
ICSI	TE	3.64771	4.32775	2.33666	4.40677	2.98028	3.47059	1.41477	1.97839	1.41477	6.07319	4.44406	2.80806	2.33666	0	0	0	0	0	0	0	1.41477	0	0	0	0	1.41477	0	0	0	0	1.41477	4.28576
ICSI	TE	3.7752	3.57781	3.72511	4.09332	1.51524	3.00433	2.25352	2.67359	0	5.08879	2.00025	2.67359	2.32545	0	0	0	0	0	0	0	0	1.34558	0	0	0	0.536553	0.883851	0	0	0	1.51524	2.85257
ICSI	TE	4.13526	3.90585	3.32895	4.52155	3.00671	4.04971	3.28195	2.52832	2.52832	5.55015	3.12603	1.57777	1.81246	0.82478	0	0	0	0	0	0	0	0	0	0	0	1.57777	0.82478	0	0	0	0	3.4168
ICSI	TE	4.01004	3.94671	3.05899	4.22955	2.88601	3.80658	0	2.88601	2.88601	6.25802	4.01004	1.47804	0	0	0	0	0	0	0	0	0	0	0	0	1.47804	1.47804	0	0	0	0	0	1.47804
ST	TE	4.589	4.42574	3.86242	5.25518	3.19008	3.42238	3.35078	4.02624	3.98773	5.29845	2.88694	1.99496	1.13697	0	0	0	0	0	1.13697	0	0	0	0	0	0	0	0	0	0	1.13697	0	1.65529
ST	TE	3.65791	4.1861	2.84441	4.5004	3.05586	4.26497	3.8183	3.50805	4.07787	5.34133	2.57594	1.30795	1.30795	0	0	0	0	0	0.854114	0	0	0	0	0	0	0	0	0	0	0	0.854114	2.34613
ST	TE	3.29743	3.08349	2.81096	3.97191	0	2.81096	3.47357	2.43512	0	5.05789	1.82594	0	0	2.43512	0	0	0	0	0	0	0	0	0	0	0	0	0	0	0	2.43512	1.82594	2.43512
ST	TE	4.21298	3.68	2.46259	4.46454	2.63061	3.68	3.68	3.01177	2.77441	5.48673	1.14646	2.00702	1.66658	0	0	0	0	0	2.00702	0	0	0	0	0	0	1.66658	0	0	1.14646	2.26052	1.14646	1.66658
ST	TE	3.81632	3.81206	3.12816	4.14035	3.12816	3.65518	3.40697	3.74128	3.36779	4.51756	2.45326	2.62114	1.40885	0	0	0	0	0	1.00753	0	1.13951	0	0	0	0.176641	0.176641	0.176641	0	0	0.457176	1.07569	2.12127
ST	TE	3.88549	4.51831	1.85217	4.48098	2.75858	4.20211	3.8716	3.52381	3.41953	4.80875	2.20392	0.851607	0.851607	0	0	0	0	0	0.513844	0	0	0	0	0	0.513844	0	0	0	0	0	1.7408	2.34218
ST	TE	3.54487	3.24516	2.94121	3.60761	2.04473	3.15374	3.15374	1.1763	2.29952	4.74806	2.04473	1.70196	1.70196	1.1763	1.1763	0	0	0	1.1763	0	0	0	0	0	2.5024	0	0	0	0	2.67098	0	0
ST	TE	4.36004	3.97313	2.91146	4.85577	3.10219	4.43147	3.97313	3.67959	3.52151	5.19645	2.16631	3.46274	0	0	0	0	0	0	1.07552	0	1.58166	0	0	0	0	1.07552	0	0	0	0	1.07552	2.67557
ST	EPI	1.78516	3.376	2.88047	2.70931	1.336	2.3907	2.21873	1.07878	1.49309	3.5071	0.622029	1.336	0.622029	0.1953	0	0	0	0.830321	1.336	0	0.1953	0	0	0.622029	2.84349	0	1.49309	0	0	3.76752	2.84349	3.09722
ST	TE	4.93293	4.11292	3.98172	5.21428	2.91974	3.7156	3.58554	2.1419	3.77479	5.32994	1.25425	0	1.79349	0	0	0	0	0	0	0	0	0	0	0	0	0	0	0	0	0	0	1.25425
ST	TE	2.69146	2.86242	1.32193	3.00838	1.32193	2.22484	2.22484	1.872	0	4.07352	0	0	0	0	0	0	0	0	2.86242	0	3.80689	0	0	0	1.32193	1.32193	0	0	0	0	0	0
ST	TE	4.03349	4.39303	2.18858	4.74106	2.96969	3.65408	3.98559	3.09679	3.03526	5.33901	2.38905	2.25996	0	0	0	0	0	0	1.83764	0	0.841748	0	0	0	0	0	0.506944	0.506944	0	1.09213	0	1.60166
ST	TE	2.23307	3.84602	2.60215	3.08288	0	3.53555	2.87113	2.60215	1.64176	4.69382	1.64176	1.64176	0	1.64176	0	0	0	0	3.08288	0	0	0	0	0	0	0	0	0	0	2.23307	2.87113	1.64176
ST	TE	2.75343	2.2842	0	2.54609	0	1.371	1.92841	1.371	3.50652	4.45712	1.371	0	0	0	0	0	0	0	1.371	0	3.50652	0	0	0	0	0	0	0	0	1.371	0	0
ST	TE	3.04551	3.04551	2.39884	3.79275	2.03778	2.39884	2.66355	0	2.39884	4.2637	1.46713	2.03778	0	0	0	0	0	0	4.0557	0	1.46713	0	0	0	0	0	0	0	0	2.03778	1.46713	0
ST	TE	3.63772	3.7881	1.96956	3.9188	2.97054	3.46065	3.24532	1.96956	3.46065	5.73456	0	0	0	0	0	0	0	0	0	0	0	0	0	0	0	0	0	0	0	1.96956	1.96956	0
ST	TE	4.40698	4.60261	3.88102	4.19263	2.65974	3.67913	3.36215	2.74461	3.29406	5.02988	3.24595	0.490406	0	0	0	0	0	0	0.490406	0	0	0	0	0	0	0	0	0	0	0.490406	0.490406	1.99195
ST	TE	3.32164	3.14651	1.69579	3.60026	1.69579	2.93406	2.93406	0	1.69579	5.02607	1.69579	2.29273	0	0	0	0	0	0	3.99658	0	1.69579	0	0	0	0	0	0	0	2.66395	0	0	1.69579
ST	TE	3.74711	3.94571	3.5374	4.1888	2.74016	3.70981	3.77717	3.15744	3.31023	4.90164	3.05314	1.12165	1.41218	0	0	0	0	0	0.93705	0	0	0	0	0	0	0	0	0	0	0.230111	0.230111	2.59671
ST	TE	4.07071	4.07538	3.01915	4.1516	2.93535	4.17717	3.23518	3.13298	3.01915	4.92628	1.51856	3.22432	1.911	0	0.242381	0	0	0	0.242381	0	0.242381	0	0	0	0.242381	0	0	0	0	0.242381	0.242381	2.74321
ST	TE	3.94352	3.83252	2.10761	4.71165	2.30615	4.04343	4.21751	2.47172	2.94819	6.02788	2.10761	1.52916	1.52916	0	0	0	0	0	1.52916	0	0	0	0	0	1.03217	0	0	0	1.03217	0	0	2.61374
ST	TE	1.50202	2.70559	0	2.43994	2.07713	2.07713	0	2.43994	2.07713	3.67373	0	0	0	0	2.07713	0	0	0	3.58095	0	0	0	0	0	0	2.07713	0	0	2.07713	0	0	0
ST	TE	4.5825	4.39334	3.22164	4.65376	0	3.81303	4.332	4.23926	3.97009	4.85645	2.45018	1.9821	0.392977	0	0	0	0	0	0.674357	0	0	0	0	0	0	0.392977	0	0	0	0	0	1.07348
ST	TE	4.24929	4.67073	2.33379	4.61261	2.82694	4.20939	3.61555	3.4386	3.6007	5.16013	1.95	2.22147	2.02508	0	0	0	0	0	0.437002	0	0.437002	0	0	0	0	0.437002	0	0	0	1.16072	0	1.78045
ST	TE	4.53492	4.49095	3.36956	4.14544	2.56711	4.00963	2.56711	3.13774	3.97259	4.84651	0	0	1.61131	0	0	0	1.10017	0	1.10017	0	1.10017	0	0	0	1.10017	0	0	0	0	0	0	0
ST	TE	3.96578	4.01969	2.43675	3.95385	3.28362	3.89192	3.85283	3.49449	3.80753	4.67504	2.77431	2.81263	0.189559	0	0	0	0	0	1.12725	0	0	0	0	0	0.189559	2.67873	0	0	0	0.811951	0.348847	2.36094
ST	TE	4.46791	4.08085	3.51021	5.05345	2.04315	4.4419	3.96044	3.79878	4.11796	5.39523	2.29789	1.88642	1.47188	0	0	0	0	0	0	0	0.751012	0	0	0	0	0	0	0	0	1.47188	0.751012	1.70048
ST	TE	4.29255	4.2776	3.81738	4.40467	2.3763	4.32178	3.84096	3.23524	4.24703	4.86004	2.78439	3.41098	1.44809	0	0	0	0	0	0	0.433404	0.433404	0	0	0	0	2.15118	0	0	0	0.734768	1.67522	1.15373
ST	TE	3.01682	3.29219	3.29219	4.08225	0	3.50787	3.29219	3.50787	2.63554	6.59677	3.68519	0	0	0	0	0	0	0	0	0	0	0	0	0	0	0	0	0	0	0	0	0
ST	TE	3.99598	4.3774	2.29756	4.26718	3.44571	3.86424	3.61413	3.61413	3.73561	5.1876	3.67266	3.0954	0.277357	0	0.277357	0	0	0	1.50763	0	0.672389	0	0	0	0	0	0	0	0	0.494253	0.277357	2.23115
ST	TE	3.60596	4.21742	2.64851	4.19967	2.23616	4.97167	3.38958	2.35624	3.11308	5.99683	2.23616	2.09966	1.94154	0	0	0	0	0.785681	0.785681	0	2.09966	0	0	0	0	0	0.785681	0	0	0.785681	1.22018	2.87439
ST	TE	4.3025	4.02186	2.69749	4.22708	1.60039	4.14551	3.70947	2.01456	3.12467	4.92323	3.54435	2.93372	0	0	0.24881	0	0	0	0.24881	0	1.75828	0	0	0	0	2.4382	0	0	0	0.447883	2.41322	1.47932
ST	TE	4.04807	4.11618	3.06455	4.39783	3.10793	3.86675	3.49839	3.27383	3.48392	4.85621	2.8959	2.93451	0.782754	0	0.213091	0	0	0	0.388655	0	0	0	0	0	0	0.885825	0	0	0	0.388655	1.66297	2.67672
ST	TE	1.2881	1.50434	0	2.18354	0.628767	1.68203	1.9639	0.628767	0.628767	3.71998	0.628767	0	0	0	0	0	0	0	3.74097	0	0	0	0	0	0	1.01182	0	0	0	0.628767	0	0.628767
ST	TE	3.30469	4.06294	1.20371	4.54646	2.07911	3.92325	4.11187	2.62673	2.442	5.18328	2.88538	1.01136	0	0	0	0	0	0	0.772988	0	0	0	0	0	0	0	0	0	0	0	0	2.49148
ST	TE	4.76153	4.81757	3.28134	5.19451	2.67274	4.86025	2.98929	2.46672	3.50709	5.51213	3.22935	2.84349	0	0	0	0	0	0	0	0	1.61818	0	0	0	0	3.22935	0	0	0	0	0	2.04638
ST	TE	3.5568	4.12673	2.18816	4.77236	1.42732	3.74189	3.43693	2.67152	2.77544	4.98843	0.949245	0	0.583265	0	0	0	0	0.583265	0.583265	0	0	0	0	0	0	1.87842	0	0	0	0	0	1.42732
ST	TE	4.32118	4.77178	3.31148	4.429	2.858	3.65978	3.9033	3.85911	3.79698	5.14987	2.93678	0	0	0	0	0	0	0	0.538949	0	0	0	0	0	0.538949	0	0	0	0	0	0.538949	1.66492
ST	TE	4.51561	2.68581	3.34428	4.39343	1.42423	2.88059	2.93791	2.44369	3.04354	5.23177	0.718594	3.04354	0	0.718594	0	0	0	0	0	0	0	0	0	0	0.718594	0	0	0	0	0	0	2.24203
ST	TE	2.34843	3.24337	2.14889	3.83842	2.34843	2.34843	2.65724	2.14889	2.14889	4.54114	1.06258	0	1.06258	0	0	0	0	0	2.51471	0	2.51471	0	0	0	0	1.06258	0	0	0	1.89934	1.06258	1.06258
ST	TE	3.26746	1.9894	0	3.66014	1.9894	2.61171	3.48295	1.9894	2.61171	5.144	1.9894	0	0	0	0	0	0	0	2.61171	0	0	0	0	0	0	0	0	0	0	0	0	0
ST	TE	2.41658	1.68169	2.11518	3.30498	1.68169	2.41658	1.92174	1.68169	2.41658	4.24185	0	1.68169	1.36518	0	0	0.899435	0.899435	0	3.9796	0	0.899435	0	0	0	0	2.91769	0	0	0	0	0	2.27719
ST	TE	2.72221	2.72221	2.72221	2.34908	0	2.34908	2.34908	2.34908	1.74711	3.97251	0	0	1.74711	0	0	0	0	0	2.34908	0	1.74711	0	0	0	0	0	0	0	0	0	0	0
ST	TE	3.39573	3.20873	2.21288	3.78612	1.11038	3.54834	3.61899	1.71917	2.31844	4.87079	2.36731	1.4799	3.24243	0	0	0	0	0	0.517902	0	0.156684	0	0	0	0	0	0	0	0	0.517902	1.58952	0.411366
ST	TE	2.27906	2.67757	1.88393	3.14919	0.953233	2.67757	2.56153	2.43023	1.75479	4.38086	0.586142	0	0.953233	0	2.19393	0	0	0	3.93601	0	0	0	0	0	0.953233	1.43226	0	0	0	0	0	1.43226
ST	TE	1.87536	1.87536	0	2.48876	0.867435	0.867435	1.63752	0	0.867435	2.94182	0	0	0.867435	0.867435	2.22838	0	0	0	4.02948	0	1.87536	0	0	0	0	0	0.867435	0	0	0	0	2.36702
ST	TE	2.11162	1.2298	1.76492	2.11162	0	2.36858	2.11162	2.11162	1.76492	3.61921	3.1261	0	0	0	2.57282	0	0	0	4.33122	0	2.36858	0	0	0	0	0	0	0	0	1.2298	0	2.74234
ST	TE	2.09484	1.84737	1.51778	2.60026	0	2.72447	2.45841	0	2.09484	3.92926	1.51778	0	0	0	0	0	0	0	3.60062	0	0	0	0	0	0	1.02282	0	0	0	0	0	0
ST	TE	1.67074	2.63536	0	2.01145	0	0	2.01145	1.14996	1.14996	2.90496	1.14996	1.14996	1.14996	0	0	0	0	0	4.88765	0	0	0	0	0	0	1.14996	0	0	0	0	0	0
ST	TE	1.53395	2.11299	0.793965	3.32025	1.53395	2.11299	2.11299	1.95455	1.53395	3.99516	0	0	0.793965	0	0	0	0	0	4.93581	0	0	0	0	0	0	0	0	0	0	0	0	0
ST	TE	2.84138	3.65477	3.32859	3.90032	1.85314	4.00366	2.84138	3.11437	2.84138	5.7463	1.85314	1.85314	0	0	1.85314	0	1.85314	0	1.85314	0	0	0	0	0	0	3.50492	0	0	0	0	0	3.32859
ST	TE	3.06795	3.39104	3.39104	3.99441	3.31952	4.13506	2.58766	3.15902	3.95593	5.80216	3.24248	2.58766	1.11507	1.11507	1.11507	1.62915	0	0	1.62915	1.11507	1.11507	0	1.96702	0	0	1.11507	0	0	0	0	1.11507	2.85636
ST	TE	3.89925	4.06124	2.97564	3.97191	2.59536	4.35528	3.38518	3.20123	2.76517	5.56141	3.03698	2.59536	1.97418	1.5519	0.806539	0	0.806539	0	1.5519	0	1.24711	0	1.5519	0	0.806539	1.78517	0	0	0	0	1.24711	3.46585
ST	TE	3.38779	3.29585	2.95492	4.336	2.63907	3.97031	3.68889	3.08192	3.08192	5.94857	2.95492	2.63907	0	2.17476	0	0	0	0	2.17476	0	1.28094	0	1.28094	1.28094	0	0	1.28094	0	0	1.28094	0	2.80942
ST	TE	4.23123	4.09364	2.75617	4.14164	2.54879	4.11793	2.84569	3.20206	3.00377	5.58466	2.92785	2.28683	0.905815	0.905815	0.905815	0.905815	0.905815	0	0.905815	0	0	0	0	0	0	0	0.905815	0	0	0	1.37318	2.84569
ST	TE	2.67202	2.8329	3.35968	3.16671	1.65041	3.49618	2.40711	2.24265	2.0457	4.92272	2.32826	0.610755	0.610755	0.610755	0.610755	0.610755	0	0	1.26001	0	0	0.987175	0.610755	1.65041	2.78209	4.02031	0.987175	0	0	0	1.93047	3.70292
ST	TE	3.41285	3.31876	2.19353	2.90096	1.4712	3.86604	2.69713	2.66847	2.38451	4.39553	2.93495	2.45893	0.814445	1.25728	0.487942	0.350169	0.487942	0	0.609012	0.190334	1.25728	0.190334	0.716995	0.814445	1.25728	1.06018	1.6869	0	0.814445	1.79703	1.76165	3.68351
ST	TE	3.9231	4.05798	3.14085	4.03085	1.87654	3.89649	3.28329	3.71464	3.24092	4.81318	3.54466	2.85483	0.366358	0.633897	0	0.366358	0.199863	0	0.509048	0.199863	0.744875	0	0.199863	0	0	1.23361	0	0	0.199863	0	1.01881	2.50822
ST	TE	4.29584	4.83864	3.18648	3.83898	2.82008	4.6446	2.97362	4.28311	4.05379	5.42699	2.56999	1.55022	0.656549	0.656549	0	0	0	0	1.04951	0	0.656549	0	1.33088	0	0	2.23571	0	0	0	0	1.55022	3.18648
ST	TE	4.16199	3.78624	3.09405	4.05172	2.79245	4.73613	2.79245	3.64662	3.35931	5.43746	3.42375	2.15877	0.671699	1.35395	0	0	0	0	1.5749	0	0	1.75575	0	0	0	0.671699	0.671699	0	0	0	1.06991	2.52499
ST	TE	4.42988	4.25234	3.81759	4.41776	2.40806	4.43589	2.57527	3.67445	2.40806	5.20685	3.62179	2.57527	1.51278	1.26076	0.409205	1.10608	0.409205	0	0.409205	0.409205	0.409205	0.923012	0.409205	0	0.698751	2.31265	0	0	0	0	2.31265	2.87274
ST	TE	3.99695	4.07328	3.08095	3.97692	2.79618	4.19427	2.84441	3.81235	3.66484	4.74153	2.99022	2.89043	0	1.06091	0	0.431597	0.238905	0	1.23219	0.238905	0.238905	0	0.238905	0	0	1.44416	0	0	0	0.238905	0.732094	3.09326
ST	TE	4.36173	4.42584	3.01299	4.41449	2.14599	3.8352	3.1017	4.25377	3.8352	5.01772	3.08025	1.89655	2.14599	0.881995	0	0.881995	0.386558	0	0.386558	0	0	0.386558	0.386558	1.06043	0	0.66465	0	0	0	0	0	2.91563
ST	TE	3.46658	4.20308	2.73397	3.80269	2.36047	4.32874	3.86494	3.03647	2.39021	5.49888	4.46641	3.87162	2.60082	0.494531	0	0.494531	1.17528	0	0.277529	0	1.95691	0	0.672738	0.277529	0.277529	0.494531	0	0	0	0.277529	1.86217	3.16591
ST	TE	4.13133	4.42147	1.61548	4.20614	3.01286	4.05047	3.84899	3.47928	2.11077	5.32661	2.84032	2.84032	0	0.591149	0	0.591149	0.591149	0	1.22911	0.591149	0	0	0.960163	0	0	0	0	0	0	0	0	2.93031
ST	TE	4.19074	4.59114	2.47193	4.21632	2.2578	3.95838	2.83218	4.07161	3.4602	5.23763	2.19625	1.60856	1.9033	0.997836	0.761555	0	0.761555	0	1.48723	0.451587	1.18882	0	0.997836	0	0	1.18882	0	0	0	0	0.451587	2.60695
ST	TE	3.8995	3.78424	3.11357	4.33407	2.4639	4.06623	3.19018	3.74267	2.94009	5.74546	2.60582	3.26135	1.02667	1.85243	0	1.02667	1.02667	0	1.02667	0	2.10011	0	1.02667	0	0	1.02667	0	0	0	0	0	2.29846
ST	TE	4.43973	4.10625	3.27676	4.39581	3.45277	4.21953	2.91662	3.74978	3.81606	5.35065	2.83451	2.79079	2.27617	1.1584	0.547126	0	0.547126	0	0	0	0.898761	0	0.898761	0.547126	0	1.36433	0	0	0	0	1.1584	2.95527
ST	TE	4.10638	3.7525	4.10638	4.82087	2.30752	4.21901	1.86092	3.61625	3.45846	5.82732	1.86092	1.86092	1.53035	1.03315	0	0	0	0	0	0	1.86092	0	0	0	2.10895	1.86092	0	0	0	0	0	2.61515
ST	TE	3.98701	4.19701	3.10947	3.73599	2.6982	4.35442	2.73972	3.51879	2.99024	5.35929	3.35711	2.14666	0.815084	0.488386	1.2581	1.06093	0	0	1.06093	0.815084	0.815084	1.56404	0.815084	0	0	0.815084	0.488386	0	0	0	1.42273	3.19041
ST	TE	4.16964	4.2941	2.67231	4.35883	3.08294	4.14083	2.48688	3.43427	3.18933	5.51512	3.86166	2.04597	1.04285	0.799691	0.47774	0	0	0	0.47774	0.47774	0.47774	0	1.40171	0.47774	0	1.66525	0	0	0	0	1.66525	3.61451
ST	TE	3.89604	3.61511	1.9496	2.94852	0	3.09516	2.30646	1.9496	1.38953	5.80641	2.77663	0	1.38953	1.38953	0	0	0	0	0	0	0	0	0	0	1.38953	0	0	0	0	3.43816	0	4.77496
ST	EPI	2.16422	2.79824	0.932781	1.96939	1.72717	1.72717	3.18319	0	1.40687	5.69367	1.72717	0.932781	0	1.72717	0	0	0	0	0.932781	0	0	0	0	0	0	3.18319	0	0	0	3.30346	0	3.78791
ST	TE	4.20536	4.16548	1.83124	4.64185	2.12086	3.74736	3.55736	4.03533	3.58682	5.36754	2.60859	2.935	0.717024	0.421446	0	1.13032	0.421446	0	0.421446	0.421446	0	0	0	0.421446	0	0.421446	0	0	0	0.421446	0	3.1131
ST	PE	2.03763	2.42586	1.59793	2.218	0.647039	2.95478	2.66339	2.0764	1.65748	4.22436	2.18443	1.13881	0.264894	3.91469	2.52774	3.28765	2.57503	1.53461	2.74458	1.71369	3.60518	2.39868	3.73635	0	0	1.39449	0	0	0	0.47411	1.31631	4.00155
ST	TE	3.90013	4.01286	3.16348	4.04053	2.16995	4.08848	3.03783	3.51401	3.3321	5.06663	3.53233	2.82292	0	0.482812	0.482812	1.05148	0	0	0.658005	0.482812	1.05148	0	1.15442	0	0.482812	1.33311	0.482812	0	0	0.658005	0.482812	3.21463
ST	TE	3.99092	4.31915	3.62459	4.45653	2.03314	4.40382	2.49018	3.62459	3.53194	5.52117	2.73323	2.49018	0	0.744953	0.744953	0	0	0	1.69109	0	0	0	0.744953	0.744953	0.744953	1.46303	0	0	0	0	0	2.86762
ST	TE	3.66851	3.87834	2.46316	3.965	1.82002	4.13782	3.09494	3.50332	2.49648	5.25732	4.01647	3.44158	0	0.585391	0	0	0	0	0.334933	0	1.82002	0	0	0	0	0	0	0	0	0	0	3.13033
ST	TE	3.81305	3.96327	3.41321	4.03068	3.093	4.18354	3.2278	3.21805	2.88387	5.09365	3.79671	2.8701	1.85366	0.550466	0.218884	0.550466	0	0	0.398356	0.218884	1.48741	0	0.903458	0.218884	0	1.08434	1.81457	0	0	0	1.43053	3.25648
ST	TE	2.12896	2.42078	2.72409	3.1201	1.18748	3.14494	2.31404	1.18748	1.9833	4.83893	3.38388	2.25607	0	1.48573	0	0	0.450884	0	0.760525	0	1.34768	0	1.18748	2.19453	0	0.450884	1.48573	0	0	2.79618	2.76078	4.49204
ST	TE	3.75266	4.22497	2.82712	4.5916	1.95387	4.52824	3.31399	3.0652	2.05578	5.31005	3.41847	1.95387	1.18509	1.18509	0.563603	0	0	0	0.563603	0.563603	0.563603	0	0.563603	0	0.563603	2.68279	0	0	0	0	1.56548	3.0999
ST	TE	4.22154	4.29284	3.23229	3.9709	2.66915	4.39107	3.26488	4.03228	3.05124	5.32268	3.09017	2.47738	1.64792	1.47176	0	1.2578	0	0	1.2578	0	1.64792	0	0	0.609346	0	0.609346	0	0	0	0	0.985241	2.7792
ST	TE	4.0077	4.13458	2.80976	3.97217	2.04414	3.94467	3.27524	3.71589	3.06375	4.75981	3.59823	2.83826	1.15083	0.215184	0.215184	0.392164	0.215184	0	0.673129	0.215184	2.24105	0	0.392164	0	0	1.41614	0	0	0	0.215184	0.215184	3.47233
ST	TE	4.30817	4.28361	3.47335	4.50566	2.24198	4.17886	2.77393	3.97546	3.45454	5.23253	2.46941	2.56627	1.52717	1.38736	0	0	0.470539	0	1.03054	0.470539	0.470539	0.470539	0	0	0.470539	1.38736	0	0	0	0	0.789236	2.30387
ST	TE	4.32234	4.39832	3.35043	4.40742	2.93638	4.34188	2.97508	3.42576	3.44966	5.4887	3.26896	2.76462	1.82544	1.37992	0.55598	0	1.17278	0	1.17278	0	1.17278	2.3672	0.55598	0	0	2.04029	0.55598	0	0	1.17278	1.93863	2.93638
ST	TE	3.54896	4.08154	2.78139	3.97805	3.5819	3.93346	3.28181	3.03497	3.54896	5.58559	3.14112	2.44083	0	0.772294	0	0.772294	0.772294	0	0	0.772294	1.20281	0	1.20281	0	0	1.73323	0.772294	0	0	1.50278	0.772294	3.23708
ST	PE	1.98716	2.11489	1.38172	2.36159	0.977018	2.39235	2.47931	2.0741	1.09455	4.25196	2.22814	1.60456	0	3.77062	3.14404	3.80069	2.55932	0	3.14404	2.74582	2.74582	0	3.70762	0	0	1.72958	0.843814	0	0	0	2.03158	3.51059
ST	TE	3.99104	3.97038	3.17637	4.13814	2.06882	4.36603	2.8519	3.29592	3.25408	5.29361	4.48825	3.01374	0.440344	1.07717	0.440344	0.244216	0	0	0.868403	0.440344	0	0	0.978222	0	0	1.74091	0.244216	0	0.244216	0.244216	0.440344	3.37469
ST	TE	4.41413	4.08418	3.21567	4.39695	2.24521	4.21709	3.54874	3.09585	2.92253	5.54392	4.19613	2.24521	2.24521	1.13481	0	0.532704	0.532704	0	0	0	0	0	0	0	0	2.08385	0	0	0	0	0.532704	2.9955
ST	TE	3.80632	3.97305	2.97509	3.70566	2.71184	4.01891	3.79619	3.4462	3.12525	5.25462	3.90692	2.05434	2.05434	0.518896	0	0.518896	0.373939	0	0.518896	0	1.03453	0.373939	0.645477	0.204347	0.518896	0.75782	1.53203	0	0	0.204347	0.204347	3.10513
ST	TE	4.02303	4.02303	2.59515	3.86477	2.51312	4.36046	3.02145	3.03423	3.10762	5.42876	4.53047	3.05929	0.234122	1.13475	0.234122	0	0.423696	0	0.423696	0	1.79379	0.234122	0.948871	0	0.234122	2.98213	0.234122	0	0	0.720371	0.423696	3.46974
ST	TE	3.8554	4.16104	2.40277	3.97556	1.7623	4.51617	3.301	3.1915	2.53864	5.44255	4.59232	3.1915	0.338008	0.338008	0.590175	0.338008	0.338008	0	0.338008	0.338008	0	0.338008	0.791388	0	0	2.10885	0	0	0	0.791388	0.590175	3.06851
ST	TE	3.82371	3.75945	1.53973	4.20379	0.798005	4.16663	2.96096	3.48886	3.28253	5.32661	3.79667	3.58366	0.595573	0	0	0	0	0	0.595573	0.341485	0.341485	0	0	0	0	1.62341	0.341485	0	0.341485	0.341485	0.341485	2.51745
ST	TE	4.14691	4.2637	3.36228	4.16059	2.54564	4.19397	3.16261	3.56625	2.95906	5.38133	4.27588	3.26742	0	0.361329	0	0	0	0	0	0	0	0.361329	0	0	0	0.361329	0	0	0	0.361329	0.62619	3.62593
ST	EPI	1.99959	1.93076	1.93076	2.4687	1.37305	2.92769	2.33538	1.59531	2.06398	4.61234	1.77704	2.38182	0.399602	3.41687	0	0.68434	1.59531	0	1.85685	0	1.77704	0	2.4687	0	2.38182	2.92769	1.49034	0	0	0.399602	0.399602	4.48232
ST	PE	1.63479	2.45236	1.37342	3.7444	2.22535	2.86297	2.79324	2.08904	0.779109	4.52627	2.08904	2.34528	1.01859	3.93437	2.92815	3.78539	3.29397	0	2.89609	2.92815	2.75647	1.93118	3.56123	0	0	0.463586	0.463586	0	0	1.21166	0	3.88714
ST	TE	4.14486	4.09307	3.09563	4.24674	2.62033	4.00274	3.77506	3.07745	2.62033	5.01263	3.19826	2.49714	0.335138	0.335138	0.335138	0	0	0	0	0	0.335138	0	0.335138	0	0	0.585711	0.335138	0	0.335138	0.785909	0.335138	3.36278
ST	TE	3.82894	4.16217	2.95475	4.27489	2.52515	4.08466	3.17746	3.48447	2.52515	5.46233	3.25429	2.2638	1.7559	1.07003	1.07003	0	0	0	2.04176	0.671788	0	1.07003	1.57504	0	1.07003	1.07003	0	0	0	0.671788	1.07003	3.32563
ST	EPI	2.35132	1.21635	2.09489	0	0	2.35132	2.35132	0	1.74915	4.63588	1.74915	1.21635	0	0	0	0	0	0	0	0	0	0	0	1.21635	1.21635	0	0	0	0	1.21635	1.21635	2.86926
ST	TE	2.98366	1.98146	2.33988	3.25861	1.98146	3.72922	2.81141	0	2.60318	5.87018	3.37211	1.41747	0	0	0	0	0	0	0	0	0	1.41747	0	0	0	0	0	1.41747	0	1.41747	0	3.65118
ST	TE	3.61888	4.01536	1.53246	4.27356	3.04274	4.10903	3.04274	2.61765	3.75514	5.75818	2.47559	2.47559	0	0	0	0	0	0	0	0	0	0	0	1.03489	1.53246	0	0	0	0	1.03489	0	3.27363
ST	TE	4.35059	4.37182	1.4649	4.37182	0	4.49053	4.21276	3.04275	2.66085	5.82512	3.71175	2.66085	0.979664	0.979664	0	0	0	0	1.79021	0	0	0	0	0	0.979664	0	0	0	0	0.979664	0.979664	2.23193
ST	TE	1.56939	0	1.56939	1.56939	0	2.15263	1.56939	2.15263	2.15263	4.52493	2.5186	1.56939	0	0	0	0	0	0	2.99666	0	0	0	0	0	0	0	1.56939	0	0	0	0	2.99666
ST	TE	3.32288	3.94176	2.66515	4.39717	2.89503	4.56514	3.08181	2.43352	2.29389	6.4281	4.84633	3.11532	0.555483	0	0	0	0	0	0	0	0	0	0	0	0.9105	1.55052	0	0	0	0.9105	0	3.78604
ST	TE	3.30663	4.22662	1.96502	4.31241	2.08087	4.34704	2.91932	2.36469	2.27873	6.56036	4.65677	3.13161	1.01264	0	0	0	0	0	1.01264	0	0	0.629372	0.629372	1.28904	0	1.01264	0	0	0	0.629372	0	3.30663
ST	TE	3.95293	4.09294	2.38766	3.26316	2.26716	4.62842	3.50062	2.46061	2.88435	5.84955	3.79934	3.16378	2.99333	0.345006	0	0	0	0	0.601031	0	1.24473	0	0	0	0	0	0.973803	0	0	0.601031	1.35686	3.39585
ST	TE	4.0726	4.30891	2.17759	4.02133	2.68743	4.29567	3.11435	2.9235	2.97474	6.01103	1.08392	2.61854	3.11435	0	0	0	0	0	0	0	0	0	0	0	0	0.682151	0	0	0	0	0	3.47507
ST	TE	3.96543	3.64486	3.19327	4.03668	2.73863	4.17413	3.92232	2.70199	2.93407	5.75016	3.01912	2.23491	0.747993	0	0	0	0	0	0.442361	0	0	0	0	0.442361	0	0.981754	0	0	0	0.981754	0.747993	3.01912
ST	TE	4.35791	3.85134	2.39901	4.46711	2.70919	4.69256	4.33194	3.13666	3.73886	5.95705	3.43517	2.64019	0	0.693758	0	0	0	0	0.693758	0	0	0	0.693758	0.693758	0	1.09943	0	0	0	0.693758	0	2.89152
ST	TE	3.48674	2.9773	1.88562	4.04137	1.88562	4.34902	3.48674	4.29967	3.42802	6.26625	2.13463	0	0	0	0	0	0	0	0	0	2.33383	0	0	0	0	1.05204	0	0	0	1.05204	0	2.9773
ST	TE	2.05485	2.37233	2.45912	1.07993	1.07993	3.23103	0.679166	1.36525	1.07993	5.63837	1.58697	1.07993	1.92182	0	0	0	0	0	0	0	0	0	0	0	0	0	0	0	0	0	1.92182	2.969
ST	TE	2.13576	1.66105	1.84547	1.66105	0.725719	2.81168	1.02138	2.62428	3.18227	4.66197	1.51602	0.884437	0	0	0	0	0	0	1.14181	0	0	0.3041	0.536967	1.59116	0.3041	0.3041	0	0	0	1.95188	1.51602	4.26788
ST	TE	2.29312	1.51783	2.13781	3.07553	0.726917	3.24181	2.05006	2.4885	3.32206	5.65094	2.00312	1.43653	0.304709	1.25094	0	0	0	1.95387	1.14339	0	0	0	0.304709	0.304709	0	0.8858	0	0.304709	0	1.43653	0.537932	3.37219
ST	TE	3.69524	4.13815	2.42314	4.38758	3.07095	4.09758	3.48021	3.451	3.6477	5.40358	3.41068	1.93434	1.88827	0	0	0	0	0	0.27121	0	0.27121	0.659928	0	0.659928	0	0.939129	0	0.27121	0	0.659928	1.41476	3.18033
ST	TE	2.87716	3.81795	2.26912	2.90918	2.4835	4.19451	3.69655	0.456197	2.43406	5.68972	2.57561	2.26912	0.768312	0	0	0	0	0	1.61868	0	1.19763	0	0	0	0.768312	0.768312	0	0	0	1.00583	0	2.99953
ST	EPI	2.14393	1.89457	1.34151	2.4299	0.663518	3.81233	1.34151	1.74188	1.89457	4.82311	2.77669	1.05891	0.663518	1.05891	0	0	0.663518	0	1.05891	0	0	0	0	2.14393	1.89457	1.05891	0	0	0	2.50954	2.83365	4.3949
ST	TE	3.82595	3.96253	2.74005	3.81822	1.94692	4.39707	2.17178	2.45107	3.01723	5.33616	4.6221	2.66914	0.534571	0	0	0	0	0	0	0	1.13788	0.88105	0	1.89518	0.534571	0.302589	0	0	0.534571	2.0878	2.0878	4.20586
ST	TE	3.8783	2.90226	1.66842	2.14378	1.85313	4.50318	2.14378	1.66842	2.70721	5.48454	4.33489	2.14378	1.14801	0.73042	0	0	0	0	0	0	0.73042	0	0	0.73042	0	1.14801	1.14801	0	0	2.00898	1.85313	4.57223
ST	TE	3.98842	3.10144	2.09761	3.20892	0.610193	3.8098	2.26364	3.46914	3.03296	4.33402	3.47566	1.68901	0.350934	0.190783	0.190783	0	0	0.190783	1.31709	0	0	0.610193	0	1.1976	1.1976	1.86642	0.350934	0	0	2.59537	2.61094	3.68603
ST	EPI	2.46202	2.40986	2.40986	2.35484	1.38131	3.34699	1.38131	2.68843	1.21909	4.7892	2.96922	0	0.467517	1.64329	0	0	1.21909	0	0	0	0	0	0	1.85069	2.16886	1.02535	0	1.85069	0	2.83865	1.38131	4.50429
ST	EPI	1.51227	2.67005	1.65717	1.7837	2.08865	3.00071	2.45196	2.25012	1.13854	4.8491	2.32202	1.51227	0.534974	2.45196	0	0	1.7837	0	0	0	0.534974	0	0	1.51227	1.65717	0	0	0	0.88162	3.06874	0	4.32118
ST	EPI	1.58198	1.24511	2.41613	1.80849	0.656223	2.40224	1.95001	1.24511	1.78283	3.54225	2.13061	2.03432	0.143739	0.26939	0	0	0	0	0.26939	0	0	1.78283	1.28866	2.42984	1.6436	0.143739	0	1.37044	2.03432	2.7022	2.25151	3.84164
ST	TE	3.30463	2.83974	1.8023	1.94365	0.378659	3.40121	1.19441	1.94365	1.8023	4.75429	3.53057	0	0.378659	0	0	0	0	0	0	0	0	1.94365	0	0.86751	1.32494	0.652663	0	0	0	2.6311	2.06748	4.45621
ST	TE	2.01592	2.84892	2.84892	2.84892	1.44782	3.41064	2.37597	2.01592	2.37597	5.40385	0	1.44782	0	0	0	0	0	0	2.37597	0	2.64015	0	0	0	1.44782	0	0	0	0	1.44782	0	4.03096
ST	TE	3.76328	3.59184	1.96147	1.96147	1.62397	4.63636	0.992197	2.44429	3.26262	4.83826	3.45153	0.702252	0.518116	0	0.292245	0	0.292245	0	0.857696	0	0.292245	0.992197	0	0	0.292245	3.07756	0	0.292245	0	2.38356	0.518116	4.13958
ST	TE	3.36094	3.11949	2.52411	2.52411	1.01744	4.18821	1.90804	2.14077	2.32943	4.94537	1.90804	0.632896	0	0	0	0	0	0	0.365704	0	0	0	0	0	1.68923	1.60418	0	0	0.632896	2.71661	2.14077	4.42563
ST	TE	3.48382	3.44983	1.57109	2.42891	0.434734	4.46636	1.31447	1.15632	1.6783	5.16314	4.34688	1.15632	0.434734	0	0	0	0	0	1.31447	0.434734	0	0.736736	0	0	0.968374	1.57109	0	0	0	3.07699	1.77512	4.5152
ST	TE	3.59907	1.95775	2.13856	2.33786	0.383867	4.39469	2.08185	2.79986	2.79986	5.28594	2.19223	2.13856	0.877072	0	0	0	0	0	0.383867	0	0	0.877072	0	1.33703	2.13856	0.383867	0	2.38204	0	3.32046	2.5415	4.70924
ST	EPI	2.18525	1.256	2.495	1.02741	0.306577	3.69151	1.256	1.9081	2.40202	4.43785	0.306577	2.43398	0	0	0	0	0	0	2.14407	0.306577	0	0	0	0	1.95996	1.256	1.66869	1.95996	0	1.35329	2.60689	4.34456
ICSI	TE	3.33666	3.06076	0	2.05172	0	4.75601	1.47947	1.47947	0	6.34078	4.59843	0	0	0	0	0	0	0	0	0	0	0	0	0	0	0	0	0	0	1.47947	1.47947	4.23139
ICSI	TE	2.49085	1.69168	1.16761	1.69168	1.16761	4.6755	0	1.69168	2.2882	6.14419	3.31679	1.69168	0	0	0	0	0	0	0	0	0	0	0	0	0	0	0	0	0	2.2882	1.16761	4.51946
ICSI	TE	1.12963	1.64654	1.64654	1.98561	1.64654	4.59957	0	0	2.60764	6.26269	2.98823	0	0	1.12963	0	0	0	0	0	0	0	0	0	0	0	0	0	0	0	1.12963	1.12963	4.7371
ICSI	TE	2.52491	1.4546	3.10629	0.971305	1.77904	4.37936	2.38401	1.4546	2.21996	6.11089	1.77904	1.4546	0	0	0	0	0	0	0	0	0	0	0	0	0	0	0	0	0	2.02361	0.971305	4.61635
ICSI	TE	2.95828	3.30991	2.21022	1.10837	1.62114	4.64919	1.10837	1.62114	2.84697	6.31169	3.62513	0	0	0	0	0	0	0	0	0	0	0	0	0	0	0	0	0	0	2.21022	2.41118	4.38387
ICSI	TE	3.1778	2.15925	1.57532	1.57532	0	4.06876	0	0	2.15925	6.04631	3.92829	2.15925	0	0	0	0	0	0	0	0	0	0	0	0	0	0	0	0	0	2.15925	2.15925	3.7648
ICSI	TE	2.29543	2.07249	1.09332	1.38034	1.09332	4.26883	0.689181	1.09332	3.03695	5.08585	2.70063	1.60308	0	0	0	0	0	0	0	0	0	0.689181	0	0	0	0	0	1.78514	0	2.88287	1.60308	4.44649
ICSI	TE	3.39448	3.31723	2.6597	2.92973	0	4.36356	1.16793	1.16793	2.6597	6.03953	4.17814	1.69206	0	0	0	0	0	0	0	0	0	0	0	0	0	0	0	0	0	2.03418	1.69206	4.33495
ICSI	TE	1.94427	1.38486	0	0	0	4.24661	0	2.7708	1.94427	5.92769	3.52451	1.38486	0	0	0	0	0	0	0	0	0	1.94427	0	0	0	0	0	0	0	2.30087	1.94427	4.54141
ICSI	TE	3.44966	2.84846	1.9598	0	0	4.25006	2.21163	2.5799	1.10943	5.67562	1.9598	1.10943	0	0	0	0	0	0	0	0	0	1.62241	0	0	0	0	0	0	0	1.10943	1.62241	4.38543
ICSI	TE	3.26141	2.70383	0	1.88324	0	3.61727	1.33167	1.88324	2.70383	5.58275	2.49729	0	0	0	0	0	0	0	0	0	0	1.88324	0	0	0	0	0	0	0	1.88324	3.14841	4.37004
ICSI	TE	3.23076	2.57638	1.95653	2.20823	1.10688	4.50087	1.95653	1.61935	2.57638	5.96038	2.84487	1.95653	0	0	0	0	0	0	1.10688	0	0	0	0	0	1.61935	0	1.10688	0	0	2.40915	1.10688	4.7218
ICSI	TE	0	2.14424	2.77702	1.56188	0	3.16152	0	2.14424	2.50986	5.54988	3.16152	1.56188	0	0	0	0	0	0	0	0	0	2.14424	0	0	0	0	0	0	0	2.77702	2.77702	4.47345
ICSI	TE	3.24353	3.24353	2.58866	2.22007	1.1158	4.46802	0	1.1158	0	6.00954	4.66015	1.63002	0	0	0	0	0	0	1.1158	0	0	1.1158	0	0	1.1158	0	0	0	0	3.06898	1.63002	4.34282
ICSI	TE	2.3662	0	0	1.43959	0	4.35997	1.43959	2.00659	2.3662	5.26857	0	2.00659	0	0	0	0	0	0	0	0	0	0	0	0	0	0	0	0	0	2.3662	2.63015	4.51229
ICSI	TE	1.22097	3.0596	2.23716	0	0	3.81163	2.23716	0.786293	1.22097	5.31906	3.39067	2.73065	0	0	0	0	0	0	0	0	0	1.52295	0	0.786293	0	0	0	0	0	2.35726	2.46446	4.60722
ST	TE	3.38214	3.28493	2.8082	3.5632	1.41488	3.92131	3.20921	3.27024	3.36881	4.45784	3.86577	1.58822	0.576052	0.774037	0	0	0	0	0	0	0	0	0.576052	2.57067	0.576052	2.17362	0.328944	0	0	1.20507	2.12829	3.86577
ST	TE	3.35213	2.86437	2.48702	2.86437	0	3.5286	3.67855	2.86437	3.35213	5.44903	1.87375	0	0	0	0	0	0	0	0	0	0	0	0	0	0	0	0	0	0	0	3.1377	4.02761
ST	TE	3.26995	2.99486	2.61411	3.81314	0	3.48546	3.48546	3.26995	3.26995	4.94311	1.99164	0	0	2.61411	0	0	0	0	0	0	0	0	2.61411	0	0	1.99164	0	0	0	0	0	3.48546
ST	TE	3.10876	3.44385	2.35215	3.5517	0.466409	4.56519	2.76358	2.80037	2.4593	5.80514	3.36488	2.35215	2.35215	0.783224	0	0	0	0	0.783224	0	0	0	0.783224	1.02345	0.466409	1.74991	0	0	0	0.466409	0.783224	3.85761
ST	TE	1.66951	1.66951	0.731112	3.50621	2.36992	4.4681	3.65606	3.8105	2.84263	5.07127	0	0	0	0	0	0	0	0	0	0	0	0	0.731112	0	0	0	0	0	0	1.14892	1.44271	3.11564
ST	EPI	1.95931	1.71754	1.47062	2.50754	1.31975	2.91067	2.11785	2.45661	3.39948	4.0706	1.71754	1.03968	0.649279	0.797003	0	0	0	0	0.265989	0	0	0	0.265989	2.1886	1.142	0.649279	0	0	0	3.5503	1.60168	3.8633
ST	TE	3.25043	3.01601	3.0675	5.35824	3.7371	3.6569	2.26452	3.98597	4.57441	5.38825	2.14572	0	1.85498	1.85498	0	0	0	0	0.731559	0	0.731559	0	0	0.731559	0	1.14951	0	0	0	1.14951	0.731559	3.16314
ST	TE	3.87272	4.10795	2.75432	4.15005	3.38235	4.33746	4.0062	3.8795	3.65307	5.04743	2.85329	2.14225	0.683444	0.683444	0	0	0	0	0	0	0	0	0.282842	0.50307	0	0.683444	0.836201	0	0	0.968685	2.28505	3.53641
ST	TE	4.02844	3.26112	3.48547	4.26578	2.25005	3.86462	2.72626	3.68809	3.6977	4.9708	3.29028	1.7281	0.933467	0.768942	0	0	0	0	0.326298	0	0.933467	0	0.768942	2.28991	0	1.07471	0.571914	0.571914	0	0.571914	1.49794	3.93491
ST	TE	3.52178	3.17477	2.88544	3.62003	2.76976	3.74645	2.85373	3.47095	3.38005	4.35863	3.28004	1.47117	0.444081	0.608996	0	0	0	0	0.529934	0	1.40482	0	0.444081	2.91618	0.529934	1.40482	1.13026	0.750526	0	0.529934	2.81263	3.56224
ST	TE	3.25711	2.11434	2.23267	2.89976	2.11434	3.29639	2.71125	2.33847	2.47874	4.56116	2.47874	2.04948	0.418906	2.63959	0	0	0	0	3.57962	0	1.82503	0	0.940355	1.12531	0.418906	1.90557	0	0.418906	0	2.92799	1.98011	3.35256
ST	EPI	0.695603	1.5443	2.64361	2.23797	1.47011	2.12458	1.38998	2.16382	1.47011	4.13196	2.54349	0.512791	0.512791	3.69366	0	0	0	0	0.512791	0	0	0	3.67685	2.85725	0.983898	0	0	2.87631	0	0.512791	0.695603	3.70196
ST	TE	4.04862	3.35756	3.34212	4.49354	2.96936	4.56473	3.81636	3.64803	3.76673	4.90346	2.58924	1.29196	0	0.364633	0	0	0	0	0	0	0	0	0	0	0.364633	1.83734	0	0	0	0	1.29196	3.32644
ST	TE	4.17769	4.37964	2.31979	4.35317	2.7733	3.53685	2.60339	3.85619	3.75415	5.35458	3.36515	1.72041	1.85954	0	0	0	0	0	0	0	0.348529	0	0.606479	0.606479	0	1.12652	0	0	0	0.606479	0.606479	3.60714
ST	TE	4.15025	3.74574	1.9681	3.17258	2.18787	3.8632	2.76964	2.8233	3.34169	5.56924	2.6528	0.631047	0.631047	0	0	0	0	0	1.29164	0	0	0	0.631047	0	0.631047	1.29164	0	0	0	1.01492	0	2.6528
ST	TE	2.66349	3.70142	2.41082	2.89498	1.55539	3.0066	2.13699	2.25566	1.9275	4.47145	0.726436	1.14276	0.42778	0.726436	0	0	0	0	0.42778	0	0	0	0.956106	1.9275	0	0.956106	0	0	0	0.42778	1.84664	3.24091
ST	EPI	1.67057	2.46708	1.67057	1.67057	0	2.63516	2.26492	1.14981	0	4.69024	0	0	1.14981	3.44062	0	0	0	0	0	0	0	0	2.01127	0	1.67057	0	0	0	0	2.63516	0	3.11688
ST	TE	4.34369	3.95719	2.93711	3.98776	2.95418	3.62957	3.88646	4.02905	3.39795	5.09406	2.21033	1.77007	1.58862	0	0	0	0	0	0	0	0	0	0.281223	0.281223	0	0.281223	0	0	0	0.500471	0.680187	2.37421
ST	TE	4.49572	3.9971	3.08441	4.34704	2.24836	4.09942	3.84202	3.57067	2.81187	5.55963	2.01718	2.77192	2.59394	0	0	0	0	0	0	0	0	0	0	0.834393	0.50181	0	0	0	0	0	1.71595	2.81187
ST	TE	3.72334	3.56719	1.097	3.8792	1.60751	4.28808	1.38449	3.95845	3.27482	5.65359	2.3957	0.691942	0	0	0	0	0	0	0	0	0	0	0	0.691942	0	1.5022	0.404662	0	0	0.404662	2.13794	3.44765
ST	TE	3.67563	3.64864	2.71376	3.89476	3.04322	4.18271	3.01268	3.76231	3.46276	4.70342	2.88027	1.72726	0.190817	0.904892	0	0	0	0	0.190817	0	0.489017	0	0.718419	0.350992	0	1.31724	0	0.190817	0	0.815996	1.68917	3.69148
ST	TE	3.26218	1.69204	1.93259	2.12635	2.28859	3.81342	1.93259	2.28859	2.42815	5.11443	1.37465	0	0.906985	0.906985	0	0	0	0	0	0	0	0	0	0	0	0	0	0	0	0.906985	0	3.31721
ST	EPI	2.78033	1.56467	0.815527	2.78033	2.28468	2.51311	1.98813	2.40541	1.25867	4.58546	0	1.25867	0	2.14736	0	0	0	0	0.815527	0	0	0	0	0	1.98813	0	0	2.40541	0	0	1.79865	4.38705
ST	TE	3.95179	4.06167	2.54553	4.08454	1.90317	3.59966	3.71235	3.09784	3.51346	5.20189	2.20355	3.22571	2.20355	0.289466	0	0	0	0	0.289466	0	0	0	0	0.513679	0	0	0	0	0	0.289466	0.289466	2.57152
ST	EPI	2.00172	2.33761	1.85893	2.5509	0.907182	3.00594	2.12664	1.85893	2.12664	4.37322	0.907182	0.685562	0.685562	2.23768	0	0	0	0	0	0	0	0	3.33521	0.685562	1.37489	2.75832	0	1.24191	0	0	1.24191	3.60952
ST	TE	4.00322	3.84493	3.16302	4.16945	1.45906	3.60684	2.74873	3.73858	2.47226	5.18645	1.06016	0.664444	1.82273	0.386421	0	0	0	0	0.386421	0	0	0	0.386421	1.2115	0.386421	0	0	0.386421	0	0.664444	1.89619	3.01258
ST	TE	3.61826	3.61826	2.23136	3.94411	1.95238	3.95865	3.06355	3.13178	3.0276	5.5985	2.57192	1.18389	2.68118	0	0	0	0	0	0	0	0	0	0.562857	0.920825	0	0	0	0	0	0	1.18389	2.38175
ST	TE	2.80873	1.45439	1.90854	2.02336	2.21971	4.39944	2.38376	0.971132	1.77881	5.52315	3.61363	3.41893	0	0	0	0	0	0	0	0	0	0	0	0	0	0	0	0	0	0.971132	0.971132	4.23554
ST	TE	3.75301	3.94751	3.41899	3.5288	2.976	4.26692	3.78034	3.90678	2.31816	4.79762	1.69208	1.84323	0	0.258808	0	0	0	0	0	0	0	0	0	0	0	0.464218	0	0	0	0	1.84323	3.57122
ST	TE	4.17037	3.73652	2.7639	4.16012	2.88162	3.85515	1.72697	3.45675	3.54634	4.61579	2.8047	2.18899	0.285372	0.688521	0	0	0	0	1.78404	0	0.285372	0	0.842009	1.37935	0	0.285372	0	0	0	0.507127	2.11211	3.67147
ST	TE	4.35258	3.98117	1.92311	4.46369	3.46688	4.02777	1.26863	4.16152	3.31981	4.98832	3.0991	3.38374	0	0.311256	0	0	0	0	1.92311	0	0	0	0.311256	0	0	0.311256	0	0	0	0.311256	0.739751	3.27939
ST	TE	3.66675	2.95017	2.44098	3.73729	1.90489	4.22933	2.03755	3.82421	3.24964	5.35037	2.25947	2.25947	0	0	0	0	0	0	0.669426	0	0	0	0	0	0	0.669426	0	0	0	0	0	3.47979
ST	TE	4.23756	3.02027	1.82441	4.209	3.36541	4.64134	2.54145	2.88465	1.92411	5.5185	3.79645	2.63891	0	0	0	0	0	0	0.500712	0	0	0	0	0	0.500712	0.500712	0	0	0	0.500712	0.500712	3.4918
ST	TE	3.6616	2.7025	2.15806	2.19748	0.872003	4.31892	3.13198	1.64386	2.87358	4.99602	3.06933	1.00782	0.872003	0	0	0	1.00782	0	0	0	0	1.00782	0	0	1.23415	1.88202	0	1.4186	0	1.82759	1.93365	4.1083
ST	TE	3.86673	3.96581	3.13112	3.36288	1.38287	4.87827	2.63481	1.94199	2.56073	5.80659	3.73321	2.29847	0	0	0	0	0	0	0	0	0	0	0	0	0	0	0	0	0	0	1.60578	3.46131
ST	TE	4.24929	3.87	2.53676	3.85369	3.03426	4.43108	2.97664	2.44015	1.91976	5.50767	4.62368	2.97664	1.91976	0.327831	0	0	0.574313	0	0	0	0	0.936806	0	0	0.327831	1.07833	0	0	0	0	2.29485	3.97003
ST	TE	4.02796	3.27534	2.24961	3.35247	0.881288	4.61202	3.42407	1.99647	1.89552	5.50667	4.25258	2.45144	0.881288	0.53474	0	0	0	0	0	0	0	1.51183	0	0	0.881288	0.53474	0.53474	0	0	0	1.51183	4.01529
ST	TE	3.27384	2.40553	2.44127	2.24822	0.591527	4.09926	3.10811	2.36846	2.11151	5.17084	3.41596	2.00874	0.591527	0.338878	0	0	0	0	0	0	0.338878	1.22971	0	0	0	0	0	1.53263	0	0	2.54143	4.27096
ST	TE	4.80344	3.84802	2.28512	3.63951	1.51089	3.76975	2.87757	3.61605	3.21216	5.58609	3.88497	3.37575	0	0	0	0	0.632702	0	0	0	0	0	0.632702	0	0	1.01718	0	0	0	0	2.37114	3.54218
ST	EPI	2.75706	1.97988	0.758411	1.48266	0.758411	3.03785	2.55849	1.34474	2.12546	5.39377	2.05531	1.48266	0.758411	1.89828	0	0	0.994111	0	0	0	0	1.48266	0.449444	0.449444	0.449444	1.89828	2.12546	0	0	2.36523	2.36523	4.56778
ST	EPI	3.31459	2.0518	2.19889	0.80338	1.87929	3.44075	2.67854	0.480287	1.67068	5.10967	2.0518	1.67068	0	1.04718	0	0	1.67068	0	0	0	0	2.19889	0	1.24305	2.59007	1.40676	2.97022	0.480287	0	2.12805	1.78041	4.56379
ST	EPI	1.67628	1.55283	1.48488	2.01736	1.88514	2.59646	2.64169	2.05782	2.23867	4.46212	1.24796	1.33332	0.482923	2.97676	0	0	1.9752	0	0	0	0	0	2.05782	2.0967	3.12361	2.05782	2.01736	0.658146	0	3.05288	2.39178	4.31168
ST	TE	3.8331	2.13192	2.13192	3.27296	2.3895	4.33793	3.00553	2.63936	2.87468	5.32774	4.58091	2.2028	0.481965	0	0	0	1.05004	1.55086	0	0	0	0.481965	0	0	0	2.13192	0	0	0	0	2.2028	3.8196
ST	TE	4.12773	3.14908	1.59693	3.6983	1.28792	4.79122	3.71442	1.0882	2.44243	5.58159	4.87981	2.44243	0.504592	0.504592	0	0	0	0	0.504592	0	0	0	0	1.28792	0.504592	1.93251	0	1.28792	0	0	3.02962	4.593
ST	TE	2.82964	2.08991	2.67951	2.92908	1.01922	4.41954	2.45326	2.08991	1.51339	5.72041	4.60104	2.50279	1.63558	1.37415	0	0	0	0	0	0	0.779643	1.37415	1.63558	0	0	0	0	0	0	0.463952	2.63817	4.18872
ST	TE	4.57257	4.09021	2.52533	4.15237	3.6217	4.69651	3.25447	1.69933	2.23023	6.02012	4.80678	2.83117	0.493851	0	0	0	0	0	0	0	0.493851	0	0	0	0	0	0	0	0	0.493851	1.99961	4.22965
ST	TE	4.28165	4.19126	2.48782	2.73082	1.46105	4.58981	2.39165	2.42474	2.57554	5.35549	4.47934	2.35742	0.313227	0.313227	0	0	0.743601	0.743601	0	0	0	0.55139	0	0	0	1.46105	0.313227	0	0	0.313227	2.07804	4.14573
ST	TE	3.99251	3.89765	2.34478	3.85863	2.82399	4.56501	2.84614	2.14532	2.22993	5.29166	4.64062	3.7405	1.05994	0.32008	0	0	0	0	0	0	0.56217	0.919864	0	0	0.32008	1.77564	0.756926	0	0	1.18278	2.3803	3.7315
ST	TE	3.99429	3.247	2.7763	3.76328	1.19901	4.44475	2.75196	1.97106	2.43587	5.5446	4.56425	3.06644	0.769377	0	0	0	0.326523	0	0.326523	0	0	0	0	0	0	2.25078	0.933959	0	0	1.85723	0.769377	3.94322
ST	TE	2.90189	1.64594	1.55197	1.88421	1.20162	3.94537	2.13317	0.873504	1.55197	5.38754	1.73183	0.873504	0.381921	0	0	0	0	0	0	0	0	0	0	0	0	0.381921	0	1.81092	0	0	1.44825	4.38865
ST	TE	4.2344	2.70833	1.60968	3.97059	2.56523	3.76149	2.70833	2.56523	1.60968	6.20081	1.09881	3.43428	0	1.60968	0	0	0	0	0	0	0	0	0	0	0	0	0	0	0	0	2.39817	4.07783
ST	TE	4.02871	4.04239	2.40313	3.8536	1.63437	3.94249	4.13321	1.9726	1.85875	5.01618	3.46408	3.40591	1.85875	0	0	0	0	0	0	0	0	0.229436	0	0.229436	0	0.229436	0	0	0	1.11944	1.58276	1.63437
ST	TE	3.78599	3.75447	2.87655	3.49032	1.81294	4.05621	4.03829	0.294085	2.61376	5.35474	3.18838	3.2565	1.96769	0	0	0	0	0	0	0	0.294085	0	0	0	0	0	0	0	0	0.294085	0.294085	1.48591
ST	TE	4.84051	3.22041	3.77815	4.21617	0	3.10761	3.32177	3.4138	2.19865	6.26753	1.30045	1.30045	0	0	0	0	1.30045	2.19865	0	0	0	0	0	0	0	0	0	0	0	0	0	2.4582
ST	TE	3.45253	4.04491	2.53572	3.30629	2.47379	3.92765	4.16957	1.881	2.49486	5.24591	3.3337	3.32465	2.49486	0.225324	0	0	0	0	0	0	0	0	0	0	0	1.18618	0.225324	0	0	0	3.00605	2.33708
ST	TE	4.01715	3.36023	2.23977	3.18121	1.42231	3.76018	4.37786	0.421634	1.91235	5.68236	2.56973	1.98697	1.74398	0	0	0	0	0	0	0	0	0	0	0	0	0	0	0	0	0	0.717303	1.64781
ST	TE	4.15266	3.75502	2.27159	2.86335	0.625661	3.39091	4.66539	1.49916	1.95817	5.64135	2.50986	2.75882	0.625661	0	0	0	0	0	0	0	1.28328	0	0	0	0	0	0	0	0	0	0	1.28328
ST	TE	4.0226	3.67005	2.22959	3.27143	1.19527	4.11327	3.97181	1.19527	1.59281	5.04004	2.75674	3.47632	2.45105	0	0	0	0	0	0	0	0.960543	0.207376	0	0	0	0	0	0	0	0.379046	1.44131	1.38524
ST	TE	3.41179	4.38519	1.32141	3.47047	2.62664	3.78562	4.32642	1.54007	2.00332	5.12794	3.42678	3.7212	0.650359	0	0	0	0	0	0	0	0.650359	0.377144	0	0	0	0	0	0	0	0	1.54007	2.17338
ST	TE	4.12388	3.65762	2.95057	3.65762	1.72383	4.15808	4.16763	2.00799	2.51458	5.34471	2.51458	2.43713	2.00799	0	0	0	0	0	0	0	0	0	0	0	0	0	0.267784	0	0	0.267784	1.14723	2.1246
ST	TE	3.96477	3.55852	3.1672	3.65405	0.73376	3.94402	4.27945	2.49318	2.55815	5.36119	2.14947	2.87835	2.47055	0	0	0	0	0	0	0	1.72318	0	0	0	0	0.239587	0	0	0	0.239587	2.21066	1.72318
ST	TE	3.94729	3.73542	1.1779	3.01205	1.30754	4.07732	4.43804	0	1.70386	5.16199	2.98969	3.19354	2.81738	0.371226	0	0	0	0	0	0	0.371226	0	0	0	0	0	0	0	0	0	0.371226	2.1566
ST	TE	4.16144	3.25853	0.820554	3.22539	1.47964	4.26789	4.29715	1.93656	2.15531	5.52252	2.37492	2.88797	2.15531	0	0	0	0	0	0	0	0.353413	0	0	0	0	0	0	0	0	0	0.614017	1.80616
ST	TE	3.47417	3.14331	2.47725	2.11291	0.737569	3.97023	4.63644	0.546519	1.67959	5.57279	2.83316	2.91526	2.06796	0.310139	0	0	0	0	0	0	0	0.310139	0	0	0	0.310139	0	0	0	0	1.91954	1.74519
ST	TE	4.26904	3.3895	2.83141	3.90897	2.19552	3.28963	4.30773	1.55972	1.89255	5.59368	2.24648	2.93642	1.45578	0	0	0	0	0	0	0	0	0	0	0	0	0	0	0	0	0	1.05736	1.81914
ST	TE	3.95293	3.22053	2.44392	3.25009	2.62264	3.86241	1.94739	0.917324	2.56654	5.61758	4.93618	3.02206	0.560354	0	0	0	0	0	0	0	0.560354	0.917324	0	0	0	0	0	0	0	0.917324	1.38759	4.1002
ST	TE	3.91798	3.14906	2.17294	3.4537	1.12355	4.54763	2.47634	2.28462	2.11204	5.4215	4.99626	2.63716	0	0	0	0	0	0	0	0	0	0	0	0	0	2.51903	0.41801	0	0	0.93876	2.63716	4.21867
ST	TE	3.88009	3.80381	1.5167	3.56631	2.35002	3.34186	4.52505	1.5167	2.72318	5.78291	3.34186	2.8679	1.74796	0	0	0	0	0	0	0	0	0	0	0	0.781945	0	0	0	0	0	1.21534	0.781945
ST	TE	3.9943	3.62467	2.62674	4.51947	3.16534	3.83716	4.65029	0	0	5.98072	3.57062	0	1.93455	0	0	0	0	0	0	0	0	0	0	0	0	0	0	0	0	0	0	2.18544
ST	TE	4.07673	3.501	2.5853	3.77789	1.7322	4.16591	4.50731	1.7322	2.05003	5.28031	2.73322	2.51941	2.33274	0	0	0	0	0	0	0	0.990297	0	0	0.352773	0	0	0	0	0	0	0.81935	2.20134
ST	TE	4.13551	3.82304	2.69582	3.58912	2.06798	4.00051	4.44139	2.02549	2.06798	5.43942	2.78091	3.57078	2.32354	0	0	0	0	0	0	0	0	0	0	0	0	0	0	0	0	0	1.53016	1.37648
ST	TE	4.27688	3.44068	2.6567	3.59753	0	2.99967	3.2128	0	2.06554	5.75006	1.65627	3.72032	2.6567	0	0	0	0	0	0.425246	0	0.425246	0	0	0	0	0	0	0	0	0	2.13055	2.40418
ST	EPI	1.45519	1.24242	1.90944	1.63054	0	2.99024	0.971785	0	0	4.54127	2.94808	2.30604	0	3.03071	0	0	0.599566	1.77968	0	0	0	0.971785	0	2.99024	2.80972	2.52562	2.45764	2.12727	0	3.61465	1.63054	4.49651
ST	TE	4.23628	3.84091	2.47552	3.31836	1.83135	3.9319	4.18237	2.47552	1.95286	5.56026	2.3297	2.84085	2.0085	0	0	0	0.338796	0	0	0	0	0	0	0	0	0	1.10403	0	0	0.591399	0	1.89395
ST	TE	3.96189	3.47514	2.51404	3.79032	3.02726	3.88925	4.3649	1.04427	2.90063	5.5259	3.13965	3.35409	0.478573	0	0	0	0	0	0	0	0	0.267646	0	0	0.267646	0.267646	0	0	0	0	1.92144	2.04788
ST	TE	4.10337	3.10555	2.87024	3.77007	2.17481	3.95554	4.2979	1.12498	2.95498	5.41786	2.92752	2.43368	2.04904	0	0	0	0.231126	0	0	0	0	0	0	0	0	0	0	0	0	0.231126	1.53477	1.69015
ST	TE	4.01923	3.32741	1.32952	3.36011	2.01289	4.55907	3.83718	1.04831	0.655661	5.61081	2.87218	2.01289	2.12958	0	0	0	0	0	0	0	0	0	0	0	0	0	0	0	0	0	0.655661	1.54877
ST	TE	3.81643	3.83842	2.40698	3.59877	2.42502	4.04582	4.1075	1.34237	0.592239	5.46099	3.45648	3.05404	2.52688	0	0	0	0.339337	1.10528	0	0	1.03605	0.183993	0	0	0.183993	0	0	0	0	0.183993	1.4427	2.18361
ST	TE	4.08459	3.99813	2.86087	3.57418	2.49545	3.88165	4.1741	1.2101	2.65795	5.43605	2.53013	3.59202	2.54703	0.356252	0	0	0	0	0	0	0.915445	0	0	0	0	0.356252	0.193907	0	0	0	1.38524	1.91362
ST	TE	3.8533	4.18369	2.21308	3.48091	3.04871	3.9928	4.09731	2.27076	1.86085	5.36516	2.96833	2.6412	1.94192	0	0	0	0	0	0	0	0.433677	0	0	0	0	0	0.433677	0	0	0	2.47304	2.08666
ST	TE	3.48222	3.60677	2.03317	3.25399	1.46306	4.06768	4.4025	1.29618	0.978164	5.32363	3.3859	2.84861	1.7882	0	0	0	0	0	0	0	0	0	0	0	0	0	0	0	0	0	1.89349	1.89349
ST	EPI	2.21824	2.17266	1.62837	1.35245	2.45518	2.1249	2.67521	0.801406	0.801406	4.70738	0.970108	0.59835	0	2.61712	0	0	1.11442	0	0	0	1.2405	0.970108	0	0.343276	3.19232	2.02193	3.17535	0	0	3.28848	2.94552	4.46127
ST	TE	4.51136	3.99516	3.44925	4.60567	0.869329	4.42396	4.41562	2.07022	2.65045	5.01472	1.97878	2.69821	0	0	0	0.869329	0.526298	0	0	0	0	0	0	0	0	0	0	0	0	0	0	1.49588
ST	TE	3.54148	4.27333	2.84131	4.83931	3.57681	4.4902	3.50485	3.996	2.5963	6.37915	2.9766	0	0.807102	0	0	0	0	0	0	0	0	0	0	0	1.24784	0	0	0	0	0	1.97506	1.5527
ST	TE	4.19012	3.73975	3.38021	4.23818	2.72054	4.05106	3.7537	3.22838	3.21659	4.68217	1.57747	3.09046	1.74563	0.258969	0	0	0	0	1.21335	0	1.02013	0	0	0	0.258969	0	0	0	0	0	1.29756	1.57747
ST	TE	4.32798	3.57726	1.90457	3.69045	1.75159	3.4496	4.45196	1.46663	2.20809	5.22996	2.30768	2.75796	1.97309	0	0	0	0	0	0	0	0	0	0	0	0.389589	0	0	0	0	0.389589	1.46663	1.21843
ST	TE	4.21278	3.81905	2.81809	4.0963	2.35197	4.19503	4.20395	1.93751	2.40698	5.14643	2.48421	2.66502	1.37895	0	0	0	0	0	0	0	0	0	0	0	0	0	0	0	0	0	1.58144	2.4334
ICSI	TE	4.01853	3.61413	2.82478	2.87572	2.52192	4.98605	2.52192	2.59027	3.21027	5.80586	3.27894	2.44854	0	0	0	0	1.29277	0	0	0	0	0	0	0	0.63178	0.63178	0	0	0	1.50936	1.68728	4.12368
ICSI	TE	3.01897	3.98098	0.939073	1.86433	1.58801	4.63496	2.59979	2.03075	1.08079	5.33644	3.96633	2.6283	0.328873	0.575941	0	0	0.575941	0	0	0	0	0	0	0	0.328873	2.17339	1.2049	1.31529	0	1.2049	1.66457	4.19599
ICSI	TE	3.8089	3.8089	0	3.06125	2.41387	4.69643	0	2.05216	2.67893	6.34724	3.88142	2.41387	0	0	0	0	0	0	0	0	0	0	0	0	0	2.05216	0	1.47987	0	0	2.41387	4.23189
ICSI	TE	1.98084	4.08299	0	2.23342	1.12588	5.42952	1.64208	1.12588	2.98298	6.33398	4.35759	1.12588	2.23342	0	0	0	0	0	0	0	0	0	0	0	1.12588	0	1.12588	0	0	2.8715	1.98084	4.30275
ICSI	TE	3.62943	3.37838	1.27392	2.91127	1.27392	4.92805	0.496955	2.08949	2.91127	5.63381	4.96914	2.97897	0	0	0	0	0	0	0	0	0	0	0	0.496955	1.07539	1.07539	0.827423	0	0	2.23732	1.5815	4.69854
ICSI	TE	2.18614	3.03264	1.59946	2.82147	1.59946	2.82147	1.59946	2.18614	2.82147	5.90913	3.35525	2.18614	2.18614	0	0	0	0	0	2.82147	0	3.2069	0	0	0	1.59946	2.18614	0	0	0	2.18614	1.59946	3.03264
ICSI	EPI	1.88047	2.9062	2.20013	0	1.04809	3.93201	1.24404	0.480819	0	4.88196	2.12928	1.5485	0	0	0	0	0	0	0	0	0	0	0	1.67181	2.76112	1.24404	1.40781	0	0	2.38678	2.67984	4.80915
ICSI	TE	3.56608	3.40793	0.746194	2.36189	2.68629	4.53703	1.46485	1.27748	1.54682	5.28653	4.37872	2.0352	0	0	0	0	0	0	0	0	0	0.746194	0	1.04671	0.314557	1.27748	1.16873	0	0	1.46485	2.0352	4.12702
ICSI	TE	3.29502	4.07366	1.79848	2.84982	3.29502	4.55617	2.16958	1.07795	0.574059	5.43196	4.56831	2.12428	0.574059	0.327669	0	0	0	0	0	0	0	0	0	0	0	2.56646	1.07795	0	0	0.936453	2.33268	4.08677
ICSI	TE	0	1.74839	0	1.74839	0	1.74839	0	0	0	3.62116	1.42637	0	0.948478	0	0	0	0	0	3.20788	0	0	0	0	0	0	0	0	0	0	0	2.18705	1.99158
ICSI	TE	2.96539	3.9535	2.41801	2.85403	1.62716	5.26373	0	2.58537	1.1134	6.08351	5.44696	1.1134	0	1.1134	0	0	0	0	0	0	0	0	0	1.1134	0	2.41801	1.1134	0	0	1.96488	1.62716	4.4645
ICSI	TE	3.15106	3.57749	1.78659	3.97359	3.50553	5.07524	0	0	2.9119	6.27794	4.14493	1.78659	0	0	0	0	0	0	0	0	0	0	0	0	0	0	0	0	0	1.24833	1.24833	4.10477
ICSI	EPI	0	3.05701	1.01599	0	0.631826	2.18935	0	0	0	4.08006	2.44863	0	0	0	0	0	0	0	0	0	0	0	0	1.68736	2.87581	0.631826	0	1.68736	0	4.42865	1.50943	4.7186
ICSI	TE	3.32784	3.50151	0.365075	2.85088	2.82509	4.69091	2.36965	1.16412	1.60253	5.62658	4.66635	0.631933	0.365075	0	0	0	0	0	0	0	0.365075	0	0	0	0.631933	2.32758	0.631933	0.365075	0	1.60253	2.36965	4.36932
ICSI	EPI	0.508847	0	1.46253	1.73052	1.94167	1.84166	0.508847	0.508847	0	5.04279	2.03258	1.84166	0	2.1159	0	0	1.29568	0	0	0	0	0	0	0.508847	2.1159	0	2.90404	2.56038	0	3.31545	2.78856	4.54897
ICSI	EPI	0.713511	1.82547	1.64182	1.82547	2.23315	3.03408	0	0	0	5.38724	1.64182	0	0	2.60223	0	0	0	0	0	0	0	0	1.64182	0	2.11481	0.713511	2.81044	1.41669	0	3.2969	1.82547	5.18759
ICSI	TE	3.81481	4.2228	2.20463	2.75933	2.67034	4.6996	2.98683	1.30535	0	5.93345	5.49861	2.20463	2.20463	0	0	0	0	0	0	0	0	0	0	0	0.852065	0	0	0	0	0	1.61611	4.09696
ICSI	EPI	2.9188	1.18188	0	0	2.46278	3.56877	0.756242	2.05175	0.756242	4.93775	1.60058	1.34173	0	2.50981	0	0	1.60058	0	0	0	0	0	0	0	2.46278	2.82278	3.50292	0	0	3.1124	0.447968	4.62652
ICSI	EPI	0	3.25347	2.59823	0	0.603951	3.18723	0.977824	0	0	4.20985	0.977824	0	0	0	0	0	0	0	0	0	0	0	0	2.13582	3.2209	0.603951	0.603951	0	0	3.64597	1.78775	4.43985
ICSI	TE	3.37927	3.69518	1.67923	3.47373	2.87462	4.83071	2.0205	1.1571	0.89764	5.67842	4.84225	2.53611	0	0	0	0	0	0	0	0	0	0.546329	0	0	1.67923	1.53353	1.80637	0	0	0.89764	2.19677	4.17389
ICSI	TE	4.11209	2.29252	1.17092	3.255	2.95724	3.68172	0.636571	0.848005	0.368105	4.91143	2.41902	0.368105	0	0	0	0	0.636571	0	0	0	0	1.02244	0	0	1.30018	1.77409	1.02244	0	0	1.77409	2.75269	4.15488
ICSI	TE	2.20246	2.02605	0	0.901434	2.4827	4.61009	0.549026	1.92462	0	5.47851	1.68443	2.11814	0	0	0	0	0	0	0	0	0.901434	0	0	0	1.68443	1.16149	0.901434	0	0	2.88066	1.16149	4.5026
ICSI	TE	3.51863	3.24856	2.4997	3.41918	3.04273	4.84546	2.43189	1.22244	2.10248	5.63362	4.88244	1.99985	1.60793	0	0	0	0	0	0	0	0	0.586949	0	0	0	2.28069	0.954351	0	0	0.586949	2.43189	3.39269
ICSI	TE	3.49956	3.82368	3.17004	3.49956	2.55152	1.65322	2.24576	1.47683	0.612348	5.43409	2.24576	2.3314	0.989362	0	0	0	0	0	0	0	0	0	0	0	0.612348	0.989362	0.612348	0	0	0.612348	0.612348	2.24576
ICSI	TE	2.78894	3.74787	1.67917	3.127	1.67917	1.67917	2.02044	1.15705	0	6.03946	1.67917	2.47677	2.78894	0	0	0	0	0	0	0	2.02044	0	0	0	0	1.67917	0	0	0	1.15705	1.15705	2.47677
ICSI	TE	3.04717	4.04579	1.9483	2.40043	2.56752	3.13816	2.71065	2.56752	1.61167	6.40801	3.04717	3.36998	3.04717	0	0	0	0	0	0	0	0	0	0	0	0	1.10047	0	0	0	0	1.61167	3.29852
ICSI	TE	3.2632	3.81696	1.91691	4.65775	3.10307	3.01225	0	2.36711	3.46363	6.09521	4.62037	1.07613	0	0	0	0	0	0	0	0	0	0	0	0	0	0	0	0	1.07613	0	0	2.91233
ICSI	TE	3.39821	4.13857	2.34675	3.32095	1.79238	3.5687	2.53966	0	2.80743	5.72252	3.74104	3.46993	2.77329	0	0	0	0	0	0	0	0	0	0	0	0.442101	1.17059	0	0	0	0.442101	2.1075	2.44785
ICSI	TE	2.8751	4.4586	1.99399	3.81581	3.1568	3.39585	1.82313	0	0.455398	5.75187	3.55624	3.76367	3.10645	0	0	0	0	0	0	0	0	0	0	0	0	0.767142	0.455398	0	0.455398	0	2.52861	3.33611
ICSI	TE	3.94243	4.53203	1.56107	4.25367	3.65426	4.07875	0.730155	3.65426	3.53624	5.53835	4.71641	2.67018	0.960538	0	0	0	0	0	0	0	0	0	0	0	1.76461	0.430288	0.730155	0	0	0	0.430288	3.28876
ICSI	TE	3.61386	4.43883	1.82585	2.49407	3.2844	3.85393	2.43502	2.07242	1.82585	5.77182	4.72561	3.76951	0	0.713738	0	0	0	0	0	0	0	2.40414	0	0	1.0065	1.0065	1.41702	0	0	2.15622	2.07242	3.6773
ICSI	TE	2.88397	4.2796	2.12123	3.28447	2.84206	4.41267	2.75256	2.0291	1.92762	5.92214	4.85208	3.41331	1.16391	0	0	0	0	0	0	0	0	1.16391	0	0	1.16391	0.903521	1.16391	0	0.903521	0.550511	0.550511	3.2279
ICSI	TE	2.60644	4.33473	1.22101	3.50476	3.05966	4.40285	0	1.75462	2.17128	5.74994	4.86365	3.1404	2.17128	0	0	0	0	0	0	0	0	0.468536	0	0.468536	0	0	0	0	0	0.468536	0	3.32843
ICSI	TE	2.84458	4.03399	1.55112	3.62798	3.31594	3.89828	2.73021	1.29605	1.49319	5.66751	4.01979	3.20388	3.1598	0	0	0	0	0	0	0	0	0	0	0	0.235453	0.425898	0.585811	0	0	0.235453	1.75418	2.76424
ICSI	TE	3.07426	3.99911	0	3.87459	0.399636	3.98094	0.399636	1.37313	0.684391	5.43353	4.40747	2.38192	1.59539	0	0	0	0	0	0	0	0	2.12456	0	0.399636	0.399636	0.905774	1.08692	0	0	0.399636	0.399636	3.41697
ICSI	TE	3.37816	4.01368	1.7571	3.112	3.50252	3.71268	3.48167	1.6313	1.6313	5.51746	3.91398	3.67287	3.30548	0	0	0	0	0	0	0	0	1.48737	0	0	1.31918	1.18895	0.862962	0	0.37619	0	0.648906	3.55609
ICSI	TE	2.6511	3.75429	0	3.34768	1.45685	3.45723	2.57048	1.16157	3.13329	5.65334	4.72687	2.79512	0.74073	0	0	0	0	0	0	0	0	0.74073	0	0	0	0.74073	1.68452	0	0	0	2.38667	3.08429
ICSI	TE	3.58264	3.80021	3.04366	3.01345	2.39707	3.45307	3.23289	1.55743	2.0629	5.60122	4.62652	2.50469	1.791	0	0	0	0	0	0	0	0	0	0	0	1.05546	1.25212	0.48516	0	0	1.41638	2.33858	3.34903
ICSI	EPI	0.731775	1.67055	0.891325	1.02889	0.891325	1.79745	0.541847	0.307183	1.96193	4.52543	2.01124	0	0.731775	1.02889	0	0	0	0	0	0	0	0	0	1.52516	4.59681	4.20714	4.44434	3.01641	2.52628	2.99864	3.25083	4.57852
ICSI	TE	3.40952	4.12509	0.582531	3.59938	2.868	4.52086	2.27173	1.59996	2.49055	5.83403	4.86647	3.6823	1.87701	0	0	0	0	0	0	0	0	0	0	0.582531	0	0	1.21541	0	0	0.948226	1.42606	2.95402
ICSI	TE	3.54647	3.25296	1.43714	3.82692	2.1065	3.77309	1.43714	1.22568	1.43714	5.76411	4.20136	1.76009	2.2848	0	0	0	0	0	0	0	0	0	0	0	1.88935	1.22568	0.957169	0	0	0.588984	1.22568	3.49912
ICSI	PE	0.628624	1.5041	0.628624	3.16761	1.96364	1.83261	0	0	0	4.97935	2.58403	0.628624	1.01162	3.48127	2.36324	2.07947	1.96364	2.86935	0.628624	2.51571	1.83261	0	1.96364	0	2.96401	2.70808	3.45398	0	0.628624	2.07947	3.05049	4.80916
ICSI	TE	1.59626	3.39629	2.96327	2.18257	2.32048	3.39629	2.44166	0	1.59626	5.77147	3.87566	2.81769	0.837901	0	0	0	0	0	0	0	0	0	0	0	0	1.28731	1.28731	0	0	0.837901	1.59626	2.44166
ICSI	TE	2.36445	4.26471	1.30217	2.07454	2.62835	3.94871	2.41356	0.428827	2.70283	5.60951	4.31606	3.32406	2.36445	0	0	0	0	0	0	0	1.43811	0	0	0	0.957957	0.957957	0.957957	0	1.84917	0	0.727988	3.15654
ICSI	TE	2.14823	3.93104	2.08754	3.53534	3.16586	4.6913	1.61685	2.57349	2.08754	5.95596	4.92184	3.61992	2.20545	0	0	0	0	0	1.10479	0	0	0	0	0	0	1.25938	0	0	0.697784	0.408559	0.408559	3.71033
ICSI	TE	3.55714	4.18913	2.03759	3.47363	2.88233	3.86503	2.58707	1.01372	2.47537	5.61771	3.98946	2.86247	1.99074	0	0	0	0	0	0	0	0	0	0	0.300967	0.877407	1.33745	1.01372	0.300967	0	0	1.50666	3.17076
ICSI	TE	3.35095	4.40952	1.96259	3.65652	3.53537	4.55897	2.7037	0.702913	1.96259	5.70182	4.75254	3.39751	2.96286	0	0	0	0.292577	0	0	0	0	0.518646	0	0	0	1.55575	1.31346	0	0.702913	0.518646	1.55575	3.94433
ICSI	TE	3.37352	3.97079	1.15303	3.85153	2.08508	3.58978	3.29632	2.26914	2.15027	5.87637	3.57471	2.21147	2.26914	0	0	0.433042	0	0	0	0	0	0	0	0	0.734232	0.734232	1.31095	0.433042	0	0.433042	0.965394	3.04699
ICSI	TE	3.72656	3.54171	2.00154	2.43032	3.28097	4.3736	3.02072	1.47077	3.07847	5.71285	4.99037	2.57955	2.25485	0	0	0	0	0	0.266036	0	0	0	0	0	0.475963	0.925808	1.14214	0	0.475963	0.266036	0.797113	3.57641
ICSI	TE	3.11267	3.96925	1.08276	3.37145	3.1299	3.84366	2.94264	1.73814	2.37622	5.62589	4.06754	3.19597	1.73814	0	0	0	0	0	0	0	0	0	0	0.329709	0.940888	1.20698	1.08276	0	0.329709	0	1.08276	3.68049
ICSI	TE	3.31871	4.33117	1.22977	3.22701	2.11158	5.27112	3.74117	1.22977	2.7423	6.20409	4.33117	2.11158	2.11158	0	0	0	0	0	0	0	0	0	0	0	0	1.22977	0	0	0	1.22977	2.57278	4.67748
ICSI	EPI	1.21994	2.55993	1.52181	1.85171	1.21994	1.02613	1.52181	0	1.38222	4.69145	1.94125	0.467969	0	0	0	0	0	0	0.467969	0	0	0.785496	0	1.02613	4.53151	4.73954	4.67489	2.97037	3.48516	3.94591	2.90721	4.90726
ICSI	EPI	0.493326	2.22902	1.65855	0.822203	1.26723	1.80862	0.354291	0.822203	1.1397	4.03397	1.26723	0.911516	0.192754	0.724124	0	0	0	0	0	0	0	1.77316	0	1.93908	4.12044	4.19364	4.16764	2.89075	3.5123	3.89705	3.75839	4.17747
ICSI	TE	3.24859	3.89813	1.68489	3.39271	2.35917	3.80485	2.56323	0.954368	1.09737	5.38173	4.47777	2.73263	3.4192	0	0	0	0.335942	0	0	0	0	0	0	0	0.954368	1.09737	1.22246	0	0	0.954368	1.09737	3.24859
ICSI	EPI	0.63965	1.52241	2.10004	0	0	1.98385	1.02663	0.63965	0.63965	4.42383	1.98385	1.70094	2.78679	1.30494	0	0	0	0	0	0	0	0	0	2.38453	4.31022	4.75841	5.02646	1.52241	3.58176	2.66981	1.98385	4.53549
ICSI	EPI	0.588909	2.50375	1.22556	0	0.588909	1.43701	0.588909	0	0	4.8685	1.43701	0.588909	0.588909	1.61146	0	0	0	0	0	0	0	0	0	2.19947	3.79119	4.91074	4.74395	0.957065	3.71603	2.68337	3.15515	4.87464
ICSI	TE	4.53232	4.65279	3.33403	3.83829	3.40835	2.37383	2.63796	2.26762	3.21105	5.91052	2.9076	3.33403	1.15187	0	0	0	0	0	0	0	0	0	0	0	0.733354	0.733354	1.44601	0	1.15187	0	0	3.5104
ICSI	TE	3.20576	2.74527	0	2.11437	0	5.21998	1.53519	1.03713	2.85589	5.95861	3.62226	2.47877	0	1.03713	0	0	0	0	0	0	0	0	0	1.03713	0	1.86614	0	1.03713	0	2.62087	1.53519	4.48201
ICSI	EPI	1.70725	0.918128	0	1.38859	0	2.14277	0	0	0	4.93751	1.94853	0	0	1.38859	0	0	0	0	0	0	0	0	0	2.94734	3.38735	3.22181	4.31382	2.14277	2.86509	2.56777	1.94853	5.00025
ICSI	TE	3.28549	4.33104	1.14534	2.93718	2.52028	4.02565	2.1815	1.52007	2.1815	5.87323	4.30244	2.67935	1.66526	0	0	0	0	0	0	0	0	0.887484	0	0	0	0	0.539125	0	0	0	1.35015	2.46109
ICSI	TE	3.20936	4.17308	0.59852	2.85581	2.02226	4.08057	2.02226	0.59852	1.24077	6.17795	4.34648	3.39047	0	0	0	0	0	0	1.45341	0	0	0	0	0	0.59852	0	0.59852	0	0	0	1.24077	2.90186
ICSI	TE	2.65926	3.61938	2.19405	3.21544	3.59536	4.05501	2.0901	0	2.52687	6.10147	5.14716	2.82985	3.25038	0	0	0	0	0	0	0	1.01936	0	0	0	1.01936	0.634308	1.01936	0	0	0.634308	2.37424	3.43767
ICSI	TE	3.51988	3.12911	0	1.15857	2.91685	3.453	1.15857	0	0	6.1263	3.69726	1.15857	0	0	0	0	0	0	0	0	2.64704	0	0	0	1.15857	0	1.68096	0	0	0	0	2.02235
ICSI	TE	3.2269	3.94783	2.11147	3.01363	2.11147	3.48006	2.74218	0	1.76478	6.44609	3.94783	2.11147	1.22968	0	0	0	0	0	0	0	0	0	0	0	0	0	0	0	0	1.22968	0	2.74218
ICSI	TE	2.73936	3.89705	1.22754	3.61611	2.73936	3.84682	2.10882	1.76227	2.88423	6.27631	4.03416	2.73936	1.76227	0	0	0	0	0	0	0	0	0	0	1.22754	0	0	0	0	0	0	1.22754	3.12305
ICSI	TE	3.16338	4.19398	0	3.82066	3.10539	3.96959	1.94529	1.73401	0.846887	5.5689	4.87956	2.97824	1.29876	1.73401	0	0	0	0	0	0	0	0	0	0	0	0	0.510538	0	1.29876	0	2.75086	3.19116
ICSI	TE	2.90687	4.44939	1.91198	2.79589	3.39559	4.00406	3.39559	1.07232	1.5778	5.92398	4.90935	2.52836	2.36187	0	0	0	0	0	0	0	0	0	0	0	0	0	0	0	1.07232	0	1.91198	2.52836
ICSI	TE	2.29161	3.81671	0	3.46942	3.05974	4.18626	2.29161	1.69478	2.57003	5.41406	4.37887	3.08909	3.27346	0.819834	0	0	0	0	0	0	0	0	0	0.491681	0	0	0.491681	0	0.491681	0	0	3.29723
ICSI	TE	4.12769	4.43353	2.01134	4.44445	3.47945	2.128	1.54736	0	2.41344	5.9034	2.32704	3.61269	0	0	0	0	0	0	0	0	0	0	0	0	1.04715	1.04715	0.654802	0	0	0	2.75977	3.68487
ICSI	TE	3.31143	2.97026	1.29265	3.70466	1.83814	3.82693	3.82693	1.29265	1.83814	5.98485	3.40342	2.6541	2.18911	0	0	0	0	0	0	0	0	0	0	0	0	0	0	0	0	0	1.29265	1.29265
ICSI	TE	4.02805	2.22707	2.22707	4.28629	0	3.97769	3.44468	0	0	6.05365	3.13812	1.32377	0	1.32377	0	0	0	0	1.87412	0	0	0	0	0	0	0	0	0	0	0	0	1.87412
ICSI	TE	2.60969	3.05688	0.971839	3.81453	3.03079	3.73934	3.52212	0.436705	2.64918	5.58364	2.72377	1.45526	1.77975	0	0	0	0	0	0	0	0	0	0	0	0	0	1.16015	0	0	0	1.45526	2.94816
ICSI	TE	3.77134	3.93618	2.77676	3.8545	1.79546	3.9604	4.02972	2.94865	2.66089	5.15771	2.77676	3.47004	2.46792	0.224034	0	0	0	0	0	0	1.50754	0	0	0	0	0	0	0	0	0.224034	2.30659	1.75287
ICSI	TE	3.28119	3.33788	2.25505	3.58127	3.1405	4.02704	3.1405	1.73269	0.936861	5.71069	4.61612	3.50264	1.79904	1.20235	0	0	0	0	0	0	0	0.327856	0	0	0	0	0.327856	0	0	0	0.327856	3.4045
ICSI	TE	3.49967	3.94681	1.99419	2.94015	2.29851	3.98916	3.65594	0.913578	1.28458	5.88124	3.70304	3.39265	0.557679	0	0	0	0.317222	0	0	0	0	0	0	0	0	0	0	0	0	0	1.55457	1.99419
ICSI	TE	3.68328	3.75178	2.85601	3.53552	2.2837	3.42711	3.74347	1.68759	2.12857	5.2624	3.90138	3.31195	1.58467	0	0	0	0	0	0	0	0.721514	0	0	0.162338	0	0	0	0	0	0	1.29305	2.1896
ICSI	TE	3.79466	4.00031	2.43967	2.89765	2.15339	3.67344	3.85017	1.90367	2.43967	5.66554	3.77302	3.35343	1.50179	0.491336	0	0	0	0	0	0	0.275545	0	0	0	0	0	0	0	0	0	2.11586	2.15339
ICSI	TE	3.55584	3.62169	2.12427	3.45159	2.55854	3.8348	4.02982	2.86031	2.45246	5.63039	3.43776	3.49197	2.45246	0	0	0	0	0	0	0	0.196118	0	0	0	0	0	0.624163	0	0	0	1.33939	3.06185
ICSI	TE	2.4307	3.07886	1.37674	2.55317	2.29111	4.0217	4.62209	0	2.12881	5.96362	3.3199	3.00829	2.4307	0	0	0	0	0	0	0	0	0.908652	0	0	0	0	0	0	0	0	2.12881	0.908652
ICSI	TE	3.68553	3.61621	0.636614	3.15906	2.45795	4.13855	4.29582	1.69568	2.55471	5.21202	3.25509	3.35313	2.83446	0	0	0	0	0	0	0	1.21596	0	0	0	0	0	0	0	0	0	1.51738	1.58042
ICSI	TE	3.67311	3.6478	1.97847	3.75312	1.88339	3.98537	3.70589	0.970748	1.28754	5.40884	2.89343	2.47009	1.7213	0	0	0	0.283662	0	0	0	0	0	0	0	0	0	0	0	0	0	1.37419	1.83222
ICSI	TE	3.6105	3.40908	2.46771	3.74673	2.15718	3.98206	4.27763	0.854168	2.34621	5.38773	2.15718	3.42385	1.52572	0	0	0	0	0	0	0	0	0	0	0	0	0	0	0	0	0	1.52572	1.85593
ICSI	TE	3.56168	4.03749	0.89613	3.64839	1.28376	4.29736	4.10189	1.95875	2.07449	5.30243	3.66337	2.95862	2.14482	0	0	0	0	0	0.254658	0	0	0	0	0	0	0.254658	0	1.008	0	0	0.625972	2.57877
ICSI	TE	2.93474	3.96185	1.90004	3.34263	2.51546	4.28559	3.94732	0.922792	0.321414	5.28887	3.96185	3.55868	1.06312	0.321414	0	0	0	0	0.564264	0	0.564264	0	0	0	0	0	0	0	0	0	0.321414	1.2957
ICSI	TE	2.27652	3.34528	1.84398	3.44711	2.83115	4.21805	4.26721	2.38721	2.23673	5.5168	3.62411	3.15389	0.924449	0	0	0	0	0	0	0	0	0	0	0	0	0	0	0	0	0	1.29769	2.51799
ICSI	TE	3.43749	3.76474	1.79478	3.70236	1.94901	3.86217	3.9035	1.92001	2.59861	5.04185	3.73643	3.43102	1.43784	0	0	0	0	0	0	0	0.790434	0	0	0	0	0	0	0	0	0	2.10731	2.30584
ICSI	TE	3.46545	3.96649	2.43397	3.67112	2.77588	4.06617	3.78293	2.49057	2.37398	5.17731	3.37877	3.42305	1.46336	0	0	0	0	0	0	0	0	0	0	0	0	1.73141	0	0	0	0	2.11686	2.16879
ICSI	TE	3.52119	4.07968	0.861915	3.29532	1.48596	4.69178	4.32465	0	2.63856	5.74348	3.32035	3.50076	0.861915	0	0	0	0	0	0	0	0	0	0	0	0	0	0	0	0	0	0.861915	0.52108
ICSI	TE	3.84929	3.94674	1.64971	3.37543	2.20944	4.14124	4.05133	0.917073	2.65445	5.28855	3.34412	3.70504	2.068	0	0	0	0	0	0	0	0	1.13229	0	0	0	0	0	0	0	0	2.5428	2.4171
ICSI	TE	3.32019	3.6219	1.11553	3.50575	2.1624	4.12751	4.16802	1.27088	1.11553	5.53659	4.05908	3.11518	2.32536	0	0	0	0	0	0	0	0	0	0	0	0	0	0	0	0	0	1.27088	1.81287
ICSI	TE	3.515	3.94329	1.73332	3.72819	3.26934	4.41731	4.16255	0.510205	2.1189	5.66488	3.45376	3.53461	0	0	0	0	0	0	0	0	0	0	0	0	0	0	0	0	0	0	1.29815	2.66114
ICSI	TE	2.38824	3.759	2.27524	3.86202	1.56509	4.04594	4.2522	2.18124	2.14783	5.13453	2.96184	2.60368	2.44029	0	0	0	0	0	0	0	0.255424	0	0	0	0	0	0	0	0	0	0.255424	2.07747
ICSI	TE	2.9332	3.76141	1.77833	2.89207	0.921811	4.36898	4.3398	0	1.95379	5.34668	3.796	3.21257	2.00604	0	0	0	0	0	0	0	0.921811	0	0	0	0	0	0	0	0	0	0.758644	2.103
ICSI	TE	2.43829	3.81611	0	2.81422	2.31715	4.43826	4.37451	0.835808	3.1995	5.75545	3.30077	2.17929	2.01934	0	0	0	0	0	0	0	0	0	0	0	0	2.17929	0	0	0	0	2.17929	1.28464
ICSI	TE	3.54425	3.82284	1.95524	3.65474	1.10588	3.84471	3.90248	2.14967	2.98074	5.14808	3.78339	3.11273	2.38478	0.409105	0	0	0	0	0	0	0.225329	0	0	0	0	0.225329	0	0	0	0	0.225329	2.49488
ICSI	TE	3.05376	4.00466	2.24225	2.32786	2.61167	4.17362	3.94133	1.65006	2.40671	5.6887	3.89106	3.16629	2.04532	0	0	0	0	0	0	0	0	0	0	0	0	0	0	0	0	0	0	1.9301
ICSI	TE	3.31507	3.59754	2.1634	3.23417	1.74151	4.19653	4.24061	0	2.56331	5.61293	3.56176	3.60919	1.74151	0	0	0	0	0	0	0	0	0.99741	0	0	0	0	0	0	0	0	1.66357	1.57904
ICSI	TE	2.72624	3.76196	0.950168	2.49345	1.99396	4.36591	4.58246	0	2.49345	5.66877	3.43839	3.3861	1.99396	0	0	0	0	0	0	0	0	0	0	0	0	0	0	0	0	0	2.0965	2.27458
ICSI	TE	3.51773	3.98658	2.67011	3.17181	1.77978	4.42415	4.28	1.17565	1.02683	5.35038	3.85332	2.53761	1.30517	0	0	0	0	0	0	0	0	0	0	0	0	0	1.30517	0	0	0	0.37022	1.61591
ICSI	TE	3.75155	3.08162	3.31671	1.19707	0.767884	4.03335	4.30106	1.4964	3.02715	5.60754	2.90843	2.77369	2.96955	0	0	0	0	0	0	0	0	0	0	0	0	0	2.61792	0	0	0	0	0
ICSI	TE	3.02627	4.35773	0.531053	3.1832	2.70901	4.75891	3.41544	1.88794	0.87607	5.6493	4.87775	3.67731	2.31346	0	0	0	0	0	0	0	0	0	0	0	0	1.98876	0	0	0	0	0	3.26675
ICSI	TE	3.19403	3.83187	1.77022	3.69641	3.3423	4.29637	3.38721	1.58877	1.77022	5.40356	4.43647	3.00389	1.87515	0	0	0	0	0	0.28127	0	0	0	0	0.500547	0.964722	2.05682	0	0.28127	0	0.28127	1.28051	3.49139
ICSI	TE	3.21494	3.99489	1.87423	3.52915	2.48754	4.38278	3.84941	1.04331	2.48754	5.92489	4.69572	3.05516	1.04331	0	0	0	0	0	0	0	0	0	0	0	0	0	1.5427	0	0	0	0	3.05516
ICSI	TE	3.98943	4.03879	2.75743	4.11301	3.05522	4.50095	2.3832	2.3832	2.02283	5.48922	4.65265	2.82451	1.45392	0	0	0	0.436086	0	0	0	0.970751	0	0	0.738734	0.436086	3.12964	0	0	0	0	0.436086	3.00233
ICSI	TE	3.00585	4.16177	1.05026	2.94257	2.76425	4.42351	3.31915	1.05026	2.44503	5.6836	4.68939	3.40502	1.41033	0	0	0	0	0	0	0	0	0	0	0	0	1.67452	0	0	0	0.482095	1.41033	3.27329
ICSI	TE	2.80159	3.90147	2.22474	3.12056	3.02511	4.80133	2.59351	2.22474	2.51327	5.83293	4.6053	2.66778	1.81758	0	0	0	0.708718	0	0	0	0	0	0.708718	0	0.708718	2.80159	0.708718	0	0	0	1.63424	2.86232
ICSI	TE	3.05043	4.04735	2.04228	3.05043	2.22529	4.44999	1.97299	2.63191	2.70353	5.7167	4.29376	3.38034	2.22529	0	0	0	0	0	0	0	0	0	0	0.709032	1.27538	1.97299	0	0	0	0	1.27538	3.00034
ICSI	TE	3.51767	4.02804	0.825305	3.90677	2.62653	4.20548	3.0984	0	2.23396	5.65056	4.81613	3.35255	0.825305	0	0	0	0	0	0	0	0	0	0	0	0	0.495482	0	0	0	0	0	3.20792
ICSI	TE	2.39034	3.87914	2.57422	2.28395	2.28395	4.02706	1.68782	0.742849	0.742849	5.89586	3.75824	3.08815	1.16435	0	0	0	0	0	0	0	0	0	0	0	0	2.02966	0	0	0	0	0	2.98227
ICSI	EPI	0	2.11773	1.31965	1.31965	0	1.71743	1.31965	1.03959	0	4.30572	1.03959	1.71743	0	2.31652	0	0	0	0	0	0	0	0	0	0.649214	4.21545	3.86316	3.65002	2.00124	1.53819	1.71743	2.48227	4.42201
ICSI	TE	3.25067	3.874	1.78533	3.45825	2.63189	4.35547	3.34245	1.86527	2.66696	5.46877	4.481	2.07269	0.402897	0	0	0	0.402897	0	0	0	0.689292	0.689292	0	0.402897	0.689292	1.60326	0.911663	0	0	0	1.60326	2.76535
ICSI	TE	3.34235	3.51877	1.0364	3.57127	3.20468	5.21886	3.04497	0	1.0364	6.06447	4.71816	3.27588	2.31206	0	0	0	0	0	0	0	1.0364	0	0	0	0	2.31206	0	0	0	0	1.5343	3.12801
ICSI	TE	3.10543	3.99447	0.46511	3.10543	2.01678	4.29384	2.01678	2.09264	0.781331	5.52978	4.26096	3.31957	2.16315	0	0	0	0	0	0	0	0	0	0.46511	0	0	2.16315	0	0	0	0	1.84525	2.2908
ICSI	TE	3.7551	2.43664	2.81252	3.00222	3.1616	3.08508	1.00763	2.57822	1.00763	5.9313	4.79577	3.47518	0	0	0	0	0	0	0	0	1.00763	0	1.00763	0	0	1.00763	0	0	0	0	0	1.00763
ICSI	TE	3.39571	4.31095	1.34625	3.60387	2.93758	3.15007	1.77048	0.594585	0.964912	5.28815	3.95458	3.36811	2.37466	0	0	0	0	0	0	0	0.594585	0.340848	0	0	0.340848	1.44671	0	0	0	0	1.95898	3.20096
ICSI	TE	3.32241	3.77549	2.01506	3.83963	2.82683	4.52197	3.15244	0.543693	2.26885	5.54232	4.89178	3.29601	1.91381	0	0	0	0	0	0	0	0	0	0	0	0.543693	2.47109	0	0	0	0	1.35826	2.8687
ICSI	TE	3.42223	3.0689	0	2.5771	3.10361	4.54023	1.84365	0	1.39618	5.57283	3.88929	2.05917	0.924208	0	0	0	0	0	1.56855	0	0	0	0	0	1.18779	1.84365	0.924208	0	0	0	0	2.87461
ICSI	TE	2.506	4.32133	2.04814	3.41	2.59387	4.35079	1.70517	1.70517	1.70517	5.83166	4.71229	3.3721	1.89129	0	0	0	0	0	0	0	0.754045	0	0	1.89129	0	2.1837	0.754045	0	0	0	0.754045	3.51577
ICSI	TE	3.3432	3.61089	0.807075	3.52328	2.84127	4.37203	0.807075	1.88495	2.20483	5.57186	3.7943	2.54888	2.20483	0	0	0	0	0	0	0	0	0	0	0	0.48284	2.27103	0	0	0	0	0	2.87684
ICSI	TE	3.6447	3.98529	1.97573	3.31056	2.89495	4.16932	1.73323	0.937255	0	5.85022	3.31056	2.47408	1.73323	0	0	0	0	0	0	0	0	0	0	0.937255	0	1.41243	0	0	0	0	0	2.47408
ICSI	TE	2.3916	3.15037	0	2.84129	2.27105	4.08336	1.97503	1.55268	1.24782	5.79143	3.79432	2.91122	0.807088	0	0	0	0	0	0	0	0	0	0	0	0.807088	0	0	0	0	0	1.55268	1.97503
ICSI	TE	2.56882	3.43804	1.61279	2.94841	1.9495	4.967	1.9495	1.61279	0	6.05155	4.32162	2.56882	1.9495	0	0	0	0	0	0	0	2.20095	0	0	0	0	0	0	0	0	0	0	2.56882
ICSI	TE	2.66672	3.8147	0.608158	2.72325	2.66672	4.69115	3.12514	0.983609	2.72325	6.02707	4.02972	2.82754	2.32312	0.608158	0	0	0	0	0	0	0	0	0.608158	0	0	1.64581	0	0	0	0.608158	0.983609	2.72325
ICSI	TE	2.46148	3.45053	2.02792	3.76269	1.63392	4.24071	3.85414	2.46148	2.59314	5.70784	4.35292	2.13097	1.45841	0.601461	0	0	0	0	0	0	1.24541	0	0	0	0	0.974396	1.45841	0	0	0	1.63392	2.02792
ICSI	TE	3.41549	3.34019	1.16546	3.20053	2.28539	4.27161	2.75468	1.68913	1.81655	5.5232	4.6374	2.54731	0.551467	0.551467	0	0	0	0	0	0	0	0.904864	0	0	0.551467	1.68913	0	0	0	0	0.551467	3.17009
ICSI	TE	3.4187	3.84376	1.89081	3.64451	2.61415	4.57804	3.02948	2.71216	1.77861	5.37595	4.58524	2.71216	2.0833	0	0	0	0	0	0	0	0	0	0	0	0	2.24465	0.532445	0	0	1.13439	1.77861	2.44637
ICSI	TE	2.8505	4.36192	1.86131	3.51431	3.79452	4.55076	2.05286	1.86131	1.62415	5.79801	3.51431	4.23268	2.21356	0	0	0	0	0	0	0	0	0	0	0	0	1.86131	0	0	0	0	0	2.8505
ICSI	TE	2.92577	4.0452	1.24439	3.03334	2.96293	4.05748	2.41914	1.34124	1.6555	5.26461	4.06357	2.08685	1.83969	0	0	0	0	0	0	0	0	0	0	0.722181	0.722181	2.32016	0.534119	0	0	1.13714	2.41914	2.69232
ICSI	EPI	1.21817	0.584264	2.55762	1.32915	0.95063	2.23361	1.21817	2.0472	0.584264	3.91616	1.75129	1.21817	0.784132	2.95774	1.32915	0	0	0.334209	0.784132	0	0	0.95063	1.42904	3.78096	3.83383	3.71553	2.72694	2.0472	1.81789	1.60309	2.42637	4.4986
ICSI	TE	4.25266	3.18211	2.48481	4.02524	2.65314	3.45936	1.16308	3.18211	2.28228	5.13804	2.79718	2.72775	1.68631	3.22674	0	2.16323	1.16308	0	1.16308	0	1.16308	0.74188	2.57251	1.45853	1.45853	2.02805	0.74188	0	0	1.45853	1.68631	3.98517
ICSI	TE	4.07498	3.47939	2.2827	4.33671	2.51109	4.0313	1.79681	2.85352	3.68851	5.52649	3.10813	2.2827	1.56293	0	0	0	0	0	0.814299	0	0	0	0	0.814299	1.79681	2.2827	0	0	0	0	1.56293	3.21464
ICSI	EPI	1.0402	0.649663	0	0.649663	1.32034	1.53893	0.649663	1.0402	0	4.73209	1.53893	1.7182	0.649663	2.48313	0	0	0.649663	0	0	0	0	0	1.87017	0	3.62689	3.92008	3.55109	0.649663	0	3.00632	1.53893	4.50711
ICSI	TE	2.46864	3.33278	0	3.23138	2.2088	4.22742	3.11852	1.8568	1.8568	6.13767	4.22742	2.6747	0	0	0	0	0	0	0	0	0	0	0	0	0	0	0	0	0	0	0	3.11852
ICSI	EPI	1.20218	1.20218	0	1.20218	1.50209	0.771812	0.45859	1.00997	2.00152	4.17443	1.50209	0.45859	0	2.00152	2.0772	0	1.20218	2.0772	0	0.771812	2.38797	2.85022	2.44001	1.73249	2.38797	3.06173	2.48948	1.00997	0	1.91963	0.45859	4.633
ICSI	EPI	2.79822	3.63125	3.20745	3.46044	1.51675	2.79822	1.02199	1.84627	1.21539	4.86491	1.74802	1.37738	1.37738	0	0	1.02199	0	0	0	0	0.465557	0	0	2.93317	3.77709	3.59934	2.50676	3.10658	0.781984	1.51675	1.93572	4.42381
ICSI	TE	4.64525	4.26533	2.48215	4.77362	1.45631	3.52344	2.92032	2.48215	3.347	5.109	3.13262	2.72504	0	0	0	0	0	0	0	0	0	0	0	0.740363	1.16108	1.16108	1.68395	0	0	0	0.740363	1.45631
ICSI	EPI	1.45572	2.85865	3.36538	2.22126	1.78026	2.52625	1.45572	2.22126	0	4.76822	1.78026	1.78026	0.972214	2.52625	0	0	0	0	0	0	0	1.45572	0	2.94873	2.85865	2.85865	1.78026	2.85865	0.972214	0	0	4.3808
ICSI	TE	3.84316	3.48664	0.55196	3.93364	3.23118	4.79641	0.55196	2.54839	1.81752	5.57868	4.77177	2.96612	1.69008	0	0	0	0	0	0	0	0	0	0	0.55196	0	1.544	0	0	0	0	0.55196	2.84528
ICSI	TE	4.62267	4.20004	2.71009	4.68345	3.45354	3.53115	3.3694	3.12165	2.79154	4.94186	3.12165	1.69823	2.22903	0.493326	0	0.493326	0	0	0	0	1.26724	0.493326	0	1.26724	0	3.09313	0	0	0	0.493326	0	2.66673
ICSI	TE	4.00412	3.93141	3.21705	4.0095	2.91497	3.71892	2.6186	2.52841	2.01572	4.6881	4.22577	3.11744	2.31922	0.259076	0	0	1.57785	0	1.37557	0	1.93364	1.12172	0	0.464655	0.464655	2.72098	0	0.259076	0	0.259076	2.19553	2.57452
ICSI	TE	4.00147	3.67229	3.53309	4.14291	2.79342	3.60511	3.12356	3.49504	0.823325	4.94839	4.31065	1.81029	0.494105	0.494105	0	0.494105	0	0	0	0	0	0	0	0.494105	1.26867	2.62326	0	0	0	0	0.494105	2.93878
ICSI	TE	3.17654	3.79269	0.615459	3.64864	1.48206	3.88421	2.98118	0.993627	1.26738	5.52225	4.28279	2.73817	0.615459	0	0	0	0	0	0	0	0	0	0	0.615459	0.615459	0.615459	0	0	0	0	1.65871	1.93925
ICSI	TE	3.00363	3.8081	1.5752	3.39242	2.79281	4.70233	3.45485	1.07016	2.15911	6.07301	4.76956	2.3589	1.07016	0	0	0	0	0	0	0	0	0	0	0	0	2.52534	0	0	0	0	0	2.79281
ICSI	TE	3.38451	3.689	1.55824	3.15712	1.83268	4.43391	1.70485	0	2.7727	5.74152	5.05158	3.15712	0.916364	0	0	0	0	0	1.17874	0	1.55824	0	0	0	1.17874	2.22473	0.916364	0	0	0	0.916364	3.02054
ICSI	TE	3.19852	4.05778	0.922625	3.3152	2.38447	4.63785	2.05687	0	0	5.7897	4.57738	3.13464	0	0	0	0	0	0	0	0	0	1.18596	0	0	0.564145	1.95495	0.922625	0	0	0	1.56647	2.57468
ICSI	TE	2.50461	3.88592	2.05229	2.95681	2.77607	3.9853	2.77607	1.57214	1.26544	5.19516	3.84142	3.05141	2.10533	0.722835	0	0	0	0	0	0	0	1.37845	0.192316	1.80653	2.87651	3.50352	2.13083	2.10533	0	2.45123	2.07916	3.77558
ICSI	TE	2.18517	3.66422	2.33477	2.63293	1.66861	4.07948	2.52409	0	0.889921	5.52417	4.63357	3.11458	1.5233	0	0	0	0.889921	0	0	0	0	0	1.5233	1.14817	3.20585	1.5233	0.889921	0	0	1.35322	2.63293	3.93618
ICSI	TE	2.60297	3.71386	0	2.77287	1.25298	3.58381	0	0	0	5.63865	3.77305	2.39817	0	0	0	0	0	0	0	0	0	0	3.71386	2.39817	1.25298	2.39817	0	0	0	2.39817	0	3.93212
ICSI	TE	2.68047	3.62684	0.715658	2.81439	2.5258	4.49837	3.56961	0	0	5.4515	4.36143	2.60612	2.60612	0	0	0	0	0	0	0	0	1.41987	0	0.715658	0	2.2369	2.34275	0	0	0	0	2.68047
ICSI	TE	2.43872	3.86847	1.31142	2.29344	2.89277	4.32754	3.55782	1.0773	0.935852	5.54771	4.49217	3.55782	0.573627	0	0	0	0	0	0	0	0	0	0	1.5838	1.85986	2.89277	2.29344	0	1.31142	0	2.25356	3.67243
ICSI	TE	2.90965	4.3187	1.20736	1.95954	2.38394	4.3187	3.02989	0.384533	0.384533	5.09815	4.52149	3.35574	0.384533	0	0	0	0	0	0.384533	0	0	0	0	0	2.08367	2.46686	1.65257	0	0	0.384533	1.55845	3.44936
ICSI	TE	2.13015	3.56387	2.41566	2.81895	2.01345	4.11506	2.87279	0.655973	1.88131	5.32273	3.81764	2.01345	2.23464	0	0	0	0	0	0	0	0	0	0	0	0	2.56888	1.04873	0	0	1.54928	2.56888	3.14624
ICSI	TE	3.73117	3.11066	2.36519	2.62911	0	4.45052	2.00562	1.14536	2.36519	5.79596	4.74153	1.43874	0	0.728412	0	0	0	0	0	0	0	0	0	0	0.728412	2.36519	0.728412	0	0	0	2.00562	3.73117
ICSI	TE	3.50592	3.80804	0	0	0	4.29002	0.903704	0	2.84235	5.96669	2.1215	2.28365	0	0	0	0	0	0	0	0	0	0	0	0	1.37054	0	0	0	0	3.90133	2.1215	4.16131
ICSI	TE	3.3738	3.3738	1.83825	1.83825	1.50932	3.31155	1.0159	1.50932	1.83825	6.42019	2.28332	2.28332	0	0	0	0	0	0	0	0	0	0	0	1.83825	1.0159	1.50932	1.0159	0	0	0	1.0159	4.10927
ICSI	EPI	0	2.07323	1.49856	1.00709	0	3.16078	0	1.00709	0	5.11243	1.82662	1.49856	1.00709	0	0	0	0	0	0	0	0	0	1.00709	1.00709	3.66938	1.49856	1.00709	3.16078	0	2.43587	0	4.57026
ICSI	TE	3.08706	4.17642	2.60621	3.45543	2.60621	4.11005	0.873039	2.70416	2.70416	5.96965	3.87954	3.20684	2.37576	0	0	0	0	0	0	0	0	0	0	0	0.873039	1.64529	0	0	0	0	2.23698	4.01409
ICSI	TE	2.24941	3.94918	1.65652	2.61909	3.42385	4.37525	2.88838	1.138	1.138	6.13373	4.13509	3.10033	1.65652	0	0	0	0	0	0	0	1.138	0	0	0	0	0	0	0	0	0	1.65652	1.99628
ICSI	TE	0	2.56333	1.22253	0	0	4.10914	1.22253	0	2.10259	6.61163	1.22253	1.22253	0	0	0	0	0	0	0	0	0	0	0	0	1.22253	1.22253	0	0	0	2.56333	1.22253	4.10914
ICSI	TE	3.83888	3.959	0	3.959	2.187	4.67994	2.38743	2.187	2.55433	6.01196	4.13181	1.93605	1.09095	0	0	0	0	0	0	0	0	1.60024	0	0	0	1.60024	0	0	0	0	1.60024	2.38743
ICSI	TE	3.56919	4.69413	1.03501	3.8498	2.70244	2.7422	2.42355	0.473154	0.473154	5.71147	2.03543	2.66103	2.1115	0	0	0	0	0	0	0	0	0	0	0	0.473154	0	0.793036	0	0	0	2.18218	2.7422
ICSI	TE	3.16747	3.29572	1.44683	1.44683	1.44683	4.32732	1.44683	0	2.37479	6.11522	4.58994	2.8477	1.44683	0	0	0	0	0	0	0	0	0	0	0	0	0	1.44683	0	0	1.44683	1.44683	2.8477
ICSI	TE	1.81447	2.62789	2.7981	0	1.81447	3.46031	1.27226	1.27226	1.27226	5.5222	2.62789	1.81447	0	0	0	0	1.27226	0	0	0	0	0	0	0	2.62789	1.27226	0	0	0	1.27226	0	2.42265
ICSI	TE	2.22147	3.9185	2.22147	3.52292	3.03158	3.24503	2.94895	0	2.64995	6.06025	3.42084	2.52646	1.78045	0	0	0	0	0	0	0	0	0	0	0.972357	0	0	0.972357	0	0	0.972357	0.972357	1.4559
ICSI	EPI	0	2.87018	1.46512	0	0	3.39595	0	0.746379	0	4.48457	4.22932	0	0	0	0	0	0	0	0	0	0	0.746379	0	0	4.24534	0	0	0	0	3.79019	1.46512	4.03366
ICSI	EPI	1.18458	2.19083	1.48251	0.758308	0.758308	2.19083	0	0.758308	0	4.38734	2.6013	0	1.18458	2.51338	0	0	0	0	0	0	0	0	0	3.06451	2.19083	2.68211	3.21197	0.758308	1.48251	3.55649	1.48251	4.4686
ICSI	EPI	1.53393	2.4773	2.02095	1.91959	1.3633	3.12756	1.67964	1.53393	0.897942	5.1299	3.35468	2.11296	0	3.35468	0	0.546544	1.67964	0	0.546544	0	1.53393	0	0.546544	1.15745	2.34704	0	0.546544	0.897942	0	2.34704	1.53393	4.42973
ICSI	TE	2.66644	4.08386	1.14492	2.2009	2.3646	4.42453	1.66475	0.958059	2.54804	5.72967	4.722	1.14492	1.43824	0	0	0	0	0	0	0	0	0	0	0	0	1.43824	0.728074	0	0	2.2009	2.07469	4.0748
ICSI	EPI	0.479049	2.12519	0.801587	0.801587	1.96647	2.38256	0.479049	0.479049	0	4.64081	2.71697	1.24073	1.04508	0.479049	0	0	0	0	0.801587	0	0	0	0	2.58707	3.05776	3.4376	4.54111	1.24073	0	1.77771	0	4.56058
ICSI	TE	2.41803	4.41631	2.33909	2.15961	2.84419	4.87788	1.4834	0.616254	0.994715	5.87091	5.46445	0.994715	1.66011	0	0	0	0	0	0	0	0	0	0	0	1.4834	1.66011	0	0	0	0.994715	0.616254	4.09078
ICSI	TE	3.16559	4.10554	2.31066	2.9185	2.31066	4.39177	1.8228	1.08043	2.24415	5.89425	5.23888	3.07992	1.08043	0.499955	0	0	1.08043	0	0.499955	0	0	0	0	0	0.499955	1.71209	1.44533	0	0	1.27943	2.0131	3.90497
ICSI	TE	3.02045	3.73895	0.931972	1.2714	2.42156	4.48585	2.66322	0.931972	0.706232	5.5885	4.57961	1.40586	0	0	0	0	0	0.414207	0	0	0	0	0	0	1.72607	1.63029	0	0	0	2.03748	0	4.16873
ICSI	TE	1.48371	3.25189	0.396789	1.92345	2.0565	4.17883	0.680105	2.0565	2.7163	5.39218	3.51547	1.23408	3.04303	0.396789	0	0	0.680105	0	0	0	0	0	0	1.36667	0.396789	0	1.08118	0	0	0	1.76993	3.558
ICSI	TE	3.31005	4.10654	2.88246	3.19682	2.92268	4.56731	0	1.45822	2.57214	5.46966	4.82434	3.01668	0.312238	0	0	0	0.312238	0	0.312238	0	0	0	0	0.312238	0.741671	0.312238	0	0	0	1.75167	2.02771	3.79798
ICSI	TE	3.14854	3.92316	1.45955	3.37019	2.22571	4.51124	2.26934	2.13227	2.18008	5.40804	4.88845	2.56318	1.12005	0.345716	0	0	0	0	1.24646	0	0	0	0	0	1.35867	0.806031	1.97339	0	0	0.975316	0.345716	3.56329
ICSI	TE	1.82849	2.83763	0.589874	1.43866	1.10174	4.59571	0.589874	0.791019	2.2449	4.90993	2.2449	2.05821	0.337815	0	1.52973	0	0	0	0	0	0	0	0	0	2.2866	1.69022	0.337815	0	0	3.32956	2.10825	4.26165
ICSI	TE	3.06467	3.10907	0.396335	2.17269	2.17269	4.15483	0.679421	1.48264	0	5.28816	3.67435	2.50032	3.21213	0	0	0	0	0	0	0	0	0	0	0	0	0.396335	0	0	0	0.679421	0.396335	3.58403
ICSI	TE	3.59191	3.88777	2.76699	3.33897	1.96567	4.33351	1.96567	2.32332	1.50594	5.08048	4.61284	2.79418	2.6187	0	0	0	0	0	0	0	0	0	0	1.79895	0.740209	0	0.629727	0	0	2.78068	1.83459	3.5296
ICSI	TE	2.03464	3.48386	1.69249	2.39556	1.87813	4.7317	0.74586	0.440914	0.979221	5.17422	2.34374	1.95945	0.74586	0	0	0	0.979221	0	0	0	0	0.74586	0	0	1.46436	0.979221	0.440914	0	2.03464	2.66019	1.46436	4.18712
ICSI	TE	3.52534	4.27493	1.87091	2.79629	1.68554	4.34147	0.973903	0.437881	0.437881	5.71795	5.19052	2.82928	1.87091	0	0	0	0.437881	0	0	0	1.87091	0	0	0	0.741385	2.09709	0	0	0	0.437881	1.57814	3.81778
ICSI	TE	3.61904	4.01864	1.12311	3.31859	2.64885	4.51723	2.26626	1.87667	2.97907	5.41163	4.64466	1.76477	1.00381	0.525594	0	0	0	0	0	0	0	0	0	0	0	2.76421	0.711573	0	0	1.56925	1.22968	3.35545
ICSI	TE	3.27538	4.19348	2.37197	3.77451	1.64192	4.21422	2.28166	0.870605	2.28166	5.58763	4.92041	3.23976	1.72773	1.19813	0	0	0.870605	0.655222	1.19813	0	0	0	0	0	1.64192	2.18238	0.655222	0	0	0.380342	1.80675	4.02663
ICSI	TE	2.81394	3.33491	2.20555	2.62651	1.8286	4.54943	0.388669	1.66301	1.74923	5.02112	2.99577	1.06473	0.885852	0.667846	0	0	0	0	0	0	0	1.97063	0	0	1.97063	0	1.06473	0.667846	0.667846	2.55532	2.03474	4.29323
ICSI	TE	3.10394	3.26868	1.29765	1.84394	1.29765	4.89312	0	1.29765	1.73275	5.39291	2.45468	2.19523	0.846016	0	0	0	0	0	0	0	0	0	0	0	1.29765	1.09712	0.509929	0	0	2.94231	0.846016	4.36723
ICSI	TE	3.05193	3.86753	0.806642	2.70499	2.57213	4.2283	1.97434	1.61566	2.09582	5.26883	4.45755	3.1089	2.36207	0	0	0	0.806642	0	0	0	0	0	0	0	0.270098	0.482541	0.270098	0	0	0.806642	1.55204	2.99151
ICSI	TE	2.84856	4.09811	1.42443	2.95516	2.79067	4.2014	2.99237	1.5859	2.47846	5.26017	4.34662	3.40544	1.5859	0	0	0	0.678501	0	0.395725	0	0	0	0	0	0.395725	0	0.395725	0	0	0.395725	2.05367	3.12876
ICSI	TE	2.95801	3.09751	1.22454	2.88022	1.57777	4.70988	0.673472	0.673472	1.67235	5.13381	2.90683	2.76607	0.892634	0	0	0	0	0	0	0	0	0	0	0	1.4733	1.83828	0	0.892634	0.892634	3.39555	2.04475	4.20933
ICSI	TE	3.5038	4.06056	1.45182	3.19308	2.54016	4.56284	2.02045	1.73566	1.81482	5.60929	5.08599	2.82655	1.45182	0	0	0	0	0	0	0	0	0	0	0.383402	0	0.383402	0.87622	0	0	0.87622	1.05399	3.85565
ICSI	TE	0	2.31478	0	0	1.08345	3.57054	0.834316	0	0.834316	5.05457	3.99697	1.08345	1.28273	0	0	0	0.501756	0	0	0	0	0	0	0.501756	0.501756	0	0	0	0	0	0	4.11004
ICSI	TE	2.78351	3.71089	1.15308	3.15898	3.21275	4.19678	3.28023	1.75258	2.17528	5.4378	4.50814	2.88536	2.07159	0.624429	0	0	0	0	0.360181	0	0	0.360181	0	0	0	0.360181	1.15308	0	0	0	0.624429	3.3736
ICSI	TE	3.08973	3.75985	2.16633	2.6564	1.87468	4.75652	0	2.16633	1.32425	5.73316	4.84282	3.44531	0.743717	0	0	0	0	0	1.16549	0	0.976675	0	0	0	0	2.101	0	0	0	1.32425	2.0311	3.49676
ICSI	TE	3.12225	3.66836	1.67513	3.23085	2.17601	4.85656	3.77338	1.28196	2.81074	5.82486	4.79389	2.57646	0	0.624813	0	0	0	0	0	0	0	0	0	0	0.624813	0	0	0	0	0	1.00642	3.00041
ICSI	TE	3.31829	3.95425	0.259053	3.26326	1.69296	4.44588	2.63984	0.780613	1.02037	5.31011	4.5666	2.6185	0	0.259053	0	0	0.907658	0	0	0	1.12165	0.259053	0	0	0.259053	0	0	0	0	0.259053	2.05427	3.47644
ICSI	TE	2.20539	3.76083	0.961174	3.05327	2.84186	4.63993	1.76547	1.44209	1.61679	5.85733	4.94647	3.52938	1.44209	0	0	0	0	0	0	0	0	0	0	0	0	0	0	0	0	0.59188	1.76547	3.01442
ICSI	TE	2.34605	4.25217	1.42265	3.10937	3.02131	4.6162	2.34605	1.06086	1.25802	5.76899	5.02872	2.6981	2.07012	0.488344	0	0	0	0	1.56396	0	1.06086	0	0	0	0.815025	1.25802	0	0	0	0.488344	1.8971	3.42074
ICSI	TE	2.82776	3.92614	1.29507	2.70264	1.46188	4.66084	1.6048	1.94094	1.84095	5.83001	4.73337	2.70264	2.33014	0	0	0	0	0	0	0	0.84399	0.84399	0	0	0	1.09475	1.09475	0	0	0	1.84095	3.07025
ICSI	EPI	1.4493	2.29165	0.259572	0.781845	0.259572	4.29881	0.636114	1.57957	0.909015	4.73809	2.81588	1.79814	0.465462	0	0	0	0	0	0	0	0	0	0	0	1.51656	2.0176	0	1.12318	0.909015	2.57653	0.636114	4.18823
ICSI	TE	3.2408	4.10843	1.60745	2.77505	3.33255	4.42561	2.29262	1.40346	1.32504	5.28696	4.7029	1.66714	2.77505	0	0	0	0	0.478626	0.478626	0	0	1.54397	0	1.23994	1.23994	0	0	0	0.267679	1.66714	1.66714	3.74072
ICSI	TE	2.60023	3.64807	0.939367	2.47725	2.98064	4.65786	2.89823	1.41506	1.41506	6.11916	4.74285	2.60023	0	0	0	0	0	0	0	0	0	0	0	0	0.939367	0	0	0	0	0	1.41506	2.89823
ICSI	TE	3.64892	4.31819	0.341375	2.776	2.16685	4.58746	2.2124	1.11002	2.11913	5.61467	4.97698	2.75033	1.77199	0	0	0	0	0	0	0	0.341375	0	0	0	0.797797	0	1.44811	0	0	0	1.11002	3.411
ICSI	TE	2.47248	4.24136	2.41355	3.18055	1.86034	4.56386	1.62323	0.857167	0	6.02762	5.45666	2.21253	2.52813	0	0	0	0	0	0	0	0	0	0	0	0	0.517744	0	0	0	1.86034	0	3.5132
ICSI	TE	2.14139	3.65212	1.05703	3.19756	2.14139	4.75777	2.0245	0	1.89212	5.91854	5.54667	2.77399	1.05703	0	0	0	0	0	0	0	0	0	0	0	0	1.33939	1.05703	0	0	0	1.55933	3.03096
ICSI	TE	2.46875	3.61161	1.52661	3.26644	3.11863	4.18732	1.52661	2.46875	2.10476	6.38927	4.58771	2.73503	1.52661	0	0	0	0	0	0	0	0	0	0	0	0	0	0	0	0	0	2.73503	3.61161
ICSI	TE	4.24071	4.2774	2.46015	4.03388	2.54002	4.06777	2.01342	3.21923	3.26982	5.19167	4.51655	3.36391	2.46015	0	0	0	0	0	0	0	0	0	0	0	0.280992	0	0	0	0	0.500099	2.09651	3.19294
ICSI	TE	3.3147	4.4153	1.15197	2.81493	2.90774	4.67839	2.59863	1.15197	3.14351	5.41857	4.78333	2.7479	1.76984	0	0	1.15197	0	0.733427	0	0	0.733427	0	0	0	1.15197	1.67313	0.733427	0	0	1.44612	1.67313	3.64639
ICSI	TE	3.48561	4.10745	1.45571	3.57583	2.52623	3.91006	2.40406	1.18178	2.79791	5.50417	4.15691	2.66414	2.83478	0	0	0	0	0	0	0	0	1.35495	0	0	0	0	0.18687	0	0	1.45571	2.38532	3.02138
ST	TE	2.08801	1.74266	0	2.08801	0	2.34421	1.74266	1.21083	0	5.00693	1.21083	1.21083	1.21083	0	0	0	0	0	0	0	0	0	0	0	0	0	2.34421	1.74266	0	0	1.21083	2.71718
ST	EPI	1.54792	1.29889	2.11086	1.8217	1.74714	1.79746	0.966508	0.465162	2.97085	3.99733	1.02131	1.12264	0.908533	0	0	0	0.259388	0	0	0	0	2.69262	0	2.5178	3.8127	3.78282	3.83213	3.03693	3.13819	2.89192	3.26467	3.99733
ST	TE	2.99574	3.28514	2.31272	3.33499	2.73016	3.39016	3.14354	1.4041	2.2306	4.82841	3.21456	3.16778	3.01266	0	0	0	0	0	0	0	0.107753	0	0	0	0.375069	2.52501	0.450352	0	0	0.205017	2.11402	3.14354
ST	TE	3.41278	3.56082	2.99958	3.86728	1.29238	3.30031	1.25125	0.903193	2.8067	4.84347	3.4176	3.14237	2.97741	0.136929	0	0	0.136929	2.28287	0.257347	0	0	0.136929	0.136929	0	0.136929	1.1166	1.01558	0	0	0	1.98926	3.56498
ST	TE	4.09093	3.71913	2.64561	3.818	3.55647	4.10673	1.97255	3.07774	3.12067	5.46258	3.04429	1.70887	1.86793	0	0	0	0	0	0.538896	0	0	0	0	0	0.389387	0.980679	0.668932	0	0	0	0.538896	3.20135
ST	TE	3.38844	3.19525	1.82513	3.19525	1.82513	3.19525	2.43424	1.82513	1.28143	5.95601	2.6397	2.6397	1.82513	0	0	0	0	1.28143	0	0	3.2965	0	0	0	1.28143	2.17536	2.17536	0	0	0	1.28143	2.6397
ST	TE	1.62073	2.20977	0	2.20977	0	2.41072	1.10803	0	1.95801	5.1788	1.62073	1.10803	1.10803	0	0	0	0	0	4.21858	0	0	0	0	0	0	1.10803	0	0	0	0	0	3.05795
ST	TE	3.50464	3.72175	1.13286	3.06076	2.20468	4.31761	2.50342	1.13286	2.88123	5.36391	4.12197	1.01297	2.82043	0	0	0	0	0	0.531517	0	0	0.300664	0	0	0.531517	1.01297	0.300664	0	0	0	0	3.30713
ST	TE	2.19375	2.56134	1.60631	3.0408	0	2.82953	2.19375	0	2.56134	6.12949	2.19375	0	2.19375	0	0	0	0	0	0	0	0	0	0	0	1.60631	0	2.56134	0	0	0	0	2.19375
ST	TE	3.67464	3.5802	3.40853	3.60912	3.504	3.49205	2.71363	2.6506	2.05981	4.85423	3.83469	3.28835	3.22236	0	0	0	0	0.123655	0.123655	0	2.24326	0.781444	0	0	0.233688	0.947596	0.505687	0	0.123655	0	0.505687	3.0757
ST	TE	3.3144	3.61597	2.84428	3.51265	2.41215	3.6329	1.77838	2.25871	2.65138	4.83809	3.40797	2.0573	1.92753	0	0	0	0	0	0.147313	0	1.46627	0.147313	0	0.147313	0.275686	1.85573	0.819664	0	0.147313	0	0.147313	3.17864
ST	TE	3.00196	3.31905	2.00864	3.61147	2.68173	3.76674	2.57147	1.89189	2.65734	4.78335	3.60192	3.30623	2.99023	0.971774	0	0	0	0.110942	0.210797	0	0	0.110942	0.384801	0	0.301579	2.25812	0.599558	0.110942	0	0.210797	1.30796	3.39663
ST	TE	3.86943	3.60789	2.17693	3.7636	0.588879	3.76824	0.789797	0.957023	2.87021	5.10353	2.68331	2.13039	2.85878	0.182731	0	0	0	0	0	0	0.470925	0.182731	0	0	0.470925	1.10025	0.470925	0	0	0.182731	1.10025	3.24495
ST	TE	3.77245	3.47904	2.96683	3.86201	2.8278	3.95168	2.53688	1.45816	2.33332	5.25393	3.04368	2.59646	2.66627	0	0	0	0	0	0	0	1.45816	0	0.177312	0.177312	1.01016	1.50231	0.857823	0.177312	0	0	0.57437	3.3651
ST	TE	3.31626	3.64439	2.09615	3.32104	3.3539	3.75849	3.42518	2.76821	2.62584	4.94255	4.05035	3.257	2.87061	0.583751	0	0	0	0	0.234479	0	0.124096	0.949919	0	0	0.33388	1.04723	0.424287	0	0.124096	0.124096	1.29267	3.45065
ST	TE	3.18936	3.32199	1.95433	3.51971	1.93463	3.38458	1.39367	1.71279	1.55141	4.74752	3.48233	2.79029	1.76127	0	0	0.129016	0	0	0	0	0	0.674964	0	0	0.438794	1.02612	0.674964	0.129016	0	0	0.602266	3.12492
ST	TE	3.55557	3.71167	2.20018	3.34849	2.83635	3.94126	3.61416	1.73113	2.44767	4.89839	3.97752	3.04769	0.352385	0	0	0	0	0	0.191635	0	0	0	0	0	0.720831	1.20102	0.352385	0	0	0.191635	2.15225	3.58529
ST	TE	3.57064	3.91551	1.96667	3.83031	2.60907	3.38074	3.34009	2.90525	2.4456	5.17733	2.71138	1.96667	1.73754	0	0	0	0	0	0.256739	0	0	0	0	0	0.901598	1.01387	0.256739	0.256739	0	0	2.30995	2.98231
ST	TE	4.00961	4.16256	2.85329	3.91271	2.52747	3.91271	3.04909	3.42564	3.39015	4.93056	3.73117	3.01024	1.30277	0	0	0	0	0	0.2374	0	0	0	0	0	0.2374	1.66528	0.728414	0	0	1.05627	0.728414	3.06171
ST	TE	3.55829	3.76666	2.60948	4.22948	3.19243	2.46433	0.837965	2.34602	0.837965	5.18661	2.81779	0.837965	0.717511	0	0	0	0	0	0.23296	0	0	1.04251	0	0	0	0.421773	0.23296	0	0	0	2.68384	3.06628
ST	TE	2.34919	2.72232	1.89115	4.26535	1.44874	3.505	1.12269	3.72032	2.81519	4.37553	1.37664	1.7472	1.51598	2.59814	0	0	0	0	1.44874	0	0	0.259405	0	0	0.781448	2.2292	1.29894	0	0.259405	0	0.781448	2.83278
ST	TE	3.6936	3.62398	3.03591	4.02455	2.87168	3.98347	2.94539	1.78423	2.25744	5.39939	4.36854	2.611	1.85715	0.64233	0	0	0	0	0.64233	0	0	0	0	0.371876	0.371876	2.67508	1.03027	0	0	0	0.854993	2.79211
ST	TE	2.47695	3.41999	2.06944	3.66247	1.79725	3.97439	0.814593	1.72519	2.38475	5.10081	3.38508	2.28318	0.488045	0	0	0	0	0.19038	0	0	0	0	0	0	0.19038	2.62411	0.717131	1.06035	0	0	0.350248	3.11795
ICSI	EPI	1.72124	3.12717	1.72124	2.42752	1.61294	2.76771	1.72124	1.98969	1.19263	4.20472	2.80313	1.19263	0	0.453576	0.453576	0	0	0	1.98969	0	0	0	0.453576	2.13548	0	0.764473	1.00129	0	0	2.06524	0.453576	2.32071
ICSI	TE	3.12132	4.0244	2.08659	3.40909	2.8409	4.08556	3.07584	3.00349	2.20448	5.54939	4.92443	2.49239	1.61597	0.408194	0	0	0	0	0.697237	0	0.921197	0	0.697237	0	0.408194	0	0.408194	0.697237	0	0	1.39242	3.42562
ICSI	TE	3.95037	1.1308	3.65755	2.65242	0.46967	4.10507	0.641433	2.17396	4.10507	4.22596	2.36005	1.80755	0.46967	0	0	0	0	0	0.46967	0	0	0	0.46967	1.90135	0.262159	0.46967	0	0	0	0	0.787972	3.54299
ICSI	PE	0	2.13038	0.656098	2.01368	1.33019	1.72922	1.0489	1.33019	1.0489	4.67009	2.76229	0	0	3.71045	2.49544	0	2.23487	1.88153	0	2.63774	0	1.0489	2.49544	1.0489	0	0.656098	0	0	0	1.0489	0.656098	4.45792
ICSI	TE	3.64703	4.28911	1.34016	3.15944	3.12906	4.17665	2.71458	1.65431	2.92439	5.59945	4.55128	3.8463	1.50952	0.533515	0	0	0	0	0	0	0	0	0	0	0	0.879557	0.533515	0	0	1.34016	1.50952	3.53021
ICSI	TE	3.4491	2.00353	2.19933	3.67608	1.75982	4.86216	2.19933	2.19933	1.75982	5.80327	3.71589	0.956971	0	0	0.956971	0	0	0	0	0	0	0.956971	0	0	0.956971	0.956971	0	0.956971	0	1.43689	0	3.79104
ICSI	EPI	1.84597	1.48036	1.231	2.11311	2.17007	2.22396	1.76632	1.231	0.898042	4.62365	2.77464	1.36343	0.395368	2.88885	0	0.677963	2.11311	0.898042	0	0.395368	0.395368	0.677963	2.17007	0	3.58116	0.677963	2.83337	0.395368	0	1.76632	2.05272	4.71894
ICSI	TE	3.70629	4.12552	2.73877	4.04047	3.20081	4.01043	3.06918	2.27707	1.90507	5.73508	4.93653	3.11501	1.47353	0.514575	0	0	0	0	0.290027	0	0.85265	0.514575	0	0.290027	0.514575	0.697832	1.47353	0	0	1.39331	2.34382	3.62898
ICSI	EPI	1.69846	1.17334	2.13328	1.69846	1.38053	1.55208	1.82612	0.911682	1.17334	4.38993	2.55785	1.38053	0	0	0	0	0	0	0	0	0	0	0	3.11721	3.51889	3.66246	4.03987	1.69846	0	2.29566	2.49846	3.91443
ICSI	TE	3.02424	4.04295	2.66119	3.97912	3.04309	4.07006	1.98308	2.34158	2.34158	5.21206	4.73763	3.34673	1.98308	0	0	0	0	0	0	0	0	0	0	0.330432	0	0.330432	0.330432	0	0	1.08446	2.13296	3.38725
ICSI	TE	2.43985	3.49857	1.45215	1.93008	0.836775	4.66073	1.59467	3.05815	0.503471	5.169	2.25212	1.59467	0.503471	0	0	0	0	0	0.836775	0	0	0	0	2.69081	0.503471	1.93008	0.836775	0	0	1.59467	0.503471	4.02489
ICSI	TE	3.27941	3.788	2.41806	3.60506	3.25779	4.15963	3.665	2.31135	1.60463	5.44994	4.85826	3.2357	2.31135	0	0	0	0.449802	0	0	0	0	0	0.449802	0	0.449802	0	0.449802	0	0	0.449802	0	3.2357
ICSI	EPI	1.26998	0.824344	1.70135	1.07178	0.494814	1.07178	1.70135	0.824344	0.494814	4.28636	2.36113	0.824344	0.824344	0	0	0	0.824344	0	0	0	0	0	1.57715	2.23243	4.27752	3.9915	3.9796	3.15302	1.07178	3.67406	2.87045	4.66938
ICSI	TE	3.2676	4.13686	2.14879	4.11236	3.49082	4.72382	3.34174	1.51177	1.95439	5.7153	4.77624	3.60693	3.24818	0	0	0	0	0	0	0	0.698101	0	0	0.408771	0.698101	0.698101	0.698101	0	0	0	1.51177	4.0615
ICSI	TE	2.78477	2.78477	2.40971	3.52414	2.15153	2.93006	2.61472	2.40971	1.80259	5.76074	4.37592	2.78477	1.80259	0	0	0	1.26205	0	0	0	0	0	0	0	1.26205	2.15153	0	0	0	1.26205	0	3.44655
ICSI	TE	4.54754	3.9105	3.14579	4.7202	3.32091	4.07446	2.29205	2.29205	3.46989	5.32588	2.66325	2.93335	0	0	0	0	0	0	0	0	0	0	0	0	0	0	1.69518	0	0	0	0	2.29205
ICSI	TE	3.3576	4.4183	2.1786	3.54807	2.36479	3.90825	3.03909	1.85997	3.45737	5.52819	4.66774	2.97965	0	0	0	0	0	0	0	0	0	0	0	0.79083	1.38956	0.471635	0	1.65217	0	0.471635	1.22684	3.37837
ICSI	TE	3.76699	3.98329	2.72402	3.78871	3.12838	4.18299	0.388466	2.59096	0.388466	5.48958	4.99188	3.76699	2.78445	0	0	0	0	0	0	0.388466	0	0	0	0	0.667539	1.74871	0	0	0	0	0.667539	3.31724
ICSI	TE	3.1655	3.88358	3.30916	3.8684	2.77332	4.34109	3.6749	2.31782	2.07401	5.42777	4.68809	3.84519	3.0158	0	0	0	0	0	0	0	0	1.2706	0.311989	0.311989	0.549438	0.311989	0.549438	0	0	1.2706	2.07401	3.38638
ICSI	TE	2.64561	2.03757	1.83851	3.16906	1.14424	3.77389	2.30894	2.59052	3.19001	5.12051	2.34578	2.73117	0.757514	0.407823	0	0	1.0161	0	0.11857	0	0.11857	0.696681	0.407823	2.13147	1.25781	1.42242	0.814856	0	0	2.53222	1.81829	4.02106
ICSI	TE	3.69658	4.01595	3.06472	3.35157	3.45451	4.29631	3.4146	1.83448	2.09421	5.47526	4.6944	3.35157	2.33075	0	0	0	0	0	0.269663	0	0	0	0	0.269663	0.805623	1.15268	0.481837	0	0.269663	1.04982	1.73039	3.77057
ICSI	TE	2.92498	4.11495	1.37092	3.84061	0	2.84283	2.84283	1.92832	0.90401	5.59265	5.4767	1.68796	0	0	0	0	0	0	0.90401	0	0	0	0	0	1.37092	0.90401	0.90401	0	0	0.90401	1.37092	2.4236
ICSI	TE	2.8816	4.21256	1.80053	3.81138	3.5821	4.65801	2.48055	1.72843	1.47444	5.71343	4.69717	1.99007	3.18466	0	0	0	0	0	0.351412	0	0	0	0	0	0	0	0.816787	0	0	0.61093	2.44468	3.95028
ICSI	TE	2.98862	3.95179	2.17079	3.39592	3.09453	4.45918	1.16895	1.16895	1.69327	5.81384	4.79418	2.5804	1.69327	0	0	0	0	0	0	0	0	0	0	0	0.746362	0.746362	0.746362	0	0	0	1.69327	3.99355
ICSI	EPI	1.21067	1.04107	2.15068	1.42093	1.21067	2.15068	1.64634	2.02071	0.232498	4.02476	2.15068	0.716371	0.836702	0.836702	0	0	0	0	0	0	0.232498	0	0	3.21161	3.30229	2.96126	2.43973	2.41664	1.69556	3.31188	1.78728	4.19231
ICSI	EPI	0.759789	2.95518	4.68172	1.71403	1.18652	2.31279	0.759789	0	0.759789	4.34684	1.48466	1.71403	0.759789	0.759789	0	0	0	0	0	0	0	0	0	3.73676	2.82906	0	0	0	0	3.45699	1.48466	3.81496
ICSI	TE	2.92562	3.25934	2.52495	3.84054	2.67705	4.50491	3.10634	2.3455	2.75831	5.65096	5.2393	2.90337	1.35392	0	0.34385	0.34385	0	0	0	0	0	0	0	0	0.802496	0.59924	0.59924	0	0	0.802496	0.34385	3.69871
ICSI	TE	1.96574	2.19821	1.30009	3.5753	1.05387	3.43936	1.61033	1.14286	2.6257	4.68262	4.27312	1.92763	0.427831	0	0	0.236623	0	0	0.726511	0	0	0	0	2.36186	0.236623	0	0.588281	0	0	1.37032	0.427831	3.96634
ICSI	TE	3.59104	3.18771	2.68979	3.79569	2.74556	4.2157	2.33148	2.31075	3.37042	5.18884	4.43339	2.90794	0.818568	0	0.191619	0	0	0	0.191619	0	0	0	0	0.352357	0.352357	0.352357	0.191619	0	0	0.191619	1.8374	3.83751
ICSI	EPI	1.57176	1.1569	1.67899	1.1569	1.45164	2.3805	0.737179	0	2.42968	4.83908	2.64478	0.435034	0.737179	1.67899	0	0	0.435034	0	0	0	0	0	2.02025	2.02025	2.27421	1.31509	2.42968	0.737179	0.435034	3.26081	0.737179	4.82606
ICSI	EPI	0.987387	0	3.20189	0.987387	1.80049	2.04599	0	1.4744	0.987387	4.93523	3.0545	0	0.987387	1.4744	0	0	0	0	0	0	0	0	0	2.67233	2.04599	0	2.24295	0.987387	1.80049	3.26817	2.04599	4.84667
ICSI	EPI	1.49334	3.89067	3.04188	1.96527	1.19432	2.42973	1.40325	1.07081	1.07081	3.85882	2.61426	0.929878	0.765771	0.56934	0	0	0	0	1.19432	0	0	0	0.324653	0.56934	0.929878	0.765771	0.56934	0	1.07081	1.30423	2.69515	3.04188
ICSI	EPI	1.55066	3.10344	2.57694	2.09081	0.854738	2.67467	1.39605	0.854738	1.10729	4.29869	2.67467	1.61984	0.988964	0.290944	0	0	0	0	0.290944	0	0	0	0	2.46861	2.86487	0.516039	1.21308	0.988964	0	4.014	1.21308	4.07894
ICSI	EPI	1.49409	1.79025	2.36067	1.40398	1.07145	2.36067	1.30493	2.24562	2.55734	4.25546	2.39625	1.30493	0.32492	0.32492	0	0	0	0	0	0	0	0.766286	0	3.14705	3.52686	3.41975	3.53809	1.65309	2.52714	2.81784	0.766286	4.50907
ICSI	EPI	0.904344	1.23852	1.64208	1.30713	1.23852	2.62051	0.904344	0.799873	1.73271	4.23945	2.48718	0.683201	0.219177	0	1.16486	0	0.551097	0.904344	1.5424	0	0	0	0.219177	2.06197	2.37974	2.70591	3.3984	1.9288	1.59348	3.39017	1.37134	4.22522
ICSI	TE	3.58199	3.67161	2.68503	3.8602	3.41595	4.00919	2.98582	3.25169	3.36209	5.19187	4.6916	3.01234	0.883388	0	0	0	0.303632	0	0.163296	0	0.634949	0.163296	0.163296	0.303632	0.883388	1.19574	0.536225	0	0	0.807233	2.04648	3.66709
ICSI	EPI	1.46909	2.03999	2.58521	2.03999	1.58981	2.17539	1.69752	1.96473	1.96473	4.48967	2.45044	1.46909	0	1.33177	0	0	0	0	0	0	0	0	0	3.04793	3.23994	3.02112	2.99356	1.88335	0.443112	2.99356	1.46909	4.63503
ICSI	EPI	1.55787	1.31542	1.81023	1.75285	1.11341	2.13975	1.9649	2.13975	0.859997	4.19103	2.47698	1.40293	0.519732	0.293258	0	0	0	0	0	0	0.519732	0	0	2.25337	2.99993	0.704268	2.79334	1.91595	1.11341	2.89256	1.4834	4.37855
ICSI	TE	4.28635	3.74151	3.60687	4.39034	2.56111	4.10678	2.03326	3.40822	2.65871	5.52396	4.06208	3.1021	0	0	0	0	0	0	0	0	0	0	0	0.84492	0	0	0	0	0	0.84492	1.29626	2.90478
ICSI	TE	1.36431	1.20309	2.49068	4.16672	1.5031	3.78674	2.07834	1.20309	1.20309	4.97606	3.53247	0.772514	1.0108	0	0.45907	0	0	0	0	0	0	0	0	0	1.0108	0.772514	0.45907	0	0	0.45907	2.78177	3.73247
ICSI	TE	1.78517	1.60312	1.60312	1.9856	2.70067	4.06976	2.11331	0.50767	2.03001	4.63335	4.88999	1.93914	2.15249	0	0	0	0	0	0.285711	0	0.842786	0	0.285711	0	0.842786	0.975894	0.285711	0	0	1.29354	2.42054	4.11935
ICSI	EPI	1.31756	0.970996	2.5023	1.45422	1.82377	2.45648	2.12616	1.62952	1.38822	4.1825	2.24879	0.861684	0.241713	2.05869	0	0	0	0	0	0	0	0	0	2.74031	3.29494	2.43276	2.8568	1.86696	1.15921	3.54477	2.15825	4.22337
ICSI	TE	3.75795	2.50065	3.15192	4.4146	4.04221	4.46353	1.12243	1.97642	2.03227	5.46207	4.90124	2.31433	3.16949	0.807983	0	0	0	0	0.603725	0	0.807983	0	0	0.603725	0.807983	0.346748	0.603725	0	0	0	1.46225	3.80517
ICSI	TE	2.70881	2.18396	1.28844	3.63178	1.96431	3.72044	2.08015	1.28844	0	5.40123	4.68871	0	0	0	0	0	0	0	0	0	0	0	0	0.628987	0.628987	0	0	0	0	1.28844	0	3.96399
ICSI	EPI	1.488	3.01684	2.5199	1.90415	2.83312	0	0	0.762085	1.18951	3.89172	2.68872	0	0	0	0	0	0	0	1.488	0	0	0	0	0	1.18951	0	1.71757	1.18951	0	1.71757	0.762085	2.31668
ICSI	TE	1.86246	3.24961	2.66003	4.35361	2.52441	3.98122	1.53178	3.92317	2.18123	4.85143	4.06762	0.792447	3.12493	1.95217	0	0.472748	0	0	0	0	0	0	0	0	1.39178	0.792447	0.472748	0.472748	0	0.472748	0.472748	3.87418
ICSI	TE	1.77257	2.33279	2.33279	3.9637	2.23815	3.71402	1.50185	3.34831	2.07693	4.14874	4.42042	1.77257	1.33289	0.382081	0.209179	0	0	0	1.33289	0	1.60046	0	1.33289	0	1.12946	0	0.209179	0.209179	0	0	2.84993	3.92771
ICSI	TE	3.50005	3.60612	2.03738	3.47742	2.29193	4.2719	2.1867	2.06908	2.697	4.97013	4.80043	2.79223	0.804364	0	0	0	0	0	0	0	1.00408	0	0	1.43787	1.09073	0	0.220785	0	0	1.43787	2.2407	3.65202
ICSI	TE	4.65061	3.20098	3.21827	4.27803	2.79843	4.40086	1.6645	3.18339	3.28459	5.14936	4.38497	2.68823	0.618749	0	0.356486	0.356486	0	0	0	0.356486	1.38582	0.998132	0	0	0.356486	0.618749	0.618749	0.356486	0	0.356486	2.34398	3.79968
ICSI	TE	2.86082	2.64215	1.63295	3.90683	1.48896	4.80257	2.73543	1.63295	2.36188	5.62143	2.59203	1.63295	0	0	0	0	0	0	0	0	0	0	0	0	0.864149	1.11824	0.522651	0	0	0	1.11824	4.13971
ICSI	TE	3.73745	3.05905	1.63641	4.02366	2.98584	4.36748	1.77306	2.44493	1.77306	5.63089	4.82912	2.00054	1.56038	0.755271	0	0	0.319226	0	0	0	0.319226	0	0	0.319226	0.755271	1.18062	0	0	0	0.755271	1.56038	4.06322
ICSI	TE	2.2475	2.15381	2.48518	2.61711	1.80474	3.13578	1.6548	1.47833	2.2475	4.62224	3.09829	1.2639	0	0	0	0	0.61324	0	0	0.61324	0	0	0	0	2.05043	1.47833	0.61324	0	0	1.2639	0.61324	2.61711
ICSI	TE	4.12422	4.28026	3.44712	4.16733	3.0855	4.20189	3.68972	3.32428	0.645929	5.38428	3.18419	2.82647	2.16515	0	0.859355	0	1.18461	0.374235	0	0	0	0	0	0	0.645929	0	0	0	0	0.645929	0.859355	2.51341
ICSI	TE	4.06777	3.74851	3.20463	4.20507	3.05722	3.07155	3.44688	3.75572	2.63174	4.66079	4.04653	2.91801	0.267807	0.801275	0	1.32544	0	0	0	0	0	0	0	0	0.267807	0	0.478833	0	0.267807	0	0.478833	2.46371
ICSI	TE	3.10195	4.13676	1.99774	3.78046	3.01901	3.59462	3.91619	2.59456	1.94853	5.20542	4.21295	2.28752	0.535346	0	0	0	0	0	0	0	0	0.303078	0	0	0	0.303078	0	0	0	0.723705	1.65789	2.56777
ICSI	TE	4.24455	3.67269	3.7125	4.49203	3.20169	3.04347	3.77856	3.63123	3.2647	4.88925	2.87816	2.10317	1.223	0.336157	0	0	0	0	1.33419	0	0	0	0	0.336157	0.336157	0	0.336157	0.336157	0.336157	0.587296	0.336157	2.32139
ICSI	TE	4.1929	3.79709	3.9778	4.68548	1.71497	3.34424	2.42055	2.12874	1.98309	5.4242	3.34424	2.09427	1.71497	0.250588	0	0.250588	0	0	0	0	0	0	0.450796	0.450796	0.760395	0.250588	0.250588	0	0	0	1.18731	2.68577
ICSI	TE	3.74085	3.81844	2.25116	3.97052	3.43126	3.97052	3.63902	2.32029	2.09666	5.1194	4.27262	3.51557	2.17689	0.292631	0	0	0	0	0.292631	0	0	0	0	0.518733	0	0	0.858575	0	0	0.703021	1.11176	2.83189
ICSI	TE	3.0641	3.58668	2.72724	3.41437	2.45237	2.94261	3.02522	1.11236	1.54217	5.32375	4.18845	2.75359	2.52031	0	0	0	0.342386	0	0	0	0	0	0	0.342386	0.799716	0	1.35018	0	0	0.342386	1.54217	2.21551
ICSI	TE	3.26691	4.01633	0.697739	4.05205	2.46512	2.49331	4.26228	3.18684	1.90491	5.20577	4.60755	3.65524	0.28998	0.28998	0	0	0	0	0	0	0.5145	0	0.28998	0	0.697739	0	0.5145	0	0	0	1.21039	2.64757
ICSI	TE	3.72719	4.00089	2.26548	3.94677	2.7997	3.50219	3.6069	3.05165	1.7871	4.88757	4.29356	3.54085	2.29228	0.232452	0	0	0	0	0	0	0	0	0.420932	0.420932	0.579458	0.232452	0.232452	0	0.232452	0.579458	0.579458	2.71676
ICSI	TE	3.6884	3.68096	3.27128	3.81694	3.2311	2.82489	3.51915	3.54942	2.85093	4.56596	3.25996	2.56537	1.63901	0	0.13821	0	0.13821	0	0.90913	0	0.967128	0.259616	0.367866	0.13821	0.259616	0.967128	0.465534	0	0	0.71173	0.967128	2.57671
ICSI	TE	3.62664	3.83207	2.50875	3.33856	3.03789	3.64865	3.80452	1.89383	2.30157	4.90845	3.91045	3.25342	3.21219	0	0	0	0	0	0	0	0.34934	0	0	0.189848	0.189848	0.901566	0.607732	0	0	0.607732	2.43828	3.27737
ICSI	TE	3.63864	3.84371	2.44952	4.04798	3.18179	4.03954	4.09713	2.44952	1.75965	5.48296	4.00508	2.95904	1.073	0	0	0	0	0	0	0	0	0	0	0.392743	0.674003	0.674003	0.392743	0	0	0.392743	1.57863	2.82579
ICSI	EPI	2.12665	3.26845	1.66327	1.50385	1.73436	1.92157	1.20377	1.66327	0.938094	3.63584	2.07919	1.07973	0	0	1.20377	1.41348	0	0	1.07973	0	0	0	0	1.07973	0.938094	0	0.938094	0	0.938094	1.73436	3.2384	2.70778
ICSI	TE	4.26619	3.05337	3.90092	4.19577	3.3195	3.81575	4.50677	3.72264	3.05337	5.12002	3.3195	1.76555	0.591927	1.44217	0.591927	0	0.961239	1.23034	2.00952	0	0	0	0.591927	0	1.23034	0.961239	0	0	0.591927	0	1.44217	2.50997
ICSI	TE	4.27478	3.99172	3.73488	4.29356	2.85378	3.66759	4.922	1.31521	0	5.62141	4.27478	3.7669	0	0	0	0	0.859834	0.859834	0	0	0	0	0	0.859834	0	0.859834	0.859834	0	0	0	0	2.58512
ICSI	TE	4.29909	3.74001	4.13546	4.20338	3.8168	3.52887	3.78796	2.90789	2.81943	4.43662	3.05218	2.61487	1.73212	0.416708	0.229904	0.229904	0	1.03296	1.47253	0.229904	0.416708	0.229904	0	0	0.574047	0.936437	0.229904	0	0.229904	0.709964	0.709964	2.97607
ICSI	TE	2.62555	3.63793	3.04119	3.28183	2.45761	2.3276	2.93358	0.885245	2.09407	5.49602	2.3276	2.25565	1.78884	0.537539	0.885245	0	0.537539	1.51709	1.14275	0	0	0	0.537539	0.537539	0.537539	1.34733	1.51709	0	0.885245	0	1.14275	2.62555
ICSI	TE	3.89811	3.28709	2.90013	3.78286	3.75812	2.83926	3.46987	1.14647	2.90013	5.94006	2.1418	2.36667	0	0.729256	0	0	0	0.729256	0	0	0	0.729256	0	0	0	1.14647	0.729256	0	0	0	1.6666	2.90013
ICSI	TE	4.22202	3.61208	3.36216	4.37751	2.75652	2.75652	3.24161	2.94557	2.38231	5.62126	3.65536	2.21829	0.970144	2.21829	0.970144	0	0	1.77749	2.02198	0	0	0.970144	0.970144	1.77749	2.21829	0.970144	1.77749	0.970144	0.970144	0	0.970144	2.94557
ICSI	TE	3.47659	3.88098	2.72989	3.72102	3.41963	3.26115	2.8404	2.09993	1.98374	5.63961	2.38441	1.85225	1.98374	0.639586	0.639586	0	0	0.639586	0	0	0	0	0.639586	0	0.639586	1.70083	1.52231	0	0	0	1.85225	1.52231
ICSI	EPI	1.85697	2.46883	2.50959	2.33551	0.684408	2.0641	2.18164	1.24026	2.50959	4.33295	2.2356	1.77715	0.684408	0.684408	0.905795	0.905795	0.684408	0.905795	1.37316	0.399648	0	0.399648	0	1.85697	3.58024	4.1571	4.08538	2.46883	4.09361	3.65919	2.69168	4.83851
ICSI	TE	3.45139	3.86164	3.12752	3.90651	2.89537	4.04301	3.90651	2.76685	1.67961	5.19443	4.12268	3.21883	0.546525	0.737576	0.546525	0	0	1.03606	1.15742	0	0.546525	0	0.737576	0	0.310143	1.45222	0.310143	0	0.546525	0.310143	1.45222	3.00924
ICSI	TE	4.35338	3.94447	3.35434	4.40469	2.58615	3.31794	4.15775	3.20005	3.11296	5.0854	3.89367	3.74809	1.96561	1.26921	0.413173	0	0	0.704686	0.930122	0	0	0	0.413173	1.72356	0.930122	1.11397	0.930122	0	0.413173	0.413173	0	2.54686
ICSI	EPI	1.65134	1.74758	1.91606	1.91606	0.423137	1.65134	1.65134	0.719539	0.423137	4.38873	1.91606	0.423137	0.423137	0.423137	0	0	0.719539	0.423137	0.423137	0	0.423137	1.29026	0	2.57376	3.28879	4.34187	4.66176	2.57376	3.76444	3.36444	3.54707	4.44593
ICSI	TE	4.05295	3.95086	3.02306	3.97738	2.55506	3.43494	3.89562	2.31042	2.70586	5.38216	4.04074	3.63793	1.50225	0	0	0	0	0.8741	0.8741	0.8741	0	0	0	0	0.8741	1.12981	0.8741	0	0	0.529662	2.31042	2.23861
ICSI	TE	3.81597	3.03219	3.32481	3.74356	1.58474	2.88604	1.34035	2.12865	0.879705	4.95596	2.99761	2.28378	0.30199	0.879705	0.53362	0	0	0.72156	0	0.53362	1.24353	0	0.53362	0	0.53362	0.72156	0.879705	0	0.30199	0	0.30199	3.27273
ICSI	TE	3.31249	3.94299	2.70836	3.63645	3.25413	3.1261	4.30063	1.58723	2.68209	5.03873	2.29731	3.03687	0	0	0.328598	0	0	0	0.57551	0	0	0	0	0.328598	0.328598	0.57551	0.328598	0	0.328598	0	0	2.33568
ICSI	TE	3.80004	3.62219	2.7452	3.62219	3.4057	3.80004	0	2.7452	0	5.48632	3.4057	0	0	2.7452	0	2.11431	0	0	2.11431	0	0	2.11431	2.11431	2.11431	3.12902	2.11431	2.7452	0	2.11431	0	0	3.4057
ICSI	TE	3.87454	4.25561	3.2512	4.25561	3.64367	3.64367	4.06198	2.39138	2.91099	5.51831	2.91099	2.39138	2.13374	0	0	0	1.24764	0	1.78578	0	0	0	0	0	0	2.13374	1.78578	0	1.24764	0	1.24764	2.59605
ICSI	EPI	1.97931	2.17443	2.80906	2.47788	0.939785	1.73665	1.41558	1.41558	2.47788	4.40782	2.47788	0.939785	0.939785	1.41558	0	0	0.939785	0.939785	0	0	0	0.939785	0	3.60731	3.31456	4.32879	3.60731	0.939785	3.12816	2.80906	2.33762	4.77032
ICSI	TE	4.26494	4.22872	3.58575	3.97855	3.31057	4.0935	3.62506	2.76177	2.4413	4.96375	2.98598	2.69076	1.44807	0.544245	0	0	0	0.544245	1.15371	0.3087	0	0	0.544245	0.544245	0.544245	1.03257	0.894705	0.3087	0	0.3087	0.3087	2.06324
ICSI	TE	3.90911	3.99203	3.07248	4.37035	2.48625	4.14734	4.58242	2.52534	1.90918	5.24044	3.4084	3.23582	2.04193	0.671887	1.07016	0	0.671887	0	0.391342	0	0.671887	0	0.391342	0	0.391342	1.35423	1.83555	0	0.391342	0	0	1.75607
ICSI	TE	3.3903	3.87969	2.42683	3.28152	2.90169	4.20112	3.89536	1.57346	1.7868	5.43649	4.07299	3.47665	1.90731	0.56796	0.56796	0	0	0.927953	1.1921	0.764069	0.323772	0	0	0.764069	0.927953	1.30191	1.06872	0	0	0.56796	1.64974	2.76701
ICSI	TE	3.31231	4.08985	3.10871	3.64647	2.85277	2.73379	4.17111	1.86335	2.40808	5.35385	2.40808	3.23882	1.20408	0.938362	0	0.328546	0	1.31443	0.57543	0.328546	0	0.328546	0.938362	0.938362	1.31443	1.20408	0.773271	0	0.328546	0.57543	1.31443	2.29715
ICSI	TE	4.2688	3.34804	3.41546	4.10848	3.12786	3.11327	4.16653	2.95427	3.05267	5.05044	2.39065	2.67815	0.97585	1.19839	0	0.285694	0.285694	1.19839	1.29349	0.285694	0	0.285694	0.842747	0.689166	1.19839	1.29349	1.46021	0	0.507642	0.689166	1.19839	2.44944
ICSI	TE	3.97889	3.91501	3.08164	4.11119	3.44189	3.36325	3.10309	2.62176	2.201	5.19095	4.03894	1.21282	1.65886	0.387024	0	0	0	1.06138	1.745	0.387024	0	0.665357	0.665357	0.665357	0.882848	0.387024	0.882848	0	0.387024	0	1.06138	2.9909
ICSI	PE	2.1433	3.04801	1.25538	1.46916	2.00315	1.69759	2.40123	1.1726	0.607803	4.26629	1.74738	2.00315	0.24592	3.55573	3.06116	2.70403	3.18388	3.97284	3.18388	3.50677	2.37564	3.24002	3.57153	0	0.749145	0.443143	0.443143	0.24592	0	0.443143	1.88342	4.10533
ICSI	EPI	1.83255	2.44231	2.07941	1.50405	1.01158	0	2.07941	0	1.83255	5.30947	1.83255	1.83255	1.01158	1.83255	0	0	1.01158	0	0	0	0	0	0	2.07941	2.58396	4.04301	4.13112	1.50405	3.09101	3.00812	3.4812	5.29201
ICSI	TE	3.87596	3.83757	2.47645	4.26602	3.63589	3.69778	4.03788	1.76541	2.42423	5.74179	3.78397	2.95308	1.39314	0	0	0	0	0.473435	0	0	1.03549	1.03549	0.473435	0.473435	1.23022	0	0	0	0	0	1.65603	2.78114
ICSI	TE	4.03256	3.80677	3.38441	4.18243	3.58031	3.52142	4.06438	2.48024	2.46097	4.89217	3.76539	3.40733	2.71709	0.648158	0	0	0	0.20539	1.03817	0	0	0.20539	0.375698	0.375698	0.648158	0.648158	0.760815	0.20539	0.20539	0	1.53645	2.93302
ICSI	PE	2.55804	3.51657	0.859169	0.993806	2.05489	0.859169	2.50388	2.05489	0.703542	4.18961	1.40185	0	0	4.19475	2.81264	3.4753	2.47566	4.21003	4.41899	2.96404	2.41672	2.99857	3.21169	0.993806	0.292893	0	0	0	0	0	0	3.18388
ICSI	TE	4.73487	3.69901	2.89131	4.74271	0	2.84032	1.02649	0.639548	2.09986	5.2702	3.69901	1.52224	0	0.639548	0	0	0	0	0.639548	0	0	0	0	0	0	1.02649	0	0	0.639548	0	0	2.2982
ICSI	TE	3.8496	3.55595	3.21513	3.6637	3.04081	2.88241	4.30333	3.12505	2.77373	4.69311	2.46192	1.54286	1.23894	0.267348	0.800197	0.267348	0	0.800197	0.478089	0.478089	0	0.267348	0.267348	0.267348	0.652056	1.04344	0.800197	0	0	2.25987	2.51287	2.58474
ICSI	EPI	1.89631	1.784	1.65746	2.25044	1.58763	1.51255	1.84173	1.58763	0	4.30734	1.784	0.881831	0.723428	2.71821	0.302937	0.535123	2.13185	1.01854	2.04417	0	0.302937	0	1.01854	2.62016	4.10171	3.19264	3.49179	2.67038	0	2.82863	2.64559	4.50946
ICSI	EPI	0.858924	1.31406	1.62568	1.31406	1.31406	2.05452	0	0	1.31406	4.90038	2.21525	1.31406	0	3.88407	0	0	2.05452	1.62568	0	0.858924	2.47527	1.86291	2.58366	0	2.77051	2.68144	2.68144	0	0	2.05452	0.858924	4.62189
ICSI	TE	3.67708	3.90598	2.95466	4.29382	2.25784	2.98216	3.46695	3.46695	2.73755	5.16741	4.52733	2.50456	2.50456	0.727695	0.727695	0	0	0.428629	0.727695	0.428629	0.428629	0	0	0.957607	0.727695	1.43768	0.957607	0	0.428629	0.428629	2.36394	2.89728
ICSI	EPI	1.53055	1.31252	0.857715	1.03331	1.18263	0.857715	0.857715	1.70944	0.857715	4.58809	1.70944	1.78817	0.373348	0	0	0.373348	0	0	0.373348	0.373348	0	0	0.857715	0	3.9005	3.67554	3.97969	2.26168	1.86114	1.92915	2.43445	4.52147
ICSI	EPI	0.679339	0.679339	2.61326	1.58725	0.679339	2.61326	0.679339	0.679339	0.679339	4.7846	0.679339	0.679339	0	1.08016	0	0	0	1.08016	1.08016	0	0	0	0	2.91811	3.71053	3.66177	3.01805	2.17254	0	3.49938	3.23137	3.06451
ICSI	TE	2.91155	1.9162	1.36035	1.9162	1.36035	2.74005	2.53292	2.27137	3.29872	6.62587	3.85779	0	0	1.36035	0	1.36035	0	0	0	0	0	0	0	0	1.36035	1.9162	1.36035	0	0	0	0	1.9162
ICSI	EPI	1.65651	1.60461	1.60461	1.70584	1.04922	1.49196	1.04922	0.843851	0.843851	3.91275	2.30379	1.79777	0.425347	1.54987	0.585107	0	0	0.585107	0.425347	0.23512	0.23512	0.722824	0.425347	2.0658	4.17661	4.05566	4.23201	1.43049	2.32992	3.28507	2.53866	4.10055
ICSI	EPI	2.486	1.93588	1.80549	2.78803	0	2.41287	1.65552	1.26455	2.41287	4.3248	2.67791	1.26455	0	0.613651	0	0	0	0.991148	0.613651	0.613651	0	0	0.613651	3.89769	4.56312	4.24306	3.47646	0	0.613651	0	1.93588	4.35789
ICSI	EPI	2.06289	1.79791	2.2238	2.06289	1.04086	1.93915	1.93915	1.04086	0.864464	4.50811	2.11945	1.71903	0.377005	1.43636	1.43636	0.377005	0.377005	0.377005	1.19075	0.377005	0.864464	0	0	2.65882	4.47737	3.79552	4.18305	3.24755	1.43636	2.59253	2.75067	4.79177
ICSI	PE	1.93755	2.59701	1.85654	2.42152	2.14735	2.20853	1.44478	0.431883	1.15077	4.39374	2.37237	1.15077	0.963352	3.50883	2.96348	2.37237	3.20951	2.93519	1.85654	2.87609	2.81328	1.76839	3.64468	0.732517	1.93755	1.15077	1.15077	0	0	0.732517	0.431883	4.26578
ICSI	TE	3.852	4.11378	2.97008	4.17429	3.34286	3.90659	2.28304	3.3634	3.65258	5.21907	4.71026	2.42252	2.31254	1.11673	0.257389	0.257389	1.57197	0.776658	0.257389	0.257389	0.631615	0	0.776658	0.257389	0.461907	1.20848	1.11673	0	0.631615	0.257389	1.37003	2.98503
ICSI	PE	2.68013	2.41504	2.68013	1.48086	2.05329	1.48086	2.41504	2.68013	2.41504	4.18263	2.05329	0	0	4.23316	3.3384	4.0732	2.41504	4.56548	3.81016	1.48086	2.41504	2.68013	3.45223	1.48086	2.05329	1.48086	1.48086	0	1.48086	1.48086	0	3.06248
ICSI	TE	3.59404	3.76506	2.96617	4.25288	1.91928	3.76506	1.23062	1.76588	0.677698	5.47229	4.67868	3.01489	3.43558	0	0	0.677698	0	0.677698	0.395192	0.395192	0.677698	1.23062	1.98797	0	0.897723	0.677698	0.395192	0	0	1.98797	0	3.03838
ICSI	EPI	2.0307	1.80695	1.2658	2.15614	0.411569	1.2658	1.11078	1.11078	0.92725	4.50663	2.31898	2.15614	0.411569	3.17443	0.411569	0.411569	0.411569	0	0.411569	0	0	0	2.09538	2.45898	2.82047	1.51826	3.23635	0	0	1.88722	2.6911	4.23006
ICSI	TE	4.21933	4.42646	3.4899	4.32825	2.61835	4.23361	2.71998	3.58921	3.15667	5.36228	5.04673	3.15667	1.3696	0	0	0	0.68205	0.902959	0.68205	0	0.398081	0	0	0.398081	0	1.59162	0.68205	0	0	0.68205	2.05994	3.29269
ICSI	TE	3.99306	4.15423	2.79076	4.14458	3.5713	3.90465	2.79076	3.50002	3.00912	5.0001	4.16853	2.04499	2.62802	0.651074	0	0.651074	0.266867	0	0.651074	0.266867	0	0.266867	0.266867	0.651074	0.266867	0.799067	0	0	0.266867	0.47731	2.00461	3.32921
ICSI	TE	2.64868	3.66899	1.52222	4.54481	3.81072	4.14464	2.46361	0.785785	0.785785	6.10124	5.18027	2.23633	2.09983	1.94171	0	0	0.785785	0	1.52222	0	1.94171	0	0.785785	0	0.785785	1.52222	1.22032	0	0.785785	0	0	3.46722
ICSI	EPI	1.09562	2.19323	1.46288	1.60584	1.09562	1.94206	1.09562	2.26465	0.844731	4.28602	1.60584	1.46288	0	3.31589	0	0	0	0	0	0	0	0	2.94018	4.14924	3.64194	2.94018	2.11631	0	0	2.11631	1.09562	4.58391
ICSI	TE	4.27935	3.34576	3.17046	3.73941	2.74751	4.21405	3.78188	3.5747	2.22079	5.6061	5.21743	2.95775	1.03867	0.648533	0	0	1.03867	0.648533	1.03867	0	0.648533	0	0	1.3186	1.53707	2.00001	1.03867	0	0	0.648533	1.03867	3.62459
ICSI	TE	3.54815	4.05032	2.53254	3.85739	2.81032	4.12632	3.09811	2.44911	0.696855	5.38496	4.82762	2.97744	2.20381	0.407939	0.407939	0.407939	0	0.920739	0	0.407939	1.50984	0	0.696855	0	0.696855	1.25806	1.95226	0	0	0.407939	0.920739	2.77953
ICSI	TE	4.29385	3.05222	3.63664	4.29385	1.7985	3.38653	2.40525	2.78017	0	5.8545	4.58956	2.04391	2.24081	0	0	0	0	1.47256	0.985889	0	0	0.985889	1.47256	0.985889	2.24081	0.985889	0.985889	0	0	0	2.54642	3.26587
ICSI	TE	3.69204	3.87438	1.79446	3.87438	2.77563	3.80984	3.83182	1.38873	1.38873	5.90039	4.46912	2.89344	1.61203	0.694771	0	0	0	0	0.694771	0.694771	0	0	0	0	1.38873	0	0.694771	0	0	0.694771	0.694771	2.64207
ICSI	EPI	2.17614	2.23006	2.17614	2.17614	0.902105	1.68535	1.36853	0.68134	1.68535	4.64462	1.772	1.772	0.68134	0	0	0	0	1.08284	1.08284	0	0	0.397609	0.397609	2.42068	4.31385	3.93752	2.46315	2.17614	2.37632	3.2913	2.11913	4.24628
ICSI	TE	3.3816	4.12608	2.18877	3.81257	3.15301	4.35392	3.46189	3.19865	3.15301	5.18827	4.72283	3.43584	2.33122	0.598698	0	0	0.435994	0.241572	0.738597	0.241572	0.435994	0	0.738597	0.435994	1.45372	0.738597	0.435994	0.435994	0	1.15876	0.738597	3.66309
ICSI	EPI	3.49438	2.34763	1.21348	2.34763	1.21348	2.45473	1.9334	2.55147	1.21348	4.62026	1.74578	0	0	3.85272	0	0	0	1.21348	0	0.780513	0	0	3.62861	0.780513	3.52967	4.05637	2.9918	0	0	0	0	3.92531
ICSI	TE	4.28151	4.64759	3.24272	3.69797	1.77845	4.1353	2.38336	1.77845	3.02929	5.27487	4.00964	2.38336	1.24136	1.24136	0	1.24136	0	1.77845	1.77845	0	1.24136	1.24136	1.77845	0	1.77845	1.77845	1.77845	0	0	1.24136	1.24136	2.38336
ICSI	TE	3.29935	3.72643	2.66201	4.26207	3.21383	3.69933	2.4466	1.96113	2.03635	5.72297	5.06689	2.34551	1.32868	1.32868	0.74689	0	0.441613	0.74689	0.980444	0.441613	0.980444	0.441613	0.980444	0.74689	1.32868	1.69409	0.980444	0	1.16965	0.441613	1.46586	2.93209
ICSI	TE	3.58039	4.05814	2.77269	3.55079	2.07662	4.42704	2.79426	2.40851	2.11943	5.30975	4.93809	2.96992	1.77228	0.529303	0.716191	0	0	0.873591	0.873591	0	1.12922	0.716191	0.299271	0.716191	1.23609	1.33263	0.716191	0	0	0.299271	1.57642	3.82875
ICSI	TE	3.43296	4.27846	3.1047	3.40936	2.37478	3.67968	1.15259	2.78282	2.34061	4.98708	4.77055	2.30524	1.80086	0.733898	0.308265	0.308265	1.80086	0.893737	0.308265	0	0	0	0	0.308265	0.733898	1.03151	0.893737	0	0	0	0.893737	3.13657
ICSI	TE	3.59634	4.18016	2.86653	3.13431	1.3079	4.33801	2.36435	3.00935	2.07175	5.26852	4.77553	3.72511	2.11917	0.571528	0.326051	0	0	0.571528	0.326051	0	0	0.326051	0.326051	0	0	1.19783	2.24926	0	0	0.932929	2.16444	3.47272
ICSI	TE	3.28907	4.11908	2.14743	3.63843	3.40812	4.03047	2.87302	2.17744	2.05162	5.2266	4.67171	3.11996	1.41815	0.941853	0.577941	0	0.231737	0.941853	0.577941	0.419747	0.577941	1.35291	0.231737	0.231737	0.577941	0.941853	0.231737	0.231737	0.231737	0	2.1165	3.0233
ICSI	TE	4.05863	4.41798	4.09719	4.81942	2.82912	3.97675	3.95519	3.0128	3.06723	5.60095	2.516	1.18656	0	0.759825	0	0	0	0.759825	0.759825	0.759825	0	0	0	0	0.759825	0.759825	0	0	0	0	0	3.06723
ICSI	TE	3.86442	3.92567	2.56843	4.31452	2.67766	3.76488	2.86575	2.56843	1.70783	5.26644	3.02401	0.918553	2.14339	1.38912	0.918553	0	0	0	1.38912	0	0	0	0.918553	0.918553	1.38912	1.70783	0	0	0.918553	0	0.918553	3.28077
ICSI	TE	4.47905	3.74792	4.0444	4.48713	3.20168	4.18975	3.20168	3.60326	3.27183	5.01974	4.20585	3.17218	1.79184	0.728288	0.539037	0	0	0.728288	1.1452	0.305407	0.305407	1.02457	0.305407	1.02457	0.88736	1.1452	0.539037	0	0.305407	0.728288	1.73047	2.99225
ICSI	TE	4.11613	4.11613	2.66756	4.20091	2.68948	4.11091	3.0189	3.55963	3.40265	4.86708	4.2966	2.81174	0.822703	0.67166	0	0.276996	0.276996	0.822703	0.67166	0	0.67166	0.493673	0.67166	0.67166	1.06986	1.43309	1.06986	0	0.493673	0.493673	1.57483	3.03438
ICSI	TE	3.95467	3.55444	2.72567	4.05376	3.0625	3.8966	2.82446	3.18214	3.16317	4.82364	4.14031	2.30839	0.858122	0.204127	0	0	0.204127	0.644911	0.204127	0.204127	1.48088	0	0	0.204127	0.644911	0.644911	0.949795	0	0.373568	0.204127	1.25019	3.26333
ICSI	TE	3.9995	4.0913	2.91217	3.94223	2.57643	4.07266	3.17469	3.8408	2.19812	5.06686	4.96817	2.73172	2.03174	0.60345	0	0	0.243839	0.439723	1.46179	0	0	0.243839	0.243839	0	0.977134	0.867392	0.243839	0	0.243839	0.243839	2.31378	3.61561
ICSI	TE	4.4334	3.82167	3.52494	4.10693	2.54385	3.43911	3.04957	3.12596	2.84472	5.32774	2.77756	2.04149	2.40271	0.984143	0.443728	0.443728	0.443728	0.443728	0.750006	0	0	0	0	0	0.443728	1.47041	0.750006	0	0	0.750006	0.750006	3.12596
ICSI	TE	4.37811	4.46491	2.83665	4.63446	2.43695	3.63587	2.28566	3.59261	3.18986	4.87577	3.52401	2.20047	2.10734	1.43787	0.589413	0	1.22636	0.957762	1.22636	0	1.76088	1.43787	0	0.957762	0.957762	0.957762	0.589413	0	0	0	2.36416	3.37082
ICSI	PE	1.6717	3.75346	2.32822	2.12915	1.97034	1.78146	2.29768	1.97034	0.269001	4.48479	1.32917	1.32917	0	3.77493	2.9871	1.32917	2.87172	3.81654	3.42201	3.45179	2.20001	1.048	2.09175	0	0.655429	0.804073	0.655429	0	0	0.269001	1.97034	3.58013
ICSI	EPI	3.22422	2.1313	3.59107	4.561	1.55031	2.63872	2.76327	2.1313	0	4.73834	2.63872	1.04958	0	1.88242	0	0	1.04958	2.4964	0	0	0	0	2.4964	3.22422	1.88242	1.04958	3.29548	2.4964	2.4964	0	3.77731	3.68852
[truncated: 244 more rows]

## Sheet: Fig 2C
Gene	ST0102_R1.sc10	ST0102_R1.sc11	ST0102_R1.sc12	ST0102_R1.sc13	ST0102_R1.sc14	ST0102_R1.sc15	ST0102_R1.sc17	ST0102_R1.sc18	ST0102_R1.sc19	ST0102_R1.sc20	ST0102_R1.sc24	ST0102_R1.sc26	ST0102_R1.sc3	ST0102_R1.sc31	ST0102_R1.sc32	ST0102_R1.sc33	ST0102_R1.sc43	ST0102_R1.sc45	ST0102_R1.sc5	ST0102_R1.sc6	ST0102_R1.sc7	ST0102_R1.sc9	ST0102_R3.sc1	ST0102_R3.sc10	ST0102_R3.sc11	ST0102_R3.sc12	ST0102_R3.sc13	ST0102_R3.sc14	ST0102_R3.sc15	ST0102_R3.sc16	ST0102_R3.sc17	ST0102_R3.sc18	ST0102_R3.sc19	ST0102_R3.sc2	ST0102_R3.sc20	ST0102_R3.sc21	ST0102_R3.sc22	ST0102_R3.sc23	ST0102_R3.sc24	ST0102_R3.sc25	ST0102_R3.sc26	ST0102_R3.sc27	ST0102_R3.sc28	ST0102_R3.sc29	ST0102_R3.sc3	ST0102_R3.sc30	ST0102_R3.sc34	ST0102_R3.sc35	ST0102_R3.sc36
[truncated: 300 more rows]
[truncated: 1,348 more columns]
