# Supplementary material for: Single-cell multiomics analyses of spindle-transferred human embryos suggest a mostly normal embryonic development
Source: PLoS Biol. 2022 Aug 16;20(8):e3001741. doi: 10.1371/journal.pbio.3001741 (PMC9380953; doi:10.1371/journal.pbio.3001741)
Supplement: S2 Data — (XLSX) [file pbio.3001741.s013.xlsx]

## Sheet: Fig 3A
EPI							PE							TE
Gene_id	ST	ICSI	p_val_adj	avg_log2FC	color	label	Gene_id	ST	ICSI	p_val_adj	avg_log2FC	color	label	Gene_id	ST	ICSI	p_val_adj	avg_log2FC	color	label
A1BG	0.446577	0.328194	1	1.09512	grey		A1BG	0.201562	0.240269	NA	NA	grey		A1BG	0.133419	0.162446	NA	NA	grey
A1BG-AS1	0	0	NA	NA	grey		A1BG-AS1	0	0	NA	NA	grey		A1BG-AS1	0.00210679	0	NA	NA	grey
A1CF	0.0200855	0.0256681	NA	NA	grey		A1CF	0	0	NA	NA	grey		A1CF	0.026087	0.017563	NA	NA	grey
A2M	0.00681176	0.00544604	NA	NA	grey		A2M	0	0	NA	NA	grey		A2M	0.0049248	0.00913049	NA	NA	grey
A2M-AS1	0	0.00267115	NA	NA	grey		A2M-AS1	0	0	NA	NA	grey		A2M-AS1	0	0.00743496	NA	NA	grey
A2ML1	0.0337229	0.0580534	NA	NA	grey		A2ML1	0	0	NA	NA	grey		A2ML1	0.0963697	0.054886	NA	NA	grey
A2ML1-AS1	0.00263919	0	NA	NA	grey		A2ML1-AS1	0	0	NA	NA	grey		A2ML1-AS1	0.029971	0.0206236	NA	NA	grey
A2ML1-AS2	0.00414293	0.0102409	NA	NA	grey		A2ML1-AS2	0	0	NA	NA	grey		A2ML1-AS2	0.00708377	0.00692859	NA	NA	grey
A4GALT	2.92686	2.94836	NA	NA	grey		A4GALT	2.58912	2.42481	NA	NA	grey		A4GALT	2.99644	2.79577	NA	NA	grey
A4GNT	0	0.0421062	NA	NA	grey		A4GNT	0	0	NA	NA	grey		A4GNT	0.00170703	0	NA	NA	grey
AAAS	2.40119	2.14395	1	0.399508	grey		AAAS	2.16457	2.16055	NA	NA	grey		AAAS	2.37765	2.286	NA	NA	grey
AACS	0.905083	0.423395	0.739586	0.928379	grey		AACS	1.42637	0.849723	1	1.161	grey		AACS	1.02032	0.652888	2.71964e-08	0.56506	grey
AADAC	0	0.00973583	NA	NA	grey		AADAC	0	0	NA	NA	grey		AADAC	0.00527262	0.00775858	NA	NA	grey
AADACL2	0.00541101	0.00190589	NA	NA	grey		AADACL2	0	0	NA	NA	grey		AADACL2	0.0287719	0.0179614	NA	NA	grey
AADACL2-AS1	0.0142913	0.0262439	NA	NA	grey		AADACL2-AS1	0	0	NA	NA	grey		AADACL2-AS1	0.0421524	0.0247192	NA	NA	grey
AADACL3	0.0449453	0.0299773	NA	NA	grey		AADACL3	0.271519	0.050253	1	0.43253	grey		AADACL3	0.109803	0.0544645	NA	NA	grey
AADAT	0.590639	0.49885	NA	NA	grey		AADAT	0.240389	0.334324	NA	NA	grey		AADAT	0.697161	0.560671	NA	NA	grey
AAED1	0.165497	0.194168	NA	NA	grey		AAED1	0.0800716	0.0971826	NA	NA	grey		AAED1	0.231395	0.181639	NA	NA	grey
AAGAB	1.59369	1.45367	NA	NA	grey		AAGAB	1.36177	1.62049	1	-0.463859	grey		AAGAB	1.65447	1.60744	NA	NA	grey
AAK1	1.45994	1.49278	NA	NA	grey		AAK1	1.89195	1.71465	1	0.292001	grey		AAK1	1.96613	1.72	NA	NA	grey
AAMDC	1.21823	1.05114	NA	NA	grey		AAMDC	0.657437	0.798167	1	-0.334855	grey		AAMDC	0.590881	0.697502	NA	NA	grey
AAMP	3.29326	3.39408	NA	NA	grey		AAMP	3.2089	3.37037	1	-0.311814	grey		AAMP	3.31962	3.40655	NA	NA	grey
AANAT	0	0.00404898	NA	NA	grey		AANAT	0	0	NA	NA	grey		AANAT	0.00914783	0.0145602	NA	NA	grey
AAR2	1.65919	1.49105	NA	NA	grey		AAR2	1.16752	1.61936	1	-0.736256	grey		AAR2	1.7816	1.74693	NA	NA	grey
AARD	0.0803907	0.0513384	NA	NA	grey		AARD	0	0	NA	NA	grey		AARD	0.0673364	0.0433268	NA	NA	grey
AARS	1.69272	1.51322	1	0.302858	grey		AARS	2.76405	2.48479	1	0.370736	grey		AARS	2.15248	1.93754	NA	NA	grey
AARS2	1.49921	1.56681	NA	NA	grey		AARS2	0.751194	1.06332	1	-0.560791	grey		AARS2	0.910493	0.865452	NA	NA	grey
AARSD1	0.095302	0.150733	NA	NA	grey		AARSD1	0.16376	0.073188	NA	NA	grey		AARSD1	0.134356	0.145491	NA	NA	grey
AASDH	1.21275	1.10427	NA	NA	grey		AASDH	1.30448	0.769361	1	1.09933	grey		AASDH	0.931273	1.0499	NA	NA	grey
AASDHPPT	1.3382	1.33016	NA	NA	grey		AASDHPPT	1.21261	1.50543	1	-0.667876	grey		AASDHPPT	1.54196	1.37568	NA	NA	grey
AASS	0.208639	0.294835	NA	NA	grey		AASS	0.290286	0.241252	NA	NA	grey		AASS	0.289195	0.301516	NA	NA	grey
AATBC	0.070827	0.0174817	NA	NA	grey		AATBC	0	0	NA	NA	grey		AATBC	0.0224609	0.0469814	NA	NA	grey
AATF	2.43372	2.3601	NA	NA	grey		AATF	2.39222	2.52275	1	-0.259696	grey		AATF	2.52455	2.57459	NA	NA	grey
AATK	0	0.0273965	NA	NA	grey		AATK	0	0.137684	NA	NA	grey		AATK	0.0045532	0.0172961	NA	NA	grey
AB015752.3	0.122941	0.0562994	NA	NA	grey		AB015752.3	0.164134	0.0482246	NA	NA	grey		AB015752.3	0.0343352	0.0167326	NA	NA	grey
ABALON	0.181868	0.172653	NA	NA	grey		ABALON	0.29204	0.765525	1	-0.916506	grey		ABALON	0.214216	0.16654	NA	NA	grey
ABAT	0.269338	0.315096	NA	NA	grey		ABAT	0.0712891	0	NA	NA	grey		ABAT	0.0490884	0.0543144	NA	NA	grey
ABC7-42404400C24.1	0	0	NA	NA	grey		ABC7-42404400C24.1	0	0	NA	NA	grey		ABC7-42404400C24.1	0.00127436	0.00593309	NA	NA	grey
ABCA1	0.75632	0.797422	NA	NA	grey		ABCA1	1.49762	0.594831	1	1.82924	grey		ABCA1	0.119047	0.12708	NA	NA	grey
ABCA10	0.0876316	0.0267876	NA	NA	grey		ABCA10	0	0	NA	NA	grey		ABCA10	0.0116605	0.0167581	NA	NA	grey
ABCA12	0.0226136	0.0285703	NA	NA	grey		ABCA12	0	0	NA	NA	grey		ABCA12	0.0298902	0.0226112	NA	NA	grey
ABCA13	0.293241	0.210158	1	0.282059	grey		ABCA13	0.471879	0.191582	1	0.478332	grey		ABCA13	0.195473	0.194817	NA	NA	grey
ABCA2	0.0416002	0.0053725	NA	NA	grey		ABCA2	0	0.0602095	NA	NA	grey		ABCA2	0.0466702	0.0228585	NA	NA	grey
ABCA3	0.0891161	0.134099	NA	NA	grey		ABCA3	0.0466173	0.0183058	NA	NA	grey		ABCA3	0.0634631	0.0491361	NA	NA	grey
ABCA4	0.0568277	0.0101981	NA	NA	grey		ABCA4	0.0494076	0.0857668	NA	NA	grey		ABCA4	0.157306	0.0863673	NA	NA	grey
ABCA5	0.170536	0.113081	NA	NA	grey		ABCA5	0.490498	0.223202	1	0.340277	grey		ABCA5	0.107499	0.0759442	NA	NA	grey
ABCA6	0.0218595	0.0176573	NA	NA	grey		ABCA6	0	0	NA	NA	grey		ABCA6	0.00612116	0.00709443	NA	NA	grey
ABCA7	0.155182	0.210523	NA	NA	grey		ABCA7	0.675619	0.486527	1	0.362627	grey		ABCA7	0.15328	0.146322	NA	NA	grey
ABCA8	0.0135472	0.0434032	NA	NA	grey		ABCA8	0	0	NA	NA	grey		ABCA8	0.0126142	0.0151501	NA	NA	grey
ABCA9	0.0415239	0.0161827	NA	NA	grey		ABCA9	0	0	NA	NA	grey		ABCA9	0.00747186	0.00536027	NA	NA	grey
ABCA9-AS1	0	0.00173388	NA	NA	grey		ABCA9-AS1	0	0.0502546	NA	NA	grey		ABCA9-AS1	0.00111282	0.000943399	NA	NA	grey
ABCB1	0.0712578	0.0199059	NA	NA	grey		ABCB1	0.0220745	0	NA	NA	grey		ABCB1	0.02038	0.00805514	NA	NA	grey
ABCB10	0.402	0.701585	1	-0.605755	grey		ABCB10	0.829873	0.808246	1	-0.259027	grey		ABCB10	0.958697	0.866494	NA	NA	grey
ABCB11	0	0.00869781	NA	NA	grey		ABCB11	0	0	NA	NA	grey		ABCB11	0.00240727	0.00379792	NA	NA	grey
ABCB4	0.0541782	0.00726534	NA	NA	grey		ABCB4	0	0	NA	NA	grey		ABCB4	0.0451349	0.0132728	NA	NA	grey
ABCB5	0.0280548	0.0380189	NA	NA	grey		ABCB5	0.147415	0.337848	1	-0.421131	grey		ABCB5	0.0222136	0.00732759	NA	NA	grey
ABCB6	0.00748745	0.00511301	NA	NA	grey		ABCB6	0	0	NA	NA	grey		ABCB6	0.00752497	0.00355772	NA	NA	grey
ABCB7	1.20395	0.999434	NA	NA	grey		ABCB7	1.13113	1.08144	NA	NA	grey		ABCB7	1.23915	0.966412	3.3454e-05	0.350865	grey
ABCB8	2.31428	2.31167	NA	NA	grey		ABCB8	1.96697	1.93235	NA	NA	grey		ABCB8	1.85999	1.98557	NA	NA	grey
ABCB9	0.0742427	0.0697864	NA	NA	grey		ABCB9	0	0	NA	NA	grey		ABCB9	0.058842	0.0362196	NA	NA	grey
ABCC1	0.228517	0.15177	NA	NA	grey		ABCC1	0.287968	0	1	0.597637	grey		ABCC1	0.112396	0.0706317	NA	NA	grey
ABCC10	0.598496	0.631824	NA	NA	grey		ABCC10	0.654063	0.775094	1	-0.281328	grey		ABCC10	0.364856	0.277433	NA	NA	grey
ABCC11	0	0.0118694	NA	NA	grey		ABCC11	0.04855	0	NA	NA	grey		ABCC11	0.00935929	0.0136142	NA	NA	grey
ABCC12	0	0.0186168	NA	NA	grey		ABCC12	0	0.056528	NA	NA	grey		ABCC12	0.0137703	0.0183083	NA	NA	grey
ABCC2	0.459596	0.443664	NA	NA	grey		ABCC2	0.964896	0.316566	1	1.55295	grey		ABCC2	0.169025	0.164035	NA	NA	grey
ABCC3	0.0310332	0.0327048	NA	NA	grey		ABCC3	0	0	NA	NA	grey		ABCC3	0.0156815	0.0346696	NA	NA	grey
ABCC4	0.383518	0.507276	1	-0.325242	grey		ABCC4	0.687311	0.932641	1	-0.447521	grey		ABCC4	1.32231	1.11342	1	0.272701	grey
ABCC5	1.3982	1.40902	1	-0.260777	grey		ABCC5	1.46295	1.38134	NA	NA	grey		ABCC5	1.43279	1.29913	NA	NA	grey
ABCC5-AS1	0	0	NA	NA	grey		ABCC5-AS1	0	0	NA	NA	grey		ABCC5-AS1	0.0005668	0.0028787	NA	NA	grey
ABCC6	0.112126	0.0648476	NA	NA	grey		ABCC6	0.10066	0	NA	NA	grey		ABCC6	0.0613442	0.0305098	NA	NA	grey
ABCC8	0.00263919	0.00976941	NA	NA	grey		ABCC8	0	0	NA	NA	grey		ABCC8	0.00648208	0.00868929	NA	NA	grey
ABCC9	0.0329152	0.0445592	NA	NA	grey		ABCC9	0	0	NA	NA	grey		ABCC9	0.0134397	0.0385829	NA	NA	grey
ABCD1	0.166219	0.0663241	NA	NA	grey		ABCD1	0.161214	0.0204139	NA	NA	grey		ABCD1	0.133734	0.0879763	NA	NA	grey
ABCD2	0.00649036	0.00544604	NA	NA	grey		ABCD2	0	0	NA	NA	grey		ABCD2	0	0	NA	NA	grey
ABCD3	1.2709	1.20618	NA	NA	grey		ABCD3	1.90253	1.37133	1	0.659354	grey		ABCD3	1.65909	1.41739	0.000564272	0.342787	grey
ABCD4	1.06894	1.0054	NA	NA	grey		ABCD4	1.4196	1.08898	1	0.34433	grey		ABCD4	0.926353	0.886016	1	-0.420924	grey
ABCE1	2.23244	2.15679	NA	NA	grey		ABCE1	2.44238	2.48759	NA	NA	grey		ABCE1	2.442	2.46493	NA	NA	grey
ABCF1	3.19146	3.41832	1	-0.260241	grey		ABCF1	3.34387	3.42289	1	-0.271329	grey		ABCF1	3.3146	3.41326	NA	NA	grey
ABCF2	2.62275	2.50855	NA	NA	grey		ABCF2	2.41891	2.77652	1	-0.550441	grey		ABCF2	2.73007	2.69203	NA	NA	grey
ABCF3	1.8821	1.8827	NA	NA	grey		ABCF3	2.17499	1.99377	NA	NA	grey		ABCF3	1.75168	1.81353	NA	NA	grey
ABCG1	0.00535216	0.0165409	NA	NA	grey		ABCG1	0	0.0168119	NA	NA	grey		ABCG1	0.0159531	0.0124535	NA	NA	grey
ABCG2	0.98734	0.644298	1	0.479778	grey		ABCG2	1.67836	1.24864	NA	NA	grey		ABCG2	2.60732	2.05956	4.95288e-11	0.49741	grey
ABCG4	0.0125151	0	NA	NA	grey		ABCG4	0	0	NA	NA	grey		ABCG4	0.00815231	0.00480233	NA	NA	grey
ABCG5	0.0775956	0	NA	NA	grey		ABCG5	0	0	NA	NA	grey		ABCG5	0.0184897	0.0149581	NA	NA	grey
ABCG8	0	0	NA	NA	grey		ABCG8	0	0	NA	NA	grey		ABCG8	0.025724	0.0106545	NA	NA	grey
ABHD1	0.0307194	0.0205383	NA	NA	grey		ABHD1	0	0.0410061	NA	NA	grey		ABHD1	0.0250706	0.0162928	NA	NA	grey
ABHD10	1.10636	1.02814	NA	NA	grey		ABHD10	1.0135	1.54011	1	-0.792741	grey		ABHD10	1.23448	1.05935	NA	NA	grey
ABHD11	1.98279	1.76866	NA	NA	grey		ABHD11	1.72193	2.18604	1	-0.496175	grey		ABHD11	2.43707	2.32757	NA	NA	grey
ABHD11-AS1	0.00896646	0	NA	NA	grey		ABHD11-AS1	0	0	NA	NA	grey		ABHD11-AS1	0.000630186	0.00235391	NA	NA	grey
ABHD12	1.98129	2.07383	1	-0.28665	grey		ABHD12	2.11101	1.64269	1	0.568599	grey		ABHD12	2.17054	2.03748	NA	NA	grey
ABHD12B	1.32738	1.36758	NA	NA	grey		ABHD12B	0.352805	0.527463	1	-0.298898	grey		ABHD12B	0.938622	0.959419	NA	NA	grey
ABHD13	0.917412	0.837168	NA	NA	grey		ABHD13	0.615174	0.868384	1	-0.37368	grey		ABHD13	1.03327	0.817508	0.0161141	0.256388	grey
ABHD14A	0.326673	0.242228	NA	NA	grey		ABHD14A	0.186939	0.479162	1	-0.687004	grey		ABHD14A	0.441038	0.400592	NA	NA	grey
ABHD14B	0.623328	0.732262	1	-0.417089	grey		ABHD14B	0.34071	0.398993	NA	NA	grey		ABHD14B	0.819729	0.776214	NA	NA	grey
ABHD15	0.748079	0.631531	NA	NA	grey		ABHD15	1.28389	0.32239	1	1.50062	grey		ABHD15	0.247621	0.205016	NA	NA	grey
ABHD15-AS1	0	0.00404898	NA	NA	grey		ABHD15-AS1	0	0	NA	NA	grey		ABHD15-AS1	0.00862794	0.00299514	NA	NA	grey
ABHD16A	0.00488647	0.00678707	NA	NA	grey		ABHD16A	0	0	NA	NA	grey		ABHD16A	0.00290681	0.00614636	NA	NA	grey
ABHD17A	0.46578	0.412291	NA	NA	grey		ABHD17A	0.752473	0.588959	NA	NA	grey		ABHD17A	0.780512	0.582119	0.0102987	0.257469	grey
ABHD17B	0.60246	0.826638	1	-0.352942	grey		ABHD17B	1.24195	0.959712	NA	NA	grey		ABHD17B	0.752836	0.626832	NA	NA	grey
ABHD17C	0.887416	0.874671	NA	NA	grey		ABHD17C	1.30413	1.20327	NA	NA	grey		ABHD17C	1.17045	1.13154	NA	NA	grey
ABHD18	0.932829	0.689914	1	0.3286	grey		ABHD18	0.717481	1.42388	1	-1.04142	grey		ABHD18	0.864566	0.858361	NA	NA	grey
ABHD2	0.629816	0.577306	NA	NA	grey		ABHD2	0.917019	0.475233	1	0.646373	grey		ABHD2	0.727227	0.640812	1	0.262259	grey
ABHD3	1.27336	1.43563	NA	NA	grey		ABHD3	1.57941	1.40524	NA	NA	grey		ABHD3	1.16874	1.12865	NA	NA	grey
ABHD4	0.486417	0.311714	1	0.346938	grey		ABHD4	0.559502	0.716721	1	-0.345309	grey		ABHD4	0.817201	0.553326	3.44357e-06	0.402576	grey
ABHD5	1.1841	1.23298	NA	NA	grey		ABHD5	1.82724	1.7953	NA	NA	grey		ABHD5	1.66614	1.54003	NA	NA	grey
ABHD6	0.654662	0.761745	NA	NA	grey		ABHD6	1.71399	1.73998	NA	NA	grey		ABHD6	0.575169	0.624886	NA	NA	grey
ABHD8	0.0275435	0.00878792	NA	NA	grey		ABHD8	0.0624788	0.0168126	NA	NA	grey		ABHD8	0.140137	0.0619513	NA	NA	grey
ABI1	1.34549	1.48527	NA	NA	grey		ABI1	2.10139	1.51437	1	0.740917	grey		ABI1	1.54215	1.33532	0.0603549	0.271287	grey
ABI2	1.19603	1.12984	NA	NA	grey		ABI2	1.27665	0.805564	1	0.737309	grey		ABI2	0.770618	0.764177	NA	NA	grey
ABI3	0.0581816	0.112791	NA	NA	grey		ABI3	0.0447074	0.16853	NA	NA	grey		ABI3	0.0327101	0.0267109	NA	NA	grey
ABI3BP	0.0499303	0.0558006	NA	NA	grey		ABI3BP	0	0	NA	NA	grey		ABI3BP	0.0254251	0.0195568	NA	NA	grey
ABL1	0.661742	0.583314	1	0.425378	grey		ABL1	1.78166	0.698328	1	1.26882	grey		ABL1	0.79783	0.601767	0.0132808	0.284924	grey
ABL2	0.996687	0.910903	NA	NA	grey		ABL2	1.15038	0.554599	1	0.974606	grey		ABL2	0.875516	0.693022	0.258765	0.263936	grey
ABLIM1	0.192161	0.107467	NA	NA	grey		ABLIM1	0.396539	0.0632263	1	0.601073	grey		ABLIM1	0.266371	0.169102	NA	NA	grey
ABLIM2	0.0237977	0.0190366	NA	NA	grey		ABLIM2	0	0	NA	NA	grey		ABLIM2	0.0160276	0.0152098	NA	NA	grey
ABLIM3	0.0910753	0.0411756	NA	NA	grey		ABLIM3	0.258698	0	1	0.454796	grey		ABLIM3	0.0375071	0.0295984	NA	NA	grey
ABO	0.0514444	0.135175	NA	NA	grey		ABO	0.118848	0.0300468	NA	NA	grey		ABO	0.0367883	0.0617921	NA	NA	grey
ABR	0.679167	0.654597	NA	NA	grey		ABR	0.625372	0.331267	1	0.378384	grey		ABR	0.640984	0.474077	0.0992997	0.275224	grey
ABRA	0	0	NA	NA	grey		ABRA	0	0.039289	NA	NA	grey		ABRA	0.00264178	0	NA	NA	grey
ABRACL	2.11581	2.15275	NA	NA	grey		ABRACL	1.23461	1.60972	1	-0.55955	grey		ABRACL	2.2446	2.18573	NA	NA	grey
ABT1	3.09446	2.76289	1	0.365635	grey		ABT1	2.70739	3.02211	1	-0.3362	grey		ABT1	2.88287	2.82087	NA	NA	grey
ABTB1	0.224178	0.194294	NA	NA	grey		ABTB1	0.0220745	0.0300468	NA	NA	grey		ABTB1	0.0976757	0.0756286	NA	NA	grey
ABTB2	0.903783	0.740815	1	0.258631	grey		ABTB2	1.14459	0.880518	NA	NA	grey		ABTB2	0.520327	0.551827	NA	NA	grey
AC000036.4	0	0.00666446	NA	NA	grey		AC000036.4	0	0	NA	NA	grey		AC000036.4	0.00964764	0.00637611	NA	NA	grey
AC000068.5	0.0323186	0.0240292	NA	NA	grey		AC000068.5	0.024091	0.0269927	NA	NA	grey		AC000068.5	0.02413	0.0212671	NA	NA	grey
AC000111.6	0	0.0216184	NA	NA	grey		AC000111.6	0.0579971	0	NA	NA	grey		AC000111.6	0.00773673	0.00871807	NA	NA	grey
AC000123.4	0	0.0182121	NA	NA	grey		AC000123.4	0	0	NA	NA	grey		AC000123.4	0.0132166	0.01137	NA	NA	grey
AC000124.1	0.0249252	0	NA	NA	grey		AC000124.1	0	0	NA	NA	grey		AC000124.1	0.00815185	0.00725372	NA	NA	grey
AC000403.4	0	0	NA	NA	grey		AC000403.4	0	0	NA	NA	grey		AC000403.4	0.00231706	0.00124761	NA	NA	grey
AC001226.7	0	0.0180853	NA	NA	grey		AC001226.7	0	0	NA	NA	grey		AC001226.7	0.00651988	0.00367155	NA	NA	grey
AC002064.4	0	0	NA	NA	grey		AC002064.4	0	0	NA	NA	grey		AC002064.4	0	0.00357545	NA	NA	grey
AC002076.10	0.0121527	0.00820179	NA	NA	grey		AC002076.10	0	0.0409629	NA	NA	grey		AC002076.10	0.0116558	0.00685394	NA	NA	grey
AC002115.9	0	0	NA	NA	grey		AC002115.9	0	0	NA	NA	grey		AC002115.9	0.00601998	0	NA	NA	grey
AC002116.7	0.0225511	0.0163932	NA	NA	grey		AC002116.7	0.0253166	0	NA	NA	grey		AC002116.7	0.0762885	0.0523941	NA	NA	grey
AC002127.4	0	0	NA	NA	grey		AC002127.4	0	0	NA	NA	grey		AC002127.4	0.000553139	0	NA	NA	grey
AC002128.5	0.00266291	0.00389537	NA	NA	grey		AC002128.5	0.0848828	0	NA	NA	grey		AC002128.5	0.00847645	0.00220656	NA	NA	grey
AC002306.1	0	0.0116641	NA	NA	grey		AC002306.1	0	0	NA	NA	grey		AC002306.1	0.00292848	0.00373849	NA	NA	grey
AC002310.12	0.155892	0.10654	NA	NA	grey		AC002310.12	0	0.0168119	NA	NA	grey		AC002310.12	0.0878676	0.0813731	NA	NA	grey
AC002310.7	0.00912955	0.00300812	NA	NA	grey		AC002310.7	0	0	NA	NA	grey		AC002310.7	0.00339542	0.00611596	NA	NA	grey
AC002368.4	0	0.00565345	NA	NA	grey		AC002368.4	0	0	NA	NA	grey		AC002368.4	0.000936564	0.000756749	NA	NA	grey
AC002429.5	0	0.00389537	NA	NA	grey		AC002429.5	0	0.01537	NA	NA	grey		AC002429.5	0.0108831	0.0219093	NA	NA	grey
AC002451.3	0.0195056	0	NA	NA	grey		AC002451.3	0	0	NA	NA	grey		AC002451.3	0.0018579	0.00163514	NA	NA	grey
AC002454.1	0.0154125	0.0032783	NA	NA	grey		AC002454.1	0	0	NA	NA	grey		AC002454.1	0.0848487	0.0481331	NA	NA	grey
AC002456.2	0	0.00544604	NA	NA	grey		AC002456.2	0	0	NA	NA	grey		AC002456.2	0.0145122	0.0058363	NA	NA	grey
AC002463.3	0.245714	0.166192	NA	NA	grey		AC002463.3	0	0.0602095	NA	NA	grey		AC002463.3	0.151673	0.0825548	NA	NA	grey
AC002467.7	0.45696	0.456401	NA	NA	grey		AC002467.7	0.251599	0.191618	NA	NA	grey		AC002467.7	0.43671	0.406774	NA	NA	grey
AC002472.11	0	0	NA	NA	grey		AC002472.11	0	0	NA	NA	grey		AC002472.11	0.0026462	0	NA	NA	grey
AC002480.2	0.00263919	0.0404944	NA	NA	grey		AC002480.2	0	0	NA	NA	grey		AC002480.2	0.0903034	0.0815242	NA	NA	grey
AC002480.3	0.0423712	0.0593453	NA	NA	grey		AC002480.3	0.110437	0.037828	NA	NA	grey		AC002480.3	0.378831	0.235857	0.00329817	0.255848	grey
AC002480.4	0	0.028275	NA	NA	grey		AC002480.4	0	0	NA	NA	grey		AC002480.4	0.0350789	0.0324411	NA	NA	grey
AC002550.6	0.00926435	0.033188	NA	NA	grey		AC002550.6	0.102624	0.0496938	NA	NA	grey		AC002550.6	0.0363162	0.0322144	NA	NA	grey
AC003005.2	0.024757	0.0149932	NA	NA	grey		AC003005.2	0	0.0204139	NA	NA	grey		AC003005.2	0.0118035	0.00817986	NA	NA	grey
AC003009.1	0	0	NA	NA	grey		AC003009.1	0	0	NA	NA	grey		AC003009.1	0.00473886	0.000541492	NA	NA	grey
AC003075.4	0.00362286	0.0199521	NA	NA	grey		AC003075.4	0	0	NA	NA	grey		AC003075.4	0.0116391	0.0130576	NA	NA	grey
AC003084.2	0	0	NA	NA	grey		AC003084.2	0	0	NA	NA	grey		AC003084.2	0	0.000520234	NA	NA	grey
AC003088.1	0.00647695	0.0200686	NA	NA	grey		AC003088.1	0	0.0204139	NA	NA	grey		AC003088.1	0.00339677	0.0150331	NA	NA	grey
AC003090.1	0	0.00314258	NA	NA	grey		AC003090.1	0	0	NA	NA	grey		AC003090.1	0.0038261	0	NA	NA	grey
AC003092.1	0.0392488	0	NA	NA	grey		AC003092.1	0	0	NA	NA	grey		AC003092.1	0.0128281	0.00178899	NA	NA	grey
AC003664.1	0	0.00314258	NA	NA	grey		AC003664.1	0	0	NA	NA	grey		AC003664.1	0	0.000582384	NA	NA	grey
AC003956.1	0	0	NA	NA	grey		AC003956.1	0	0	NA	NA	grey		AC003956.1	0.000676893	0.00273749	NA	NA	grey
AC003984.1	0	0	NA	NA	grey		AC003984.1	0	0	NA	NA	grey		AC003984.1	0.00769382	0.00368709	NA	NA	grey
AC003986.6	0	0.00876908	NA	NA	grey		AC003986.6	0	0	NA	NA	grey		AC003986.6	0.00119913	0.00634434	NA	NA	grey
AC003986.7	0	0.00544604	NA	NA	grey		AC003986.7	0	0.136454	NA	NA	grey		AC003986.7	0	0.000793559	NA	NA	grey
AC003988.1	0.0194484	0.0142154	NA	NA	grey		AC003988.1	0.042755	0	NA	NA	grey		AC003988.1	0.0180444	0.0182071	NA	NA	grey
AC003991.3	0.00449104	0	NA	NA	grey		AC003991.3	0	0	NA	NA	grey		AC003991.3	0.00161316	0.002735	NA	NA	grey
AC004009.3	0.0154201	0.0297153	NA	NA	grey		AC004009.3	0.113476	0	NA	NA	grey		AC004009.3	0.00885276	0.0109328	NA	NA	grey
AC004019.13	0.0346995	0	NA	NA	grey		AC004019.13	0	0	NA	NA	grey		AC004019.13	0.0090918	0.0207377	NA	NA	grey
AC004053.1	0	0.0151384	NA	NA	grey		AC004053.1	0	0	NA	NA	grey		AC004053.1	0	0	NA	NA	grey
AC004067.5	0	0	NA	NA	grey		AC004067.5	0	0	NA	NA	grey		AC004067.5	0.0125685	0.00826093	NA	NA	grey
AC004069.2	0.0147322	0.0838652	NA	NA	grey		AC004069.2	0.0719339	0.0519302	NA	NA	grey		AC004069.2	0.156	0.164073	NA	NA	grey
AC004076.5	0.0365635	0.0430256	NA	NA	grey		AC004076.5	0.024091	0.01537	NA	NA	grey		AC004076.5	0.0447924	0.0482163	NA	NA	grey
AC004112.4	0	0	NA	NA	grey		AC004112.4	0	0	NA	NA	grey		AC004112.4	0.0106784	0.00382546	NA	NA	grey
AC004156.3	0.00681176	0.01804	NA	NA	grey		AC004156.3	0	0	NA	NA	grey		AC004156.3	0.008621	0.0121318	NA	NA	grey
AC004158.1	0.0229378	0.00609171	NA	NA	grey		AC004158.1	0	0	NA	NA	grey		AC004158.1	0.00153622	0.00498966	NA	NA	grey
AC004158.3	0.083599	0.0787908	NA	NA	grey		AC004158.3	0	0	NA	NA	grey		AC004158.3	0.0195018	0.014152	NA	NA	grey
AC004160.4	0	0	NA	NA	grey		AC004160.4	0	0	NA	NA	grey		AC004160.4	0.0021229	0.00243635	NA	NA	grey
AC004221.2	0.0150384	0.0143806	NA	NA	grey		AC004221.2	0	0	NA	NA	grey		AC004221.2	0.0135558	0.00708225	NA	NA	grey
AC004237.1	0	0	NA	NA	grey		AC004237.1	0	0	NA	NA	grey		AC004237.1	0.00370163	0	NA	NA	grey
AC004257.1	0	0.0130004	NA	NA	grey		AC004257.1	0	0	NA	NA	grey		AC004257.1	0.00104838	0.00557967	NA	NA	grey
AC004381.6	0.264235	0.235182	NA	NA	grey		AC004381.6	0.608188	0.37914	1	0.255787	grey		AC004381.6	0.324255	0.332035	NA	NA	grey
AC004448.2	0.00652599	0	NA	NA	grey		AC004448.2	0	0	NA	NA	grey		AC004448.2	0.00100536	0.000769884	NA	NA	grey
AC004448.5	0.0432418	0.0376385	NA	NA	grey		AC004448.5	0	0	NA	NA	grey		AC004448.5	0.00369046	0.0171691	NA	NA	grey
AC004449.6	0.120355	0.00688613	NA	NA	grey		AC004449.6	0	0	NA	NA	grey		AC004449.6	0.0122154	0.0143516	NA	NA	grey
AC004471.10	0	0.016538	NA	NA	grey		AC004471.10	0	0	NA	NA	grey		AC004471.10	0.00344686	0.00545796	NA	NA	grey
AC004471.9	0.0230844	0.00491731	NA	NA	grey		AC004471.9	0	0	NA	NA	grey		AC004471.9	0.0199265	0.0152491	NA	NA	grey
AC004485.3	0	0	NA	NA	grey		AC004485.3	0	0	NA	NA	grey		AC004485.3	0.000755275	0.00088537	NA	NA	grey
AC004490.1	0.0842118	0.10081	NA	NA	grey		AC004490.1	0.0307104	0.032882	NA	NA	grey		AC004490.1	0.136137	0.097045	NA	NA	grey
AC004510.3	0.0357981	0.0116129	NA	NA	grey		AC004510.3	0.0723966	0.0459469	NA	NA	grey		AC004510.3	0.181034	0.128926	NA	NA	grey
AC004540.5	0	0.00842523	NA	NA	grey		AC004540.5	0	0	NA	NA	grey		AC004540.5	0.00506186	0	NA	NA	grey
AC004549.6	0	0	NA	NA	grey		AC004549.6	0	0	NA	NA	grey		AC004549.6	0.0158494	0.00563244	NA	NA	grey
AC004556.1	0.293962	0.208559	NA	NA	grey		AC004556.1	0.0347733	0	NA	NA	grey		AC004556.1	0.304146	0.158225	NA	NA	grey
AC004593.3	0	0	NA	NA	grey		AC004593.3	0	0	NA	NA	grey		AC004593.3	0.002598	0	NA	NA	grey
AC004603.4	0	0	NA	NA	grey		AC004603.4	0	0	NA	NA	grey		AC004603.4	0.00083663	0.000493879	NA	NA	grey
AC004637.1	0	0	NA	NA	grey		AC004637.1	0	0	NA	NA	grey		AC004637.1	0.00989733	0.00215921	NA	NA	grey
AC004691.5	0.00995557	0	NA	NA	grey		AC004691.5	0	0	NA	NA	grey		AC004691.5	0.00285497	0.00360481	NA	NA	grey
AC004702.2	0	0	NA	NA	grey		AC004702.2	0	0	NA	NA	grey		AC004702.2	0.00345596	0.00427906	NA	NA	grey
AC004744.3	0	0	NA	NA	grey		AC004744.3	0	0	NA	NA	grey		AC004744.3	0.00419423	0.0042984	NA	NA	grey
AC004754.3	0.00831768	0	NA	NA	grey		AC004754.3	0	0	NA	NA	grey		AC004754.3	0.00181986	0.00142886	NA	NA	grey
AC004813.1	0.0680341	0.105457	NA	NA	grey		AC004813.1	0	0.280171	1	-0.680601	grey		AC004813.1	0.0427885	0.0938198	NA	NA	grey
AC004824.2	0.0475295	0	NA	NA	grey		AC004824.2	0	0	NA	NA	grey		AC004824.2	0.00391041	0.00126447	NA	NA	grey
AC004837.5	0.00748052	0.00314258	NA	NA	grey		AC004837.5	0	0	NA	NA	grey		AC004837.5	0.00421516	0.00593137	NA	NA	grey
AC004854.4	0.0240878	0.0355144	NA	NA	grey		AC004854.4	0	0.0168119	NA	NA	grey		AC004854.4	0.0434746	0.048209	NA	NA	grey
AC004862.6	0	0.00314258	NA	NA	grey		AC004862.6	0	0	NA	NA	grey		AC004862.6	0.00467802	0.00264241	NA	NA	grey
AC004893.11	0.236138	0.131988	NA	NA	grey		AC004893.11	0.0763333	0.117162	NA	NA	grey		AC004893.11	0.158962	0.13858	NA	NA	grey
AC004895.4	0.0241622	0.0279576	NA	NA	grey		AC004895.4	0	0	NA	NA	grey		AC004895.4	0.00871565	0.0154149	NA	NA	grey
AC004941.3	0	0.00314258	NA	NA	grey		AC004941.3	0	0	NA	NA	grey		AC004941.3	0	0.00223704	NA	NA	grey
AC004951.6	0.0102572	0.0200767	NA	NA	grey		AC004951.6	0.0238466	0	NA	NA	grey		AC004951.6	0.0502232	0.017304	NA	NA	grey
AC004988.1	0	0.0091443	NA	NA	grey		AC004988.1	0	0	NA	NA	grey		AC004988.1	0.00750557	0.00385461	NA	NA	grey
AC005009.2	0	0	NA	NA	grey		AC005009.2	0	0	NA	NA	grey		AC005009.2	0.00479215	0	NA	NA	grey
AC005019.3	0.164631	0.212556	NA	NA	grey		AC005019.3	0.139085	0	NA	NA	grey		AC005019.3	0.0421574	0.0554867	NA	NA	grey
AC005042.4	0.0267721	0.0248797	NA	NA	grey		AC005042.4	0	0	NA	NA	grey		AC005042.4	0.0794893	0.0411723	NA	NA	grey
AC005076.5	0.202548	0.228384	NA	NA	grey		AC005076.5	0.212869	0.0583392	1	0.366622	grey		AC005076.5	0.222416	0.21189	NA	NA	grey
AC005082.12	0	0	NA	NA	grey		AC005082.12	0	0	NA	NA	grey		AC005082.12	0.00678185	0	NA	NA	grey
AC005150.1	0.0155638	0.0161578	NA	NA	grey		AC005150.1	0	0	NA	NA	grey		AC005150.1	0	0.00170448	NA	NA	grey
AC005152.3	0	0.0179868	NA	NA	grey		AC005152.3	0	0	NA	NA	grey		AC005152.3	0.0110666	0.00468718	NA	NA	grey
AC005162.4	0	0	NA	NA	grey		AC005162.4	0	0	NA	NA	grey		AC005162.4	0.00514557	0.000872483	NA	NA	grey
AC005197.2	0.00637931	0	NA	NA	grey		AC005197.2	0	0	NA	NA	grey		AC005197.2	0.00957615	0	NA	NA	grey
AC005224.2	0.0421019	0.061326	NA	NA	grey		AC005224.2	0.0842707	0.0269927	NA	NA	grey		AC005224.2	0.0439293	0.0274407	NA	NA	grey
AC005253.2	0.00266291	0	NA	NA	grey		AC005253.2	0	0	NA	NA	grey		AC005253.2	0.00256144	0.00485676	NA	NA	grey
AC005264.2	0.0377593	0.00314258	NA	NA	grey		AC005264.2	0	0	NA	NA	grey		AC005264.2	0	0.00691155	NA	NA	grey
AC005276.1	0.0233697	0	NA	NA	grey		AC005276.1	0	0	NA	NA	grey		AC005276.1	0.00239236	0.00299966	NA	NA	grey
AC005281.1	0	0.00314258	NA	NA	grey		AC005281.1	0	0	NA	NA	grey		AC005281.1	0	0.00193098	NA	NA	grey
AC005281.2	0	0.0103316	NA	NA	grey		AC005281.2	0	0	NA	NA	grey		AC005281.2	0.00135798	0.000450921	NA	NA	grey
AC005301.8	0	0	NA	NA	grey		AC005301.8	0.0447074	0	NA	NA	grey		AC005301.8	0.00219024	0.00183999	NA	NA	grey
AC005307.1	0.00310856	0	NA	NA	grey		AC005307.1	0	0	NA	NA	grey		AC005307.1	0.00391543	0.000950672	NA	NA	grey
AC005307.3	0	0.0101197	NA	NA	grey		AC005307.3	0	0	NA	NA	grey		AC005307.3	0.0092458	0.00814978	NA	NA	grey
AC005329.7	0	0	NA	NA	grey		AC005329.7	0	0	NA	NA	grey		AC005329.7	0.000571866	0.00109719	NA	NA	grey
AC005330.2	0.0141283	0	NA	NA	grey		AC005330.2	0	0	NA	NA	grey		AC005330.2	0.00275165	0.00196954	NA	NA	grey
AC005355.1	0.0463469	0.0254577	NA	NA	grey		AC005355.1	0	0	NA	NA	grey		AC005355.1	0.000547708	0	NA	NA	grey
AC005355.2	0.0561016	0.0195422	NA	NA	grey		AC005355.2	0.0539199	0	NA	NA	grey		AC005355.2	0.109709	0.061758	NA	NA	grey
AC005358.3	0.021096	0	NA	NA	grey		AC005358.3	0	0	NA	NA	grey		AC005358.3	0.00685559	0.00278085	NA	NA	grey
AC005363.11	0.0907945	0.0367612	NA	NA	grey		AC005363.11	0	0.0168119	NA	NA	grey		AC005363.11	0.0449775	0.0233556	NA	NA	grey
AC005387.3	0	0	NA	NA	grey		AC005387.3	0	0	NA	NA	grey		AC005387.3	0.00292727	0.000820824	NA	NA	grey
AC005394.1	0	0.00564534	NA	NA	grey		AC005394.1	0	0	NA	NA	grey		AC005394.1	0.00342956	0	NA	NA	grey
AC005477.1	0	0	NA	NA	grey		AC005477.1	0	0	NA	NA	grey		AC005477.1	0.00459022	0	NA	NA	grey
AC005480.1	0	0.0014915	NA	NA	grey		AC005480.1	0	0	NA	NA	grey		AC005480.1	0.00268073	0.00277008	NA	NA	grey
AC005481.5	0	0	NA	NA	grey		AC005481.5	0	0	NA	NA	grey		AC005481.5	0.00156431	0	NA	NA	grey
AC005487.2	0.0362057	0	NA	NA	grey		AC005487.2	0	0	NA	NA	grey		AC005487.2	0.004733	0	NA	NA	grey
AC005498.3	0.0322158	0.0238383	NA	NA	grey		AC005498.3	0	0	NA	NA	grey		AC005498.3	0.00814259	0.00717071	NA	NA	grey
AC005522.7	0	0	NA	NA	grey		AC005522.7	0	0	NA	NA	grey		AC005522.7	0.00852755	0.015172	NA	NA	grey
AC005523.3	0.0747109	0.0140783	NA	NA	grey		AC005523.3	0	0	NA	NA	grey		AC005523.3	0.0410469	0.0235452	NA	NA	grey
AC005534.8	0	0	NA	NA	grey		AC005534.8	0	0	NA	NA	grey		AC005534.8	0.00107631	0.00186771	NA	NA	grey
AC005537.2	0.0265684	0.0351666	NA	NA	grey		AC005537.2	0	0	NA	NA	grey		AC005537.2	0.0173672	0.00540566	NA	NA	grey
AC005546.2	0.0510965	0.0284991	NA	NA	grey		AC005546.2	0.105505	0	NA	NA	grey		AC005546.2	0.0665236	0.0315714	NA	NA	grey
AC005550.3	0.101112	0.0671128	NA	NA	grey		AC005550.3	0	0	NA	NA	grey		AC005550.3	0.0129947	0.0194467	NA	NA	grey
AC005592.1	0.0356454	0	NA	NA	grey		AC005592.1	0	0	NA	NA	grey		AC005592.1	0.0033783	0	NA	NA	grey
AC005592.2	0.0176296	0.0206278	NA	NA	grey		AC005592.2	0	0	NA	NA	grey		AC005592.2	0.00747485	0.00577099	NA	NA	grey
AC005614.3	0.0155638	0.00314258	NA	NA	grey		AC005614.3	0	0.0427055	NA	NA	grey		AC005614.3	0.00710568	0.00177035	NA	NA	grey
AC005624.2	0	0	NA	NA	grey		AC005624.2	0	0	NA	NA	grey		AC005624.2	0.00412856	0.000849452	NA	NA	grey
AC005740.5	0	0.0229337	NA	NA	grey		AC005740.5	0	0	NA	NA	grey		AC005740.5	0.0113118	0.0157584	NA	NA	grey
AC005740.6	0	0	NA	NA	grey		AC005740.6	0	0	NA	NA	grey		AC005740.6	0.002768	0.00730523	NA	NA	grey
AC005754.7	0.0277019	0	NA	NA	grey		AC005754.7	0	0	NA	NA	grey		AC005754.7	0.00157942	0	NA	NA	grey
AC005754.8	0	0.00544604	NA	NA	grey		AC005754.8	0	0	NA	NA	grey		AC005754.8	0.00143596	0	NA	NA	grey
AC005775.2	0.0331164	0.0270631	NA	NA	grey		AC005775.2	0.113454	0	NA	NA	grey		AC005775.2	0.0224114	0.029726	NA	NA	grey
AC005780.1	0	0	NA	NA	grey		AC005780.1	0	0	NA	NA	grey		AC005780.1	0.00597552	0.0010053	NA	NA	grey
AC005786.5	0	0	NA	NA	grey		AC005786.5	0	0	NA	NA	grey		AC005786.5	0.0104242	0.00218869	NA	NA	grey
AC005808.3	0.0169515	0.0176649	NA	NA	grey		AC005808.3	0	0	NA	NA	grey		AC005808.3	0.00126287	0.00602918	NA	NA	grey
AC005863.1	0	0	NA	NA	grey		AC005863.1	0	0	NA	NA	grey		AC005863.1	0.00506543	0	NA	NA	grey
AC005863.2	0	0.00794311	NA	NA	grey		AC005863.2	0	0	NA	NA	grey		AC005863.2	0.00309428	0.00322881	NA	NA	grey
AC006000.5	0	0.016363	NA	NA	grey		AC006000.5	0.101294	0	NA	NA	grey		AC006000.5	0.0103371	0.00484808	NA	NA	grey
AC006026.2	0.0032287	0.0343674	NA	NA	grey		AC006026.2	0	0	NA	NA	grey		AC006026.2	0.0091749	0.00455591	NA	NA	grey
AC006042.6	0	0	NA	NA	grey		AC006042.6	0	0	NA	NA	grey		AC006042.6	0.00266853	0.00165618	NA	NA	grey
AC006116.12	0.0317745	0.0247395	NA	NA	grey		AC006116.12	0	0	NA	NA	grey		AC006116.12	0.00959189	0.0117924	NA	NA	grey
AC006116.17	0.0433548	0.0147355	NA	NA	grey		AC006116.17	0	0.039289	NA	NA	grey		AC006116.17	0.0119257	0.00633741	NA	NA	grey
AC006116.21	0.0168858	0.00282307	NA	NA	grey		AC006116.21	0	0	NA	NA	grey		AC006116.21	0.00436144	0.0011729	NA	NA	grey
AC006129.1	0.0472065	0	NA	NA	grey		AC006129.1	0	0	NA	NA	grey		AC006129.1	0.00425004	0.00508618	NA	NA	grey
AC006129.2	0.0173791	0.0147392	NA	NA	grey		AC006129.2	0	0.0204139	NA	NA	grey		AC006129.2	0.00105366	0.00396484	NA	NA	grey
AC006130.3	0	0.00210185	NA	NA	grey		AC006130.3	0	0	NA	NA	grey		AC006130.3	0.00370022	0.00359934	NA	NA	grey
AC006145.4	0	0.016194	NA	NA	grey		AC006145.4	0	0	NA	NA	grey		AC006145.4	0.00125154	0	NA	NA	grey
AC006160.5	0.0277019	0.00659398	NA	NA	grey		AC006160.5	0	0.131002	NA	NA	grey		AC006160.5	0.00843938	0.00760046	NA	NA	grey
AC006227.1	0	0	NA	NA	grey		AC006227.1	0	0	NA	NA	grey		AC006227.1	0	0	NA	NA	grey
AC006262.5	0.00703922	0	NA	NA	grey		AC006262.5	0	0	NA	NA	grey		AC006262.5	0.00247817	0	NA	NA	grey
AC006272.1	0	0.00670538	NA	NA	grey		AC006272.1	0	0	NA	NA	grey		AC006272.1	0.0021187	0.00122198	NA	NA	grey
AC006273.4	0.0821661	0.0805293	NA	NA	grey		AC006273.4	0	0	NA	NA	grey		AC006273.4	0.103728	0.122618	NA	NA	grey
AC006273.5	0.153652	0.0543947	NA	NA	grey		AC006273.5	0.189013	0.235316	NA	NA	grey		AC006273.5	0.331639	0.287209	NA	NA	grey
AC006277.2	0.03715	0.0356268	NA	NA	grey		AC006277.2	0.0310111	0	NA	NA	grey		AC006277.2	0.0963272	0.0639004	NA	NA	grey
AC006296.2	0	0	NA	NA	grey		AC006296.2	0	0	NA	NA	grey		AC006296.2	0	0.0044225	NA	NA	grey
AC006372.4	0	0	NA	NA	grey		AC006372.4	0	0	NA	NA	grey		AC006372.4	0.00344914	0.00270307	NA	NA	grey
AC006378.2	0.0385699	0.00367945	NA	NA	grey		AC006378.2	0	0	NA	NA	grey		AC006378.2	0.00278871	0.00439193	NA	NA	grey
AC006460.2	0	0.00314258	NA	NA	grey		AC006460.2	0	0	NA	NA	grey		AC006460.2	0.00735494	0.00266519	NA	NA	grey
AC006547.13	0.117493	0.0649718	NA	NA	grey		AC006547.13	0.154509	0.136594	NA	NA	grey		AC006547.13	0.133041	0.0926722	NA	NA	grey
AC006552.1	0.0105479	0	NA	NA	grey		AC006552.1	0	0.0777462	NA	NA	grey		AC006552.1	0	0.0010794	NA	NA	grey
AC006946.15	0.00773817	0	NA	NA	grey		AC006946.15	0	0	NA	NA	grey		AC006946.15	0.00181881	0.00528713	NA	NA	grey
AC006960.7	0.00816338	0	NA	NA	grey		AC006960.7	0	0	NA	NA	grey		AC006960.7	0.00300531	0.000450921	NA	NA	grey
AC006994.2	0.0921421	0.0501693	NA	NA	grey		AC006994.2	0.26558	0	NA	NA	grey		AC006994.2	0.0089011	0.0165695	NA	NA	grey
AC007038.7	0.0563451	0.0156726	NA	NA	grey		AC007038.7	0.159788	0	NA	NA	grey		AC007038.7	0.0255004	0.026644	NA	NA	grey
AC007040.11	0.00359444	0	NA	NA	grey		AC007040.11	0	0	NA	NA	grey		AC007040.11	0.0223238	0.0107926	NA	NA	grey
AC007050.17	0	0.0245868	NA	NA	grey		AC007050.17	0	0	NA	NA	grey		AC007050.17	0.0115577	0.0150419	NA	NA	grey
AC007078.4	0	0.0311445	NA	NA	grey		AC007078.4	0	0	NA	NA	grey		AC007078.4	0.00441967	0.00743204	NA	NA	grey
AC007091.1	0.00649036	0	NA	NA	grey		AC007091.1	0.0310111	0	NA	NA	grey		AC007091.1	0.00240362	0.0020213	NA	NA	grey
AC007106.1	0	0.00314258	NA	NA	grey		AC007106.1	0	0	NA	NA	grey		AC007106.1	0.00103787	0	NA	NA	grey
AC007126.1	0.0200855	0	NA	NA	grey		AC007126.1	0	0	NA	NA	grey		AC007126.1	0.00257382	0.00256978	NA	NA	grey
AC007128.1	0	0	NA	NA	grey		AC007128.1	0	0	NA	NA	grey		AC007128.1	0.00744243	0.00198613	NA	NA	grey
AC007131.1	0.0311688	0.0153405	NA	NA	grey		AC007131.1	0.0253166	0	NA	NA	grey		AC007131.1	0.0592836	0.0455149	NA	NA	grey
AC007131.2	0	0	NA	NA	grey		AC007131.2	0	0	NA	NA	grey		AC007131.2	0.0122982	0.000677727	NA	NA	grey
AC007161.5	0.00488647	0.0148736	NA	NA	grey		AC007161.5	0.0781214	0.0168119	NA	NA	grey		AC007161.5	0.0142408	0.0264265	NA	NA	grey
AC007163.2	0.0142188	0.0357592	NA	NA	grey		AC007163.2	0	0	NA	NA	grey		AC007163.2	0.00194179	0.00783412	NA	NA	grey
AC007163.3	0	0.0245139	NA	NA	grey		AC007163.3	0	0	NA	NA	grey		AC007163.3	0.00142774	0	NA	NA	grey
AC007163.6	0.0292668	0	NA	NA	grey		AC007163.6	0	0	NA	NA	grey		AC007163.6	0.000366305	0	NA	NA	grey
AC007182.6	0.225688	0.132499	NA	NA	grey		AC007182.6	0.255534	0	1	0.57478	grey		AC007182.6	0.126895	0.0636226	NA	NA	grey
AC007204.2	0.0208163	0.0483913	NA	NA	grey		AC007204.2	0	0	NA	NA	grey		AC007204.2	0.00613162	0.00799254	NA	NA	grey
AC007228.11	0.0421562	0.0302534	NA	NA	grey		AC007228.11	0	0	NA	NA	grey		AC007228.11	0.0140454	0.0140949	NA	NA	grey
AC007228.5	0	0.0232018	NA	NA	grey		AC007228.5	0	0	NA	NA	grey		AC007228.5	0.0095927	0.0161529	NA	NA	grey
AC007228.9	0.0696443	0.0538035	NA	NA	grey		AC007228.9	0.17739	0.116259	NA	NA	grey		AC007228.9	0.103381	0.0950506	NA	NA	grey
AC007246.3	0.20754	0.254566	NA	NA	grey		AC007246.3	0.0461655	0.0803274	NA	NA	grey		AC007246.3	0.277281	0.292438	NA	NA	grey
AC007249.3	0.0540537	0.0367864	NA	NA	grey		AC007249.3	0	0.01537	NA	NA	grey		AC007249.3	0.00389893	0.00813634	NA	NA	grey
AC007250.4	0.0268524	0.00314258	NA	NA	grey		AC007250.4	0	0	NA	NA	grey		AC007250.4	0.000970556	0	NA	NA	grey
AC007255.8	0.0180413	0	NA	NA	grey		AC007255.8	0	0	NA	NA	grey		AC007255.8	0.0200844	0.00424331	NA	NA	grey
AC007277.3	0	0.0196028	NA	NA	grey		AC007277.3	0.188598	0.0719225	NA	NA	grey		AC007277.3	0.0045114	0.00104528	NA	NA	grey
AC007285.7	0	0	NA	NA	grey		AC007285.7	0	0	NA	NA	grey		AC007285.7	0.00146699	0.00078046	NA	NA	grey
AC007292.3	0.0131943	0.0282648	NA	NA	grey		AC007292.3	0	0.0168119	NA	NA	grey		AC007292.3	0.02816	0.0261928	NA	NA	grey
AC007292.4	0.0179874	0	NA	NA	grey		AC007292.4	0	0	NA	NA	grey		AC007292.4	0.0056305	0.00336109	NA	NA	grey
AC007292.6	0.00263919	0.0185313	NA	NA	grey		AC007292.6	0	0	NA	NA	grey		AC007292.6	0.0175266	0.0242454	NA	NA	grey
AC007319.1	0.0618066	0.0267124	NA	NA	grey		AC007319.1	0.0238466	0.0468216	NA	NA	grey		AC007319.1	0.065118	0.075445	NA	NA	grey
AC007325.1	0	0	NA	NA	grey		AC007325.1	0	0	NA	NA	grey		AC007325.1	0.000299629	0	NA	NA	grey
AC007325.2	0.239912	0.251293	NA	NA	grey		AC007325.2	0.380495	0.176864	1	0.431875	grey		AC007325.2	0.21492	0.23049	NA	NA	grey
AC007325.4	1.24757	1.31244	NA	NA	grey		AC007325.4	1.2246	0.996969	NA	NA	grey		AC007325.4	1.58166	1.61363	NA	NA	grey
AC007326.1	0.0865216	0.0262207	NA	NA	grey		AC007326.1	0.149694	0.0410061	NA	NA	grey		AC007326.1	0.0263034	0.0186982	NA	NA	grey
AC007326.10	0.0150384	0.00430273	NA	NA	grey		AC007326.10	0	0	NA	NA	grey		AC007326.10	0.00484561	0.0159725	NA	NA	grey
AC007364.1	0.00990867	0	NA	NA	grey		AC007364.1	0	0	NA	NA	grey		AC007364.1	0.0030016	0	NA	NA	grey
AC007365.1	0	0.0176076	NA	NA	grey		AC007365.1	0	0	NA	NA	grey		AC007365.1	0.00720561	0.000751476	NA	NA	grey
AC007365.3	0.014614	0.0112668	NA	NA	grey		AC007365.3	0	0	NA	NA	grey		AC007365.3	0.0169916	0.015189	NA	NA	grey
AC007381.3	0.0591742	0	NA	NA	grey		AC007381.3	0.115025	0.0645892	NA	NA	grey		AC007381.3	0.0237855	0.00739408	NA	NA	grey
AC007383.3	0.110971	0.0713685	NA	NA	grey		AC007383.3	0.0447074	0.083137	NA	NA	grey		AC007383.3	0.0334167	0.0235743	NA	NA	grey
AC007386.2	0.00364041	0.0388955	NA	NA	grey		AC007386.2	0.0781414	0	NA	NA	grey		AC007386.2	0.00970437	0.0116899	NA	NA	grey
AC007386.4	0.00990867	0.00754725	NA	NA	grey		AC007386.4	0	0	NA	NA	grey		AC007386.4	0.00346759	0.0123806	NA	NA	grey
AC007389.3	0.0259843	0.0148685	NA	NA	grey		AC007389.3	0	0	NA	NA	grey		AC007389.3	0.0103577	0.00200456	NA	NA	grey
AC007392.3	0	0.00911811	NA	NA	grey		AC007392.3	0	0	NA	NA	grey		AC007392.3	0.00934493	0.00917715	NA	NA	grey
AC007403.2	0	0	NA	NA	grey		AC007403.2	0	0	NA	NA	grey		AC007403.2	0.0237293	0.00181889	NA	NA	grey
AC007405.4	0.0290349	0.0214456	NA	NA	grey		AC007405.4	0.351008	0.0402913	NA	NA	grey		AC007405.4	0.0225285	0.0553396	NA	NA	grey
AC007405.6	0.193551	0.14681	NA	NA	grey		AC007405.6	0.742353	0.140825	1	1.27568	grey		AC007405.6	0.214763	0.229515	NA	NA	grey
AC007422.1	0	0.00726534	NA	NA	grey		AC007422.1	0	0	NA	NA	grey		AC007422.1	0.0052057	0	NA	NA	grey
AC007556.3	0	0.00274153	NA	NA	grey		AC007556.3	0	0	NA	NA	grey		AC007556.3	0.00551909	0.00599301	NA	NA	grey
AC007563.1	0.00722938	0.0068326	NA	NA	grey		AC007563.1	0	0	NA	NA	grey		AC007563.1	0.0109638	0.0163579	NA	NA	grey
AC007563.5	0	0	NA	NA	grey		AC007563.5	0	0	NA	NA	grey		AC007563.5	0.00810496	0.00155251	NA	NA	grey
AC007566.10	0	0.00569011	NA	NA	grey		AC007566.10	0	0.0402913	NA	NA	grey		AC007566.10	0.00378772	0.00149838	NA	NA	grey
AC007682.1	0.00990867	0.0126046	NA	NA	grey		AC007682.1	0	0	NA	NA	grey		AC007682.1	0.0037119	0.000658346	NA	NA	grey
AC007731.1	0	0	NA	NA	grey		AC007731.1	0	0	NA	NA	grey		AC007731.1	0.0036586	0	NA	NA	grey
AC007740.1	0	0	NA	NA	grey		AC007740.1	0	0	NA	NA	grey		AC007740.1	0.00381023	0.00419783	NA	NA	grey
AC007743.1	0.027212	0	NA	NA	grey		AC007743.1	0	0	NA	NA	grey		AC007743.1	0.0049627	0	NA	NA	grey
AC007750.5	0.00816338	0.00544604	NA	NA	grey		AC007750.5	0	0	NA	NA	grey		AC007750.5	0.0022783	0.00436864	NA	NA	grey
AC007773.2	0.060921	0.0397282	NA	NA	grey		AC007773.2	0	0	NA	NA	grey		AC007773.2	0.0205837	0.0177976	NA	NA	grey
AC007879.2	0.00749864	0.00609174	NA	NA	grey		AC007879.2	0	0.0168126	NA	NA	grey		AC007879.2	0.0216121	0.0079941	NA	NA	grey
AC007879.5	0.0544066	0.0159705	NA	NA	grey		AC007879.5	0.113454	0.0367148	NA	NA	grey		AC007879.5	0.016139	0.00708635	NA	NA	grey
AC007880.1	0	0	NA	NA	grey		AC007880.1	0	0	NA	NA	grey		AC007880.1	0.00249974	0.00845651	NA	NA	grey
AC007950.1	0	0	NA	NA	grey		AC007950.1	0	0	NA	NA	grey		AC007950.1	0.00446505	0	NA	NA	grey
AC007950.2	0	0.0063831	NA	NA	grey		AC007950.2	0	0	NA	NA	grey		AC007950.2	0.00445773	0.00637777	NA	NA	grey
AC007966.1	0.0197091	0.0587896	NA	NA	grey		AC007966.1	0.125912	0.0276965	NA	NA	grey		AC007966.1	0.015569	0.0173462	NA	NA	grey
AC008060.5	0	0.0974817	NA	NA	grey		AC008060.5	0	0.12833	NA	NA	grey		AC008060.5	0.0125757	0.0725588	NA	NA	grey
AC008063.2	0.0565286	0.00442475	NA	NA	grey		AC008063.2	0	0.0183058	NA	NA	grey		AC008063.2	0.00885539	0.00435049	NA	NA	grey
AC008067.2	0	0.0239452	NA	NA	grey		AC008067.2	0	0	NA	NA	grey		AC008067.2	0.00597738	0	NA	NA	grey
AC008073.7	0	0.00314258	NA	NA	grey		AC008073.7	0	0	NA	NA	grey		AC008073.7	0.00116417	0.000658346	NA	NA	grey
AC008074.1	0.00359444	0.00330431	NA	NA	grey		AC008074.1	0	0.0324469	NA	NA	grey		AC008074.1	0.00115658	0.00338218	NA	NA	grey
AC008079.10	0.0830663	0.0581069	NA	NA	grey		AC008079.10	0	0	NA	NA	grey		AC008079.10	0.0660386	0.0697979	NA	NA	grey
AC008269.2	0.0319901	0.034457	NA	NA	grey		AC008269.2	0	0.0492517	NA	NA	grey		AC008269.2	0.0106977	0.00928391	NA	NA	grey
AC008271.1	0.0553937	0.0244464	NA	NA	grey		AC008271.1	0	0.0286525	NA	NA	grey		AC008271.1	0.0581955	0.0540534	NA	NA	grey
AC008278.3	0.021732	0.0266654	NA	NA	grey		AC008278.3	0	0	NA	NA	grey		AC008278.3	0.000597466	0	NA	NA	grey
AC008440.10	0	0	NA	NA	grey		AC008440.10	0	0	NA	NA	grey		AC008440.10	0.00625384	0.00106274	NA	NA	grey
AC008522.1	0.00681176	0	NA	NA	grey		AC008522.1	0	0	NA	NA	grey		AC008522.1	0.00240443	0.000607037	NA	NA	grey
AC008592.7	0.0221432	0	NA	NA	grey		AC008592.7	0.0531011	0	NA	NA	grey		AC008592.7	0.00056158	0	NA	NA	grey
AC008686.1	0.00263919	0.00290616	NA	NA	grey		AC008686.1	0	0	NA	NA	grey		AC008686.1	0.00454929	0	NA	NA	grey
AC008697.1	0.00555749	0.0113146	NA	NA	grey		AC008697.1	0.110234	0.0956682	NA	NA	grey		AC008697.1	0.0133635	0.0152793	NA	NA	grey
AC008703.1	0	0.0284129	NA	NA	grey		AC008703.1	0	0	NA	NA	grey		AC008703.1	0.0147992	0.0394348	NA	NA	grey
AC008746.12	0.0207878	0.013313	NA	NA	grey		AC008746.12	0	0.0410061	NA	NA	grey		AC008746.12	0.00677523	0.00385846	NA	NA	grey
AC008753.4	1.40188	1.28017	NA	NA	grey		AC008753.4	1.08893	1.51078	1	-0.714135	grey		AC008753.4	0.983882	0.948721	NA	NA	grey
AC008753.6	0.00555749	0	NA	NA	grey		AC008753.6	0	0	NA	NA	grey		AC008753.6	0.00220682	0.00278279	NA	NA	grey
AC008759.1	0	0	NA	NA	grey		AC008759.1	0	0	NA	NA	grey		AC008759.1	0.00130746	0.00555909	NA	NA	grey
AC008810.1	0.00551912	0	NA	NA	grey		AC008810.1	0	0	NA	NA	grey		AC008810.1	0.000331605	0.000461655	NA	NA	grey
AC008937.2	0.00816338	0.0106044	NA	NA	grey		AC008937.2	0	0.0409629	NA	NA	grey		AC008937.2	0.0028267	0.0115331	NA	NA	grey
AC008937.3	0	0	NA	NA	grey		AC008937.3	0	0	NA	NA	grey		AC008937.3	0.00290795	0	NA	NA	grey
AC008940.1	0.152416	0.0689985	NA	NA	grey		AC008940.1	0	0.0567919	NA	NA	grey		AC008940.1	0.174645	0.0749649	NA	NA	grey
AC009005.2	0.333418	0.170909	NA	NA	grey		AC009005.2	0.351948	0.139395	1	0.53542	grey		AC009005.2	0.15827	0.0954148	NA	NA	grey
AC009014.3	0.0446087	0.00853272	NA	NA	grey		AC009014.3	0.0459211	0	NA	NA	grey		AC009014.3	0.124265	0.124689	NA	NA	grey
AC009022.1	0.00194242	0.0171146	NA	NA	grey		AC009022.1	0	0	NA	NA	grey		AC009022.1	0.00186762	0.00617145	NA	NA	grey
AC009060.2	0	0.00314258	NA	NA	grey		AC009060.2	0	0	NA	NA	grey		AC009060.2	0.00176036	0.000715836	NA	NA	grey
AC009060.3	0	0	NA	NA	grey		AC009060.3	0	0	NA	NA	grey		AC009060.3	0.00213226	0	NA	NA	grey
AC009095.4	0	0.0228176	NA	NA	grey		AC009095.4	0.024091	0	NA	NA	grey		AC009095.4	0.0231921	0.0218096	NA	NA	grey
AC009120.10	0.016463	0.00852958	NA	NA	grey		AC009120.10	0	0	NA	NA	grey		AC009120.10	0.0109579	0.00785844	NA	NA	grey
AC009120.11	0	0.0360749	NA	NA	grey		AC009120.11	0	0	NA	NA	grey		AC009120.11	0.0106869	0.0222781	NA	NA	grey
AC009120.4	0.0152576	0.0178842	NA	NA	grey		AC009120.4	0	0	NA	NA	grey		AC009120.4	0.0153842	0.0267273	NA	NA	grey
AC009120.5	0.00808738	0.0365505	NA	NA	grey		AC009120.5	0	0	NA	NA	grey		AC009120.5	0.0094957	0.0162198	NA	NA	grey
AC009133.12	0.0309854	0.0177537	NA	NA	grey		AC009133.12	0	0	NA	NA	grey		AC009133.12	0.0164367	0.0155209	NA	NA	grey
AC009133.17	0.00674286	0.006084	NA	NA	grey		AC009133.17	0	0	NA	NA	grey		AC009133.17	0.00261321	0.0101625	NA	NA	grey
AC009158.1	0	0.00314258	NA	NA	grey		AC009158.1	0	0	NA	NA	grey		AC009158.1	0	0.00151127	NA	NA	grey
AC009166.5	0.0313186	0.0370166	NA	NA	grey		AC009166.5	0.0539199	0.0269927	NA	NA	grey		AC009166.5	0.0442423	0.0407427	NA	NA	grey
AC009228.1	0.27827	0.139242	NA	NA	grey		AC009228.1	0	0	NA	NA	grey		AC009228.1	0.0387709	0.0525239	NA	NA	grey
AC009236.2	0.0221777	0	NA	NA	grey		AC009236.2	0	0	NA	NA	grey		AC009236.2	0.00557457	0.000657415	NA	NA	grey
AC009262.2	0	0	NA	NA	grey		AC009262.2	0	0	NA	NA	grey		AC009262.2	0.00754643	0.00735174	NA	NA	grey
AC009264.1	0.0255039	0.0255486	NA	NA	grey		AC009264.1	0.113655	0.0833173	NA	NA	grey		AC009264.1	0.021372	0.0217904	NA	NA	grey
AC009299.2	0.0343471	0	NA	NA	grey		AC009299.2	0	0	NA	NA	grey		AC009299.2	0.00248988	0.00134106	NA	NA	grey
AC009299.3	0.0638926	0.0220669	NA	NA	grey		AC009299.3	0.070732	0.095102	NA	NA	grey		AC009299.3	0.056766	0.031054	NA	NA	grey
AC009303.1	0.0439668	0.00963217	NA	NA	grey		AC009303.1	0	0	NA	NA	grey		AC009303.1	0.00961948	0.00882674	NA	NA	grey
AC009312.1	0	0.0307099	NA	NA	grey		AC009312.1	0	0	NA	NA	grey		AC009312.1	0.00452183	0.00572408	NA	NA	grey
AC009313.1	0.0155638	0.00977918	NA	NA	grey		AC009313.1	0	0	NA	NA	grey		AC009313.1	0.000810965	0.00779216	NA	NA	grey
AC009403.2	0.929633	0.944161	NA	NA	grey		AC009403.2	0.620167	0.510377	1	0.287499	grey		AC009403.2	0.968557	1.03451	NA	NA	grey
AC009404.2	0.171865	0.195479	NA	NA	grey		AC009404.2	0.410618	0.154521	1	0.447074	grey		AC009404.2	0.203662	0.131492	NA	NA	grey
AC009410.1	0.0750381	0.0970896	NA	NA	grey		AC009410.1	0.0730761	0.0662817	NA	NA	grey		AC009410.1	0.0819019	0.0561896	NA	NA	grey
AC009411.1	0	0.00314258	NA	NA	grey		AC009411.1	0	0	NA	NA	grey		AC009411.1	0	0.000860701	NA	NA	grey
AC009473.1	0	0.0106355	NA	NA	grey		AC009473.1	0	0	NA	NA	grey		AC009473.1	0.00138974	0	NA	NA	grey
AC009491.2	0.00263919	0.0182121	NA	NA	grey		AC009491.2	0	0	NA	NA	grey		AC009491.2	0	0.00381904	NA	NA	grey
AC009495.4	0	0.00641176	NA	NA	grey		AC009495.4	0	0	NA	NA	grey		AC009495.4	0.000557802	0	NA	NA	grey
AC009498.1	0.0308665	0	NA	NA	grey		AC009498.1	0	0	NA	NA	grey		AC009498.1	0	0.000443343	NA	NA	grey
AC009501.4	0.124105	0.039087	NA	NA	grey		AC009501.4	0.0548015	0	NA	NA	grey		AC009501.4	0.0370199	0.0173741	NA	NA	grey
AC009502.4	0.0370267	0.0255056	NA	NA	grey		AC009502.4	0	0	NA	NA	grey		AC009502.4	0.0362838	0.0342559	NA	NA	grey
AC009505.2	0.010161	0.0350306	NA	NA	grey		AC009505.2	0	0	NA	NA	grey		AC009505.2	0.00382575	0.0154717	NA	NA	grey
AC009506.1	0.0349981	0.00843348	NA	NA	grey		AC009506.1	0	0	NA	NA	grey		AC009506.1	0.00556577	0	NA	NA	grey
AC009518.8	0	0	NA	NA	grey		AC009518.8	0	0	NA	NA	grey		AC009518.8	0.0017359	0.000596135	NA	NA	grey
AC009542.2	0.0132164	0	NA	NA	grey		AC009542.2	0	0.0749539	NA	NA	grey		AC009542.2	0.00223541	0.00490568	NA	NA	grey
AC009892.10	0	0	NA	NA	grey		AC009892.10	0	0	NA	NA	grey		AC009892.10	0.00275391	0.00543435	NA	NA	grey
AC009948.5	0.403897	0.399769	NA	NA	grey		AC009948.5	0.438173	0.270625	1	0.376291	grey		AC009948.5	0.252938	0.242183	NA	NA	grey
AC009950.2	0.0385949	0.0183368	NA	NA	grey		AC009950.2	0	0	NA	NA	grey		AC009950.2	0.00141203	0.00261199	NA	NA	grey
AC009961.3	0.189046	0.178278	NA	NA	grey		AC009961.3	0.0386322	0.0571143	NA	NA	grey		AC009961.3	0.223594	0.229548	NA	NA	grey
AC010091.1	0.0361887	0.0237849	NA	NA	grey		AC010091.1	0	0	NA	NA	grey		AC010091.1	0.0501226	0.0118775	NA	NA	grey
AC010096.1	0	0	NA	NA	grey		AC010096.1	0	0	NA	NA	grey		AC010096.1	0.00193831	0	NA	NA	grey
AC010096.2	0	0	NA	NA	grey		AC010096.2	0	0	NA	NA	grey		AC010096.2	0.000635361	0.00459726	NA	NA	grey
AC010127.3	0	0.0177623	NA	NA	grey		AC010127.3	0.113454	0	NA	NA	grey		AC010127.3	0.00474818	0	NA	NA	grey
AC010132.10	0	0	NA	NA	grey		AC010132.10	0	0	NA	NA	grey		AC010132.10	0.00646384	0.0035675	NA	NA	grey
AC010136.2	0	0	NA	NA	grey		AC010136.2	0	0	NA	NA	grey		AC010136.2	0.00782295	0	NA	NA	grey
AC010145.4	0.0456105	0	NA	NA	grey		AC010145.4	0	0	NA	NA	grey		AC010145.4	0	0	NA	NA	grey
AC010226.4	0.045236	0.05512	NA	NA	grey		AC010226.4	0.0918611	0	NA	NA	grey		AC010226.4	0.0466572	0.0574731	NA	NA	grey
AC010504.2	0.00566428	0.00190589	NA	NA	grey		AC010504.2	0	0	NA	NA	grey		AC010504.2	0.00111469	0.00250161	NA	NA	grey
AC010524.2	0.0699926	0.0602505	NA	NA	grey		AC010524.2	0.042755	0	NA	NA	grey		AC010524.2	0.046704	0.0339046	NA	NA	grey
AC010524.4	0.00823607	0	NA	NA	grey		AC010524.4	0	0	NA	NA	grey		AC010524.4	0.00134277	0.00150604	NA	NA	grey
AC010525.4	0.0517224	0.0347065	NA	NA	grey		AC010525.4	0.209699	0	1	0.523093	grey		AC010525.4	0.0349003	0.0229537	NA	NA	grey
AC010642.1	0.0683783	0.0363364	NA	NA	grey		AC010642.1	0	0	NA	NA	grey		AC010642.1	0.0569717	0.0595095	NA	NA	grey
AC010729.2	0	0	NA	NA	grey		AC010729.2	0	0	NA	NA	grey		AC010729.2	0	0.00270658	NA	NA	grey
AC010731.4	0.0251043	0.00314258	NA	NA	grey		AC010731.4	0	0	NA	NA	grey		AC010731.4	0	0.00316408	NA	NA	grey
AC010744.1	0.0345571	0	NA	NA	grey		AC010744.1	0	0	NA	NA	grey		AC010744.1	0.00591061	0.0132699	NA	NA	grey
AC010761.13	0	0.00673737	NA	NA	grey		AC010761.13	0	0.0536137	NA	NA	grey		AC010761.13	0.0186587	0.0144625	NA	NA	grey
AC010761.14	0.0246139	0.0345559	NA	NA	grey		AC010761.14	0	0	NA	NA	grey		AC010761.14	0.0359821	0.0393934	NA	NA	grey
AC010761.8	0.0742321	0.0988062	NA	NA	grey		AC010761.8	0.177627	0.0706669	NA	NA	grey		AC010761.8	0.117598	0.0889364	NA	NA	grey
AC010880.1	0	0	NA	NA	grey		AC010880.1	0	0	NA	NA	grey		AC010880.1	0.0020567	0	NA	NA	grey
AC010883.5	0.0388715	0	NA	NA	grey		AC010883.5	0	0	NA	NA	grey		AC010883.5	0.00378049	0.00438112	NA	NA	grey
AC010884.1	0	0	NA	NA	grey		AC010884.1	0.0983271	0.0710631	NA	NA	grey		AC010884.1	0.00528071	0.00805903	NA	NA	grey
AC010894.3	0.122852	0.0632744	NA	NA	grey		AC010894.3	0	0	NA	NA	grey		AC010894.3	0.0458699	0.0596679	NA	NA	grey
AC010894.5	0.0165139	0.0151954	NA	NA	grey		AC010894.5	0	0	NA	NA	grey		AC010894.5	0.0356113	0.0211774	NA	NA	grey
AC010967.2	0.0268228	0.00888493	NA	NA	grey		AC010967.2	0	0	NA	NA	grey		AC010967.2	0	0	NA	NA	grey
AC010969.1	0.0195385	0	NA	NA	grey		AC010969.1	0	0	NA	NA	grey		AC010969.1	0	0.00196637	NA	NA	grey
AC010975.1	0	0.012157	NA	NA	grey		AC010975.1	0.0822642	0	NA	NA	grey		AC010975.1	0.0003503	0.00107454	NA	NA	grey
AC010976.2	0	0.00648331	NA	NA	grey		AC010976.2	0	0	NA	NA	grey		AC010976.2	0.0198213	0.0113978	NA	NA	grey
AC010987.6	0	0.00358318	NA	NA	grey		AC010987.6	0	0	NA	NA	grey		AC010987.6	0.00577361	0	NA	NA	grey
AC011043.1	0.14708	0.0970447	NA	NA	grey		AC011043.1	0.0253166	0.17098	1	-0.370439	grey		AC011043.1	0.155095	0.210318	NA	NA	grey
AC011193.1	0	0	NA	NA	grey		AC011193.1	0	0	NA	NA	grey		AC011193.1	0.00223631	0	NA	NA	grey
AC011247.3	0.128576	0.0418215	NA	NA	grey		AC011247.3	0	0	NA	NA	grey		AC011247.3	0.048791	0.0268832	NA	NA	grey
AC011284.3	0	0	NA	NA	grey		AC011284.3	0	0	NA	NA	grey		AC011284.3	0.00220945	0	NA	NA	grey
AC011286.1	0	0.00147443	NA	NA	grey		AC011286.1	0	0	NA	NA	grey		AC011286.1	0.0045539	0.00260229	NA	NA	grey
AC011288.2	0.00186595	0.0160997	NA	NA	grey		AC011288.2	0.0447074	0	NA	NA	grey		AC011288.2	0.00892054	0.00505685	NA	NA	grey
AC011290.4	0.0245468	0.00457545	NA	NA	grey		AC011290.4	0	0	NA	NA	grey		AC011290.4	0.00666184	0.00837943	NA	NA	grey
AC011298.2	0.00672813	0	NA	NA	grey		AC011298.2	0	0	NA	NA	grey		AC011298.2	0.0139553	0.00389571	NA	NA	grey
AC011343.1	0.0228476	0	NA	NA	grey		AC011343.1	0	0	NA	NA	grey		AC011343.1	0	0.000607037	NA	NA	grey
AC011366.3	0	0.0092559	NA	NA	grey		AC011366.3	0	0	NA	NA	grey		AC011366.3	0	0.000494532	NA	NA	grey
AC011380.1	0	0	NA	NA	grey		AC011380.1	0	0	NA	NA	grey		AC011380.1	0.00223416	0.00267528	NA	NA	grey
AC011518.1	0	0	NA	NA	grey		AC011518.1	0	0.039289	NA	NA	grey		AC011518.1	0.00664886	0.0051973	NA	NA	grey
AC011525.2	0	0	NA	NA	grey		AC011525.2	0	0	NA	NA	grey		AC011525.2	0.00559079	0	NA	NA	grey
AC011718.2	0	0	NA	NA	grey		AC011718.2	0	0	NA	NA	grey		AC011718.2	0.00120438	0.000675014	NA	NA	grey
AC011738.4	0	0.0103854	NA	NA	grey		AC011738.4	0	0	NA	NA	grey		AC011738.4	0.0214662	0.0102274	NA	NA	grey
AC011747.4	0.0223044	0.00726534	NA	NA	grey		AC011747.4	0	0	NA	NA	grey		AC011747.4	0.00235419	0.00431116	NA	NA	grey
AC011747.6	0	0	NA	NA	grey		AC011747.6	0	0	NA	NA	grey		AC011747.6	0	0.00059626	NA	NA	grey
AC011893.3	0.0677957	0.114198	NA	NA	grey		AC011893.3	0	0.153054	NA	NA	grey		AC011893.3	0.0305181	0.125961	NA	NA	grey
AC011899.9	0	0	NA	NA	grey		AC011899.9	0	0.0233377	NA	NA	grey		AC011899.9	0	0.00520953	NA	NA	grey
AC011995.1	0.0152576	0.00731116	NA	NA	grey		AC011995.1	0	0	NA	NA	grey		AC011995.1	0.0235213	0.00469869	NA	NA	grey
AC011997.1	0.0687304	0.0611139	NA	NA	grey		AC011997.1	0.121804	0	NA	NA	grey		AC011997.1	0.0309554	0.0386344	NA	NA	grey
AC012005.3	0	0	NA	NA	grey		AC012005.3	0	0	NA	NA	grey		AC012005.3	0.00214469	0	NA	NA	grey
AC012074.2	0.00990867	0.0181742	NA	NA	grey		AC012074.2	0	0	NA	NA	grey		AC012074.2	0.00454004	0.00509928	NA	NA	grey
AC012123.1	0	0	NA	NA	grey		AC012123.1	0	0	NA	NA	grey		AC012123.1	0.00141487	0	NA	NA	grey
AC012314.20	0.00990867	0	NA	NA	grey		AC012314.20	0	0	NA	NA	grey		AC012314.20	0.000599052	0.000750136	NA	NA	grey
AC012314.8	0.0176518	0	NA	NA	grey		AC012314.8	0	0	NA	NA	grey		AC012314.8	0.0230682	0.0248515	NA	NA	grey
AC012322.1	0	0	NA	NA	grey		AC012322.1	0	0	NA	NA	grey		AC012322.1	0.00466192	0.00261839	NA	NA	grey
AC012354.6	0	0	NA	NA	grey		AC012354.6	0	0	NA	NA	grey		AC012354.6	0.00191989	0	NA	NA	grey
AC012358.7	0	0.00314258	NA	NA	grey		AC012358.7	0	0	NA	NA	grey		AC012358.7	0.00104576	0.00245583	NA	NA	grey
AC012358.8	0.280029	0.267687	NA	NA	grey		AC012358.8	0.501318	0.131179	1	0.802713	grey		AC012358.8	0.0785047	0.140134	NA	NA	grey
AC012360.4	0	0.0226905	NA	NA	grey		AC012360.4	0	0	NA	NA	grey		AC012360.4	0.00820879	0.0104832	NA	NA	grey
AC012360.6	0.033035	0.0128039	NA	NA	grey		AC012360.6	0.0423657	0.0536137	NA	NA	grey		AC012360.6	0.109192	0.0856832	NA	NA	grey
AC012363.13	0.00990867	0	NA	NA	grey		AC012363.13	0	0	NA	NA	grey		AC012363.13	0.000974638	0	NA	NA	grey
AC012363.4	0	0	NA	NA	grey		AC012363.4	0	0	NA	NA	grey		AC012363.4	0.00442244	0.000668765	NA	NA	grey
AC012368.1	0.0190123	0.0149523	NA	NA	grey		AC012368.1	0	0	NA	NA	grey		AC012368.1	0.00493534	0.00444169	NA	NA	grey
AC012370.3	0.0391495	0	NA	NA	grey		AC012370.3	0	0	NA	NA	grey		AC012370.3	0.00285059	0.00250267	NA	NA	grey
AC012442.6	0	0.0133736	NA	NA	grey		AC012442.6	0	0	NA	NA	grey		AC012442.6	0.00660704	0.00258523	NA	NA	grey
AC012485.2	0	0	NA	NA	grey		AC012485.2	0	0	NA	NA	grey		AC012485.2	0.000478442	0.00634425	NA	NA	grey
AC012494.1	0	0.0281528	NA	NA	grey		AC012494.1	0	0	NA	NA	grey		AC012494.1	0.00823286	0.00948812	NA	NA	grey
AC012506.2	0	0	NA	NA	grey		AC012506.2	0	0	NA	NA	grey		AC012506.2	0.000661015	0.00078046	NA	NA	grey
AC012506.4	0.0132164	0	NA	NA	grey		AC012506.4	0	0	NA	NA	grey		AC012506.4	0.0184012	0.00976756	NA	NA	grey
AC012593.1	0	0	NA	NA	grey		AC012593.1	0	0	NA	NA	grey		AC012593.1	0	0.00671657	NA	NA	grey
AC012594.1	0	0.0053361	NA	NA	grey		AC012594.1	0	0	NA	NA	grey		AC012594.1	0.0058666	0.00214368	NA	NA	grey
AC012668.2	0.0407642	0.028071	NA	NA	grey		AC012668.2	0	0	NA	NA	grey		AC012668.2	0.00892181	0.00546279	NA	NA	grey
AC013264.2	0	0.00314258	NA	NA	grey		AC013264.2	0	0	NA	NA	grey		AC013264.2	0	0.00403045	NA	NA	grey
AC013402.5	0	0.00845403	NA	NA	grey		AC013402.5	0	0	NA	NA	grey		AC013402.5	0.00194031	0	NA	NA	grey
AC013461.1	0.502743	0.247893	1	0.495266	grey		AC013461.1	0.0466173	0.156514	NA	NA	grey		AC013461.1	0.333071	0.288347	NA	NA	grey
AC013463.2	0.079345	0.108748	NA	NA	grey		AC013463.2	0	0.132663	NA	NA	grey		AC013463.2	0.0538718	0.062089	NA	NA	grey
AC015691.13	0	0	NA	NA	grey		AC015691.13	0	0	NA	NA	grey		AC015691.13	0.00477132	0.000573682	NA	NA	grey
AC015849.12	0	0	NA	NA	grey		AC015849.12	0	0	NA	NA	grey		AC015849.12	0.000881301	0.00596324	NA	NA	grey
AC015849.16	0.043252	0.0406411	NA	NA	grey		AC015849.16	0	0.0894348	NA	NA	grey		AC015849.16	0.539484	0.384347	NA	NA	grey
AC015849.19	0.0891077	0.128262	NA	NA	grey		AC015849.19	0.290354	0.0889354	1	0.561232	grey		AC015849.19	0.177928	0.177439	NA	NA	grey
AC015849.2	0.0244699	0	NA	NA	grey		AC015849.2	0	0	NA	NA	grey		AC015849.2	0.0112126	0.002977	NA	NA	grey
AC015922.6	0.0667128	0.0245314	NA	NA	grey		AC015922.6	0	0	NA	NA	grey		AC015922.6	0.0569367	0.0395144	NA	NA	grey
AC015933.2	0.0520503	0.0272614	NA	NA	grey		AC015933.2	0	0.0168119	NA	NA	grey		AC015933.2	0.0366318	0.0270337	NA	NA	grey
AC015971.2	0.038615	0	NA	NA	grey		AC015971.2	0	0	NA	NA	grey		AC015971.2	0.0120417	0.0088485	NA	NA	grey
AC015987.1	0	0	NA	NA	grey		AC015987.1	0	0	NA	NA	grey		AC015987.1	0.0108446	0.00210329	NA	NA	grey
AC016292.1	0.0224017	0.00300812	NA	NA	grey		AC016292.1	0	0	NA	NA	grey		AC016292.1	0.0045099	0.00358364	NA	NA	grey
AC016549.1	0	0	NA	NA	grey		AC016549.1	0	0	NA	NA	grey		AC016549.1	0.0146137	0.00990748	NA	NA	grey
AC016577.1	0.0176937	0.0014915	NA	NA	grey		AC016577.1	0	0	NA	NA	grey		AC016577.1	0.00333127	0.00302085	NA	NA	grey
AC016582.2	0.0591313	0.0350574	NA	NA	grey		AC016582.2	0	0	NA	NA	grey		AC016582.2	0.00464427	0.0098897	NA	NA	grey
AC016629.3	0	0.00613201	NA	NA	grey		AC016629.3	0	0	NA	NA	grey		AC016629.3	0.00445749	0.00563319	NA	NA	grey
AC016700.2	0.0993037	0.00581499	NA	NA	grey		AC016700.2	0	0	NA	NA	grey		AC016700.2	0.0593059	0.0482294	NA	NA	grey
AC016700.5	0	0.0037829	NA	NA	grey		AC016700.5	0	0.0818374	NA	NA	grey		AC016700.5	0.0325833	0.019024	NA	NA	grey
AC016710.1	0.0628742	0.0819905	NA	NA	grey		AC016710.1	0.0386322	0.083137	NA	NA	grey		AC016710.1	0.096651	0.0750709	NA	NA	grey
AC016716.2	0	0.0122607	NA	NA	grey		AC016716.2	0	0	NA	NA	grey		AC016716.2	0	0.00101099	NA	NA	grey
AC016722.3	0	0	NA	NA	grey		AC016722.3	0	0	NA	NA	grey		AC016722.3	0.000630649	0	NA	NA	grey
AC016722.4	0.0397078	0.022004	NA	NA	grey		AC016722.4	0	0.185264	NA	NA	grey		AC016722.4	0.0524337	0.0238632	NA	NA	grey
AC016723.4	0.0898625	0.0277513	NA	NA	grey		AC016723.4	0	0	NA	NA	grey		AC016723.4	0.0568841	0.0170626	NA	NA	grey
AC016730.1	0.0433395	0	NA	NA	grey		AC016730.1	0	0	NA	NA	grey		AC016730.1	0.00908777	0.000585132	NA	NA	grey
AC016735.1	0	0	NA	NA	grey		AC016735.1	0	0	NA	NA	grey		AC016735.1	0.000683384	0.00159139	NA	NA	grey
AC016735.2	0.0126544	0	NA	NA	grey		AC016735.2	0	0	NA	NA	grey		AC016735.2	0.0339356	0.0194486	NA	NA	grey
AC016738.3	0.00840579	0.00167612	NA	NA	grey		AC016738.3	0	0	NA	NA	grey		AC016738.3	0.00125575	0.00223811	NA	NA	grey
AC016738.4	0.0364771	0	NA	NA	grey		AC016738.4	0	0	NA	NA	grey		AC016738.4	0.000547182	0.00642065	NA	NA	grey
AC016751.3	0.033717	0	NA	NA	grey		AC016751.3	0	0	NA	NA	grey		AC016751.3	0.00411342	0	NA	NA	grey
AC016768.1	0	0	NA	NA	grey		AC016768.1	0	0	NA	NA	grey		AC016768.1	0.00105443	0.00339127	NA	NA	grey
AC016831.7	0.016025	0.0230734	NA	NA	grey		AC016831.7	0	0	NA	NA	grey		AC016831.7	0.024146	0.0177352	NA	NA	grey
AC016903.2	0	0	NA	NA	grey		AC016903.2	0	0	NA	NA	grey		AC016903.2	0.0113633	0	NA	NA	grey
AC016907.3	0.0548584	0.0324762	NA	NA	grey		AC016907.3	0	0	NA	NA	grey		AC016907.3	0.0110275	0.00475445	NA	NA	grey
AC016910.1	0	0	NA	NA	grey		AC016910.1	0.0220745	0	NA	NA	grey		AC016910.1	0.00603626	0.0167412	NA	NA	grey
AC016912.3	0.283912	0.24687	NA	NA	grey		AC016912.3	0.210946	0.39673	1	-0.301168	grey		AC016912.3	0.226243	0.31356	NA	NA	grey
AC016995.3	0.213043	0.179827	NA	NA	grey		AC016995.3	0	0.039289	NA	NA	grey		AC016995.3	0.0320817	0.0251779	NA	NA	grey
AC017002.1	0	0.0118274	NA	NA	grey		AC017002.1	0	0	NA	NA	grey		AC017002.1	0.00450411	0.00740572	NA	NA	grey
AC017002.2	0	0.00308079	NA	NA	grey		AC017002.2	0	0	NA	NA	grey		AC017002.2	0.00614848	0	NA	NA	grey
AC017002.4	0	0.00314258	NA	NA	grey		AC017002.4	0	0	NA	NA	grey		AC017002.4	0.00973892	0.00113418	NA	NA	grey
AC017028.10	0	0.00394156	NA	NA	grey		AC017028.10	0	0	NA	NA	grey		AC017028.10	0.00440355	0.00818767	NA	NA	grey
AC017048.2	0.0108317	0	NA	NA	grey		AC017048.2	0	0.01537	NA	NA	grey		AC017048.2	0.00880212	0.00440414	NA	NA	grey
AC017053.1	0	0	NA	NA	grey		AC017053.1	0	0	NA	NA	grey		AC017053.1	0.00415364	0	NA	NA	grey
AC017074.1	0	0	NA	NA	grey		AC017074.1	0	0	NA	NA	grey		AC017074.1	0.00161316	0	NA	NA	grey
AC017074.2	0.0353754	0	NA	NA	grey		AC017074.2	0	0	NA	NA	grey		AC017074.2	0.0108263	0.00523056	NA	NA	grey
AC017104.2	0.0340184	0.0812727	NA	NA	grey		AC017104.2	0.257982	0.0286525	NA	NA	grey		AC017104.2	0.0993937	0.0798749	NA	NA	grey
AC018359.1	0.0222414	0.00541778	NA	NA	grey		AC018359.1	0	0	NA	NA	grey		AC018359.1	0.00555939	0.01032	NA	NA	grey
AC018462.2	0.0280325	0.0231381	NA	NA	grey		AC018462.2	0	0	NA	NA	grey		AC018462.2	0.0673189	0.0348713	NA	NA	grey
AC018693.6	0	0.00314258	NA	NA	grey		AC018693.6	0	0	NA	NA	grey		AC018693.6	0.00822258	0.000891937	NA	NA	grey
AC018731.3	0	0	NA	NA	grey		AC018731.3	0	0	NA	NA	grey		AC018731.3	0.00928198	0.00678309	NA	NA	grey
AC018737.3	0.0415561	0.0110937	NA	NA	grey		AC018737.3	0	0	NA	NA	grey		AC018737.3	0.00614268	0.00290236	NA	NA	grey
AC018766.6	0.0281442	0.0128343	NA	NA	grey		AC018766.6	0.0535603	0	NA	NA	grey		AC018766.6	0.0105814	0.0173325	NA	NA	grey
AC018799.1	0.00917576	0.00922659	NA	NA	grey		AC018799.1	0	0	NA	NA	grey		AC018799.1	0.00497313	0.000475147	NA	NA	grey
AC018816.3	0.0108625	0.019755	NA	NA	grey		AC018816.3	0.0730761	0.0655563	NA	NA	grey		AC018816.3	0.00783318	0.00768649	NA	NA	grey
AC018867.1	0	0	NA	NA	grey		AC018867.1	0	0	NA	NA	grey		AC018867.1	0.00453868	0	NA	NA	grey
AC018890.4	0	0	NA	NA	grey		AC018890.4	0	0	NA	NA	grey		AC018890.4	0.000329168	0.00124896	NA	NA	grey
AC018890.6	0.212547	0.240729	NA	NA	grey		AC018890.6	0.0875582	0.264241	1	-0.440126	grey		AC018890.6	0.416611	0.298262	NA	NA	grey
AC019048.1	0	0	NA	NA	grey		AC019048.1	0	0	NA	NA	grey		AC019048.1	0.00122108	0.00118591	NA	NA	grey
AC019117.1	0.00723997	0.00726534	NA	NA	grey		AC019117.1	0	0	NA	NA	grey		AC019117.1	0	0	NA	NA	grey
AC019118.3	0.0122592	0	NA	NA	grey		AC019118.3	0	0	NA	NA	grey		AC019118.3	0.000478442	0.00426811	NA	NA	grey
AC019118.4	0.0481991	0.00679865	NA	NA	grey		AC019118.4	0	0	NA	NA	grey		AC019118.4	0.00641779	0.00352569	NA	NA	grey
AC019181.2	0	0	NA	NA	grey		AC019181.2	0	0	NA	NA	grey		AC019181.2	0.00444528	0.00713367	NA	NA	grey
AC019186.1	0.00924784	0.0200582	NA	NA	grey		AC019186.1	0	0.0168119	NA	NA	grey		AC019186.1	0.0137652	0.0164612	NA	NA	grey
AC019206.1	0.00365317	0	NA	NA	grey		AC019206.1	0	0	NA	NA	grey		AC019206.1	0.000511305	0.000834093	NA	NA	grey
AC020571.3	0.0344195	0.081204	NA	NA	grey		AC020571.3	0.0307104	0.163249	NA	NA	grey		AC020571.3	0.26404	0.315723	NA	NA	grey
AC020594.5	0.00263919	0.0152371	NA	NA	grey		AC020594.5	0	0	NA	NA	grey		AC020594.5	0.005395	0.0038076	NA	NA	grey
AC020743.2	0	0.00480825	NA	NA	grey		AC020743.2	0.0790269	0	NA	NA	grey		AC020743.2	0	0	NA	NA	grey
AC020956.3	0	0	NA	NA	grey		AC020956.3	0	0	NA	NA	grey		AC020956.3	0.003038	0.000569602	NA	NA	grey
AC021106.1	0.00690062	0	NA	NA	grey		AC021106.1	0	0	NA	NA	grey		AC021106.1	0.00125129	0.000356595	NA	NA	grey
AC021188.4	0.0155638	0	NA	NA	grey		AC021188.4	0	0	NA	NA	grey		AC021188.4	0.00168966	0	NA	NA	grey
AC021218.2	0	0	NA	NA	grey		AC021218.2	0	0.0210155	NA	NA	grey		AC021218.2	0	0.00260531	NA	NA	grey
AC021224.1	0.0349544	0.0248313	NA	NA	grey		AC021224.1	0	0.0966675	NA	NA	grey		AC021224.1	0.0332271	0.05258	NA	NA	grey
AC022007.5	0.151127	0.123907	NA	NA	grey		AC022007.5	0.193493	0.0300468	1	0.366903	grey		AC022007.5	0.262988	0.196216	NA	NA	grey
AC022154.7	0.0214269	0.00576422	NA	NA	grey		AC022154.7	0.0708765	0.0168119	NA	NA	grey		AC022154.7	0.0103246	0.0204166	NA	NA	grey
AC022182.1	0	0.00285586	NA	NA	grey		AC022182.1	0	0	NA	NA	grey		AC022182.1	0.00203307	0	NA	NA	grey
AC022182.3	0	0	NA	NA	grey		AC022182.3	0	0	NA	NA	grey		AC022182.3	0.00135122	0.000793559	NA	NA	grey
AC022201.4	0	0.00314258	NA	NA	grey		AC022201.4	0	0	NA	NA	grey		AC022201.4	0.00446997	0.0012314	NA	NA	grey
AC022816.2	0	0.00314258	NA	NA	grey		AC022816.2	0	0	NA	NA	grey		AC022816.2	0.002009	0	NA	NA	grey
AC023115.2	0.0222414	0.00480825	NA	NA	grey		AC023115.2	0	0.01537	NA	NA	grey		AC023115.2	0.00188805	0.0015161	NA	NA	grey
AC023115.4	0.00607357	0	NA	NA	grey		AC023115.4	0	0	NA	NA	grey		AC023115.4	0.00043121	0	NA	NA	grey
AC023347.1	0	0	NA	NA	grey		AC023347.1	0	0	NA	NA	grey		AC023347.1	0.00296851	0.0041002	NA	NA	grey
AC023481.1	0	0	NA	NA	grey		AC023481.1	0	0	NA	NA	grey		AC023481.1	0.000810965	0.00552514	NA	NA	grey
AC023590.1	0	0.00255007	NA	NA	grey		AC023590.1	0.0649258	0	NA	NA	grey		AC023590.1	0.00196627	0.00152891	NA	NA	grey
AC024028.1	0	0	NA	NA	grey		AC024028.1	0	0	NA	NA	grey		AC024028.1	0.00203012	0.00309841	NA	NA	grey
AC024060.1	0.0532689	0.0791359	NA	NA	grey		AC024060.1	0.0531011	0.110352	NA	NA	grey		AC024060.1	0.073466	0.0621139	NA	NA	grey
AC024084.1	0.00681176	0	NA	NA	grey		AC024084.1	0	0	NA	NA	grey		AC024084.1	0.00304019	0.0042984	NA	NA	grey
AC024560.2	0	0	NA	NA	grey		AC024560.2	0	0	NA	NA	grey		AC024560.2	0.0110062	0.00312122	NA	NA	grey
AC024592.9	0.0642694	0.0535619	NA	NA	grey		AC024592.9	0	0	NA	NA	grey		AC024592.9	0.0241157	0.020962	NA	NA	grey
AC024704.2	0	0.00772705	NA	NA	grey		AC024704.2	0	0	NA	NA	grey		AC024704.2	0	0.0032115	NA	NA	grey
AC025016.1	0	0	NA	NA	grey		AC025016.1	0	0	NA	NA	grey		AC025016.1	0.0176705	0.0029024	NA	NA	grey
AC025171.1	0	0	NA	NA	grey		AC025171.1	0	0	NA	NA	grey		AC025171.1	0.00195819	0.00242056	NA	NA	grey
AC025335.1	0.242647	0.158618	NA	NA	grey		AC025335.1	0.0858999	0.0571143	NA	NA	grey		AC025335.1	0.206767	0.130339	NA	NA	grey
AC025811.3	0.0125228	0.007687	NA	NA	grey		AC025811.3	0	0	NA	NA	grey		AC025811.3	0.00726157	0.00982801	NA	NA	grey
AC025918.2	0.00483799	0	NA	NA	grey		AC025918.2	0	0	NA	NA	grey		AC025918.2	0.000895397	0	NA	NA	grey
AC026167.1	0	0.00267115	NA	NA	grey		AC026167.1	0	0	NA	NA	grey		AC026167.1	0.0405679	0.0562161	NA	NA	grey
AC026188.1	0	0.00875684	NA	NA	grey		AC026188.1	0	0	NA	NA	grey		AC026188.1	0.00463018	0.0067461	NA	NA	grey
AC026202.3	0	0.00718409	NA	NA	grey		AC026202.3	0	0	NA	NA	grey		AC026202.3	0.00286691	0.00542356	NA	NA	grey
AC026248.1	0	0.0115972	NA	NA	grey		AC026248.1	0	0	NA	NA	grey		AC026248.1	0.00716647	0.00478933	NA	NA	grey
AC027119.1	0	0	NA	NA	grey		AC027119.1	0.0307104	0	NA	NA	grey		AC027119.1	0.0431586	0.0219472	NA	NA	grey
AC027601.1	0.0709249	0.0135545	NA	NA	grey		AC027601.1	0	0	NA	NA	grey		AC027601.1	0.0107428	0.0120468	NA	NA	grey
AC034110.1	0	0	NA	NA	grey		AC034110.1	0	0	NA	NA	grey		AC034110.1	0.00295984	0.00289605	NA	NA	grey
AC034243.1	0	0	NA	NA	grey		AC034243.1	0	0	NA	NA	grey		AC034243.1	0.00283838	0.0133012	NA	NA	grey
AC046143.3	0.00754033	0.0198149	NA	NA	grey		AC046143.3	0	0	NA	NA	grey		AC046143.3	0.00337944	0	NA	NA	grey
AC053503.4	0.0576321	0.0231954	NA	NA	grey		AC053503.4	0.0427568	0	NA	NA	grey		AC053503.4	0.00137373	0.00329031	NA	NA	grey
AC055733.1	0.109134	0.230144	1	-0.298054	grey		AC055733.1	0.285173	0.0655563	1	0.363855	grey		AC055733.1	0.0197462	0.0737286	NA	NA	grey
AC055764.1	0.0121527	0.0216756	NA	NA	grey		AC055764.1	0.129813	0	NA	NA	grey		AC055764.1	0.00942454	0.00207861	NA	NA	grey
AC055866.1	0	0	NA	NA	grey		AC055866.1	0	0	NA	NA	grey		AC055866.1	0.000706473	0.00317708	NA	NA	grey
AC058791.1	0.00911867	0	NA	NA	grey		AC058791.1	0	0	NA	NA	grey		AC058791.1	0.0170068	0.00901385	NA	NA	grey
AC060834.3	0	0.00613201	NA	NA	grey		AC060834.3	0	0	NA	NA	grey		AC060834.3	0	0.00158204	NA	NA	grey
AC061992.2	0	0	NA	NA	grey		AC061992.2	0	0	NA	NA	grey		AC061992.2	0.00261241	0.00644767	NA	NA	grey
AC062017.1	0.0419461	0.0111355	NA	NA	grey		AC062017.1	0	0	NA	NA	grey		AC062017.1	0.0333703	0.00556365	NA	NA	grey
AC062020.2	0	0	NA	NA	grey		AC062020.2	0	0	NA	NA	grey		AC062020.2	0.00184361	0.00319551	NA	NA	grey
AC062028.1	0	0.0421433	NA	NA	grey		AC062028.1	0	0	NA	NA	grey		AC062028.1	0.00571006	0.0131574	NA	NA	grey
AC062029.1	0.0249495	0	NA	NA	grey		AC062029.1	0	0	NA	NA	grey		AC062029.1	0.0227931	0.00456856	NA	NA	grey
AC062032.1	0.00463988	0.0129391	NA	NA	grey		AC062032.1	0	0	NA	NA	grey		AC062032.1	0.0124811	0.00849366	NA	NA	grey
AC063976.3	0.025576	0.0669926	NA	NA	grey		AC063976.3	0.0447074	0.0168119	NA	NA	grey		AC063976.3	0.0405485	0.0290437	NA	NA	grey
AC064834.1	0.00626205	0.0149673	NA	NA	grey		AC064834.1	0	0	NA	NA	grey		AC064834.1	0.0125606	0.00885868	NA	NA	grey
AC064834.2	0.0166515	0.00862793	NA	NA	grey		AC064834.2	0	0	NA	NA	grey		AC064834.2	0.000577281	0	NA	NA	grey
AC064834.3	0.0453803	0.0538727	NA	NA	grey		AC064834.3	0.0790269	0.298895	NA	NA	grey		AC064834.3	0.00796976	0.0191269	NA	NA	grey
AC064874.1	0	0	NA	NA	grey		AC064874.1	0	0	NA	NA	grey		AC064874.1	0.00677452	0.00104744	NA	NA	grey
AC066615.1	0.00843243	0	NA	NA	grey		AC066615.1	0	0	NA	NA	grey		AC066615.1	0	0.00180187	NA	NA	grey
AC067956.1	0	0	NA	NA	grey		AC067956.1	0	0	NA	NA	grey		AC067956.1	0.00576946	0.00032598	NA	NA	grey
AC067959.1	0.0117886	0.0149354	NA	NA	grey		AC067959.1	0	0	NA	NA	grey		AC067959.1	0.000521854	0	NA	NA	grey
AC067969.2	0.0123514	0	NA	NA	grey		AC067969.2	0	0	NA	NA	grey		AC067969.2	0.00409315	0.00226833	NA	NA	grey
AC068057.1	0	0.00475255	NA	NA	grey		AC068057.1	0	0	NA	NA	grey		AC068057.1	0.000481417	0.000238091	NA	NA	grey
AC068134.6	0	0.00595138	NA	NA	grey		AC068134.6	0	0	NA	NA	grey		AC068134.6	0.0028743	0.00124247	NA	NA	grey
AC068196.1	0	0.011183	NA	NA	grey		AC068196.1	0	0	NA	NA	grey		AC068196.1	0.00252706	0.00513921	NA	NA	grey
AC068282.3	0.191299	0.137821	NA	NA	grey		AC068282.3	0.132128	0	NA	NA	grey		AC068282.3	0.127412	0.12641	NA	NA	grey
AC068490.2	0	0	NA	NA	grey		AC068490.2	0	0	NA	NA	grey		AC068490.2	0.00441915	0.00286478	NA	NA	grey
AC068492.1	0	0	NA	NA	grey		AC068492.1	0	0	NA	NA	grey		AC068492.1	0.00157353	0	NA	NA	grey
AC068499.10	0.026685	0.023548	NA	NA	grey		AC068499.10	0	0	NA	NA	grey		AC068499.10	0.011533	0.00354726	NA	NA	grey
AC068831.10	0.00983669	0.0249935	NA	NA	grey		AC068831.10	0	0	NA	NA	grey		AC068831.10	0.0140939	0.0271763	NA	NA	grey
AC068831.16	0.0269426	0.0224557	NA	NA	grey		AC068831.16	0	0.0168119	NA	NA	grey		AC068831.16	0.0180686	0.0195058	NA	NA	grey
AC068831.6	0.0363067	0.0160217	NA	NA	grey		AC068831.6	0	0	NA	NA	grey		AC068831.6	0.0180717	0.0178724	NA	NA	grey
AC069277.2	0.229887	0.194884	NA	NA	grey		AC069277.2	0.435729	0.0968426	1	0.614153	grey		AC069277.2	0.190532	0.149919	NA	NA	grey
AC069499.1	0	0	NA	NA	grey		AC069499.1	0	0	NA	NA	grey		AC069499.1	0.00536105	0	NA	NA	grey
AC069513.4	0.0558355	0.0664913	NA	NA	grey		AC069513.4	0.0708765	0.0972957	NA	NA	grey		AC069513.4	0.0570363	0.0574182	NA	NA	grey
AC072062.1	0.0604954	0.0500069	NA	NA	grey		AC072062.1	0	0.0972957	NA	NA	grey		AC072062.1	0.0339666	0.0378588	NA	NA	grey
AC072062.3	0	0.0183057	NA	NA	grey		AC072062.3	0	0	NA	NA	grey		AC072062.3	0.00190739	0	NA	NA	grey
AC073046.25	0	0	NA	NA	grey		AC073046.25	0	0	NA	NA	grey		AC073046.25	0.00803988	0.00145676	NA	NA	grey
AC073072.5	0.0102007	0	NA	NA	grey		AC073072.5	0	0	NA	NA	grey		AC073072.5	0.050105	0.0398294	NA	NA	grey
AC073094.4	0	0	NA	NA	grey		AC073094.4	0	0	NA	NA	grey		AC073094.4	0.00206219	0.00245652	NA	NA	grey
AC073133.1	0.0405944	0	NA	NA	grey		AC073133.1	0	0.0204139	NA	NA	grey		AC073133.1	0.0504395	0.0276052	NA	NA	grey
AC073133.2	0	0.00391363	NA	NA	grey		AC073133.2	0	0	NA	NA	grey		AC073133.2	0.0179625	0.00720232	NA	NA	grey
AC073254.1	0.020523	0.0294642	NA	NA	grey		AC073254.1	0	0.0563761	NA	NA	grey		AC073254.1	0.0305952	0.0473283	NA	NA	grey
AC073283.4	0	0.0318453	NA	NA	grey		AC073283.4	0	0.0632263	NA	NA	grey		AC073283.4	0.0386043	0.0162536	NA	NA	grey
AC073283.7	0	0	NA	NA	grey		AC073283.7	0.024091	0	NA	NA	grey		AC073283.7	0.00650506	0.00483443	NA	NA	grey
AC073284.4	0.04936	0.0103436	NA	NA	grey		AC073284.4	0	0	NA	NA	grey		AC073284.4	0.0405929	0.00401424	NA	NA	grey
AC073321.4	0.00266291	0	NA	NA	grey		AC073321.4	0	0	NA	NA	grey		AC073321.4	0.00514878	0.000756749	NA	NA	grey
AC073333.1	0.00362286	0.0102251	NA	NA	grey		AC073333.1	0	0	NA	NA	grey		AC073333.1	0.000678899	0.00157249	NA	NA	grey
AC073333.8	0.0236371	0.0164831	NA	NA	grey		AC073333.8	0.208338	0	NA	NA	grey		AC073333.8	0.0535539	0.0293787	NA	NA	grey
AC073343.13	0.0387751	0.007687	NA	NA	grey		AC073343.13	0	0	NA	NA	grey		AC073343.13	0.0170667	0.00936802	NA	NA	grey
AC073628.1	0	0.00544604	NA	NA	grey		AC073628.1	0	0	NA	NA	grey		AC073628.1	0.00109817	0.00455391	NA	NA	grey
AC073635.5	0	0	NA	NA	grey		AC073635.5	0	0	NA	NA	grey		AC073635.5	0.00412164	0	NA	NA	grey
AC073641.2	0.018446	0.0177418	NA	NA	grey		AC073641.2	0	0	NA	NA	grey		AC073641.2	0.00402179	0.00526778	NA	NA	grey
AC073657.1	0.015895	0.0110041	NA	NA	grey		AC073657.1	0	0	NA	NA	grey		AC073657.1	0.00567905	0.00822434	NA	NA	grey
AC073842.19	0	0	NA	NA	grey		AC073842.19	0.21119	0	NA	NA	grey		AC073842.19	0.0054414	0.0110975	NA	NA	grey
AC073928.2	0	0	NA	NA	grey		AC073928.2	0	0	NA	NA	grey		AC073928.2	0	0.00152204	NA	NA	grey
AC073934.6	0	0	NA	NA	grey		AC073934.6	0	0	NA	NA	grey		AC073934.6	0.00145442	0	NA	NA	grey
AC074011.2	0.02372	0	NA	NA	grey		AC074011.2	0	0	NA	NA	grey		AC074011.2	0.0107555	0.00670696	NA	NA	grey
AC074033.1	0.432726	0.352624	NA	NA	grey		AC074033.1	0.360329	0.495536	NA	NA	grey		AC074033.1	0.464944	0.402101	NA	NA	grey
AC074117.10	0.401864	0.359788	1	0.263665	grey		AC074117.10	0.737506	0.40253	1	0.608107	grey		AC074117.10	0.326275	0.281521	NA	NA	grey
AC074183.4	0.0209926	0.0251322	NA	NA	grey		AC074183.4	0.0527849	0.0324469	NA	NA	grey		AC074183.4	0.0376439	0.0331995	NA	NA	grey
AC074212.6	0	0	NA	NA	grey		AC074212.6	0	0	NA	NA	grey		AC074212.6	0.00937191	0.00521205	NA	NA	grey
AC074289.1	0.122878	0.0964696	NA	NA	grey		AC074289.1	0	0.109479	NA	NA	grey		AC074289.1	0.0155255	0.0121288	NA	NA	grey
AC074366.3	0.0690465	0.0388005	NA	NA	grey		AC074366.3	0	0	NA	NA	grey		AC074366.3	0.0106335	0.00797837	NA	NA	grey
AC074389.5	0.142159	0.117943	NA	NA	grey		AC074389.5	0	0	NA	NA	grey		AC074389.5	0.0884047	0.0511333	NA	NA	grey
AC074389.6	0	0	NA	NA	grey		AC074389.6	0	0	NA	NA	grey		AC074389.6	0.000229742	0.00129151	NA	NA	grey
AC074391.1	0.128991	0.15614	NA	NA	grey		AC074391.1	0	0.0804924	NA	NA	grey		AC074391.1	0.0191554	0.015737	NA	NA	grey
AC078883.3	0.0242767	0	NA	NA	grey		AC078883.3	0	0	NA	NA	grey		AC078883.3	0	0	NA	NA	grey
AC078883.4	0.0820283	0.113141	NA	NA	grey		AC078883.4	0.0918611	0.0645892	NA	NA	grey		AC078883.4	0.0144874	0.0152299	NA	NA	grey
AC078941.1	0.0221134	0.0211573	NA	NA	grey		AC078941.1	0	0	NA	NA	grey		AC078941.1	0.00540346	0.0041482	NA	NA	grey
AC078942.1	0.00263919	0	NA	NA	grey		AC078942.1	0	0	NA	NA	grey		AC078942.1	0.00956879	0	NA	NA	grey
AC079117.1	0.00681176	0.0110161	NA	NA	grey		AC079117.1	0	0	NA	NA	grey		AC079117.1	0.00624051	0.00695275	NA	NA	grey
AC079135.1	0.00681176	0.00167612	NA	NA	grey		AC079135.1	0	0	NA	NA	grey		AC079135.1	0.0256916	0.0158669	NA	NA	grey
AC079145.4	0.00990867	0	NA	NA	grey		AC079145.4	0	0	NA	NA	grey		AC079145.4	0	0.00155249	NA	NA	grey
AC079305.10	0.0421562	0.00662683	NA	NA	grey		AC079305.10	0.0974934	0	NA	NA	grey		AC079305.10	0.054757	0.0515166	NA	NA	grey
AC079354.3	0	0	NA	NA	grey		AC079354.3	0	0	NA	NA	grey		AC079354.3	0.0149015	0.00088392	NA	NA	grey
AC079354.5	0.14411	0.0706377	NA	NA	grey		AC079354.5	0.0220745	0	NA	NA	grey		AC079354.5	0.0583622	0.0666264	NA	NA	grey
AC079466.1	0	0.0100507	NA	NA	grey		AC079466.1	0	0	NA	NA	grey		AC079466.1	0.000259004	0.00106119	NA	NA	grey
AC079586.1	0.0132451	0.0263212	NA	NA	grey		AC079586.1	0	0	NA	NA	grey		AC079586.1	0.0126493	0.00752154	NA	NA	grey
AC079630.4	0	0.0103108	NA	NA	grey		AC079630.4	0	0	NA	NA	grey		AC079630.4	0.00149715	0	NA	NA	grey
AC079776.3	0.00263919	0.00909769	NA	NA	grey		AC079776.3	0	0	NA	NA	grey		AC079776.3	0.00554099	0.00117861	NA	NA	grey
AC079779.5	0	0	NA	NA	grey		AC079779.5	0	0	NA	NA	grey		AC079779.5	0.000331605	0.000855526	NA	NA	grey
AC079807.2	0.0528229	0.0535341	NA	NA	grey		AC079807.2	0.360559	0	1	1.14907	grey		AC079807.2	0.0497497	0.0558093	NA	NA	grey
AC079807.4	0.0275538	0.0159152	NA	NA	grey		AC079807.4	0	0.0583392	NA	NA	grey		AC079807.4	0.0114407	0.0106487	NA	NA	grey
AC079907.1	0	0	NA	NA	grey		AC079907.1	0	0	NA	NA	grey		AC079907.1	0.0072688	0.00894939	NA	NA	grey
AC079922.3	0.00896646	0	NA	NA	grey		AC079922.3	0	0	NA	NA	grey		AC079922.3	0.0118404	0.00877458	NA	NA	grey
AC083843.1	0.0615882	0.0812309	NA	NA	grey		AC083843.1	0.04855	0.0864331	NA	NA	grey		AC083843.1	0.113166	0.0687991	NA	NA	grey
AC083843.2	0	0.00544604	NA	NA	grey		AC083843.2	0	0	NA	NA	grey		AC083843.2	0	0.00404777	NA	NA	grey
AC083867.4	0.0278382	0.00994244	NA	NA	grey		AC083867.4	0	0	NA	NA	grey		AC083867.4	0.00829979	0.0137477	NA	NA	grey
AC084082.3	0.0132164	0	NA	NA	grey		AC084082.3	0	0	NA	NA	grey		AC084082.3	0.000467716	0.00167533	NA	NA	grey
AC084149.2	0.0109758	0	NA	NA	grey		AC084149.2	0	0	NA	NA	grey		AC084149.2	0.00697969	0	NA	NA	grey
AC084193.1	0.0369847	0.0516691	NA	NA	grey		AC084193.1	0	0	NA	NA	grey		AC084193.1	0.0416962	0.0282885	NA	NA	grey
AC084219.4	0.00999486	0.0171538	NA	NA	grey		AC084219.4	0	0	NA	NA	grey		AC084219.4	0.0145375	0.0102584	NA	NA	grey
AC084809.2	0.00674286	0.00282307	NA	NA	grey		AC084809.2	0	0	NA	NA	grey		AC084809.2	0.000953269	0.00518073	NA	NA	grey
AC084809.3	0.00449104	0.00495078	NA	NA	grey		AC084809.3	0	0	NA	NA	grey		AC084809.3	0.0517106	0.00242916	NA	NA	grey
AC087294.2	0.0490211	0.0495201	NA	NA	grey		AC087294.2	0	0.0286525	NA	NA	grey		AC087294.2	0.0371681	0.0319328	NA	NA	grey
AC087350.1	0	0	NA	NA	grey		AC087350.1	0	0	NA	NA	grey		AC087350.1	0.000827148	0.00162223	NA	NA	grey
AC087430.1	0	0.00314258	NA	NA	grey		AC087430.1	0	0	NA	NA	grey		AC087430.1	0.000581105	0	NA	NA	grey
AC087491.2	0	0.0130691	NA	NA	grey		AC087491.2	0	0	NA	NA	grey		AC087491.2	0.00250175	0	NA	NA	grey
AC087499.10	0.00388608	0	NA	NA	grey		AC087499.10	0	0	NA	NA	grey		AC087499.10	0.000289507	0.00268681	NA	NA	grey
AC087501.1	0.0150384	0	NA	NA	grey		AC087501.1	0	0	NA	NA	grey		AC087501.1	0.00504722	0.00568157	NA	NA	grey
AC090498.1	2.16309	2.50446	1	-0.738151	grey		AC090498.1	2.03983	2.46691	1	-0.970172	grey		AC090498.1	2.04626	2.01166	NA	NA	grey
AC090505.4	0	0.00370429	NA	NA	grey		AC090505.4	0	0	NA	NA	grey		AC090505.4	0.00686013	0.00607055	NA	NA	grey
AC090505.6	0.0191974	0.00584653	NA	NA	grey		AC090505.6	0	0	NA	NA	grey		AC090505.6	0.0054146	0.00526158	NA	NA	grey
AC090587.5	0.00263919	0	NA	NA	grey		AC090587.5	0	0	NA	NA	grey		AC090587.5	0.0183988	0.00343682	NA	NA	grey
AC090616.2	0.0278297	0	NA	NA	grey		AC090616.2	0	0	NA	NA	grey		AC090616.2	0.0298519	0.00844088	NA	NA	grey
AC091153.4	0	0.00918757	NA	NA	grey		AC091153.4	0	0	NA	NA	grey		AC091153.4	0.0121544	0.00175485	NA	NA	grey
AC091493.2	0	0.00267115	NA	NA	grey		AC091493.2	0	0	NA	NA	grey		AC091493.2	0.00934133	0	NA	NA	grey
AC091633.3	0	0	NA	NA	grey		AC091633.3	0	0	NA	NA	grey		AC091633.3	0.00506666	0	NA	NA	grey
AC091729.7	0	0	NA	NA	grey		AC091729.7	0	0	NA	NA	grey		AC091729.7	0.00119197	0.0006118	NA	NA	grey
AC091729.8	0.00263919	0.00667622	NA	NA	grey		AC091729.8	0	0.071923	NA	NA	grey		AC091729.8	0.00994954	0.0042881	NA	NA	grey
AC091729.9	0.104621	0.0706889	NA	NA	grey		AC091729.9	0.0828249	0	NA	NA	grey		AC091729.9	0.0727685	0.063759	NA	NA	grey
AC091801.1	0.151591	0.141112	NA	NA	grey		AC091801.1	0	0	NA	NA	grey		AC091801.1	0.136429	0.0743755	NA	NA	grey
AC091814.3	0.0592203	0.0935361	NA	NA	grey		AC091814.3	0.474193	0.288683	NA	NA	grey		AC091814.3	0.0213609	0.0500841	NA	NA	grey
AC091878.1	0.030842	0.0182971	NA	NA	grey		AC091878.1	0	0.01537	NA	NA	grey		AC091878.1	0.0597292	0.052097	NA	NA	grey
AC091962.3	0	0	NA	NA	grey		AC091962.3	0	0	NA	NA	grey		AC091962.3	0.0013941	0.00386586	NA	NA	grey
AC092155.4	0	0.0158667	NA	NA	grey		AC092155.4	0	0	NA	NA	grey		AC092155.4	0.00496697	0.00503674	NA	NA	grey
AC092159.2	0.00362286	0	NA	NA	grey		AC092159.2	0	0	NA	NA	grey		AC092159.2	0.00253558	0.00217153	NA	NA	grey
AC092162.1	0.00990867	0	NA	NA	grey		AC092162.1	0	0	NA	NA	grey		AC092162.1	0.00632444	0.00700472	NA	NA	grey
AC092168.3	0	0.00541778	NA	NA	grey		AC092168.3	0	0	NA	NA	grey		AC092168.3	0	0	NA	NA	grey
AC092171.2	0.0115422	0.0442378	NA	NA	grey		AC092171.2	0.113454	0	NA	NA	grey		AC092171.2	0.0690821	0.0210566	NA	NA	grey
AC092171.4	0.110107	0.340446	1	-0.524348	grey		AC092171.4	0.694875	0.365585	1	0.466647	grey		AC092171.4	0.441929	0.390014	NA	NA	grey
AC092198.1	0	0.0107698	NA	NA	grey		AC092198.1	0	0	NA	NA	grey		AC092198.1	0	0.000920825	NA	NA	grey
AC092295.4	0.0117886	0.00190589	NA	NA	grey		AC092295.4	0	0	NA	NA	grey		AC092295.4	0.000477436	0.00215424	NA	NA	grey
AC092301.3	0	0.00225715	NA	NA	grey		AC092301.3	0	0	NA	NA	grey		AC092301.3	0.0126314	0.00854279	NA	NA	grey
AC092415.1	0.0596247	0	NA	NA	grey		AC092415.1	0	0	NA	NA	grey		AC092415.1	0.00758581	0.00148205	NA	NA	grey
AC092535.3	0.0375612	0	NA	NA	grey		AC092535.3	0	0.0655563	NA	NA	grey		AC092535.3	0.0396628	0.0296298	NA	NA	grey
AC092614.2	0.0129571	0	NA	NA	grey		AC092614.2	0	0.0876781	NA	NA	grey		AC092614.2	0.0101581	0.00788279	NA	NA	grey
AC092620.3	0.00488647	0.0635836	NA	NA	grey		AC092620.3	0	0	NA	NA	grey		AC092620.3	0.0179425	0.00961136	NA	NA	grey
AC092625.1	0	0.00544604	NA	NA	grey		AC092625.1	0	0	NA	NA	grey		AC092625.1	0.00398378	0	NA	NA	grey
AC092652.1	0	0	NA	NA	grey		AC092652.1	0	0	NA	NA	grey		AC092652.1	0	0.00120775	NA	NA	grey
AC092669.3	0.0217268	0.0107169	NA	NA	grey		AC092669.3	0	0	NA	NA	grey		AC092669.3	0.00730986	0.00348716	NA	NA	grey
AC092675.3	0.0039042	0.00613201	NA	NA	grey		AC092675.3	0	0	NA	NA	grey		AC092675.3	0.00152032	0	NA	NA	grey
AC092684.1	0	0.0235905	NA	NA	grey		AC092684.1	0	0	NA	NA	grey		AC092684.1	0.00752352	0.00889446	NA	NA	grey
AC092687.4	0	0.0125538	NA	NA	grey		AC092687.4	0.0531011	0	NA	NA	grey		AC092687.4	0.000259004	0.00164636	NA	NA	grey
AC092687.5	0	0	NA	NA	grey		AC092687.5	0	0	NA	NA	grey		AC092687.5	0.00282269	0.00214702	NA	NA	grey
AC092718.1	0	0	NA	NA	grey		AC092718.1	0	0	NA	NA	grey		AC092718.1	0.00187403	0	NA	NA	grey
AC092835.2	0.124446	0.0382866	NA	NA	grey		AC092835.2	0	0.0538974	NA	NA	grey		AC092835.2	0.0469072	0.0199036	NA	NA	grey
AC092839.4	0	0	NA	NA	grey		AC092839.4	0.0423657	0	NA	NA	grey		AC092839.4	0.00167614	0.00425712	NA	NA	grey
AC092881.1	0	0	NA	NA	grey		AC092881.1	0	0	NA	NA	grey		AC092881.1	0.00948186	0.00600583	NA	NA	grey
AC093110.3	0.00186595	0	NA	NA	grey		AC093110.3	0.024091	0	NA	NA	grey		AC093110.3	0.0016754	0.00283671	NA	NA	grey
AC093159.1	0.0455726	0.0401627	NA	NA	grey		AC093159.1	0.0961905	0	NA	NA	grey		AC093159.1	0.0922369	0.0653832	NA	NA	grey
AC093323.3	0.301394	0.400938	NA	NA	grey		AC093323.3	0.389511	0.240277	1	0.364476	grey		AC093323.3	0.450356	0.41208	NA	NA	grey
AC093326.3	0.0417391	0	NA	NA	grey		AC093326.3	0	0	NA	NA	grey		AC093326.3	0	0	NA	NA	grey
AC093375.1	0	0.0206407	NA	NA	grey		AC093375.1	0	0	NA	NA	grey		AC093375.1	0.00546589	0.0119069	NA	NA	grey
AC093382.1	0	0	NA	NA	grey		AC093382.1	0	0	NA	NA	grey		AC093382.1	0.00490744	0.00383284	NA	NA	grey
AC093388.3	0.0260059	0	NA	NA	grey		AC093388.3	0	0.0204139	NA	NA	grey		AC093388.3	0.0298245	0.0337266	NA	NA	grey
AC093390.1	0	0	NA	NA	grey		AC093390.1	0	0	NA	NA	grey		AC093390.1	0.00175954	0.00240128	NA	NA	grey
AC093495.4	0	0.0237024	NA	NA	grey		AC093495.4	0	0	NA	NA	grey		AC093495.4	0.0234849	0.010638	NA	NA	grey
AC093585.6	0	0	NA	NA	grey		AC093585.6	0	0	NA	NA	grey		AC093585.6	0.00396681	0	NA	NA	grey
AC093590.1	0	0.010619	NA	NA	grey		AC093590.1	0	0	NA	NA	grey		AC093590.1	0.00939968	0.00349156	NA	NA	grey
AC093609.1	0	0	NA	NA	grey		AC093609.1	0	0	NA	NA	grey		AC093609.1	0.00182198	0.00197692	NA	NA	grey
AC093620.5	0	0	NA	NA	grey		AC093620.5	0	0	NA	NA	grey		AC093620.5	0.00338212	0.00877547	NA	NA	grey
AC093627.10	0	0	NA	NA	grey		AC093627.10	0	0	NA	NA	grey		AC093627.10	0.00667549	0.00915392	NA	NA	grey
AC093627.9	0.0251747	0.022338	NA	NA	grey		AC093627.9	0	0.0968426	NA	NA	grey		AC093627.9	0.0104358	0.0234382	NA	NA	grey
AC093639.1	0	0.00574254	NA	NA	grey		AC093639.1	0	0	NA	NA	grey		AC093639.1	0.000614231	0	NA	NA	grey
AC093642.3	0	0	NA	NA	grey		AC093642.3	0	0	NA	NA	grey		AC093642.3	0.00468758	0.00246941	NA	NA	grey
AC093673.5	0.07661	0.0733061	NA	NA	grey		AC093673.5	0	0	NA	NA	grey		AC093673.5	0.0783736	0.0730236	NA	NA	grey
AC093690.1	0	0.0059761	NA	NA	grey		AC093690.1	0	0	NA	NA	grey		AC093690.1	0.00775624	0.00802185	NA	NA	grey
AC093702.1	0.0290349	0.00950716	NA	NA	grey		AC093702.1	0	0	NA	NA	grey		AC093702.1	0.00101447	0	NA	NA	grey
AC093802.1	0.027212	0.00252995	NA	NA	grey		AC093802.1	0	0	NA	NA	grey		AC093802.1	0.002212	0.00208112	NA	NA	grey
AC093818.1	0.0720801	0.0525028	NA	NA	grey		AC093818.1	0.101587	0	NA	NA	grey		AC093818.1	0.00799183	0.0118415	NA	NA	grey
AC093822.1	0	0.00314258	NA	NA	grey		AC093822.1	0	0	NA	NA	grey		AC093822.1	0.000461131	0.0088155	NA	NA	grey
AC093901.1	0.0264866	0.0059247	NA	NA	grey		AC093901.1	0	0	NA	NA	grey		AC093901.1	0.00747782	0.00632688	NA	NA	grey
AC096574.5	0	0	NA	NA	grey		AC096574.5	0.0220745	0	NA	NA	grey		AC096574.5	0.00564724	0.00155486	NA	NA	grey
AC096579.13	0	0	NA	NA	grey		AC096579.13	0	0	NA	NA	grey		AC096579.13	0.00183937	0.0037158	NA	NA	grey
AC096649.3	0.0890826	0.0586498	NA	NA	grey		AC096649.3	0.0386322	0	NA	NA	grey		AC096649.3	0.102937	0.0446061	NA	NA	grey
AC096670.3	0.0570711	0	NA	NA	grey		AC096670.3	0	0	NA	NA	grey		AC096670.3	0.00397822	0.00500909	NA	NA	grey
AC096772.6	0.0350893	0.120565	NA	NA	grey		AC096772.6	0	0.0643438	NA	NA	grey		AC096772.6	0.0818825	0.0952165	NA	NA	grey
AC097381.1	0	0	NA	NA	grey		AC097381.1	0	0	NA	NA	grey		AC097381.1	0.00301148	0.010588	NA	NA	grey
AC097461.4	0.0686533	0.00895776	NA	NA	grey		AC097461.4	0	0.039289	NA	NA	grey		AC097461.4	0.0501529	0.0363778	NA	NA	grey
AC097467.2	0.00488647	0.00726534	NA	NA	grey		AC097467.2	0	0	NA	NA	grey		AC097467.2	0.00128542	0.00275256	NA	NA	grey
AC097468.7	0.00990867	0	NA	NA	grey		AC097468.7	0	0.0968426	NA	NA	grey		AC097468.7	0.00337173	0	NA	NA	grey
AC097499.1	0.0137767	0	NA	NA	grey		AC097499.1	0.0310111	0	NA	NA	grey		AC097499.1	0.0140684	0.00446471	NA	NA	grey
AC097662.2	0.0202864	0.012126	NA	NA	grey		AC097662.2	0.173716	0	NA	NA	grey		AC097662.2	0.0100938	0.00653187	NA	NA	grey
AC097713.4	0.0400649	0	NA	NA	grey		AC097713.4	0	0	NA	NA	grey		AC097713.4	0	0.00513219	NA	NA	grey
AC097721.2	0.00674286	0.052028	NA	NA	grey		AC097721.2	0	0	NA	NA	grey		AC097721.2	0.0427127	0.0419101	NA	NA	grey
AC097724.3	0.056365	0.0277429	NA	NA	grey		AC097724.3	0	0	NA	NA	grey		AC097724.3	0.0499241	0.0321002	NA	NA	grey
AC098617.1	0.0445759	0.0476868	NA	NA	grey		AC098617.1	0	0	NA	NA	grey		AC098617.1	0.0270737	0.0103797	NA	NA	grey
AC098820.4	0.00263919	0.0188869	NA	NA	grey		AC098820.4	0	0	NA	NA	grey		AC098820.4	0.00662413	0.00663849	NA	NA	grey
AC098823.3	0.00990867	0	NA	NA	grey		AC098823.3	0	0	NA	NA	grey		AC098823.3	0.00391319	0.00675656	NA	NA	grey
AC098828.2	0.0251043	0	NA	NA	grey		AC098828.2	0	0	NA	NA	grey		AC098828.2	0	0.00585606	NA	NA	grey
AC098973.1	0	0	NA	NA	grey		AC098973.1	0	0	NA	NA	grey		AC098973.1	0.00130812	0.000888959	NA	NA	grey
AC098973.2	0.575999	0.675753	1	-0.510418	grey		AC098973.2	0.473704	0.73177	1	-0.543009	grey		AC098973.2	0.409197	0.393436	NA	NA	grey
AC099552.4	0	0	NA	NA	grey		AC099552.4	0	0	NA	NA	grey		AC099552.4	0.00193503	0	NA	NA	grey
AC099684.1	0.0228476	0	NA	NA	grey		AC099684.1	0	0	NA	NA	grey		AC099684.1	0	0.0033271	NA	NA	grey
AC099850.1	0.100142	0.0567666	NA	NA	grey		AC099850.1	0.0347733	0.0210155	NA	NA	grey		AC099850.1	0.165385	0.141198	NA	NA	grey
AC100830.3	0.105991	0.157966	NA	NA	grey		AC100830.3	0.246697	0.0785451	NA	NA	grey		AC100830.3	0.113826	0.0729646	NA	NA	grey
AC100830.5	0	0.0111235	NA	NA	grey		AC100830.5	0	0	NA	NA	grey		AC100830.5	0.00132403	0	NA	NA	grey
AC102948.2	0.0847759	0	NA	NA	grey		AC102948.2	0	0	NA	NA	grey		AC102948.2	0.0041391	0.00539097	NA	NA	grey
AC103563.8	0.00186595	0	NA	NA	grey		AC103563.8	0	0	NA	NA	grey		AC103563.8	0.00307865	0	NA	NA	grey
AC103881.1	0.00803692	0	NA	NA	grey		AC103881.1	0	0	NA	NA	grey		AC103881.1	0.00711613	0.00095857	NA	NA	grey
AC104024.1	0	0.00613201	NA	NA	grey		AC104024.1	0	0	NA	NA	grey		AC104024.1	0.00226702	0.00100981	NA	NA	grey
AC104088.1	0	0	NA	NA	grey		AC104088.1	0	0	NA	NA	grey		AC104088.1	0.00124196	0.0017748	NA	NA	grey
AC104134.2	0.0750029	0.0561869	NA	NA	grey		AC104134.2	0	0	NA	NA	grey		AC104134.2	0.0677253	0.0409717	NA	NA	grey
AC104532.3	0	0	NA	NA	grey		AC104532.3	0	0	NA	NA	grey		AC104532.3	0.00351214	0.00484978	NA	NA	grey
AC104532.4	0	0.00383528	NA	NA	grey		AC104532.4	0	0	NA	NA	grey		AC104532.4	0.00306408	0.00238525	NA	NA	grey
AC104534.2	0	0	NA	NA	grey		AC104534.2	0	0	NA	NA	grey		AC104534.2	0.00857823	0.0103624	NA	NA	grey
AC104653.1	0.00990867	0	NA	NA	grey		AC104653.1	0.042755	0	NA	NA	grey		AC104653.1	0.00688378	0.00167302	NA	NA	grey
AC104654.2	0.0153857	0	NA	NA	grey		AC104654.2	0	0	NA	NA	grey		AC104654.2	0.00158142	0.010081	NA	NA	grey
AC104667.3	0	0.00167612	NA	NA	grey		AC104667.3	0	0	NA	NA	grey		AC104667.3	0.0218829	0.0066364	NA	NA	grey
AC104695.4	0	0	NA	NA	grey		AC104695.4	0	0	NA	NA	grey		AC104695.4	0	0.00351585	NA	NA	grey
AC104699.1	0	0	NA	NA	grey		AC104699.1	0	0	NA	NA	grey		AC104699.1	0.0031627	0.00211807	NA	NA	grey
AC104809.2	0	0	NA	NA	grey		AC104809.2	0	0	NA	NA	grey		AC104809.2	0.00226367	0	NA	NA	grey
AC104820.2	0.017681	0	NA	NA	grey		AC104820.2	0	0	NA	NA	grey		AC104820.2	0.00270124	0.00341675	NA	NA	grey
AC104981.1	0.0875238	0.159013	NA	NA	grey		AC104981.1	0	0.0655563	NA	NA	grey		AC104981.1	0.011173	0.0166112	NA	NA	grey
AC105053.3	0.042787	0	NA	NA	grey		AC105053.3	0	0	NA	NA	grey		AC105053.3	0.00168581	0.00148375	NA	NA	grey
AC105339.1	0.00674286	0	NA	NA	grey		AC105339.1	0	0	NA	NA	grey		AC105339.1	0.00156143	0.00252729	NA	NA	grey
AC105398.3	0.0109228	0	NA	NA	grey		AC105398.3	0	0	NA	NA	grey		AC105398.3	0.00312644	0	NA	NA	grey
AC105402.4	0.0251043	0	NA	NA	grey		AC105402.4	0	0	NA	NA	grey		AC105402.4	0.00830741	0	NA	NA	grey
AC105760.2	0.019188	0.0207591	NA	NA	grey		AC105760.2	0	0	NA	NA	grey		AC105760.2	0.0283211	0.022639	NA	NA	grey
AC105760.3	0.0245428	0.0053361	NA	NA	grey		AC105760.3	0	0	NA	NA	grey		AC105760.3	0.00331009	0.00649432	NA	NA	grey
AC106053.1	0	0	NA	NA	grey		AC106053.1	0	0	NA	NA	grey		AC106053.1	0.00273085	0	NA	NA	grey
AC106706.1	0	0	NA	NA	grey		AC106706.1	0	0	NA	NA	grey		AC106706.1	0.000770719	0.00296537	NA	NA	grey
AC106786.1	0	0	NA	NA	grey		AC106786.1	0	0	NA	NA	grey		AC106786.1	0.018877	0.00408683	NA	NA	grey
AC106801.1	0	0.00976941	NA	NA	grey		AC106801.1	0	0.101626	NA	NA	grey		AC106801.1	0.00540902	0.00421262	NA	NA	grey
AC106869.2	0.01879	0.00389537	NA	NA	grey		AC106869.2	0	0	NA	NA	grey		AC106869.2	0.00675895	0.011517	NA	NA	grey
AC106873.4	0.00896646	0	NA	NA	grey		AC106873.4	0	0.0451302	NA	NA	grey		AC106873.4	0.00171961	0.00146092	NA	NA	grey
AC106900.6	0	0	NA	NA	grey		AC106900.6	0	0	NA	NA	grey		AC106900.6	0.00256857	0	NA	NA	grey
AC107079.1	0	0	NA	NA	grey		AC107079.1	0	0	NA	NA	grey		AC107079.1	0	0.00582534	NA	NA	grey
AC107081.1	0	0	NA	NA	grey		AC107081.1	0	0	NA	NA	grey		AC107081.1	0.0037548	0.00981417	NA	NA	grey
AC107081.5	0.0111068	0	NA	NA	grey		AC107081.5	0	0	NA	NA	grey		AC107081.5	0.0260715	0.0239522	NA	NA	grey
AC107218.3	0	0.0092559	NA	NA	grey		AC107218.3	0	0	NA	NA	grey		AC107218.3	0.00364093	0	NA	NA	grey
AC108004.3	0	0.00666446	NA	NA	grey		AC108004.3	0	0	NA	NA	grey		AC108004.3	0.0012719	0.00359791	NA	NA	grey
AC108142.1	0.0349545	0.017076	NA	NA	grey		AC108142.1	0.0238466	0	NA	NA	grey		AC108142.1	0.0109994	0.0130356	NA	NA	grey
AC108448.3	0.0161632	0.0443698	NA	NA	grey		AC108448.3	0	0	NA	NA	grey		AC108448.3	0	0	NA	NA	grey
AC108462.1	0	0	NA	NA	grey		AC108462.1	0	0	NA	NA	grey		AC108462.1	0.0020784	0.00146092	NA	NA	grey
AC108488.4	0.00365317	0.0533965	NA	NA	grey		AC108488.4	0.107044	0.0468216	NA	NA	grey		AC108488.4	0.0268184	0.0253472	NA	NA	grey
AC108868.6	0	0.0306048	NA	NA	grey		AC108868.6	0	0.0784614	NA	NA	grey		AC108868.6	0.00288395	0.00202156	NA	NA	grey
AC108925.1	0.0032287	0.0241388	NA	NA	grey		AC108925.1	0	0.0233377	NA	NA	grey		AC108925.1	0.00108423	0.00873691	NA	NA	grey
AC109333.10	0.019142	0	NA	NA	grey		AC109333.10	0.0238466	0	NA	NA	grey		AC109333.10	0.00616501	0.00349516	NA	NA	grey
AC109486.1	0.0110206	0.0280289	NA	NA	grey		AC109486.1	0	0	NA	NA	grey		AC109486.1	0.0033074	0.00706688	NA	NA	grey
AC109642.1	0.0605489	0.0487914	NA	NA	grey		AC109642.1	0	0	NA	NA	grey		AC109642.1	0.00304283	0.00416635	NA	NA	grey
AC109826.1	0.018446	0.0248765	NA	NA	grey		AC109826.1	0	0	NA	NA	grey		AC109826.1	0.000506309	0.00231518	NA	NA	grey
AC109829.1	0.0527063	0.0362645	NA	NA	grey		AC109829.1	0	0	NA	NA	grey		AC109829.1	0.00387895	0.00167566	NA	NA	grey
AC110602.1	0.0367648	0.0134408	NA	NA	grey		AC110602.1	0	0	NA	NA	grey		AC110602.1	0.00566958	0.00595372	NA	NA	grey
AC110781.3	0	0	NA	NA	grey		AC110781.3	0	0	NA	NA	grey		AC110781.3	0.0092576	0.00322583	NA	NA	grey
AC112715.2	0	0	NA	NA	grey		AC112715.2	0	0	NA	NA	grey		AC112715.2	0.0026166	0	NA	NA	grey
AC112721.2	0	0.00666446	NA	NA	grey		AC112721.2	0	0	NA	NA	grey		AC112721.2	0.00438542	0	NA	NA	grey
AC113189.5	0.121125	0.160975	NA	NA	grey		AC113189.5	0.0579971	0.181571	NA	NA	grey		AC113189.5	0.0785468	0.0790418	NA	NA	grey
AC113331.9	0	0.00300812	NA	NA	grey		AC113331.9	0	0	NA	NA	grey		AC113331.9	0.000843748	0	NA	NA	grey
AC113404.1	0.121695	0.161515	NA	NA	grey		AC113404.1	0.0860232	0.169067	NA	NA	grey		AC113404.1	0.134102	0.0803823	NA	NA	grey
AC113617.1	0	0.0141453	NA	NA	grey		AC113617.1	0	0.0249314	NA	NA	grey		AC113617.1	0	0.00098981	NA	NA	grey
AC114271.2	0.0672224	0.0918255	NA	NA	grey		AC114271.2	0	0.116884	NA	NA	grey		AC114271.2	0.0515068	0.0765561	NA	NA	grey
AC114730.3	0	0.0122911	NA	NA	grey		AC114730.3	0	0	NA	NA	grey		AC114730.3	0	0.000952544	NA	NA	grey
AC114763.1	0.00563408	0.0249093	NA	NA	grey		AC114763.1	0	0	NA	NA	grey		AC114763.1	0.00761921	0.0192829	NA	NA	grey
AC114765.2	0.0359404	0	NA	NA	grey		AC114765.2	0	0	NA	NA	grey		AC114765.2	0.00330841	0.00115273	NA	NA	grey
AC114776.3	0	0.00282307	NA	NA	grey		AC114776.3	0	0	NA	NA	grey		AC114776.3	0.000264772	0	NA	NA	grey
AC114808.2	0.00990867	0	NA	NA	grey		AC114808.2	0	0	NA	NA	grey		AC114808.2	0.00390904	0	NA	NA	grey
AC115522.3	0	0	NA	NA	grey		AC115522.3	0	0	NA	NA	grey		AC115522.3	0.00283787	0	NA	NA	grey
AC116035.1	0	0	NA	NA	grey		AC116035.1	0	0.0168119	NA	NA	grey		AC116035.1	0.00187155	0	NA	NA	grey
AC116366.6	0	0	NA	NA	grey		AC116366.6	0	0	NA	NA	grey		AC116366.6	0.00972898	0.00470875	NA	NA	grey
AC116609.1	0.00990867	0.00911685	NA	NA	grey		AC116609.1	0	0	NA	NA	grey		AC116609.1	0.0020784	0	NA	NA	grey
AC116609.2	0	0.0103707	NA	NA	grey		AC116609.2	0	0	NA	NA	grey		AC116609.2	0.000217509	0	NA	NA	grey
AC116614.1	0.0366525	0.0137174	NA	NA	grey		AC116614.1	0	0	NA	NA	grey		AC116614.1	0.00740779	0.000277529	NA	NA	grey
AC118345.1	0.0116441	0.00968185	NA	NA	grey		AC118345.1	0	0	NA	NA	grey		AC118345.1	0.000177227	0	NA	NA	grey
AC122136.2	0	0	NA	NA	grey		AC122136.2	0	0	NA	NA	grey		AC122136.2	0	0	NA	NA	grey
AC123023.1	0	0	NA	NA	grey		AC123023.1	0	0	NA	NA	grey		AC123023.1	0.00304935	0	NA	NA	grey
AC124861.1	0	0.00788583	NA	NA	grey		AC124861.1	0	0	NA	NA	grey		AC124861.1	0.00166573	0	NA	NA	grey
AC124944.3	0	0	NA	NA	grey		AC124944.3	0	0.0168126	NA	NA	grey		AC124944.3	0.000389184	0.00550489	NA	NA	grey
AC124944.5	0	0.00662683	NA	NA	grey		AC124944.5	0	0	NA	NA	grey		AC124944.5	0.0453244	0.0336653	NA	NA	grey
AC124997.1	0	0.0119772	NA	NA	grey		AC124997.1	0	0	NA	NA	grey		AC124997.1	0.000953458	0.00394244	NA	NA	grey
AC125421.1	0	0	NA	NA	grey		AC125421.1	0.042755	0	NA	NA	grey		AC125421.1	0.0133548	0	NA	NA	grey
AC130469.2	0	0	NA	NA	grey		AC130469.2	0	0	NA	NA	grey		AC130469.2	0.00596983	0.00885418	NA	NA	grey
AC131056.3	0	0	NA	NA	grey		AC131056.3	0	0	NA	NA	grey		AC131056.3	0.00125237	0.00257238	NA	NA	grey
AC131263.1	0	0.0198184	NA	NA	grey		AC131263.1	0.0461655	0.0655441	NA	NA	grey		AC131263.1	0.0163523	0.00982747	NA	NA	grey
AC133528.2	0.0313382	0.0224712	NA	NA	grey		AC133528.2	0	0	NA	NA	grey		AC133528.2	0.0129075	0.0204186	NA	NA	grey
AC133644.2	0	0	NA	NA	grey		AC133644.2	0	0	NA	NA	grey		AC133644.2	0.00963175	0.00221597	NA	NA	grey
AC133680.1	0.0293989	0	NA	NA	grey		AC133680.1	0	0.0451302	NA	NA	grey		AC133680.1	0.0101419	0.00460594	NA	NA	grey
AC135050.5	0	0	NA	NA	grey		AC135050.5	0	0	NA	NA	grey		AC135050.5	0.00473463	0.0050214	NA	NA	grey
AC136612.1	0.0385888	0.00902968	NA	NA	grey		AC136612.1	0	0	NA	NA	grey		AC136612.1	0.0128995	0.0021756	NA	NA	grey
AC136616.1	0.0150657	0.0179461	NA	NA	grey		AC136616.1	0	0	NA	NA	grey		AC136616.1	0.00712821	0.00710449	NA	NA	grey
AC137932.4	0.0077611	0.0356555	NA	NA	grey		AC137932.4	0.114452	0	NA	NA	grey		AC137932.4	0.0514471	0.0255819	NA	NA	grey
AC137932.5	0	0	NA	NA	grey		AC137932.5	0.0708765	0	NA	NA	grey		AC137932.5	0.00757453	0.00202147	NA	NA	grey
AC137932.6	0	0.016536	NA	NA	grey		AC137932.6	0	0	NA	NA	grey		AC137932.6	0.0117578	0.00866064	NA	NA	grey
AC137934.1	0.0764484	0.00404898	NA	NA	grey		AC137934.1	0	0.0210155	NA	NA	grey		AC137934.1	0.152508	0.0530235	NA	NA	grey
AC138035.2	0.0332341	0.0104871	NA	NA	grey		AC138035.2	0.0310111	0	NA	NA	grey		AC138035.2	0.00156095	0	NA	NA	grey
AC138472.6	0	0	NA	NA	grey		AC138472.6	0	0	NA	NA	grey		AC138472.6	0.00110413	0.001981	NA	NA	grey
AC138969.4	0.00382847	0.0187626	NA	NA	grey		AC138969.4	0	0	NA	NA	grey		AC138969.4	0.00913398	0.00557236	NA	NA	grey
AC139099.4	0.0150824	0	NA	NA	grey		AC139099.4	0	0	NA	NA	grey		AC139099.4	0.0283349	0.00134396	NA	NA	grey
AC139099.5	0.0282467	0.0113658	NA	NA	grey		AC139099.5	0	0	NA	NA	grey		AC139099.5	0.00472413	0.0191728	NA	NA	grey
AC139100.3	0	0.00314258	NA	NA	grey		AC139100.3	0	0	NA	NA	grey		AC139100.3	0.0229157	0.00240527	NA	NA	grey
AC139887.4	0.0106059	0	NA	NA	grey		AC139887.4	0	0	NA	NA	grey		AC139887.4	0.00268811	0.00170544	NA	NA	grey
AC140481.8	0.0172967	0	NA	NA	grey		AC140481.8	0	0	NA	NA	grey		AC140481.8	0.000369982	0.000979563	NA	NA	grey
AC140542.2	0	0	NA	NA	grey		AC140542.2	0	0	NA	NA	grey		AC140542.2	0	0.00245652	NA	NA	grey
AC140725.4	0	0	NA	NA	grey		AC140725.4	0	0	NA	NA	grey		AC140725.4	0.00876474	0.00472292	NA	NA	grey
AC140912.1	0.0125228	0	NA	NA	grey		AC140912.1	0	0	NA	NA	grey		AC140912.1	0.00250622	0.00419033	NA	NA	grey
AC141928.1	0.0675695	0.00594088	NA	NA	grey		AC141928.1	0	0.01537	NA	NA	grey		AC141928.1	0.00250453	0.00243674	NA	NA	grey
AC141930.2	0.0155638	0.00500207	NA	NA	grey		AC141930.2	0	0	NA	NA	grey		AC141930.2	0.00448416	0	NA	NA	grey
AC142119.1	0	0.0273954	NA	NA	grey		AC142119.1	0	0.133517	NA	NA	grey		AC142119.1	0.00496012	0.00500061	NA	NA	grey
AC142472.6	0.0218383	0.0273147	NA	NA	grey		AC142472.6	0.0423657	0	NA	NA	grey		AC142472.6	0.0542751	0.0814823	NA	NA	grey
AC142528.1	0.0195385	0	NA	NA	grey		AC142528.1	0	0	NA	NA	grey		AC142528.1	0.00223152	0.00616671	NA	NA	grey
AC144449.1	0.0152576	0	NA	NA	grey		AC144449.1	0	0.01537	NA	NA	grey		AC144449.1	0.00221742	0	NA	NA	grey
AC144652.1	0.0142324	0.00290616	NA	NA	grey		AC144652.1	0	0	NA	NA	grey		AC144652.1	0.0178644	0.015217	NA	NA	grey
AC144831.1	0	0	NA	NA	grey		AC144831.1	0	0	NA	NA	grey		AC144831.1	0	0.0273978	NA	NA	grey
AC144836.1	0.576206	0.627692	NA	NA	grey		AC144836.1	0.401066	0.0286525	1	0.877501	grey		AC144836.1	0.287318	0.35181	NA	NA	grey
AC145110.1	0.010161	0	NA	NA	grey		AC145110.1	0	0	NA	NA	grey		AC145110.1	0.00127195	0.00529933	NA	NA	grey
AC145124.2	0.0224096	0	NA	NA	grey		AC145124.2	0	0	NA	NA	grey		AC145124.2	0.00867142	0.00144412	NA	NA	grey
AC145343.2	0.0922266	0.0167846	NA	NA	grey		AC145343.2	0	0	NA	NA	grey		AC145343.2	0.0135155	0.0220005	NA	NA	grey
AC147651.1	0	0	NA	NA	grey		AC147651.1	0	0	NA	NA	grey		AC147651.1	0.000867775	0.00692108	NA	NA	grey
AC147651.4	0	0	NA	NA	grey		AC147651.4	0	0	NA	NA	grey		AC147651.4	0.00248427	0.00457459	NA	NA	grey
AC159540.1	0.00488647	0	NA	NA	grey		AC159540.1	0	0	NA	NA	grey		AC159540.1	0.0030836	0.00363962	NA	NA	grey
AC195454.1	0.0529954	0.0482145	NA	NA	grey		AC195454.1	0.0238466	0.122727	NA	NA	grey		AC195454.1	0.0451005	0.0278003	NA	NA	grey
AC213203.1	0	0	NA	NA	grey		AC213203.1	0	0	NA	NA	grey		AC213203.1	0.00476523	0.00501126	NA	NA	grey
AC226118.1	0	0.00314258	NA	NA	grey		AC226118.1	0	0	NA	NA	grey		AC226118.1	0.00663968	0.00104744	NA	NA	grey
AC240274.1	0.0878252	0.0884833	NA	NA	grey		AC240274.1	0.0386322	0.111833	NA	NA	grey		AC240274.1	0.0858945	0.0689414	NA	NA	grey
AC241585.2	0.00186595	0.0048025	NA	NA	grey		AC241585.2	0	0.0357839	NA	NA	grey		AC241585.2	0.000552776	0.00203907	NA	NA	grey
AC243945.1	0.0149789	0.0205147	NA	NA	grey		AC243945.1	0.0531011	0.0168126	NA	NA	grey		AC243945.1	0.0050482	0.0162499	NA	NA	grey
AC245100.1	0.0489133	0.00367945	NA	NA	grey		AC245100.1	0	0.0481103	NA	NA	grey		AC245100.1	0.0156077	0.00425971	NA	NA	grey
AC253572.1	0.0673354	0.0591374	NA	NA	grey		AC253572.1	0	0.0749539	NA	NA	grey		AC253572.1	0.0305897	0.025658	NA	NA	grey
ACAA1	0.117783	0.120198	NA	NA	grey		ACAA1	0.024091	0.188337	1	-0.307158	grey		ACAA1	0.122975	0.110901	NA	NA	grey
ACAA2	3.44069	3.41498	NA	NA	grey		ACAA2	3.14833	3.3166	1	-0.296958	grey		ACAA2	3.44017	3.35665	NA	NA	grey
ACACA	1.32	1.24561	NA	NA	grey		ACACA	1.61595	1.60682	NA	NA	grey		ACACA	1.51056	1.34299	NA	NA	grey
ACACB	0.222485	0.243361	1	0.260032	grey		ACACB	0.255283	0.0848108	1	0.300924	grey		ACACB	0.161094	0.174104	NA	NA	grey
ACAD10	0.570142	0.744563	1	-0.370525	grey		ACAD10	0.978086	0.611394	1	0.641694	grey		ACAD10	0.649373	0.608806	NA	NA	grey
ACAD11	0.0167925	0.0145794	NA	NA	grey		ACAD11	0.0858999	0	NA	NA	grey		ACAD11	0.0228473	0.0128614	NA	NA	grey
ACAD8	1.22328	1.13506	NA	NA	grey		ACAD8	1.07835	1.20986	NA	NA	grey		ACAD8	1.23188	1.09127	NA	NA	grey
ACAD9	1.42018	1.22302	1	0.307882	grey		ACAD9	1.72635	1.85467	1	-0.285744	grey		ACAD9	1.5488	1.16466	2.16347e-12	0.464974	grey
ACADL	0.0125228	0.0100907	NA	NA	grey		ACADL	0.0912122	0	NA	NA	grey		ACADL	0.0155881	0.00646376	NA	NA	grey
ACADM	1.62057	1.70847	NA	NA	grey		ACADM	1.61521	2.44594	1	-1.10509	grey		ACADM	1.61284	1.57466	NA	NA	grey
ACADS	1.29197	1.40627	NA	NA	grey		ACADS	1.34648	1.00698	1	0.518561	grey		ACADS	0.721028	0.934862	0.166882	-0.331389	grey
ACADSB	0.606244	0.667364	NA	NA	grey		ACADSB	0.817684	0.659782	1	0.326799	grey		ACADSB	1.05379	1.02954	NA	NA	grey
ACADVL	1.33466	1.28475	NA	NA	grey		ACADVL	1.95121	1.55725	1	0.450943	grey		ACADVL	1.72996	1.39723	2.87351e-05	0.364961	grey
ACAN	0	0.0364042	NA	NA	grey		ACAN	0	0	NA	NA	grey		ACAN	0.0118263	0.00575802	NA	NA	grey
ACAP1	0.414615	0.277631	NA	NA	grey		ACAP1	0.265183	0.039289	1	0.466396	grey		ACAP1	0.381508	0.29579	NA	NA	grey
ACAP2	1.55449	1.58697	NA	NA	grey		ACAP2	2.02832	1.90692	NA	NA	grey		ACAP2	1.78533	1.54482	0.36319	0.289163	grey
ACAP3	0.204854	0.186932	NA	NA	grey		ACAP3	0.490631	0.232083	1	0.292348	grey		ACAP3	0.269017	0.15964	1	0.258497	grey
ACAT1	1.8708	1.68684	1	0.314607	grey		ACAT1	1.82784	1.71028	NA	NA	grey		ACAT1	2.10301	2.00061	NA	NA	grey
ACAT2	0.870332	0.955128	NA	NA	grey		ACAT2	1.47028	1.6044	NA	NA	grey		ACAT2	1.07627	1.12447	NA	NA	grey
ACBD3	1.39309	1.51581	1	-0.309766	grey		ACBD3	1.63248	1.62679	1	-0.398779	grey		ACBD3	1.2462	1.15135	NA	NA	grey
ACBD4	0.0395466	0.0126448	NA	NA	grey		ACBD4	0.19003	0	NA	NA	grey		ACBD4	0.0207597	0.0178421	NA	NA	grey
ACBD5	0.790837	0.942477	1	-0.407737	grey		ACBD5	0.942726	0.563474	1	0.700239	grey		ACBD5	0.808691	0.774183	NA	NA	grey
ACBD6	1.25943	1.30025	NA	NA	grey		ACBD6	0.890292	1.04104	1	-0.305741	grey		ACBD6	1.41347	1.30182	NA	NA	grey
ACBD7	0.0349243	0.0841011	NA	NA	grey		ACBD7	0	0	NA	NA	grey		ACBD7	0.0170535	0.00836739	NA	NA	grey
ACCS	0.00681176	0.0040415	NA	NA	grey		ACCS	0	0	NA	NA	grey		ACCS	0.031834	0.0213844	NA	NA	grey
ACCSL	0.121026	0.0260743	NA	NA	grey		ACCSL	0	0	NA	NA	grey		ACCSL	0.200122	0.0507202	NA	NA	grey
ACD	1.2268	1.02252	NA	NA	grey		ACD	0.878263	1.66871	1	-1.26741	grey		ACD	1.16293	1.17725	NA	NA	grey
ACE	0.991026	1.41521	1	-0.628222	grey		ACE	0.813735	0.683135	1	0.251687	grey		ACE	0.461352	0.644931	1	-0.403394	grey
ACE2	0.716664	0.478555	1	0.346946	grey		ACE2	0.860589	0.434362	1	0.378172	grey		ACE2	1.93664	1.57624	5.36296e-06	0.571265	grey
ACER1	0	0.01536	NA	NA	grey		ACER1	0.0607067	0	NA	NA	grey		ACER1	0.00801857	0.0027491	NA	NA	grey
ACER2	0.146328	0.0647834	NA	NA	grey		ACER2	0.091864	0.0168119	NA	NA	grey		ACER2	0.0435232	0.0478134	NA	NA	grey
ACER3	0.775186	0.549095	1	0.472853	grey		ACER3	0.892334	1.22743	1	-0.436508	grey		ACER3	1.17867	0.987713	NA	NA	grey
ACHE	0.213208	0.285652	NA	NA	grey		ACHE	0.139085	0.221269	NA	NA	grey		ACHE	0.155404	0.153226	NA	NA	grey
ACIN1	2.20877	2.19843	NA	NA	grey		ACIN1	2.61417	2.54814	NA	NA	grey		ACIN1	2.55752	2.35936	NA	NA	grey
ACKR1	0	0.00911811	NA	NA	grey		ACKR1	0	0	NA	NA	grey		ACKR1	0.00682581	0.00184448	NA	NA	grey
ACKR2	0.197401	0.125817	NA	NA	grey		ACKR2	0.257095	0.278739	NA	NA	grey		ACKR2	0.776669	0.520066	9.86975e-06	0.416413	grey
ACKR3	0.0278542	0.0706109	NA	NA	grey		ACKR3	0.0220745	0.113416	NA	NA	grey		ACKR3	0.0883844	0.148375	NA	NA	grey
ACKR4	0	0.00591356	NA	NA	grey		ACKR4	0	0	NA	NA	grey		ACKR4	0.00219578	0.00645717	NA	NA	grey
ACLY	1.91258	1.79695	NA	NA	grey		ACLY	3.06157	2.57943	1	0.744697	grey		ACLY	2.59905	2.32034	3.76824e-06	0.392768	grey
ACMSD	0	0	NA	NA	grey		ACMSD	0	0	NA	NA	grey		ACMSD	0.00221946	0.00212962	NA	NA	grey
ACO1	0.951514	0.959908	NA	NA	grey		ACO1	2.47116	2.25025	1	0.366963	grey		ACO1	1.30321	1.2063	NA	NA	grey
ACO2	0.264697	0.236502	NA	NA	grey		ACO2	0.0852763	0.534576	1	-0.958826	grey		ACO2	0.233259	0.266946	NA	NA	grey
ACOT1	0.0162269	0.0178841	NA	NA	grey		ACOT1	0	0	NA	NA	grey		ACOT1	0.00914091	0.00979607	NA	NA	grey
ACOT11	1.30804	1.21572	NA	NA	grey		ACOT11	0.586255	0.575546	NA	NA	grey		ACOT11	0.14607	0.190428	NA	NA	grey
ACOT12	0.0652559	0.0201212	NA	NA	grey		ACOT12	0	0.01537	NA	NA	grey		ACOT12	0.00257143	0.00701033	NA	NA	grey
ACOT13	0.549081	0.580151	NA	NA	grey		ACOT13	0.835665	1.09854	1	-0.275082	grey		ACOT13	0.544766	0.498408	NA	NA	grey
ACOT2	0.436093	0.334232	NA	NA	grey		ACOT2	0.308501	0.263775	NA	NA	grey		ACOT2	0.422126	0.33296	NA	NA	grey
ACOT4	0.386014	0.0876236	0.944766	0.797058	grey		ACOT4	0.210485	0.197787	NA	NA	grey		ACOT4	0.606343	0.383845	0.00153555	0.493141	grey
ACOT7	2.10555	1.80301	1	0.415218	grey		ACOT7	1.7312	1.83983	1	-0.293419	grey		ACOT7	2.23509	2.27948	NA	NA	grey
ACOT8	1.06367	1.11795	NA	NA	grey		ACOT8	0.539815	0.814967	1	-0.388182	grey		ACOT8	0.675604	0.735681	NA	NA	grey
ACOT9	0.578163	0.474915	NA	NA	grey		ACOT9	0.617242	0.69792	NA	NA	grey		ACOT9	0.496799	0.400405	1	0.318246	grey
ACOX1	1.20151	1.33252	1	-0.499253	grey		ACOX1	0.912123	1.1921	1	-0.449073	grey		ACOX1	1.76562	1.60568	NA	NA	grey
ACOX2	0.0482819	0.0557883	NA	NA	grey		ACOX2	0	0.0468216	NA	NA	grey		ACOX2	0.00326465	0.0038451	NA	NA	grey
ACOX3	0.440567	0.322033	NA	NA	grey		ACOX3	0.434489	0.271859	1	0.3618	grey		ACOX3	0.487617	0.315456	0.000380466	0.299485	grey
ACOXL	0.695028	0.566071	NA	NA	grey		ACOXL	1.28702	1.05592	1	0.501728	grey		ACOXL	0.500428	0.409062	NA	NA	grey
ACP1	3.60472	3.65208	NA	NA	grey		ACP1	3.10387	3.4826	1	-0.596745	grey		ACP1	3.4732	3.57589	NA	NA	grey
ACP2	0.829828	0.744394	NA	NA	grey		ACP2	1.1329	1.10959	NA	NA	grey		ACP2	0.765315	0.705677	NA	NA	grey
ACP5	1.15503	1.43818	1	-0.526075	grey		ACP5	0.845031	0.982815	1	-0.368996	grey		ACP5	1.2285	1.16954	NA	NA	grey
ACP6	0.506544	0.600159	NA	NA	grey		ACP6	0.188407	0.643082	1	-1.07365	grey		ACP6	0.451468	0.500165	NA	NA	grey
ACP7	0.0609905	0.0159831	NA	NA	grey		ACP7	0	0	NA	NA	grey		ACP7	0.0132819	0.00254187	NA	NA	grey
ACPP	0.47411	0.356562	1	0.338597	grey		ACPP	0.426507	0.317058	NA	NA	grey		ACPP	0.0987818	0.101632	NA	NA	grey
ACPT	0.0327789	0.0806875	NA	NA	grey		ACPT	0	0	NA	NA	grey		ACPT	0.0302116	0.0365968	NA	NA	grey
ACR	0	0	NA	NA	grey		ACR	0	0	NA	NA	grey		ACR	0.00402765	0.0051864	NA	NA	grey
ACRBP	0.00846762	0.0171444	NA	NA	grey		ACRBP	0	0	NA	NA	grey		ACRBP	0.00787917	0.00630825	NA	NA	grey
ACRC	0.221324	0.140715	NA	NA	grey		ACRC	0.357364	0.260222	1	-0.468763	grey		ACRC	0.297407	0.141117	4.21101e-06	0.454466	grey
ACRV1	0.0608617	0.0470821	NA	NA	grey		ACRV1	0.239057	0.0233377	1	0.45792	grey		ACRV1	0.0991731	0.075098	NA	NA	grey
ACSBG1	0.0922685	0.0542345	NA	NA	grey		ACSBG1	0	0	NA	NA	grey		ACSBG1	0.0400595	0.0420055	NA	NA	grey
ACSBG2	0.0107581	0.00990656	NA	NA	grey		ACSBG2	0	0	NA	NA	grey		ACSBG2	0.00703442	0.00955369	NA	NA	grey
ACSF2	0.560342	0.328504	1	0.414822	grey		ACSF2	1.67567	0.3682	1	2.288	grey		ACSF2	0.207202	0.132438	NA	NA	grey
ACSF3	0.850579	0.772638	NA	NA	grey		ACSF3	0.878256	0.953515	NA	NA	grey		ACSF3	1.14179	0.954616	NA	NA	grey
ACSL1	0.0786713	0.132752	NA	NA	grey		ACSL1	0.315899	0.382944	NA	NA	grey		ACSL1	0.133835	0.111865	NA	NA	grey
ACSL3	2.9348	3.24686	1	-0.398158	grey		ACSL3	3.5876	3.57425	NA	NA	grey		ACSL3	3.15647	3.2059	NA	NA	grey
ACSL4	1.40736	1.21184	1	0.296885	grey		ACSL4	1.67947	1.22001	1	0.87761	grey		ACSL4	1.63226	1.09929	2.29545e-16	0.825173	grey
ACSL5	0.0338481	0.0101517	NA	NA	grey		ACSL5	0	0.0210155	NA	NA	grey		ACSL5	0.0110353	0.0132432	NA	NA	grey
ACSL6	0.106978	0.0792625	NA	NA	grey		ACSL6	0.124719	0.246961	NA	NA	grey		ACSL6	0.722916	0.506851	0.0407287	0.433243	grey
ACSM1	0.0135316	0.0130787	NA	NA	grey		ACSM1	0.10066	0	NA	NA	grey		ACSM1	0.00832824	0.00431233	NA	NA	grey
ACSM2A	0.032962	0.00314258	NA	NA	grey		ACSM2A	0	0	NA	NA	grey		ACSM2A	0.00496163	0.00630204	NA	NA	grey
ACSM2B	0.0296621	0.00883061	NA	NA	grey		ACSM2B	0	0	NA	NA	grey		ACSM2B	0.00202097	0.00349555	NA	NA	grey
ACSM3	0.0929401	0.132803	NA	NA	grey		ACSM3	0.560899	0.0249314	1	1.14853	grey		ACSM3	0.148388	0.079646	NA	NA	grey
ACSM4	0.00649036	0	NA	NA	grey		ACSM4	0	0	NA	NA	grey		ACSM4	0.00274854	0	NA	NA	grey
ACSM5	0.0420772	0.00841379	NA	NA	grey		ACSM5	0	0	NA	NA	grey		ACSM5	0.0021842	0.00253425	NA	NA	grey
ACSM6	0.0302975	0.0195455	NA	NA	grey		ACSM6	0	0	NA	NA	grey		ACSM6	0.0236345	0.0143013	NA	NA	grey
ACSS1	0	0.0144922	NA	NA	grey		ACSS1	0	0	NA	NA	grey		ACSS1	0.00211889	0.00270658	NA	NA	grey
ACSS2	0.960611	0.68767	1	0.557072	grey		ACSS2	2.08698	1.29893	1	1.75685	grey		ACSS2	1.33139	1.01767	0.00052511	0.461098	grey
ACSS3	0.0247136	0.0214389	NA	NA	grey		ACSS3	0	0.0571143	NA	NA	grey		ACSS3	0.0362167	0.020396	NA	NA	grey
ACTA1	0.0488744	0.0874533	NA	NA	grey		ACTA1	0.0220745	0.0286525	NA	NA	grey		ACTA1	0.0546167	0.0438434	NA	NA	grey
ACTA2	0	0	NA	NA	grey		ACTA2	0	0	NA	NA	grey		ACTA2	0.00375872	0.00237977	NA	NA	grey
ACTB	5.08374	5.18839	NA	NA	grey		ACTB	4.9708	5.14541	1	-0.26776	grey		ACTB	5.43628	5.59423	NA	NA	grey
ACTC1	0.00540003	0.0587514	NA	NA	grey		ACTC1	0.131128	0	NA	NA	grey		ACTC1	0.119837	0.105919	NA	NA	grey
ACTG1	4.96011	4.99879	NA	NA	grey		ACTG1	5.03345	5.00323	NA	NA	grey		ACTG1	4.65145	4.8033	NA	NA	grey
ACTG2	0.972971	0.324773	0.0005875	1.31558	red	ACTG2	ACTG2	0.655303	0.223927	1	1.00533	grey		ACTG2	1.79289	1.25734	3.83661e-13	0.791996	grey
ACTL10	0	0.010062	NA	NA	grey		ACTL10	0	0	NA	NA	grey		ACTL10	0.00210635	0.00232056	NA	NA	grey
ACTL6A	1.54056	1.69992	1	-0.290575	grey		ACTL6A	1.54422	1.76696	1	-0.337557	grey		ACTL6A	1.69538	1.76913	NA	NA	grey
ACTL6B	0	0	NA	NA	grey		ACTL6B	0	0	NA	NA	grey		ACTL6B	0.000753437	0.00397335	NA	NA	grey
ACTL7B	0.0306409	0	NA	NA	grey		ACTL7B	0	0	NA	NA	grey		ACTL7B	0.00387836	0	NA	NA	grey
ACTL8	0.724225	0.522259	1	0.748718	grey		ACTL8	0.0624788	0.213547	1	-0.307161	grey		ACTL8	0.745105	0.471858	1	1.37954	grey
ACTN1	1.67256	1.61643	NA	NA	grey		ACTN1	1.85746	1.50056	1	0.80481	grey		ACTN1	2.87728	2.73014	NA	NA	grey
ACTN1-AS1	0.00703922	0.0130135	NA	NA	grey		ACTN1-AS1	0	0	NA	NA	grey		ACTN1-AS1	0.0144095	0.00407092	NA	NA	grey
ACTN2	0.218641	0.131125	NA	NA	grey		ACTN2	0	0.0168119	NA	NA	grey		ACTN2	0.263188	0.165409	NA	NA	grey
ACTN3	0.0984364	0.0329044	NA	NA	grey		ACTN3	0.096317	0	NA	NA	grey		ACTN3	0.0202473	0.0106929	NA	NA	grey
ACTN4	1.85613	1.95997	NA	NA	grey		ACTN4	2.78162	2.06677	1	0.980214	grey		ACTN4	2.26455	2.10249	NA	NA	grey
ACTR10	1.91883	1.61369	1	0.275338	grey		ACTR10	2.19617	1.79682	NA	NA	grey		ACTR10	1.89465	1.88614	NA	NA	grey
ACTR1A	2.51135	2.55936	NA	NA	grey		ACTR1A	2.39466	2.71443	1	-0.667914	grey		ACTR1A	2.68417	2.6285	NA	NA	grey
ACTR1B	0.669605	0.786291	NA	NA	grey		ACTR1B	0.960651	1.08754	NA	NA	grey		ACTR1B	0.845168	0.758965	NA	NA	grey
ACTR2	2.0259	2.09452	NA	NA	grey		ACTR2	2.93465	2.43028	1	0.55443	grey		ACTR2	2.34309	2.28434	NA	NA	grey
ACTR3	2.5301	2.44377	NA	NA	grey		ACTR3	2.82191	2.6424	NA	NA	grey		ACTR3	2.77064	2.53003	1.99146e-13	0.316196	grey
ACTR3B	0.439444	0.504947	NA	NA	grey		ACTR3B	0.399427	0.35855	NA	NA	grey		ACTR3B	0.507127	0.497697	NA	NA	grey
ACTR3C	0	0.00255007	NA	NA	grey		ACTR3C	0	0	NA	NA	grey		ACTR3C	0.00387697	0.0173095	NA	NA	grey
ACTR5	0.849592	0.700333	1	0.251735	grey		ACTR5	0.698415	0.543321	1	0.259516	grey		ACTR5	0.674612	0.663299	NA	NA	grey
ACTR6	1.4587	1.53627	NA	NA	grey		ACTR6	1.44679	1.52688	NA	NA	grey		ACTR6	1.85199	1.71986	NA	NA	grey
ACTR8	1.19792	1.17427	NA	NA	grey		ACTR8	1.35203	1.09891	NA	NA	grey		ACTR8	1.07172	0.992546	NA	NA	grey
ACTRT1	0	0.00911811	NA	NA	grey		ACTRT1	0	0	NA	NA	grey		ACTRT1	0.00351182	0.00267528	NA	NA	grey
ACTRT3	0.167996	0.206314	NA	NA	grey		ACTRT3	0.18347	0.42515	1	-0.62389	grey		ACTRT3	0.203114	0.147742	NA	NA	grey
ACVR1	0.476933	0.537606	1	-0.30102	grey		ACVR1	0.857206	0.78224	1	0.307121	grey		ACVR1	0.841114	0.622006	0.000795063	0.255336	grey
ACVR1B	0.595192	0.547747	NA	NA	grey		ACVR1B	1.56648	0.875585	1	0.511488	grey		ACVR1B	0.451622	0.359112	1	0.573172	grey
ACVR1C	0.0475981	0.0766151	NA	NA	grey		ACVR1C	0.0947231	0.238901	NA	NA	grey		ACVR1C	0.0363889	0.025934	NA	NA	grey
ACVR2A	0.462642	0.476525	1	0.31269	grey		ACVR2A	0.773158	0.792397	NA	NA	grey		ACVR2A	0.492841	0.48073	NA	NA	grey
ACVR2B	1.02903	1.05691	NA	NA	grey		ACVR2B	1.8176	1.03128	1	1.10181	grey		ACVR2B	0.988886	0.786408	0.704544	0.331879	grey
ACVR2B-AS1	0.0125078	0	NA	NA	grey		ACVR2B-AS1	0	0	NA	NA	grey		ACVR2B-AS1	0.0107619	0.00801131	NA	NA	grey
ACVRL1	0.0693162	0.110939	NA	NA	grey		ACVRL1	0	0.044509	NA	NA	grey		ACVRL1	0.0049262	0.0163693	NA	NA	grey
ACY1	0.0291393	0.0156696	NA	NA	grey		ACY1	0.0253166	0.115811	NA	NA	grey		ACY1	0.0252949	0.0494749	NA	NA	grey
ACY3	0	0	NA	NA	grey		ACY3	0	0	NA	NA	grey		ACY3	0.00141969	0.00457506	NA	NA	grey
ACYP1	0.810756	0.927108	NA	NA	grey		ACYP1	1.12259	0.842377	1	0.503284	grey		ACYP1	1.19721	1.12033	NA	NA	grey
ACYP2	0.57983	0.475062	1	0.791224	grey		ACYP2	0.441599	0.399561	NA	NA	grey		ACYP2	0.230036	0.236351	NA	NA	grey
AD001527.7	0.028658	0.0213612	NA	NA	grey		AD001527.7	0.0981933	0	NA	NA	grey		AD001527.7	0.0113014	0.019201	NA	NA	grey
ADA	1.3775	1.2999	NA	NA	grey		ADA	0.81002	0.478411	1	0.934075	grey		ADA	1.16719	0.798449	4.73616e-06	0.695199	grey
ADAD1	0.258898	0.038911	NA	NA	grey		ADAD1	0	0	NA	NA	grey		ADAD1	0.098854	0.0520199	NA	NA	grey
ADAD2	0	0.0249726	NA	NA	grey		ADAD2	0	0.0204139	NA	NA	grey		ADAD2	0.0184092	0.0229204	NA	NA	grey
ADAL	0.698348	0.952676	1	-0.457826	grey		ADAL	0.365739	0.586237	1	-0.355374	grey		ADAL	0.835092	1.03562	1	-0.292618	grey
ADAM10	1.3857	1.54107	1	-0.335075	grey		ADAM10	2.34554	2.20945	NA	NA	grey		ADAM10	1.91226	1.72434	NA	NA	grey
ADAM11	0.0326451	0.0126347	NA	NA	grey		ADAM11	0	0	NA	NA	grey		ADAM11	0.0418812	0.0155516	NA	NA	grey
ADAM12	0	0	NA	NA	grey		ADAM12	0	0	NA	NA	grey		ADAM12	0.0213238	0.0059307	NA	NA	grey
ADAM15	0.51961	0.47941	NA	NA	grey		ADAM15	0.987341	0.965208	NA	NA	grey		ADAM15	1.84651	1.37673	1.52832e-10	0.470942	grey
ADAM17	0.17058	0.171619	NA	NA	grey		ADAM17	0.226638	0.0438046	1	0.437739	grey		ADAM17	0.202333	0.148302	NA	NA	grey
ADAM18	0.950315	0.701117	NA	NA	grey		ADAM18	0.574496	0.556854	NA	NA	grey		ADAM18	0.473071	0.416166	NA	NA	grey
ADAM19	0.363437	0.108086	1	0.757992	grey		ADAM19	0.721225	0.883386	1	-0.619535	grey		ADAM19	0.441855	0.166155	3.22679e-12	0.859719	grey
ADAM2	0	0.00726534	NA	NA	grey		ADAM2	0	0	NA	NA	grey		ADAM2	0.00290339	0.00578258	NA	NA	grey
ADAM20	0.0265684	0.00404898	NA	NA	grey		ADAM20	0	0	NA	NA	grey		ADAM20	0.0048697	0.00457722	NA	NA	grey
ADAM20P1	0.0230844	0	NA	NA	grey		ADAM20P1	0.0466173	0	NA	NA	grey		ADAM20P1	0.00948448	0.00255867	NA	NA	grey
ADAM21	0.0202302	0.00475255	NA	NA	grey		ADAM21	0	0	NA	NA	grey		ADAM21	0.0186054	0.0174337	NA	NA	grey
ADAM22	0.0265684	0.0271105	NA	NA	grey		ADAM22	0.0238466	0	NA	NA	grey		ADAM22	0.0325922	0.0225083	NA	NA	grey
ADAM23	0.443402	0.387286	NA	NA	grey		ADAM23	0.688284	0.218747	1	0.688479	grey		ADAM23	0.227259	0.192256	NA	NA	grey
ADAM28	0.00637931	0.00588412	NA	NA	grey		ADAM28	0	0	NA	NA	grey		ADAM28	0.010459	0.00499116	NA	NA	grey
ADAM29	0	0	NA	NA	grey		ADAM29	0	0	NA	NA	grey		ADAM29	0.00847005	0	NA	NA	grey
ADAM32	0.025523	0.0638314	NA	NA	grey		ADAM32	0	0.039289	NA	NA	grey		ADAM32	0.0628071	0.0711177	NA	NA	grey
ADAM33	0.0241622	0.00290616	NA	NA	grey		ADAM33	0	0	NA	NA	grey		ADAM33	0	0.00196954	NA	NA	grey
ADAM8	0.170963	0.102585	NA	NA	grey		ADAM8	0.132703	0.0168119	NA	NA	grey		ADAM8	0.166388	0.098392	NA	NA	grey
ADAM9	1.03264	1.26943	1	-0.321095	grey		ADAM9	1.98395	2.21236	NA	NA	grey		ADAM9	2.18693	1.85646	3.59145e-07	0.410903	grey
ADAMDEC1	0	0	NA	NA	grey		ADAMDEC1	0	0	NA	NA	grey		ADAMDEC1	0.00344252	0.00570804	NA	NA	grey
ADAMTS1	0.176801	0.130637	NA	NA	grey		ADAMTS1	0.34726	0.63081	1	-0.952776	grey		ADAMTS1	0.405028	0.325635	NA	NA	grey
ADAMTS10	0	0.00202172	NA	NA	grey		ADAMTS10	0	0	NA	NA	grey		ADAMTS10	0.00527746	0.00916102	NA	NA	grey
ADAMTS12	0.233198	0.1955	NA	NA	grey		ADAMTS12	0.0461655	0.0269927	NA	NA	grey		ADAMTS12	0.123169	0.110166	NA	NA	grey
ADAMTS13	0	0.0328792	NA	NA	grey		ADAMTS13	0	0	NA	NA	grey		ADAMTS13	0.0276482	0.0146231	NA	NA	grey
ADAMTS14	0	0	NA	NA	grey		ADAMTS14	0	0	NA	NA	grey		ADAMTS14	0.00943061	0.013241	NA	NA	grey
ADAMTS15	0	0.0160749	NA	NA	grey		ADAMTS15	0.0535603	0	NA	NA	grey		ADAMTS15	0.00846818	0.00463713	NA	NA	grey
ADAMTS16	0	0.0236148	NA	NA	grey		ADAMTS16	0	0	NA	NA	grey		ADAMTS16	0.0074989	0.00575331	NA	NA	grey
ADAMTS17	0.170746	0.0454434	NA	NA	grey		ADAMTS17	0.0307104	0	NA	NA	grey		ADAMTS17	0.191038	0.108451	NA	NA	grey
ADAMTS18	0.0404137	0.0121105	NA	NA	grey		ADAMTS18	0.109139	0	NA	NA	grey		ADAMTS18	0.0426318	0.0230409	NA	NA	grey
ADAMTS19	0.0152576	0.048977	NA	NA	grey		ADAMTS19	0	0	NA	NA	grey		ADAMTS19	0.00172615	0.0138615	NA	NA	grey
ADAMTS19-AS1	0	0.00346822	NA	NA	grey		ADAMTS19-AS1	0	0	NA	NA	grey		ADAMTS19-AS1	0	0.00164719	NA	NA	grey
ADAMTS2	0.0716161	0.114341	NA	NA	grey		ADAMTS2	0.426141	0.0891041	1	0.764451	grey		ADAMTS2	0.0912501	0.0998853	NA	NA	grey
ADAMTS20	0.018541	0.00970334	NA	NA	grey		ADAMTS20	0	0	NA	NA	grey		ADAMTS20	0.0128459	0.00873483	NA	NA	grey
ADAMTS3	0.149526	0.0811991	NA	NA	grey		ADAMTS3	0.0531011	0.121686	NA	NA	grey		ADAMTS3	0.0967761	0.052367	NA	NA	grey
ADAMTS4	0.289357	0.207953	NA	NA	grey		ADAMTS4	0.0238466	0.0451302	NA	NA	grey		ADAMTS4	0.0180648	0.0239985	NA	NA	grey
ADAMTS5	0.0284366	0.00430273	NA	NA	grey		ADAMTS5	0.222315	0.0543165	1	0.387468	grey		ADAMTS5	0.0395018	0.0129329	NA	NA	grey
ADAMTS6	0.114142	0.0707095	NA	NA	grey		ADAMTS6	0.219989	0.0401503	1	0.399426	grey		ADAMTS6	0.131593	0.113562	NA	NA	grey
ADAMTS7	0	0.0422471	NA	NA	grey		ADAMTS7	0	0	NA	NA	grey		ADAMTS7	0.021268	0.0182375	NA	NA	grey
ADAMTS8	0.036084	0.0100907	NA	NA	grey		ADAMTS8	0	0	NA	NA	grey		ADAMTS8	0.00724938	0.0129701	NA	NA	grey
ADAMTS9	0.083148	0.0485969	NA	NA	grey		ADAMTS9	0.070732	0.109366	NA	NA	grey		ADAMTS9	0.159233	0.0812093	NA	NA	grey
ADAMTS9-AS1	0	0.0333125	NA	NA	grey		ADAMTS9-AS1	0	0	NA	NA	grey		ADAMTS9-AS1	0.0138275	0.00372039	NA	NA	grey
ADAMTS9-AS2	0.00631779	0.0158774	NA	NA	grey		ADAMTS9-AS2	0	0.0168119	NA	NA	grey		ADAMTS9-AS2	0.0150211	0.0354782	NA	NA	grey
ADAMTSL1	0.0194875	0.0227175	NA	NA	grey		ADAMTSL1	0	0	NA	NA	grey		ADAMTSL1	0.0729289	0.0288788	NA	NA	grey
ADAMTSL2	0.0200855	0.0649963	NA	NA	grey		ADAMTSL2	0	0.0168119	NA	NA	grey		ADAMTSL2	0.0298949	0.0420503	NA	NA	grey
ADAMTSL3	0.143285	0.300841	1	-0.542091	grey		ADAMTSL3	0.340292	0.20464	1	0.434204	grey		ADAMTSL3	0.152021	0.132397	NA	NA	grey
ADAMTSL4	0.178724	0.159871	NA	NA	grey		ADAMTSL4	0.424088	0.191705	1	0.387967	grey		ADAMTSL4	0.797463	0.487978	1.87415e-08	0.555071	grey
ADAMTSL5	0.442597	0.35935	NA	NA	grey		ADAMTSL5	0.60537	0.56488	NA	NA	grey		ADAMTSL5	0.250554	0.249008	NA	NA	grey
ADAP1	0.144117	0.111279	NA	NA	grey		ADAP1	0	0	NA	NA	grey		ADAP1	0.0794013	0.0561957	NA	NA	grey
ADAP2	0.129955	0.0770015	NA	NA	grey		ADAP2	0.174399	0.0887344	NA	NA	grey		ADAP2	0.1792	0.179489	NA	NA	grey
ADAR	1.46485	1.42838	NA	NA	grey		ADAR	2.52154	2.32444	1	0.25101	grey		ADAR	1.64032	1.40144	0.918617	0.319808	grey
ADARB1	0.375786	0.41244	NA	NA	grey		ADARB1	0.480637	0.11325	1	1.06385	grey		ADARB1	0.4657	0.388223	NA	NA	grey
ADARB2	0.0163939	0.0106752	NA	NA	grey		ADARB2	0	0.0249314	NA	NA	grey		ADARB2	0.0133982	0.00155486	NA	NA	grey
ADAT1	0.451649	0.498971	NA	NA	grey		ADAT1	0.891897	0.651471	1	0.542139	grey		ADAT1	0.700319	0.633722	NA	NA	grey
ADAT2	0.452195	0.466901	NA	NA	grey		ADAT2	0.419474	0.283074	NA	NA	grey		ADAT2	0.67481	0.622606	NA	NA	grey
ADAT3	0.0383709	0.0476065	NA	NA	grey		ADAT3	0.18931	0.0636334	NA	NA	grey		ADAT3	0.0414269	0.0429292	NA	NA	grey
ADCK1	0.818142	0.85029	NA	NA	grey		ADCK1	0.868699	0.599131	1	0.29763	grey		ADCK1	1.10072	1.15865	NA	NA	grey
ADCK2	0.894973	1.34806	1	-0.700677	grey		ADCK2	0.38104	0.822937	1	-1.06801	grey		ADCK2	1.00167	1.2343	1	-0.540549	grey
ADCK3	1.02698	1.21251	1	-0.340627	grey		ADCK3	0.844738	1.56101	1	-0.947859	grey		ADCK3	1.11415	1.20128	NA	NA	grey
ADCK4	0.69732	0.587807	NA	NA	grey		ADCK4	0.750231	0.658371	NA	NA	grey		ADCK4	0.642117	0.574887	NA	NA	grey
ADCK5	0.533666	0.496138	NA	NA	grey		ADCK5	1.00132	0.379275	1	1.01367	grey		ADCK5	0.594993	0.48164	NA	NA	grey
ADCY1	0.0131322	0.0230084	NA	NA	grey		ADCY1	0	0	NA	NA	grey		ADCY1	0.0159298	0.0111421	NA	NA	grey
ADCY10	0.153865	0.125661	NA	NA	grey		ADCY10	0.95164	0.195321	1	1.39473	grey		ADCY10	0.155848	0.181086	NA	NA	grey
ADCY2	0	0.022149	NA	NA	grey		ADCY2	0	0	NA	NA	grey		ADCY2	0.0189078	0.00865879	NA	NA	grey
ADCY3	0.140988	0.187486	NA	NA	grey		ADCY3	0.0347733	0.0410061	NA	NA	grey		ADCY3	0.143528	0.110998	NA	NA	grey
ADCY4	0	0	NA	NA	grey		ADCY4	0	0.0233377	NA	NA	grey		ADCY4	0.00282482	0.00319569	NA	NA	grey
ADCY5	0.0809431	0.100522	NA	NA	grey		ADCY5	0	0	NA	NA	grey		ADCY5	0.151043	0.106617	NA	NA	grey
ADCY6	0.0380892	0.0291166	NA	NA	grey		ADCY6	0	0	NA	NA	grey		ADCY6	0.010083	0.00937748	NA	NA	grey
ADCY7	0.0206531	0.0170926	NA	NA	grey		ADCY7	0	0	NA	NA	grey		ADCY7	0.026594	0.00944158	NA	NA	grey
ADCY8	0.0146355	0	NA	NA	grey		ADCY8	0	0	NA	NA	grey		ADCY8	0.00326782	0.00285801	NA	NA	grey
ADCY9	0.192493	0.111925	NA	NA	grey		ADCY9	0.0459211	0.331021	1	-0.848793	grey		ADCY9	0.400303	0.18129	9.09867e-05	0.911055	grey
ADCYAP1	0.00615383	0.00876908	NA	NA	grey		ADCYAP1	0	0	NA	NA	grey		ADCYAP1	0.011559	0.00315937	NA	NA	grey
ADCYAP1R1	0	0.00544604	NA	NA	grey		ADCYAP1R1	0.04855	0	NA	NA	grey		ADCYAP1R1	0.00451851	0.00215921	NA	NA	grey
ADD1	1.72482	1.62708	NA	NA	grey		ADD1	2.83828	2.183	1	0.712659	grey		ADD1	1.961	1.62998	2.26774e-06	0.41966	grey
ADD2	0.293213	0.283257	NA	NA	grey		ADD2	0.0531011	0.0710631	NA	NA	grey		ADD2	0.0921654	0.0901995	NA	NA	grey
ADD3	1.3934	1.11687	1	0.263639	grey		ADD3	3.65672	3.38917	NA	NA	grey		ADD3	1.67239	1.50544	1	0.286908	grey
ADGB	0.00840579	0.014835	NA	NA	grey		ADGB	0	0.039289	NA	NA	grey		ADGB	0.016835	0.00670842	NA	NA	grey
ADGRA1	0.00382847	0.0231198	NA	NA	grey		ADGRA1	0	0	NA	NA	grey		ADGRA1	0.00248647	0	NA	NA	grey
ADGRA1-AS1	0.0459864	0	NA	NA	grey		ADGRA1-AS1	0	0	NA	NA	grey		ADGRA1-AS1	0.00296922	0.00194808	NA	NA	grey
ADGRA2	0	0	NA	NA	grey		ADGRA2	0	0	NA	NA	grey		ADGRA2	0.00131867	0.00461116	NA	NA	grey
ADGRA3	0.43814	0.470903	NA	NA	grey		ADGRA3	0.61645	1.09397	1	-1.07771	grey		ADGRA3	0.481413	0.331069	NA	NA	grey
ADGRB1	0.0414769	0.0153361	NA	NA	grey		ADGRB1	0	0	NA	NA	grey		ADGRB1	0.0121718	0.0104148	NA	NA	grey
ADGRB2	0.0155721	0.0158449	NA	NA	grey		ADGRB2	0	0	NA	NA	grey		ADGRB2	0.0163816	0.0100501	NA	NA	grey
ADGRB3	0	0	NA	NA	grey		ADGRB3	0	0	NA	NA	grey		ADGRB3	0.00462735	0.00779688	NA	NA	grey
ADGRD1	0.401162	0.189148	1	0.521004	grey		ADGRD1	0.0848828	0.153132	NA	NA	grey		ADGRD1	0.216955	0.163527	NA	NA	grey
ADGRD2	0	0	NA	NA	grey		ADGRD2	0	0	NA	NA	grey		ADGRD2	0.000277946	0.00363279	NA	NA	grey
ADGRE1	0.113008	0.0796132	NA	NA	grey		ADGRE1	0.0238466	0.0204139	NA	NA	grey		ADGRE1	0.072773	0.0672703	NA	NA	grey
ADGRE2	0.0277525	0.0209489	NA	NA	grey		ADGRE2	0	0.01537	NA	NA	grey		ADGRE2	0.0921841	0.0871391	NA	NA	grey
ADGRE3	0.04098	0.00911811	NA	NA	grey		ADGRE3	0	0	NA	NA	grey		ADGRE3	0.00603069	0.0131952	NA	NA	grey
ADGRE5	0.197621	0.335256	1	-0.273744	grey		ADGRE5	0.0310111	0.18528	1	-0.402489	grey		ADGRE5	0.527285	0.475037	NA	NA	grey
ADGRF1	0.00810224	0.011578	NA	NA	grey		ADGRF1	0	0	NA	NA	grey		ADGRF1	0.00518917	0.00760317	NA	NA	grey
ADGRF2	0	0	NA	NA	grey		ADGRF2	0.0949007	0.15541	NA	NA	grey		ADGRF2	0.000921945	0.00405167	NA	NA	grey
ADGRF3	0.018203	0.00981541	NA	NA	grey		ADGRF3	0	0	NA	NA	grey		ADGRF3	0.0114253	0.0231871	NA	NA	grey
ADGRF4	0.0169011	0.0034752	NA	NA	grey		ADGRF4	0.23676	0.0233377	NA	NA	grey		ADGRF4	0.00736554	0.0168756	NA	NA	grey
ADGRF5	0.0303028	0.0178729	NA	NA	grey		ADGRF5	0	0	NA	NA	grey		ADGRF5	0.0157862	0.0120947	NA	NA	grey
ADGRG1	0.0396354	0.062575	NA	NA	grey		ADGRG1	0.0238466	0.134197	NA	NA	grey		ADGRG1	0.211727	0.183522	NA	NA	grey
ADGRG2	0.0957872	0.0215164	NA	NA	grey		ADGRG2	0	0.0818374	NA	NA	grey		ADGRG2	0.0432907	0.0223876	NA	NA	grey
ADGRG3	0.0148903	0	NA	NA	grey		ADGRG3	0	0.0210155	NA	NA	grey		ADGRG3	0.00899146	0.0102324	NA	NA	grey
ADGRG4	0.00631779	0.00300812	NA	NA	grey		ADGRG4	0	0.050253	NA	NA	grey		ADGRG4	0.00338945	0.00246495	NA	NA	grey
ADGRG5	0.0115841	0.0573276	NA	NA	grey		ADGRG5	0	0.0605002	NA	NA	grey		ADGRG5	0.0720222	0.0716783	NA	NA	grey
ADGRG6	0.0916837	0.130289	NA	NA	grey		ADGRG6	0.652511	0.354367	1	0.816773	grey		ADGRG6	0.510284	0.412577	NA	NA	grey
ADGRG7	0	0.00314258	NA	NA	grey		ADGRG7	0	0	NA	NA	grey		ADGRG7	0.00221763	0	NA	NA	grey
ADGRL1	0.572836	0.80271	1	-0.459392	grey		ADGRL1	0.460268	0.495705	NA	NA	grey		ADGRL1	0.444717	0.457675	NA	NA	grey
ADGRL2	0.229531	0.28884	NA	NA	grey		ADGRL2	0.49633	0.287859	1	0.535664	grey		ADGRL2	0.921824	0.662948	0.000664709	0.344771	grey
ADGRL3	0.160961	0.1038	NA	NA	grey		ADGRL3	0	0.143353	NA	NA	grey		ADGRL3	0.138766	0.153694	NA	NA	grey
ADGRL4	0	0.0221114	NA	NA	grey		ADGRL4	0	0	NA	NA	grey		ADGRL4	0.00283796	0.00954108	NA	NA	grey
ADGRV1	0.249236	0.159112	NA	NA	grey		ADGRV1	0.259872	0.0661456	1	0.447871	grey		ADGRV1	0.1505	0.0966131	NA	NA	grey
ADH1B	0	0.00613201	NA	NA	grey		ADH1B	0	0	NA	NA	grey		ADH1B	0	0.00380032	NA	NA	grey
ADH1C	0	0	NA	NA	grey		ADH1C	0	0.0249314	NA	NA	grey		ADH1C	0.000535318	0.00510411	NA	NA	grey
ADH4	0.00266291	0.00290616	NA	NA	grey		ADH4	0	0	NA	NA	grey		ADH4	0.00364522	0	NA	NA	grey
ADH5	2.56271	2.41643	NA	NA	grey		ADH5	2.40103	2.36836	NA	NA	grey		ADH5	2.59698	2.54748	NA	NA	grey
ADH6	0.00362286	0.00940674	NA	NA	grey		ADH6	0	0	NA	NA	grey		ADH6	0.0112598	0.0054214	NA	NA	grey
ADH7	0.00990867	0.0119442	NA	NA	grey		ADH7	0	0	NA	NA	grey		ADH7	0.00245528	0.0103072	NA	NA	grey
ADHFE1	0.0408853	0.00683441	NA	NA	grey		ADHFE1	0	0	NA	NA	grey		ADHFE1	0.00924729	0.0117344	NA	NA	grey
ADI1	2.76753	3.06549	NA	NA	grey		ADI1	2.12465	2.45043	1	-0.452613	grey		ADI1	3.1545	3.23823	NA	NA	grey
ADIG	0	0.00394414	NA	NA	grey		ADIG	0	0	NA	NA	grey		ADIG	0.00235273	0.00102418	NA	NA	grey
ADIPOQ	0	0.00314258	NA	NA	grey		ADIPOQ	0	0	NA	NA	grey		ADIPOQ	0.0032929	0.0060057	NA	NA	grey
ADIPOQ-AS1	0	0.0123458	NA	NA	grey		ADIPOQ-AS1	0	0	NA	NA	grey		ADIPOQ-AS1	0.0133426	0.0113157	NA	NA	grey
ADIPOR1	2.07911	2.15916	NA	NA	grey		ADIPOR1	2.17412	2.3309	NA	NA	grey		ADIPOR1	2.09812	2.01398	NA	NA	grey
ADIPOR2	1.40072	1.6169	1	-0.334406	grey		ADIPOR2	2.44772	1.61923	1	0.960312	grey		ADIPOR2	1.75757	1.57732	NA	NA	grey
ADIRF	0.00749864	0.0214087	NA	NA	grey		ADIRF	0	0	NA	NA	grey		ADIRF	0.0435417	0.0219056	NA	NA	grey
ADK	1.12608	0.906822	1	0.338618	grey		ADK	1.23619	2.04987	1	-1.11936	grey		ADK	2.46678	2.05435	2.23194e-08	0.386218	grey
ADM	1.60224	1.21226	1	1.07866	grey		ADM	2.37623	3.42267	1	-0.512515	grey		ADM	2.4389	2.19644	NA	NA	grey
ADM2	0.0442671	0.0413187	NA	NA	grey		ADM2	0.0466173	0.217023	1	-0.784959	grey		ADM2	0.0913165	0.107333	NA	NA	grey
ADM5	0.0186023	0.0218758	NA	NA	grey		ADM5	0	0	NA	NA	grey		ADM5	0.031274	0.0146794	NA	NA	grey
ADNP	1.27378	1.34873	1	-0.265758	grey		ADNP	2.0553	1.84411	NA	NA	grey		ADNP	1.47223	1.18066	0.00020372	0.35182	grey
ADNP-AS1	0.0507106	0.0898514	NA	NA	grey		ADNP-AS1	0	0.0865718	NA	NA	grey		ADNP-AS1	0.0405842	0.0455663	NA	NA	grey
ADNP2	0.824299	0.867916	NA	NA	grey		ADNP2	1.25989	0.63756	1	1.40854	grey		ADNP2	0.81652	0.65857	1	0.287011	grey
ADO	0.43497	0.509154	1	-0.317569	grey		ADO	0.720706	0.847917	1	-0.496958	grey		ADO	0.581937	0.445979	NA	NA	grey
ADORA1	0	0.0125366	NA	NA	grey		ADORA1	0	0	NA	NA	grey		ADORA1	0.00389168	0.00161142	NA	NA	grey
ADORA2A	0	0	NA	NA	grey		ADORA2A	0	0	NA	NA	grey		ADORA2A	0.000217509	0.000407334	NA	NA	grey
ADORA2A-AS1	0.0268426	0.00726534	NA	NA	grey		ADORA2A-AS1	0	0	NA	NA	grey		ADORA2A-AS1	0.0105689	0.0209999	NA	NA	grey
ADORA2B	0.833084	1.04816	1	-0.31371	grey		ADORA2B	0.383584	0.588302	1	-0.349679	grey		ADORA2B	0.3301	0.380512	NA	NA	grey
ADORA3	0.0842186	0.0996004	NA	NA	grey		ADORA3	0.024091	0.0993676	NA	NA	grey		ADORA3	0.020361	0.049576	NA	NA	grey
ADPGK	1.88977	2.08525	1	-0.328268	grey		ADPGK	2.22427	2.04942	NA	NA	grey		ADPGK	2.26698	2.08427	1	0.279001	grey
ADPGK-AS1	0.0173914	0.00391363	NA	NA	grey		ADPGK-AS1	0	0	NA	NA	grey		ADPGK-AS1	0.00623512	0.00648542	NA	NA	grey
ADPRH	0.00774843	0.0143873	NA	NA	grey		ADPRH	0	0	NA	NA	grey		ADPRH	0.0085723	0.0113011	NA	NA	grey
ADPRHL1	0.147181	0.0959235	NA	NA	grey		ADPRHL1	0	0.166422	NA	NA	grey		ADPRHL1	0.0750107	0.0980789	NA	NA	grey
ADPRHL2	1.80268	1.66434	1	0.301481	grey		ADPRHL2	1.24879	1.45572	NA	NA	grey		ADPRHL2	1.62681	1.56738	NA	NA	grey
ADPRM	0.511399	0.397136	1	0.33554	grey		ADPRM	0.448858	0.258497	1	0.403102	grey		ADPRM	0.527299	0.485858	NA	NA	grey
ADRA1A	0	0.0227747	NA	NA	grey		ADRA1A	0	0	NA	NA	grey		ADRA1A	0.00269253	0.00357505	NA	NA	grey
ADRA1B	0	0	NA	NA	grey		ADRA1B	0	0	NA	NA	grey		ADRA1B	0.00298046	0.000520234	NA	NA	grey
ADRA1D	0	0	NA	NA	grey		ADRA1D	0	0	NA	NA	grey		ADRA1D	0.00870386	0.00393066	NA	NA	grey
ADRA2A	0.0465553	0	NA	NA	grey		ADRA2A	0	0	NA	NA	grey		ADRA2A	0.0009895	0	NA	NA	grey
ADRA2B	0.0590117	0.0113496	NA	NA	grey		ADRA2B	0	0	NA	NA	grey		ADRA2B	0.0320811	0.00866347	NA	NA	grey
ADRA2C	0.104158	0.145477	NA	NA	grey		ADRA2C	0	0.048098	NA	NA	grey		ADRA2C	0.0209484	0.0196372	NA	NA	grey
ADRB1	0	0	NA	NA	grey		ADRB1	0	0	NA	NA	grey		ADRB1	0.000822423	0	NA	NA	grey
ADRB2	0.0128438	0.00544604	NA	NA	grey		ADRB2	0	0	NA	NA	grey		ADRB2	0.008312	0.00562562	NA	NA	grey
ADRB3	0.0292526	0	NA	NA	grey		ADRB3	0	0	NA	NA	grey		ADRB3	0.0022582	0.0148331	NA	NA	grey
ADRBK1	1.04953	0.970856	NA	NA	grey		ADRBK1	1.58738	1.54485	NA	NA	grey		ADRBK1	1.23968	1.00658	0.179003	0.330842	grey
ADRBK2	0.434027	0.419804	NA	NA	grey		ADRBK2	0.966828	0.550245	1	0.53605	grey		ADRBK2	0.535778	0.515517	NA	NA	grey
ADRM1	3.06343	3.02345	NA	NA	grey		ADRM1	2.88423	2.85051	NA	NA	grey		ADRM1	3.07953	3.16004	NA	NA	grey
ADSL	1.34806	1.4482	NA	NA	grey		ADSL	1.19527	1.86809	1	-0.954472	grey		ADSL	1.56859	1.52947	NA	NA	grey
ADSS	1.32915	1.40242	NA	NA	grey		ADSS	1.81238	1.28891	1	0.693736	grey		ADSS	1.47389	1.33681	NA	NA	grey
ADSSL1	0.00816338	0.0108322	NA	NA	grey		ADSSL1	0	0	NA	NA	grey		ADSSL1	0.0285276	0.0166259	NA	NA	grey
ADTRP	1.02813	1.20456	1	-0.266096	grey		ADTRP	1.34879	1.13746	NA	NA	grey		ADTRP	1.44125	1.62783	1	-0.270333	grey
AE000662.93	0	0	NA	NA	grey		AE000662.93	0	0	NA	NA	grey		AE000662.93	0.00356188	0.00270307	NA	NA	grey
AEBP1	0.138355	0.167536	NA	NA	grey		AEBP1	0.0852763	0.214414	NA	NA	grey		AEBP1	0.0262533	0.0456089	NA	NA	grey
AEBP2	1.23732	1.18396	NA	NA	grey		AEBP2	1.17632	1.23859	NA	NA	grey		AEBP2	1.47437	1.30761	NA	NA	grey
AEN	2.33781	2.58475	NA	NA	grey		AEN	1.85764	2.03891	NA	NA	grey		AEN	2.37736	2.4167	NA	NA	grey
AES	0.161967	0.206769	NA	NA	grey		AES	0.056027	0.110713	NA	NA	grey		AES	0.0799859	0.120567	NA	NA	grey
AF001548.5	0.0240655	0.0134421	NA	NA	grey		AF001548.5	0	0	NA	NA	grey		AF001548.5	0.00248706	0.00449875	NA	NA	grey
AF003625.3	0.026054	0.0825972	NA	NA	grey		AF003625.3	0	0	NA	NA	grey		AF003625.3	0.00355563	0.00909627	NA	NA	grey
AF038458.5	0.0150384	0	NA	NA	grey		AF038458.5	0	0	NA	NA	grey		AF038458.5	0.00288792	0.00155486	NA	NA	grey
AF064858.11	0	0	NA	NA	grey		AF064858.11	0	0.01537	NA	NA	grey		AF064858.11	0	0.0112917	NA	NA	grey
AF064858.6	0.0260709	0	NA	NA	grey		AF064858.6	0	0	NA	NA	grey		AF064858.6	0.0518921	0.0246638	NA	NA	grey
AF064858.8	0	0.0040415	NA	NA	grey		AF064858.8	0	0	NA	NA	grey		AF064858.8	0.00174802	0.00232521	NA	NA	grey
AF121898.3	0	0.0127641	NA	NA	grey		AF121898.3	0	0	NA	NA	grey		AF121898.3	0.011817	0.0189985	NA	NA	grey
AF127577.8	0.0276825	0.0141133	NA	NA	grey		AF127577.8	0	0	NA	NA	grey		AF127577.8	0.0116181	0.0104998	NA	NA	grey
AF127936.7	0	0	NA	NA	grey		AF127936.7	0	0	NA	NA	grey		AF127936.7	0.00552206	0.0051338	NA	NA	grey
AF127936.9	0.0032287	0	NA	NA	grey		AF127936.9	0	0	NA	NA	grey		AF127936.9	0.00135168	0.00208745	NA	NA	grey
AF131215.6	0	0	NA	NA	grey		AF131215.6	0	0	NA	NA	grey		AF131215.6	0.000714354	0.00742796	NA	NA	grey
AF131215.8	0	0.00568803	NA	NA	grey		AF131215.8	0	0	NA	NA	grey		AF131215.8	0.00574703	0.00829942	NA	NA	grey
AF131216.1	0.0246709	0.0593812	NA	NA	grey		AF131216.1	0	0.0410061	NA	NA	grey		AF131216.1	0.0184426	0.0145133	NA	NA	grey
AF131216.5	0.198672	0.263629	NA	NA	grey		AF131216.5	0.179223	0	1	0.363471	grey		AF131216.5	0.109044	0.088445	NA	NA	grey
AF131216.6	0.0502558	0.0155971	NA	NA	grey		AF131216.6	0.240458	0.12833	NA	NA	grey		AF131216.6	0.0165436	0.0190399	NA	NA	grey
AF131217.1	0.0150384	0.0145641	NA	NA	grey		AF131217.1	0	0	NA	NA	grey		AF131217.1	0.00683493	0.00149856	NA	NA	grey
AF146191.4	0.0145781	0.0167789	NA	NA	grey		AF146191.4	0	0.0571143	NA	NA	grey		AF146191.4	0.00757573	0.00320552	NA	NA	grey
AF165138.7	0	0.0108943	NA	NA	grey		AF165138.7	0	0	NA	NA	grey		AF165138.7	0.000625879	0.000461655	NA	NA	grey
AF186192.1	0	0.0313437	NA	NA	grey		AF186192.1	0	0	NA	NA	grey		AF186192.1	0.00805914	0.003769	NA	NA	grey
AF186192.6	0.071026	0.0276741	NA	NA	grey		AF186192.6	0	0	NA	NA	grey		AF186192.6	0.0153763	0.011333	NA	NA	grey
AF196972.9	0.0150384	0.00708092	NA	NA	grey		AF196972.9	0	0	NA	NA	grey		AF196972.9	0.00454752	0.0194308	NA	NA	grey
AF230666.2	0.0175698	0	NA	NA	grey		AF230666.2	0.0395092	0	NA	NA	grey		AF230666.2	0.0208714	0.007115	NA	NA	grey
AF240627.2	0	0.0052916	NA	NA	grey		AF240627.2	0	0	NA	NA	grey		AF240627.2	0.0122633	0.00728946	NA	NA	grey
AFAP1	0.515123	0.46461	NA	NA	grey		AFAP1	0.568602	0.320648	1	0.483629	grey		AFAP1	0.864811	0.498871	1.77442e-14	0.606821	grey
AFAP1-AS1	0.260914	0.113867	1	0.535927	grey		AFAP1-AS1	0.213816	0.19583	NA	NA	grey		AFAP1-AS1	0.418639	0.157237	9.77295e-12	0.797704	grey
AFAP1L1	0.381869	0.157538	1	0.456395	grey		AFAP1L1	0.0852763	0.0857668	NA	NA	grey		AFAP1L1	0.244135	0.165145	NA	NA	grey
AFAP1L2	0.0233153	0.0332434	NA	NA	grey		AFAP1L2	0	0.0925539	NA	NA	grey		AFAP1L2	0.0598844	0.0348668	NA	NA	grey
AFF1	1.71564	1.55643	NA	NA	grey		AFF1	2.37759	1.2607	1	1.30948	grey		AFF1	1.43261	1.25864	1	0.307544	grey
AFF2	0.0736238	0.0865956	NA	NA	grey		AFF2	0.471599	0.0925539	1	0.66025	grey		AFF2	0.0316953	0.0361422	NA	NA	grey
AFF3	0.116799	0.0820172	NA	NA	grey		AFF3	0.0220745	0	NA	NA	grey		AFF3	0.061292	0.0320091	NA	NA	grey
AFF4	1.49555	1.42197	NA	NA	grey		AFF4	2.51196	1.64606	1	0.876246	grey		AFF4	2.18472	1.70536	1.43388e-15	0.515918	grey
AFG3L2	2.07602	2.30914	NA	NA	grey		AFG3L2	2.26733	2.31163	1	-0.478575	grey		AFG3L2	2.02138	2.03673	NA	NA	grey
AFM	0	0.00726534	NA	NA	grey		AFM	0	0	NA	NA	grey		AFM	0	0.00407506	NA	NA	grey
AFMID	0.865961	0.68763	NA	NA	grey		AFMID	0.358799	0.869763	1	-1.12267	grey		AFMID	0.796874	0.841634	NA	NA	grey
AFTPH	0.839885	0.773755	NA	NA	grey		AFTPH	0.916324	0.376532	1	1.12678	grey		AFTPH	0.503978	0.438522	NA	NA	grey
AGA	0.547871	0.471823	NA	NA	grey		AGA	0.918509	0.42212	1	0.726047	grey		AGA	0.645757	0.479725	0.359299	0.29289	grey
AGAP1	0.653966	0.64944	NA	NA	grey		AGAP1	1.37397	0.670686	1	1.03786	grey		AGAP1	0.826627	0.590229	0.000694389	0.276735	grey
AGAP14P	0	0	NA	NA	grey		AGAP14P	0	0	NA	NA	grey		AGAP14P	0.00611868	0.00609288	NA	NA	grey
AGAP2	0	0	NA	NA	grey		AGAP2	0	0	NA	NA	grey		AGAP2	0.00487531	0.00389491	NA	NA	grey
AGAP2-AS1	0.00679533	0.0103316	NA	NA	grey		AGAP2-AS1	0	0.0583409	NA	NA	grey		AGAP2-AS1	0.00321352	0.00331615	NA	NA	grey
AGAP3	0.66567	0.603426	NA	NA	grey		AGAP3	1.32958	1.08413	1	0.388028	grey		AGAP3	1.24169	0.952633	0.000231853	0.347925	grey
AGAP4	0.0478564	0.0891519	NA	NA	grey		AGAP4	0.0310111	0.113438	NA	NA	grey		AGAP4	0.108634	0.0692849	NA	NA	grey
AGAP5	0.119081	0.119273	NA	NA	grey		AGAP5	0.152681	0.061942	NA	NA	grey		AGAP5	0.133864	0.141923	NA	NA	grey
AGAP6	0.525931	0.546226	NA	NA	grey		AGAP6	1.12093	0.523743	1	1.1181	grey		AGAP6	0.714811	0.583884	NA	NA	grey
AGAP9	0.0849852	0.0964557	NA	NA	grey		AGAP9	0.285596	0.0905945	1	0.40149	grey		AGAP9	0.221169	0.157696	NA	NA	grey
AGBL1-AS1	0	0	NA	NA	grey		AGBL1-AS1	0	0	NA	NA	grey		AGBL1-AS1	0.00101959	0	NA	NA	grey
AGBL2	0.0228476	0.032523	NA	NA	grey		AGBL2	0	0	NA	NA	grey		AGBL2	0.00472351	0.0119232	NA	NA	grey
AGBL3	0.025764	0.0656664	NA	NA	grey		AGBL3	0.0253166	0.178831	NA	NA	grey		AGBL3	0.0555542	0.0634302	NA	NA	grey
AGBL4	0	0.0191562	NA	NA	grey		AGBL4	0	0	NA	NA	grey		AGBL4	0.0201182	0.0136657	NA	NA	grey
AGBL5	0.162684	0.218864	NA	NA	grey		AGBL5	0.341278	0.327473	NA	NA	grey		AGBL5	0.218898	0.181746	NA	NA	grey
AGBL5-AS1	0	0	NA	NA	grey		AGBL5-AS1	0	0	NA	NA	grey		AGBL5-AS1	0.00383722	0.0010362	NA	NA	grey
AGER	0.706878	0.299227	1	0.745759	grey		AGER	0.471165	0.30435	1	0.309034	grey		AGER	1.13026	0.748355	7.25958e-08	0.568869	grey
AGFG1	1.24984	1.49013	1	-0.405591	grey		AGFG1	2.42146	1.51164	1	0.860404	grey		AGFG1	1.44964	1.37054	NA	NA	grey
AGFG2	0.136627	0.219838	NA	NA	grey		AGFG2	0	0.326858	1	-0.826315	grey		AGFG2	0.0997851	0.061934	NA	NA	grey
AGGF1	1.69971	1.62973	NA	NA	grey		AGGF1	1.8009	1.69177	1	0.325056	grey		AGGF1	1.16201	1.24499	NA	NA	grey
AGK	1.08993	0.836895	1	0.317226	grey		AGK	0.960028	1.00982	NA	NA	grey		AGK	1.19053	0.904701	9.38673e-07	0.445541	grey
AGL	3.30511	3.41788	NA	NA	grey		AGL	3.7141	3.13273	1	0.684105	grey		AGL	2.83516	2.66012	NA	NA	grey
AGMAT	0.0629712	0.0130808	NA	NA	grey		AGMAT	0	0	NA	NA	grey		AGMAT	0.0437492	0.0281707	NA	NA	grey
AGMO	0.0898157	0.0414561	NA	NA	grey		AGMO	0	0	NA	NA	grey		AGMO	0.0729943	0.0393422	NA	NA	grey
AGO1	0.864402	0.845983	NA	NA	grey		AGO1	0.680823	0.740434	NA	NA	grey		AGO1	0.585088	0.52245	NA	NA	grey
AGO2	1.43959	1.45721	NA	NA	grey		AGO2	2.3957	1.52152	1	1.12818	grey		AGO2	2.10614	1.7031	1.01618e-07	0.545238	grey
AGO3	0.61128	0.600742	NA	NA	grey		AGO3	0.726622	0.772137	NA	NA	grey		AGO3	0.613365	0.56994	NA	NA	grey
AGO4	0.106339	0.169402	NA	NA	grey		AGO4	0.192372	0.212938	1	-0.29123	grey		AGO4	0.111646	0.0940469	NA	NA	grey
AGPAT1	0.0654878	0.0821502	NA	NA	grey		AGPAT1	0.0801743	0.239336	1	-0.352122	grey		AGPAT1	0.131479	0.131081	NA	NA	grey
AGPAT2	2.60547	2.56563	1	0.368782	grey		AGPAT2	2.76993	3.01275	NA	NA	grey		AGPAT2	2.18711	2.20304	NA	NA	grey
AGPAT3	0.302222	0.549458	1	-0.695979	grey		AGPAT3	0.309263	0.194042	NA	NA	grey		AGPAT3	0.493582	0.347957	0.463057	0.267842	grey
AGPAT4	0.161723	0.145704	NA	NA	grey		AGPAT4	0.45894	0.289742	NA	NA	grey		AGPAT4	0.170872	0.0912718	NA	NA	grey
AGPAT5	0.742463	0.870518	NA	NA	grey		AGPAT5	1.75777	1.9542	NA	NA	grey		AGPAT5	1.73684	1.64585	NA	NA	grey
AGPS	0.768804	0.905177	1	-0.314181	grey		AGPS	1.36381	1.34207	1	0.271164	grey		AGPS	1.10045	1.01883	NA	NA	grey
AGR2	0	0.071096	NA	NA	grey		AGR2	0.04855	0.234249	NA	NA	grey		AGR2	0.00214277	0.0617154	NA	NA	grey
AGR3	0.0178134	0.00274153	NA	NA	grey		AGR3	0	0	NA	NA	grey		AGR3	0.000960234	0.00728246	NA	NA	grey
AGRN	0.269748	0.21911	NA	NA	grey		AGRN	0.650152	0.19627	1	0.797698	grey		AGRN	0.608776	0.390398	6.30793e-06	0.371382	grey
AGT	0.0112206	0	NA	NA	grey		AGT	0	0	NA	NA	grey		AGT	0.00219641	0	NA	NA	grey
AGTPBP1	0.701844	0.732137	NA	NA	grey		AGTPBP1	0.609819	0.830105	NA	NA	grey		AGTPBP1	0.698664	0.630879	NA	NA	grey
AGTR1	0.0190807	0.0335374	NA	NA	grey		AGTR1	0	0	NA	NA	grey		AGTR1	0.0189092	0.0315853	NA	NA	grey
AGTRAP	1.61654	1.8821	1	-0.266558	grey		AGTRAP	1.95691	1.73333	NA	NA	grey		AGTRAP	1.47955	1.52721	NA	NA	grey
AGXT	0	0	NA	NA	grey		AGXT	0	0	NA	NA	grey		AGXT	0.00124841	0.00805658	NA	NA	grey
AGXT2	0.00990867	0.00444204	NA	NA	grey		AGXT2	0	0.0571143	NA	NA	grey		AGXT2	0.00103602	0	NA	NA	grey
AHCTF1	1.25794	1.44829	NA	NA	grey		AHCTF1	2.12387	1.24508	1	0.950384	grey		AHCTF1	1.46608	1.23345	0.888375	0.321288	grey
AHCY	3.04223	3.03477	NA	NA	grey		AHCY	3.06335	3.38799	1	-0.427958	grey		AHCY	3.13532	3.11299	NA	NA	grey
AHCYL1	1.44918	1.57916	1	-0.414493	grey		AHCYL1	2.66903	2.1849	1	0.402623	grey		AHCYL1	1.78329	1.64494	NA	NA	grey
AHCYL2	0.515187	0.474592	NA	NA	grey		AHCYL2	0.78799	0.484411	1	0.457193	grey		AHCYL2	0.216345	0.14617	NA	NA	grey
AHDC1	0.121984	0.158253	NA	NA	grey		AHDC1	0.183679	0.204599	NA	NA	grey		AHDC1	0.302353	0.216711	NA	NA	grey
AHI1	0.476551	0.615826	1	-0.343211	grey		AHI1	0.689956	0.459247	1	0.319857	grey		AHI1	0.675262	0.58171	NA	NA	grey
AHNAK	1.70847	1.58885	1	0.260266	grey		AHNAK	3.25174	2.40708	1	0.886481	grey		AHNAK	2.71576	2.30469	6.81643e-09	0.604125	grey
AHNAK2	0.0325206	0.0108943	NA	NA	grey		AHNAK2	0	0	NA	NA	grey		AHNAK2	0.0078676	0.00629118	NA	NA	grey
AHR	0.130892	0.143636	NA	NA	grey		AHR	0.109692	0.0710631	NA	NA	grey		AHR	0.104065	0.103913	NA	NA	grey
AHRR	0.175101	0.0664336	NA	NA	grey		AHRR	0.124292	0.319859	1	-0.456983	grey		AHRR	0.129206	0.0562672	NA	NA	grey
AHSA1	3.36274	3.17741	NA	NA	grey		AHSA1	3.18426	3.30369	NA	NA	grey		AHSA1	3.4238	3.25479	7.48669e-08	0.251134	grey
AHSA2	0.22143	0.23934	NA	NA	grey		AHSA2	0.417098	0.385753	NA	NA	grey		AHSA2	0.170938	0.150568	NA	NA	grey
AHSG	0	0.00843479	NA	NA	grey		AHSG	0	0	NA	NA	grey		AHSG	0.0068298	0.00542347	NA	NA	grey
AHSP	0.193042	0.197218	NA	NA	grey		AHSP	0.0607067	0.0571143	NA	NA	grey		AHSP	0.101204	0.113763	NA	NA	grey
AICDA	0.352077	0.198974	1	0.270186	grey		AICDA	0.498214	0.486918	NA	NA	grey		AICDA	0.0733354	0.0697926	NA	NA	grey
AIDA	0.391321	0.386967	NA	NA	grey		AIDA	1.47608	0.467439	1	1.53685	grey		AIDA	0.568859	0.427714	NA	NA	grey
AIF1	0.0102553	0.00314258	NA	NA	grey		AIF1	0.315467	0	NA	NA	grey		AIF1	0.0240089	0.00466505	NA	NA	grey
AIF1L	3.42173	3.28462	NA	NA	grey		AIF1L	3.42148	3.09129	1	0.371171	grey		AIF1L	3.51266	3.59878	NA	NA	grey
AIFM1	2.64295	2.19365	0.85208	0.521969	grey		AIFM1	2.57122	2.61869	NA	NA	grey		AIFM1	2.70539	2.36726	1.05591e-14	0.399552	grey
AIFM2	1.05562	1.06153	NA	NA	grey		AIFM2	0.407126	1.0199	1	-1.19	grey		AIFM2	0.490444	0.532263	NA	NA	grey
AIFM3	0.0221191	0.0223202	NA	NA	grey		AIFM3	0	0.039289	NA	NA	grey		AIFM3	0.00229122	0.00556166	NA	NA	grey
AIG1	0.0559073	0.125881	NA	NA	grey		AIG1	0	0.114283	NA	NA	grey		AIG1	0.0884043	0.0732291	NA	NA	grey
AIM1	0.218245	0.254347	NA	NA	grey		AIM1	0	0.0678403	NA	NA	grey		AIM1	0.141346	0.0796479	NA	NA	grey
AIM1L	0.613602	0.658281	NA	NA	grey		AIM1L	0.446073	0.691558	1	-0.536905	grey		AIM1L	1.59051	1.26317	5.31582e-06	0.355119	grey
AIM2	0	0	NA	NA	grey		AIM2	0	0	NA	NA	grey		AIM2	0.0155291	0.0199959	NA	NA	grey
AIMP1	2.97698	3.08025	NA	NA	grey		AIMP1	2.65004	2.99208	1	-0.50396	grey		AIMP1	3.04987	3.30106	1.55677e-10	-0.314351	grey
AIMP2	0.0788423	0.100044	NA	NA	grey		AIMP2	0.0310111	0.250313	1	-0.382752	grey		AIMP2	0.146394	0.138203	NA	NA	grey
AIP	1.2236	0.949434	1	0.340379	grey		AIP	1.24037	0.678465	1	0.867801	grey		AIP	0.688219	0.570484	NA	NA	grey
AIPL1	0.0121035	0.00267115	NA	NA	grey		AIPL1	0	0	NA	NA	grey		AIPL1	0.0070614	0.00474777	NA	NA	grey
AIRE	0.304567	0.532163	1	-0.389081	grey		AIRE	0.0706245	0.0942088	NA	NA	grey		AIRE	0.262012	0.326818	NA	NA	grey
AIRN	0.00310856	0	NA	NA	grey		AIRN	0	0	NA	NA	grey		AIRN	0.00898729	0.010627	NA	NA	grey
AJ003147.9	0.00666087	0	NA	NA	grey		AJ003147.9	0	0	NA	NA	grey		AJ003147.9	0.00753758	0.000291161	NA	NA	grey
AJ006995.3	0	0	NA	NA	grey		AJ006995.3	0	0	NA	NA	grey		AJ006995.3	0	0.00165523	NA	NA	grey
AJ006998.2	0	0.00827143	NA	NA	grey		AJ006998.2	0	0	NA	NA	grey		AJ006998.2	0.00336189	0.00286796	NA	NA	grey
AJ009632.3	0	0	NA	NA	grey		AJ009632.3	0	0	NA	NA	grey		AJ009632.3	0.0005668	0.00263388	NA	NA	grey
AJ011932.1	0.0370709	0.041306	NA	NA	grey		AJ011932.1	0.0604271	0	NA	NA	grey		AJ011932.1	0.0419372	0.025425	NA	NA	grey
AJ239322.1	0.00674286	0.0305619	NA	NA	grey		AJ239322.1	0	0	NA	NA	grey		AJ239322.1	0.00596662	0.00123746	NA	NA	grey
AJAP1	0.0153857	0.0345475	NA	NA	grey		AJAP1	0.102624	0.0168119	NA	NA	grey		AJAP1	0.0565421	0.0450193	NA	NA	grey
AJUBA	0.431664	0.326821	NA	NA	grey		AJUBA	0.345512	0.421765	1	-0.286632	grey		AJUBA	0.868757	0.610963	9.25506e-06	0.345521	grey
AK1	0.600964	0.891728	1	-0.504547	grey		AK1	0.616752	0.577983	1	-0.392355	grey		AK1	0.889809	0.949519	NA	NA	grey
AK2	3.42602	3.42847	NA	NA	grey		AK2	3.19948	3.43813	1	-0.330941	grey		AK2	3.43107	3.48467	NA	NA	grey
AK3	0.339029	0.154297	1	0.595939	grey		AK3	0.165485	0.254741	1	-0.268074	grey		AK3	0.367627	0.293559	NA	NA	grey
AK4	4.07162	4.15969	NA	NA	grey		AK4	4.11496	3.82546	1	0.346152	grey		AK4	3.66097	3.71235	NA	NA	grey
AK5	1.08205	0.909112	1	0.356733	grey		AK5	0.577553	0.55062	NA	NA	grey		AK5	0.537821	0.398725	1	0.432675	grey
AK6	2.76364	2.81801	NA	NA	grey		AK6	2.6895	2.84713	1	-0.256605	grey		AK6	2.71463	2.90233	0.0139898	-0.265281	grey
AK7	0.130788	0.138937	NA	NA	grey		AK7	0.0814182	0.0233377	NA	NA	grey		AK7	0.203375	0.218376	NA	NA	grey
AK8	0.165501	0.280475	NA	NA	grey		AK8	0.438323	0.72361	1	-0.800703	grey		AK8	0.0569298	0.0767851	NA	NA	grey
AK9	0.108273	0.0670565	NA	NA	grey		AK9	0.12205	0	NA	NA	grey		AK9	0.117139	0.0885328	NA	NA	grey
AKAP1	1.81103	2.07478	1	-0.476045	grey		AKAP1	2.68227	2.2277	1	0.500156	grey		AKAP1	1.64269	1.63081	NA	NA	grey
AKAP10	0.957174	0.77867	1	0.271273	grey		AKAP10	1.39217	1.01106	1	0.634295	grey		AKAP10	0.739192	0.668403	NA	NA	grey
AKAP11	0.488108	0.547659	NA	NA	grey		AKAP11	0.354353	0.642137	1	-0.319574	grey		AKAP11	0.643834	0.456514	0.332312	0.516949	grey
AKAP12	2.93432	3.09462	1	-0.332767	grey		AKAP12	4.66269	3.94306	1	0.87191	grey		AKAP12	2.67026	2.59993	NA	NA	grey
AKAP13	0.82707	0.777396	NA	NA	grey		AKAP13	1.94915	1.24628	1	1.12277	grey		AKAP13	1.21226	0.835063	5.54435e-09	0.515653	grey
AKAP14	0.113401	0.081679	NA	NA	grey		AKAP14	0	0	NA	NA	grey		AKAP14	0.0108573	0.000622868	NA	NA	grey
AKAP17A	1.08268	1.18558	NA	NA	grey		AKAP17A	1.47771	0.893134	1	0.497282	grey		AKAP17A	1.1251	1.05383	NA	NA	grey
AKAP2	0.0207142	0.014929	NA	NA	grey		AKAP2	0.0220745	0	NA	NA	grey		AKAP2	0.0752084	0.0424729	NA	NA	grey
AKAP3	0.267865	0.248625	NA	NA	grey		AKAP3	0.299189	0.131465	1	0.357827	grey		AKAP3	0.0728705	0.0613732	NA	NA	grey
AKAP4	0.0255154	0	NA	NA	grey		AKAP4	0	0	NA	NA	grey		AKAP4	0.00186298	0	NA	NA	grey
AKAP5	0.0293057	0.0396194	NA	NA	grey		AKAP5	0.0220745	0	NA	NA	grey		AKAP5	0.0661651	0.0525745	NA	NA	grey
AKAP6	0.0491007	0.0139251	NA	NA	grey		AKAP6	0.0307104	0	NA	NA	grey		AKAP6	0.0637034	0.0236181	NA	NA	grey
AKAP7	0.518952	0.495678	NA	NA	grey		AKAP7	0.403623	0.316122	NA	NA	grey		AKAP7	0.187737	0.15765	NA	NA	grey
AKAP8	2.3508	2.21651	NA	NA	grey		AKAP8	2.54777	2.1118	1	0.553467	grey		AKAP8	2.29675	2.21701	NA	NA	grey
AKAP8L	0.838368	1.01636	1	-0.253429	grey		AKAP8L	0.643989	1.37227	1	-1.45666	grey		AKAP8L	0.931036	0.901211	NA	NA	grey
AKAP9	1.72226	1.589	1	0.293362	grey		AKAP9	2.2916	2.23522	NA	NA	grey		AKAP9	1.87568	1.68423	NA	NA	grey
AKIP1	1.79456	1.66091	1	0.316871	grey		AKIP1	1.55496	1.46959	1	0.28487	grey		AKIP1	1.72704	1.78135	NA	NA	grey
AKIRIN1	2.76218	2.77011	NA	NA	grey		AKIRIN1	2.81067	2.67363	NA	NA	grey		AKIRIN1	2.44299	2.29799	NA	NA	grey
AKIRIN2	2.49675	2.64204	NA	NA	grey		AKIRIN2	2.48761	2.08928	1	0.752768	grey		AKIRIN2	1.87175	2.04167	NA	NA	grey
AKNA	0.274453	0.386245	1	-0.36825	grey		AKNA	0.452714	0.527346	1	-0.306167	grey		AKNA	0.0839771	0.122475	NA	NA	grey
AKNAD1	0.00803692	0.0171422	NA	NA	grey		AKNAD1	0	0	NA	NA	grey		AKNAD1	0.00260101	0.00745036	NA	NA	grey
AKR1A1	2.85331	2.93861	NA	NA	grey		AKR1A1	2.4315	2.65766	NA	NA	grey		AKR1A1	3.15894	3.17954	NA	NA	grey
AKR1B1	1.15696	1.17955	NA	NA	grey		AKR1B1	0.322402	1.09212	1	-1.55896	grey		AKR1B1	1.00322	0.93129	NA	NA	grey
AKR1B10	0	0.0220119	NA	NA	grey		AKR1B10	0.0253166	0.0932428	NA	NA	grey		AKR1B10	0.00398031	0.0139253	NA	NA	grey
AKR1C1	0.00990867	0.00365658	NA	NA	grey		AKR1C1	0	0	NA	NA	grey		AKR1C1	0.00186727	0.0105382	NA	NA	grey
AKR1C2	0	0	NA	NA	grey		AKR1C2	0	0	NA	NA	grey		AKR1C2	0	0.00467594	NA	NA	grey
AKR1C3	0.131802	0.0492565	NA	NA	grey		AKR1C3	0	0.0210155	NA	NA	grey		AKR1C3	0.065477	0.0174718	NA	NA	grey
AKR1C4	0	0.00398774	NA	NA	grey		AKR1C4	0	0	NA	NA	grey		AKR1C4	0.00420628	0	NA	NA	grey
AKR1D1	0.0194286	0.00701254	NA	NA	grey		AKR1D1	0	0	NA	NA	grey		AKR1D1	0.0066913	0.0147437	NA	NA	grey
AKR1E2	0.0479352	0.00976941	NA	NA	grey		AKR1E2	0	0	NA	NA	grey		AKR1E2	0.0188435	0.0158877	NA	NA	grey
AKR7A2	1.0146	1.05651	NA	NA	grey		AKR7A2	1.35099	1.43013	NA	NA	grey		AKR7A2	1.63303	1.41497	0.918606	0.304651	grey
AKR7A3	0.176743	0.0789252	NA	NA	grey		AKR7A3	0.0307104	0.0410061	NA	NA	grey		AKR7A3	0.0683422	0.0821306	NA	NA	grey
AKT1	0.643005	0.484542	1	0.308814	grey		AKT1	1.08442	0.72439	1	0.725268	grey		AKT1	0.902434	0.577752	9.58055e-09	0.531345	grey
AKT1S1	1.60631	1.51308	NA	NA	grey		AKT1S1	1.49796	1.3865	NA	NA	grey		AKT1S1	1.44415	1.49116	NA	NA	grey
AKT2	1.09464	1.17983	1	-0.292737	grey		AKT2	1.87267	1.12527	1	1.13821	grey		AKT2	1.24334	1.13696	NA	NA	grey
AKT3	0.202434	0.212217	NA	NA	grey		AKT3	0.307482	0.124736	1	0.355932	grey		AKT3	0.220172	0.12625	NA	NA	grey
AKTIP	0.571687	0.806361	1	-0.502747	grey		AKTIP	0.532913	0.881977	1	-0.521044	grey		AKTIP	1.53656	1.39679	NA	NA	grey
AL008723.1	0	0	NA	NA	grey		AL008723.1	0	0	NA	NA	grey		AL008723.1	0.00517214	0	NA	NA	grey
AL022341.3	0.0112218	0	NA	NA	grey		AL022341.3	0	0	NA	NA	grey		AL022341.3	0.0098412	0.00497762	NA	NA	grey
AL022344.5	0	0.00544604	NA	NA	grey		AL022344.5	0	0	NA	NA	grey		AL022344.5	0	0	NA	NA	grey
AL022344.7	0.0384661	0	NA	NA	grey		AL022344.7	0	0	NA	NA	grey		AL022344.7	0.00162528	0	NA	NA	grey
AL022476.2	0.00631779	0	NA	NA	grey		AL022476.2	0	0	NA	NA	grey		AL022476.2	0.00433246	0.00997219	NA	NA	grey
AL022578.1	0	0	NA	NA	grey		AL022578.1	0	0	NA	NA	grey		AL022578.1	0.00086117	0.00346631	NA	NA	grey
AL023806.1	0.010161	0.00330431	NA	NA	grey		AL023806.1	0	0	NA	NA	grey		AL023806.1	0.010071	0.00186494	NA	NA	grey
AL023875.1	0.045802	0.0344281	NA	NA	grey		AL023875.1	0	0.0168126	NA	NA	grey		AL023875.1	0.00298046	0.00480919	NA	NA	grey
AL035610.2	0	0.0188102	NA	NA	grey		AL035610.2	0	0	NA	NA	grey		AL035610.2	0.00752522	0.00344349	NA	NA	grey
AL049794.1	0	0.0122431	NA	NA	grey		AL049794.1	0	0.0300468	NA	NA	grey		AL049794.1	0.0141762	0.0297215	NA	NA	grey
AL109761.5	0	0.0134925	NA	NA	grey		AL109761.5	0	0	NA	NA	grey		AL109761.5	0.00238108	0.00559562	NA	NA	grey
AL132709.8	0.0231082	0.0522606	NA	NA	grey		AL132709.8	0	0.0233377	NA	NA	grey		AL132709.8	0.0048769	0.00452649	NA	NA	grey
AL133245.2	0.0194455	0.0105468	NA	NA	grey		AL133245.2	0	0.039289	NA	NA	grey		AL133245.2	0.020796	0.0169827	NA	NA	grey
AL133249.1	0.0331118	0	NA	NA	grey		AL133249.1	0	0	NA	NA	grey		AL133249.1	0.00115936	0.000795853	NA	NA	grey
AL133493.2	0.0735662	0.0281879	NA	NA	grey		AL133493.2	0	0.0571143	NA	NA	grey		AL133493.2	0.0322479	0.00811145	NA	NA	grey
AL136097.1	0	0	NA	NA	grey		AL136097.1	0	0	NA	NA	grey		AL136097.1	0.00180493	0.00421629	NA	NA	grey
AL137860.1	0.00823607	0.00385315	NA	NA	grey		AL137860.1	0	0.0168119	NA	NA	grey		AL137860.1	0.00225168	0.00333121	NA	NA	grey
AL138706.2	0.00359444	0.00989933	NA	NA	grey		AL138706.2	0.0307104	0	NA	NA	grey		AL138706.2	0.00585667	0.00216568	NA	NA	grey
AL161668.5	0.0118753	0.00570546	NA	NA	grey		AL161668.5	0.0466173	0.0976818	NA	NA	grey		AL161668.5	0.0269751	0.0246297	NA	NA	grey
AL354822.1	0.0229186	0.0422453	NA	NA	grey		AL354822.1	0.0983271	0.0451302	NA	NA	grey		AL354822.1	0.103919	0.0601201	NA	NA	grey
AL354828.1	0	0.0451142	NA	NA	grey		AL354828.1	0	0	NA	NA	grey		AL354828.1	0.00853619	0.0214549	NA	NA	grey
AL354828.2	0	0	NA	NA	grey		AL354828.2	0.0307104	0	NA	NA	grey		AL354828.2	0.00193689	0.00757165	NA	NA	grey
AL356585.2	0	0	NA	NA	grey		AL356585.2	0	0	NA	NA	grey		AL356585.2	0	0.00244328	NA	NA	grey
AL358852.1	0.0571068	0.0196327	NA	NA	grey		AL358852.1	0	0	NA	NA	grey		AL358852.1	0.0179166	0.0218464	NA	NA	grey
AL360294.1	0	0.00670538	NA	NA	grey		AL360294.1	0	0	NA	NA	grey		AL360294.1	0.00160563	0	NA	NA	grey
AL365181.2	0.0135744	0	NA	NA	grey		AL365181.2	0	0	NA	NA	grey		AL365181.2	0.000641238	0.00262805	NA	NA	grey
AL365202.1	0	0.00692549	NA	NA	grey		AL365202.1	0	0	NA	NA	grey		AL365202.1	0.000681282	0.00635238	NA	NA	grey
AL450992.2	0	0	NA	NA	grey		AL450992.2	0	0	NA	NA	grey		AL450992.2	0.0036393	0.00193472	NA	NA	grey
AL589743.1	0	0	NA	NA	grey		AL589743.1	0	0	NA	NA	grey		AL589743.1	0.00123099	0	NA	NA	grey
AL590235.1	0.0351571	0.0597453	NA	NA	grey		AL590235.1	0	0.0269927	NA	NA	grey		AL590235.1	0.0272686	0.0314282	NA	NA	grey
AL591806.1	0	0	NA	NA	grey		AL591806.1	0	0	NA	NA	grey		AL591806.1	0.00176189	0	NA	NA	grey
AL591893.1	0.030519	0.0300134	NA	NA	grey		AL591893.1	0	0.262635	1	-0.794227	grey		AL591893.1	0.0410468	0.0670314	NA	NA	grey
AL592183.1	0.135083	0.207414	NA	NA	grey		AL592183.1	0	0.0684679	NA	NA	grey		AL592183.1	0.114453	0.184661	NA	NA	grey
AL592528.1	0	0	NA	NA	grey		AL592528.1	0	0	NA	NA	grey		AL592528.1	0.00659289	0.00306856	NA	NA	grey
AL645728.1	0.112415	0.133415	NA	NA	grey		AL645728.1	0	0.0679878	NA	NA	grey		AL645728.1	0.0169142	0.0279963	NA	NA	grey
AL773572.7	0.00990867	0	NA	NA	grey		AL773572.7	0	0.0286525	NA	NA	grey		AL773572.7	0	0.0129344	NA	NA	grey
AL928654.7	0	0.00784439	NA	NA	grey		AL928654.7	0	0	NA	NA	grey		AL928654.7	0.00590238	0.00685467	NA	NA	grey
AL928742.12	0.0168858	0.00173388	NA	NA	grey		AL928742.12	0	0	NA	NA	grey		AL928742.12	0.00713248	0	NA	NA	grey
AL928768.3	0	0	NA	NA	grey		AL928768.3	0	0.0536137	NA	NA	grey		AL928768.3	0.00783121	0	NA	NA	grey
ALAD	1.83131	1.65735	NA	NA	grey		ALAD	1.46311	2.00556	1	-0.787128	grey		ALAD	2.77631	2.77093	NA	NA	grey
ALAS1	1.8218	1.88159	NA	NA	grey		ALAS1	1.73785	1.77365	NA	NA	grey		ALAS1	2.32422	2.37226	NA	NA	grey
ALAS2	0	0	NA	NA	grey		ALAS2	0	0	NA	NA	grey		ALAS2	0.000855227	0.000644511	NA	NA	grey
ALB	0.0277672	0.0153512	NA	NA	grey		ALB	0	0	NA	NA	grey		ALB	0.00213269	0.00690014	NA	NA	grey
ALCAM	0.119445	0.0905439	NA	NA	grey		ALCAM	0.258872	0.329808	NA	NA	grey		ALCAM	0.0411325	0.0547593	NA	NA	grey
ALDH16A1	0.614554	0.395927	1	0.351688	grey		ALDH16A1	1.38881	0.812619	1	0.349213	grey		ALDH16A1	0.672333	0.438003	1.59778e-06	0.39255	grey
ALDH18A1	0.607914	0.713416	1	-0.311489	grey		ALDH18A1	0.374934	0.803939	1	-0.703426	grey		ALDH18A1	1.01167	1.02235	NA	NA	grey
ALDH1A1	0.205964	0.223001	NA	NA	grey		ALDH1A1	3.15339	1.70074	1	1.75565	grey		ALDH1A1	0.0993255	0.0697214	NA	NA	grey
ALDH1A2	0.113835	0.0503746	NA	NA	grey		ALDH1A2	0	0.0168119	NA	NA	grey		ALDH1A2	0.270962	0.260238	NA	NA	grey
ALDH1A3	0.0300433	0.139247	NA	NA	grey		ALDH1A3	0	0	NA	NA	grey		ALDH1A3	0.0266861	0.0148287	NA	NA	grey
ALDH1B1	0.241032	0.277238	NA	NA	grey		ALDH1B1	0.325311	0.562653	1	-0.3121	grey		ALDH1B1	0.37774	0.359107	NA	NA	grey
ALDH1L1	0.0224017	0.0117908	NA	NA	grey		ALDH1L1	0	0	NA	NA	grey		ALDH1L1	0.0143818	0.0335796	NA	NA	grey
ALDH1L1-AS2	0	0.00314258	NA	NA	grey		ALDH1L1-AS2	0	0	NA	NA	grey		ALDH1L1-AS2	0.00172478	0.000472798	NA	NA	grey
ALDH1L2	0.0649661	0.181024	NA	NA	grey		ALDH1L2	0.0220745	0.132549	NA	NA	grey		ALDH1L2	0.154555	0.106641	NA	NA	grey
ALDH2	2.20627	1.8807	1	0.542043	grey		ALDH2	3.1153	3.45344	NA	NA	grey		ALDH2	1.37162	1.25029	1	0.332365	grey
ALDH3A1	0	0.048893	NA	NA	grey		ALDH3A1	0	0.0210155	NA	NA	grey		ALDH3A1	0.0220948	0.0269507	NA	NA	grey
ALDH3A2	2.29368	2.34038	NA	NA	grey		ALDH3A2	1.77852	2.0437	1	-0.497138	grey		ALDH3A2	1.73504	1.6973	NA	NA	grey
ALDH3B1	0.00631779	0.0053725	NA	NA	grey		ALDH3B1	0	0	NA	NA	grey		ALDH3B1	0.00703865	0.00985934	NA	NA	grey
ALDH3B2	0.010161	0.0219674	NA	NA	grey		ALDH3B2	0	0	NA	NA	grey		ALDH3B2	0.0327376	0.0270301	NA	NA	grey
ALDH4A1	0.854546	0.569906	1	0.449734	grey		ALDH4A1	1.15726	0.436508	1	1.12065	grey		ALDH4A1	1.43035	0.941566	3.50157e-21	0.637272	grey
ALDH5A1	0.132348	0.137546	NA	NA	grey		ALDH5A1	0.0781414	0.283895	NA	NA	grey		ALDH5A1	0.25991	0.224276	NA	NA	grey
ALDH6A1	1.45645	1.27214	1	0.254327	grey		ALDH6A1	2.13633	1.66205	1	0.53154	grey		ALDH6A1	1.65797	1.47258	NA	NA	grey
ALDH7A1	2.04301	1.96797	NA	NA	grey		ALDH7A1	2.08793	2.16889	NA	NA	grey		ALDH7A1	1.95018	1.91263	NA	NA	grey
ALDH8A1	0.0162097	0.0245854	NA	NA	grey		ALDH8A1	0	0	NA	NA	grey		ALDH8A1	0.00200199	0.00797147	NA	NA	grey
ALDH9A1	1.19234	1.28486	NA	NA	grey		ALDH9A1	1.41077	1.81155	1	-0.267054	grey		ALDH9A1	1.38473	1.24316	NA	NA	grey
ALDOA	4.85588	4.82139	NA	NA	grey		ALDOA	4.66422	4.78967	NA	NA	grey		ALDOA	4.80372	4.81315	NA	NA	grey
ALDOC	0.0687469	0.157225	NA	NA	grey		ALDOC	0.0662021	0.218713	1	-0.361638	grey		ALDOC	0.0360385	0.037671	NA	NA	grey
ALG1	0.0866752	0.215137	1	-0.289616	grey		ALG1	0.0423657	0.0882887	NA	NA	grey		ALG1	0.14415	0.17846	NA	NA	grey
ALG10	0.196988	0.111022	NA	NA	grey		ALG10	0.159829	0.106989	NA	NA	grey		ALG10	0.216384	0.206164	NA	NA	grey
ALG10B	0.215564	0.228554	NA	NA	grey		ALG10B	0.119631	0.131098	1	-0.335838	grey		ALG10B	0.267641	0.240245	NA	NA	grey
ALG11	0.266899	0.263796	NA	NA	grey		ALG11	0.235808	0.326861	NA	NA	grey		ALG11	0.324226	0.273437	NA	NA	grey
ALG12	0.00365317	0.0344643	NA	NA	grey		ALG12	0.0238466	0	NA	NA	grey		ALG12	0.0194171	0.0173964	NA	NA	grey
ALG13	1.88771	1.92817	NA	NA	grey		ALG13	1.68591	1.70164	NA	NA	grey		ALG13	2.03057	1.77664	5.01449e-05	0.27767	grey
ALG13-AS1	0.0195135	0.0277688	NA	NA	grey		ALG13-AS1	0.0307104	0	NA	NA	grey		ALG13-AS1	0.0397017	0.0439488	NA	NA	grey
ALG14	1.37321	1.40442	NA	NA	grey		ALG14	1.29614	1.50803	1	-0.631041	grey		ALG14	1.74395	1.77068	NA	NA	grey
ALG1L	0.62861	0.484062	NA	NA	grey		ALG1L	0.894311	0.513935	1	0.603442	grey		ALG1L	0.303126	0.282282	NA	NA	grey
ALG1L2	0	0.00282539	NA	NA	grey		ALG1L2	0	0	NA	NA	grey		ALG1L2	0.00112963	0.00267528	NA	NA	grey
ALG2	2.0976	2.08825	NA	NA	grey		ALG2	1.85735	2.11037	1	-0.357876	grey		ALG2	2.02524	1.91983	NA	NA	grey
ALG3	2.21774	2.12484	NA	NA	grey		ALG3	1.82907	2.33349	1	-0.817694	grey		ALG3	2.23512	2.21481	NA	NA	grey
ALG5	1.77699	2.10035	1	-0.466981	grey		ALG5	1.87428	2.40722	1	-0.657775	grey		ALG5	2.10995	2.38623	1.89693e-05	-0.306351	grey
ALG6	1.34951	1.38161	NA	NA	grey		ALG6	1.55272	1.37036	NA	NA	grey		ALG6	1.49208	1.45472	NA	NA	grey
ALG8	1.41001	1.5119	NA	NA	grey		ALG8	0.904477	1.28231	1	-0.844116	grey		ALG8	1.40212	1.59443	0.275205	-0.323869	grey
ALG9	0.0961448	0.158906	NA	NA	grey		ALG9	0	0.132342	NA	NA	grey		ALG9	0.143252	0.0994442	NA	NA	grey
ALK	0.066306	0.0157077	NA	NA	grey		ALK	0	0.2326	NA	NA	grey		ALK	0.0189533	0.0205782	NA	NA	grey
ALKBH1	1.85604	1.63014	NA	NA	grey		ALKBH1	1.27371	1.27161	NA	NA	grey		ALKBH1	1.43649	1.47262	NA	NA	grey
ALKBH2	1.14887	0.947292	1	0.41468	grey		ALKBH2	0.735819	0.907354	NA	NA	grey		ALKBH2	0.958163	0.89171	NA	NA	grey
ALKBH3	0.510063	0.309556	1	0.337893	grey		ALKBH3	0.29608	0.280028	NA	NA	grey		ALKBH3	0.507519	0.413637	NA	NA	grey
ALKBH3-AS1	0	0	NA	NA	grey		ALKBH3-AS1	0	0	NA	NA	grey		ALKBH3-AS1	0.0011603	0.00165618	NA	NA	grey
ALKBH4	0.981147	1.01095	NA	NA	grey		ALKBH4	1.06006	1.11615	NA	NA	grey		ALKBH4	1.03084	0.942841	NA	NA	grey
ALKBH5	1.58016	1.64907	NA	NA	grey		ALKBH5	1.84003	1.60823	NA	NA	grey		ALKBH5	1.70758	1.5648	1	0.524246	grey
ALKBH6	0.42528	0.437106	NA	NA	grey		ALKBH6	0.442956	0.386751	NA	NA	grey		ALKBH6	0.52825	0.454877	NA	NA	grey
ALKBH7	3.48242	3.30696	NA	NA	grey		ALKBH7	3.12022	3.18146	NA	NA	grey		ALKBH7	2.69286	2.69096	NA	NA	grey
ALKBH8	0.647618	0.539649	NA	NA	grey		ALKBH8	0.447727	0.337335	1	0.499937	grey		ALKBH8	0.475852	0.494693	NA	NA	grey
ALLC	0	0.00314258	NA	NA	grey		ALLC	0	0	NA	NA	grey		ALLC	0.000920379	0.021828	NA	NA	grey
ALMS1	0.315626	0.360339	NA	NA	grey		ALMS1	0.927293	0.280743	1	0.676179	grey		ALMS1	0.407926	0.301881	1	0.332763	grey
ALOX12	0.0763085	0.0868879	NA	NA	grey		ALOX12	0.189141	0.0363855	NA	NA	grey		ALOX12	0.147718	0.156432	NA	NA	grey
ALOX12-AS1	0.228865	0.186692	NA	NA	grey		ALOX12-AS1	0.16878	0.158614	NA	NA	grey		ALOX12-AS1	0.256369	0.271729	NA	NA	grey
ALOX12B	0	0	NA	NA	grey		ALOX12B	0	0	NA	NA	grey		ALOX12B	0.00921136	0.00578192	NA	NA	grey
ALOX15	0.0836713	0.0527187	NA	NA	grey		ALOX15	0	0	NA	NA	grey		ALOX15	0.185813	0.0589898	NA	NA	grey
ALOX15B	0	0	NA	NA	grey		ALOX15B	0	0	NA	NA	grey		ALOX15B	0.00780777	0	NA	NA	grey
ALOX5	0.605482	0.822669	1	-0.579216	grey		ALOX5	0.383439	0.225209	1	0.344849	grey		ALOX5	0.211117	0.268719	NA	NA	grey
ALOX5AP	0	0.0258108	NA	NA	grey		ALOX5AP	0	0	NA	NA	grey		ALOX5AP	0.0107155	0.0026585	NA	NA	grey
ALOXE3	0.0428712	0.00282307	NA	NA	grey		ALOXE3	0	0	NA	NA	grey		ALOXE3	0.0671748	0.00583626	NA	NA	grey
ALPI	0	0.0114579	NA	NA	grey		ALPI	0	0	NA	NA	grey		ALPI	0.00531546	0.00172838	NA	NA	grey
ALPK1	0.0342721	0.028262	NA	NA	grey		ALPK1	0	0	NA	NA	grey		ALPK1	0.00732044	0.00909332	NA	NA	grey
ALPK2	0.00488647	0.00282539	NA	NA	grey		ALPK2	0	0.0276965	NA	NA	grey		ALPK2	0.0051963	0.0041198	NA	NA	grey
ALPK3	0.0582737	0.075047	NA	NA	grey		ALPK3	0.308839	0.322536	NA	NA	grey		ALPK3	0.258088	0.145464	NA	NA	grey
ALPL	3.27044	3.38549	NA	NA	grey		ALPL	2.83252	2.4708	1	0.686922	grey		ALPL	2.99811	2.90021	NA	NA	grey
ALPP	1.5493	1.37088	1	0.390581	grey		ALPP	1.02873	0.931754	NA	NA	grey		ALPP	2.83782	2.68851	NA	NA	grey
ALPPL2	4.28511	3.94317	NA	NA	grey		ALPPL2	2.96223	2.59651	1	0.8897	grey		ALPPL2	4.35581	4.05551	NA	NA	grey
ALS2	0.79083	0.627224	1	0.758045	grey		ALS2	0.837606	1.02315	1	-0.330611	grey		ALS2	0.568215	0.450049	NA	NA	grey
ALS2CL	0.0761641	0.0767883	NA	NA	grey		ALS2CL	0	0	NA	NA	grey		ALS2CL	0.0508589	0.0424087	NA	NA	grey
ALS2CR11	0.284345	0.333778	NA	NA	grey		ALS2CR11	0	0.187376	NA	NA	grey		ALS2CR11	0.0802452	0.153835	NA	NA	grey
ALS2CR12	0.103212	0.0293825	NA	NA	grey		ALS2CR12	0	0.0210155	NA	NA	grey		ALS2CR12	0.023025	0.0064006	NA	NA	grey
ALX1	0.339918	0.30862	NA	NA	grey		ALX1	0.024091	0.228225	NA	NA	grey		ALX1	0.174726	0.219508	NA	NA	grey
ALX4	0	0.0226279	NA	NA	grey		ALX4	0	0.039289	NA	NA	grey		ALX4	0.0182918	0.00955375	NA	NA	grey
ALYREF	1.75689	2.19051	1	-0.441899	grey		ALYREF	2.34798	2.34284	1	-0.357866	grey		ALYREF	1.94916	2.07289	1	-0.285789	grey
AMACR	0.0440566	0.00972838	NA	NA	grey		AMACR	0	0	NA	NA	grey		AMACR	0.0224423	0.0193211	NA	NA	grey
AMBN	0	0.049225	NA	NA	grey		AMBN	0.244613	0.0940064	NA	NA	grey		AMBN	0.0239574	0.00220208	NA	NA	grey
AMBP	0.0321433	0.0182459	NA	NA	grey		AMBP	0	0	NA	NA	grey		AMBP	0.0167863	0.00353177	NA	NA	grey
AMBRA1	1.0522	0.958346	NA	NA	grey		AMBRA1	1.23266	1.21085	NA	NA	grey		AMBRA1	0.893257	0.774004	NA	NA	grey
AMD1	3.12964	3.19324	NA	NA	grey		AMD1	3.4904	3.47856	NA	NA	grey		AMD1	3.42867	3.3826	NA	NA	grey
AMDHD1	0.12821	0.0465994	NA	NA	grey		AMDHD1	0.0253166	0.149678	NA	NA	grey		AMDHD1	0.0140543	0.0122976	NA	NA	grey
AMDHD2	1.37905	1.19412	NA	NA	grey		AMDHD2	1.52134	1.36498	NA	NA	grey		AMDHD2	1.5567	1.41384	NA	NA	grey
AMELX	0.0228476	0.00670538	NA	NA	grey		AMELX	0	0	NA	NA	grey		AMELX	0.00773751	0.00674747	NA	NA	grey
AMER1	0.0284577	0.0378812	NA	NA	grey		AMER1	0.0551021	0.176739	NA	NA	grey		AMER1	0.0547438	0.0195987	NA	NA	grey
AMER2	0.0578322	0.0663606	NA	NA	grey		AMER2	0	0.127543	NA	NA	grey		AMER2	0.224368	0.148132	NA	NA	grey
AMER3	0.0195385	0	NA	NA	grey		AMER3	0	0	NA	NA	grey		AMER3	0.000277946	0.00270658	NA	NA	grey
AMFR	0.743523	0.895368	NA	NA	grey		AMFR	1.45563	0.866707	1	0.569417	grey		AMFR	1.13896	1.05079	NA	NA	grey
AMH	0.0315603	0.0690755	NA	NA	grey		AMH	0	0	NA	NA	grey		AMH	0.0447442	0.0445143	NA	NA	grey
AMHR2	0.333986	0.191412	NA	NA	grey		AMHR2	0	0.0233377	NA	NA	grey		AMHR2	0.0451132	0.0829237	NA	NA	grey
AMIGO1	0.0270082	0.0325985	NA	NA	grey		AMIGO1	0	0	NA	NA	grey		AMIGO1	0.0474034	0.0122585	NA	NA	grey
AMIGO2	0.051312	0.0592759	NA	NA	grey		AMIGO2	0	0.156668	NA	NA	grey		AMIGO2	0.00321301	0.00827511	NA	NA	grey
AMMECR1	0.364118	0.315135	NA	NA	grey		AMMECR1	0.842312	0.677625	1	0.319439	grey		AMMECR1	1.05492	0.776219	3.58416e-05	0.33643	grey
AMMECR1L	0.664519	0.804598	NA	NA	grey		AMMECR1L	0.963629	1.28132	1	-0.638583	grey		AMMECR1L	0.805162	0.668602	1	0.329548	grey
AMN	0.0251463	0.0256664	NA	NA	grey		AMN	0.130506	0	NA	NA	grey		AMN	0.0527081	0.0260739	NA	NA	grey
AMN1	0.167686	0.131065	NA	NA	grey		AMN1	0	0.0804517	NA	NA	grey		AMN1	0.134157	0.125248	NA	NA	grey
AMOT	1.65419	1.15118	1	0.836497	grey		AMOT	3.3235	1.87954	1	1.55254	grey		AMOT	1.87332	1.38317	8.02394e-11	0.554037	grey
AMOTL1	0.239522	0.13064	NA	NA	grey		AMOTL1	2.59408	2.0977	1	0.499264	grey		AMOTL1	0.37272	0.234385	0.0625535	0.330225	grey
AMOTL2	0.721035	0.80687	NA	NA	grey		AMOTL2	2.26315	0.897435	1	1.59067	grey		AMOTL2	1.97998	1.75795	1	0.259484	grey
AMPD1	0	0	NA	NA	grey		AMPD1	0	0	NA	NA	grey		AMPD1	0.00352209	0.00216471	NA	NA	grey
AMPD2	0.182229	0.143167	NA	NA	grey		AMPD2	0	0.514487	1	-1.10391	grey		AMPD2	0.279896	0.282417	NA	NA	grey
AMPD3	0.0888312	0.040594	NA	NA	grey		AMPD3	0.185902	0	1	0.357653	grey		AMPD3	0.0641272	0.0363959	NA	NA	grey
AMPH	0.0708039	0.135107	NA	NA	grey		AMPH	0	0	NA	NA	grey		AMPH	0.0398149	0.0642721	NA	NA	grey
AMT	1.45154	1.2398	NA	NA	grey		AMT	1.47195	1.4124	NA	NA	grey		AMT	1.23761	1.1441	NA	NA	grey
AMY1A	0	0	NA	NA	grey		AMY1A	0	0	NA	NA	grey		AMY1A	0.00229895	0.00197486	NA	NA	grey
AMY2A	0	0	NA	NA	grey		AMY2A	0	0	NA	NA	grey		AMY2A	0	0.00212321	NA	NA	grey
AMY2B	0.0319031	0.0428957	NA	NA	grey		AMY2B	0.0220745	0	NA	NA	grey		AMY2B	0.0233562	0.0137664	NA	NA	grey
AMZ1	0.0221379	0.0116872	NA	NA	grey		AMZ1	0	0	NA	NA	grey		AMZ1	0.0252784	0.0222822	NA	NA	grey
AMZ2	1.30257	1.51875	NA	NA	grey		AMZ2	1.32198	1.0349	1	0.400483	grey		AMZ2	1.38141	1.31691	NA	NA	grey
ANAPC1	1.10236	1.23179	NA	NA	grey		ANAPC1	1.62458	1.02316	1	0.883635	grey		ANAPC1	1.17974	1.10291	NA	NA	grey
ANAPC10	1.7896	1.57377	NA	NA	grey		ANAPC10	1.30124	1.73038	1	-0.593464	grey		ANAPC10	1.73855	1.6233	NA	NA	grey
ANAPC11	3.64994	3.58577	NA	NA	grey		ANAPC11	3.93592	3.94238	NA	NA	grey		ANAPC11	3.8264	3.76409	NA	NA	grey
ANAPC13	2.13824	2.27735	NA	NA	grey		ANAPC13	2.00577	2.35418	1	-0.597893	grey		ANAPC13	2.14316	2.18275	NA	NA	grey
ANAPC15	0.282283	0.148386	NA	NA	grey		ANAPC15	0	0.0454179	NA	NA	grey		ANAPC15	0.13485	0.128055	NA	NA	grey
ANAPC16	2.72147	2.60129	NA	NA	grey		ANAPC16	2.41633	2.37101	NA	NA	grey		ANAPC16	2.66082	2.60688	NA	NA	grey
ANAPC2	0.182359	0.212366	NA	NA	grey		ANAPC2	0.216339	0.165751	NA	NA	grey		ANAPC2	0.20399	0.189519	NA	NA	grey
ANAPC4	1.15951	1.04005	NA	NA	grey		ANAPC4	1.53734	1.90549	1	-0.755863	grey		ANAPC4	1.31779	1.10478	NA	NA	grey
ANAPC5	2.52734	2.10563	0.0153069	0.608049	grey		ANAPC5	2.45757	2.31582	1	0.316842	grey		ANAPC5	2.66605	2.34979	5.0543e-27	0.464812	grey
ANAPC7	1.79142	1.6367	NA	NA	grey		ANAPC7	1.90653	1.73578	1	0.311214	grey		ANAPC7	1.85288	1.69716	NA	NA	grey
ANG	0.0795364	0.0881295	NA	NA	grey		ANG	0.16031	0.205639	NA	NA	grey		ANG	0.0584155	0.110526	NA	NA	grey
ANGEL1	0.353029	0.449322	NA	NA	grey		ANGEL1	0.356872	0.296906	NA	NA	grey		ANGEL1	0.303669	0.35116	NA	NA	grey
ANGEL2	0.948879	1.06938	NA	NA	grey		ANGEL2	1.29434	1.10234	NA	NA	grey		ANGEL2	1.00222	0.885665	NA	NA	grey
ANGPT1	0.580375	0.579236	NA	NA	grey		ANGPT1	0.873822	0.576219	NA	NA	grey		ANGPT1	0.92147	0.850576	NA	NA	grey
ANGPT2	0.130371	0.0430741	NA	NA	grey		ANGPT2	0.0307104	0.118885	NA	NA	grey		ANGPT2	0.089856	0.0752455	NA	NA	grey
ANGPT4	0	0	NA	NA	grey		ANGPT4	0	0	NA	NA	grey		ANGPT4	0.00385016	0.0160425	NA	NA	grey
ANGPTL1	0.010161	0.00584653	NA	NA	grey		ANGPTL1	0.0662021	0	NA	NA	grey		ANGPTL1	0.0105549	0.00757602	NA	NA	grey
ANGPTL2	0.0166554	0.00290616	NA	NA	grey		ANGPTL2	0	0	NA	NA	grey		ANGPTL2	0.00732347	0	NA	NA	grey
ANGPTL3	0	0.0150658	NA	NA	grey		ANGPTL3	0	0	NA	NA	grey		ANGPTL3	0.0104231	0.00388351	NA	NA	grey
ANGPTL4	0.148641	0.0577676	NA	NA	grey		ANGPTL4	0.164303	0.099601	NA	NA	grey		ANGPTL4	0.0202537	0.0161059	NA	NA	grey
ANGPTL5	0.00674286	0.0163449	NA	NA	grey		ANGPTL5	0	0	NA	NA	grey		ANGPTL5	0.0397684	0.0108447	NA	NA	grey
ANGPTL6	0.0155638	0	NA	NA	grey		ANGPTL6	0	0	NA	NA	grey		ANGPTL6	0.00159395	0.00420467	NA	NA	grey
ANGPTL7	0	0.00670538	NA	NA	grey		ANGPTL7	0.0395092	0	NA	NA	grey		ANGPTL7	0.000823139	0.00270658	NA	NA	grey
ANGPTL8	0.0268228	0.0312418	NA	NA	grey		ANGPTL8	0.0983271	0	NA	NA	grey		ANGPTL8	0.00360016	0.00604435	NA	NA	grey
ANHX	0	0	NA	NA	grey		ANHX	0	0	NA	NA	grey		ANHX	0.000820374	0.00255642	NA	NA	grey
ANK1	0.0407333	0.0355221	NA	NA	grey		ANK1	0	0.0749539	NA	NA	grey		ANK1	0.0760204	0.0910426	NA	NA	grey
ANK2	0.0648328	0.170733	NA	NA	grey		ANK2	0.371093	0.217759	1	0.436512	grey		ANK2	0.122533	0.0335296	NA	NA	grey
ANK3	0.270605	0.196901	NA	NA	grey		ANK3	0.154215	0.443884	1	-0.558065	grey		ANK3	0.447557	0.241029	0.00166922	0.561261	grey
ANKAR	0.0946494	0.0551074	NA	NA	grey		ANKAR	0.0820293	0.129867	NA	NA	grey		ANKAR	0.0807754	0.0614706	NA	NA	grey
ANKDD1A	0.0150377	0.0592004	NA	NA	grey		ANKDD1A	0.149903	0	NA	NA	grey		ANKDD1A	0.0775956	0.0674809	NA	NA	grey
ANKDD1B	0.326396	0.373923	NA	NA	grey		ANKDD1B	0.18962	0.0503304	1	0.309159	grey		ANKDD1B	0.20074	0.232431	NA	NA	grey
ANKEF1	0.168658	0.172226	NA	NA	grey		ANKEF1	0.125796	0.212488	NA	NA	grey		ANKEF1	0.174069	0.188196	NA	NA	grey
ANKFN1	0.0481369	0.0419547	NA	NA	grey		ANKFN1	0	0	NA	NA	grey		ANKFN1	0.0178078	0.0377652	NA	NA	grey
ANKFY1	0.365432	0.43773	1	-0.272625	grey		ANKFY1	0.333819	0.474118	1	-0.251115	grey		ANKFY1	0.546848	0.389151	NA	NA	grey
ANKH	0.174893	0.266357	NA	NA	grey		ANKH	0.285394	0.349543	NA	NA	grey		ANKH	0.335433	0.315897	NA	NA	grey
ANKHD1	0.630197	0.675374	NA	NA	grey		ANKHD1	1.18691	0.348294	1	1.43684	grey		ANKHD1	0.568306	0.570719	NA	NA	grey
ANKHD1-EIF4EBP3	0.0322125	0	NA	NA	grey		ANKHD1-EIF4EBP3	0	0	NA	NA	grey		ANKHD1-EIF4EBP3	0.0161763	0.00557254	NA	NA	grey
ANKIB1	1.03616	0.936145	NA	NA	grey		ANKIB1	1.51631	1.01313	1	0.720504	grey		ANKIB1	1.16045	0.941283	0.897579	0.335246	grey
ANKK1	0.0414723	0.103805	NA	NA	grey		ANKK1	0	0	NA	NA	grey		ANKK1	0.0104451	0.0457349	NA	NA	grey
ANKLE1	0.121683	0.0949544	NA	NA	grey		ANKLE1	0.0734055	0.310415	1	-0.757963	grey		ANKLE1	0.114517	0.103707	NA	NA	grey
ANKLE2	1.18818	1.46701	1	-0.342964	grey		ANKLE2	2.28735	1.35228	1	1.17656	grey		ANKLE2	1.44598	1.21221	0.839954	0.293831	grey
ANKMY1	0.134059	0.077593	NA	NA	grey		ANKMY1	0	0.0974056	NA	NA	grey		ANKMY1	0.143961	0.119919	NA	NA	grey
ANKMY2	0.544006	0.400533	1	0.367003	grey		ANKMY2	1.05907	1.0894	1	-0.419139	grey		ANKMY2	0.759933	0.602957	NA	NA	grey
ANKRA2	1.05274	0.839779	1	0.357826	grey		ANKRA2	0.724642	0.726211	NA	NA	grey		ANKRA2	0.674543	0.533632	NA	NA	grey
ANKRD1	0.210196	0.0647501	NA	NA	grey		ANKRD1	2.15105	0.616448	1	2.09393	grey		ANKRD1	0.184226	0.194298	NA	NA	grey
ANKRD10	1.83234	1.60748	NA	NA	grey		ANKRD10	1.82964	1.48869	1	0.499286	grey		ANKRD10	1.8169	1.55178	0.00696141	0.340493	grey
ANKRD11	1.7011	1.76136	NA	NA	grey		ANKRD11	3.53968	2.03688	1	1.51888	grey		ANKRD11	2.16224	1.62377	7.02728e-09	0.592307	grey
ANKRD12	0.834599	0.976538	1	-0.499147	grey		ANKRD12	1.46383	0.811588	1	0.560207	grey		ANKRD12	0.939858	0.755406	NA	NA	grey
ANKRD13A	0.558891	0.658703	NA	NA	grey		ANKRD13A	0.986952	0.591715	1	0.376473	grey		ANKRD13A	1.03641	0.844167	1	0.306927	grey
ANKRD13B	0.0479511	0.0601809	NA	NA	grey		ANKRD13B	0	0	NA	NA	grey		ANKRD13B	0.0356068	0.0416154	NA	NA	grey
ANKRD13C	1.28029	1.21712	NA	NA	grey		ANKRD13C	1.22309	1.46079	1	-0.313043	grey		ANKRD13C	1.14779	1.06787	NA	NA	grey
ANKRD13D	0.21666	0.271741	NA	NA	grey		ANKRD13D	0.503486	0.392219	NA	NA	grey		ANKRD13D	0.466339	0.384426	NA	NA	grey
ANKRD16	0.154233	0.244227	NA	NA	grey		ANKRD16	0.581929	0.0824605	1	0.988904	grey		ANKRD16	0.316931	0.262371	NA	NA	grey
ANKRD17	1.97343	2.02022	NA	NA	grey		ANKRD17	2.30667	1.99176	NA	NA	grey		ANKRD17	1.85626	1.84186	NA	NA	grey
ANKRD18A	0.0537195	0.0465853	NA	NA	grey		ANKRD18A	0	0	NA	NA	grey		ANKRD18A	0.00382101	0.00998675	NA	NA	grey
ANKRD18B	0.11298	0.116248	NA	NA	grey		ANKRD18B	0.196777	0	1	0.433882	grey		ANKRD18B	0.0117441	0.00728008	NA	NA	grey
ANKRD2	0.0765803	0.0213431	NA	NA	grey		ANKRD2	0.0686918	0.0632263	NA	NA	grey		ANKRD2	0.258391	0.0794167	1.19791e-09	0.43103	grey
ANKRD20A1	0.0863114	0.0901238	NA	NA	grey		ANKRD20A1	0	0.0168126	NA	NA	grey		ANKRD20A1	0.0554902	0.0536905	NA	NA	grey
ANKRD20A2	0.017138	0.00678707	NA	NA	grey		ANKRD20A2	0	0	NA	NA	grey		ANKRD20A2	0.000479053	0.000864033	NA	NA	grey
ANKRD20A3	0.00704417	0	NA	NA	grey		ANKRD20A3	0	0	NA	NA	grey		ANKRD20A3	0	0.000869481	NA	NA	grey
ANKRD20A4	0.0537271	0.0355224	NA	NA	grey		ANKRD20A4	0	0	NA	NA	grey		ANKRD20A4	0.0222377	0.0172299	NA	NA	grey
ANKRD22	0	0	NA	NA	grey		ANKRD22	0	0	NA	NA	grey		ANKRD22	0.00130408	0.0181305	NA	NA	grey
ANKRD23	0.0366101	0.0272442	NA	NA	grey		ANKRD23	0	0	NA	NA	grey		ANKRD23	0.0282978	0.0131927	NA	NA	grey
ANKRD24	0.036815	0.0128528	NA	NA	grey		ANKRD24	0.0702196	0	NA	NA	grey		ANKRD24	0.0669306	0.037107	NA	NA	grey
ANKRD26	0.642616	0.562545	NA	NA	grey		ANKRD26	1.21423	0.71967	1	0.452086	grey		ANKRD26	0.700847	0.566721	1	0.264504	grey
ANKRD27	0.452021	0.421644	NA	NA	grey		ANKRD27	0.929068	0.790094	NA	NA	grey		ANKRD27	0.79797	0.532414	1.10867e-07	0.438972	grey
ANKRD28	0.734878	0.932269	1	-0.351054	grey		ANKRD28	1.20078	1.04004	NA	NA	grey		ANKRD28	0.795783	0.791776	NA	NA	grey
ANKRD29	0.0147467	0	NA	NA	grey		ANKRD29	0	0	NA	NA	grey		ANKRD29	0.0312985	0.00822673	NA	NA	grey
ANKRD30A	0.0239317	0.0100507	NA	NA	grey		ANKRD30A	0.300017	0	NA	NA	grey		ANKRD30A	0.0215124	0.0220729	NA	NA	grey
ANKRD30B	0.012298	0.0107908	NA	NA	grey		ANKRD30B	0	0	NA	NA	grey		ANKRD30B	0.00591078	0.00165063	NA	NA	grey
ANKRD30BL	0.00263919	0	NA	NA	grey		ANKRD30BL	0	0	NA	NA	grey		ANKRD30BL	0.00382879	0	NA	NA	grey
ANKRD31	0.00816338	0.0327842	NA	NA	grey		ANKRD31	0	0	NA	NA	grey		ANKRD31	0.00434949	0.00652968	NA	NA	grey
ANKRD33	0.0108565	0	NA	NA	grey		ANKRD33	0	0	NA	NA	grey		ANKRD33	0.00591501	0.00686571	NA	NA	grey
ANKRD33B	0.597604	0.589958	NA	NA	grey		ANKRD33B	0.794509	0.999467	1	0.353066	grey		ANKRD33B	1.10413	0.830093	0.00254473	0.351598	grey
ANKRD34A	0.140803	0.114451	NA	NA	grey		ANKRD34A	0	0.0457823	NA	NA	grey		ANKRD34A	0.0107522	0.00768062	NA	NA	grey
ANKRD34B	0.0136522	0.0130005	NA	NA	grey		ANKRD34B	0.0347733	0	NA	NA	grey		ANKRD34B	0.0307628	0.0239988	NA	NA	grey
ANKRD34C	0	0	NA	NA	grey		ANKRD34C	0	0	NA	NA	grey		ANKRD34C	0	0.00735469	NA	NA	grey
ANKRD34C-AS1	0.0110206	0	NA	NA	grey		ANKRD34C-AS1	0	0	NA	NA	grey		ANKRD34C-AS1	0.0100429	0.00348867	NA	NA	grey
ANKRD35	0.0319197	0.0916018	NA	NA	grey		ANKRD35	0	0	NA	NA	grey		ANKRD35	0.0128393	0.0153868	NA	NA	grey
ANKRD36	0.321442	0.142519	1	0.505596	grey		ANKRD36	0.204094	0.114369	NA	NA	grey		ANKRD36	0.390335	0.192987	1.58696e-06	0.461085	grey
ANKRD36B	0.517022	0.269217	1	0.634691	grey		ANKRD36B	0	0.0457823	NA	NA	grey		ANKRD36B	0.332009	0.193829	0.000504186	0.275502	grey
ANKRD36C	0.267739	0.130379	NA	NA	grey		ANKRD36C	0.266098	0	1	0.660009	grey		ANKRD36C	0.186222	0.0912712	NA	NA	grey
ANKRD37	0.0886909	0.0470178	NA	NA	grey		ANKRD37	0.024091	0.0679988	NA	NA	grey		ANKRD37	0.0329277	0.0217752	NA	NA	grey
ANKRD39	1.15086	0.953515	1	0.352498	grey		ANKRD39	0.586068	0.862712	1	-0.407186	grey		ANKRD39	1.32881	1.25653	NA	NA	grey
ANKRD40	0.817576	0.841906	NA	NA	grey		ANKRD40	1.05321	0.984325	1	0.521328	grey		ANKRD40	0.981446	0.779519	NA	NA	grey
ANKRD42	0.301587	0.393139	NA	NA	grey		ANKRD42	0.665239	0.437475	1	0.899409	grey		ANKRD42	0.390139	0.342623	NA	NA	grey
ANKRD44	0	0.0292254	NA	NA	grey		ANKRD44	0.0253166	0.158054	NA	NA	grey		ANKRD44	0.0243642	0.0231133	NA	NA	grey
ANKRD45	0.533959	0.556363	NA	NA	grey		ANKRD45	0.712961	0.249391	1	1.16476	grey		ANKRD45	0.0593943	0.0703334	NA	NA	grey
ANKRD46	0.461308	0.423453	NA	NA	grey		ANKRD46	0.253851	0.880815	1	-1.01115	grey		ANKRD46	0.70545	0.620154	NA	NA	grey
ANKRD49	1.19239	1.08976	NA	NA	grey		ANKRD49	0.885198	1.44054	1	-1.03568	grey		ANKRD49	1.41116	1.40198	NA	NA	grey
ANKRD50	0.441902	0.475684	NA	NA	grey		ANKRD50	0.40928	0.658551	1	-0.319665	grey		ANKRD50	0.311362	0.305966	NA	NA	grey
ANKRD52	0.145148	0.100285	NA	NA	grey		ANKRD52	0.334205	0.191011	1	0.341015	grey		ANKRD52	0.117582	0.0805709	NA	NA	grey
ANKRD53	0	0.00782287	NA	NA	grey		ANKRD53	0	0	NA	NA	grey		ANKRD53	0.00660669	0.00104782	NA	NA	grey
ANKRD54	0.754946	0.900878	1	-0.333078	grey		ANKRD54	0.982633	0.809895	NA	NA	grey		ANKRD54	0.895066	0.871906	NA	NA	grey
ANKRD55	1.05409	1.05277	NA	NA	grey		ANKRD55	1.2808	1.39586	NA	NA	grey		ANKRD55	0.0717655	0.109355	NA	NA	grey
ANKRD6	0.13128	0.128809	NA	NA	grey		ANKRD6	0.24139	0.254767	NA	NA	grey		ANKRD6	0.870325	0.606145	2.83334e-06	0.354564	grey
ANKRD61	0.0187884	0	NA	NA	grey		ANKRD61	0	0	NA	NA	grey		ANKRD61	0.00690114	0.00839089	NA	NA	grey
ANKRD62	0.189147	0.0255698	NA	NA	grey		ANKRD62	0	0	NA	NA	grey		ANKRD62	0.0765588	0.0551099	NA	NA	grey
ANKRD65	0	0.0506014	NA	NA	grey		ANKRD65	0.0447074	0	NA	NA	grey		ANKRD65	0.0259966	0.0254144	NA	NA	grey
ANKRD66	0	0.00314258	NA	NA	grey		ANKRD66	0	0	NA	NA	grey		ANKRD66	0.000846363	0.00155486	NA	NA	grey
ANKRD7	0.0565245	0.0280446	NA	NA	grey		ANKRD7	0	0.0410061	NA	NA	grey		ANKRD7	0.057609	0.0165687	NA	NA	grey
ANKRD9	0.424773	0.604149	NA	NA	grey		ANKRD9	1.02245	0.928729	NA	NA	grey		ANKRD9	0.610706	0.672301	NA	NA	grey
ANKS1A	0.745838	0.823139	NA	NA	grey		ANKS1A	1.99952	1.1215	1	1.28231	grey		ANKS1A	1.40224	1.29864	NA	NA	grey
ANKS1B	0.0313487	0.0139311	NA	NA	grey		ANKS1B	0.0253166	0	NA	NA	grey		ANKS1B	0.007424	0.00686127	NA	NA	grey
ANKS3	0.498541	0.303559	1	0.359317	grey		ANKS3	0.551474	0.737794	NA	NA	grey		ANKS3	0.578208	0.445805	NA	NA	grey
ANKS4B	0.144705	0.0943495	NA	NA	grey		ANKS4B	0.0648294	0	NA	NA	grey		ANKS4B	0.0352342	0.0211479	NA	NA	grey
ANKS6	0.246242	0.212138	NA	NA	grey		ANKS6	0.181761	0.14473	NA	NA	grey		ANKS6	0.265029	0.203352	NA	NA	grey
ANKUB1	0	0.00282307	NA	NA	grey		ANKUB1	0	0	NA	NA	grey		ANKUB1	0.0115811	0.00399767	NA	NA	grey
ANKZF1	1.07227	0.997897	1	0.337817	grey		ANKZF1	0.856119	1.27339	1	-0.689258	grey		ANKZF1	1.08542	1.05341	NA	NA	grey
ANLN	1.84236	1.84366	NA	NA	grey		ANLN	2.77796	2.09006	1	0.679344	grey		ANLN	2.4842	2.27735	0.0312975	0.260893	grey
ANO1	0.139071	0.271538	1	-0.29763	grey		ANO1	0	0.0627766	NA	NA	grey		ANO1	0.401368	0.422051	NA	NA	grey
ANO1-AS2	0	0	NA	NA	grey		ANO1-AS2	0	0	NA	NA	grey		ANO1-AS2	0.00285329	0.00154977	NA	NA	grey
ANO10	0.977887	0.700018	1	0.347501	grey		ANO10	1.15323	1.06119	NA	NA	grey		ANO10	0.973878	0.71736	8.36578e-05	0.364038	grey
ANO2	0.00463886	0	NA	NA	grey		ANO2	0	0	NA	NA	grey		ANO2	0.017203	0.0114417	NA	NA	grey
ANO3	0.0117886	0.0182121	NA	NA	grey		ANO3	0	0	NA	NA	grey		ANO3	0.0105518	0.0172797	NA	NA	grey
ANO4	0.0462373	0.0515072	NA	NA	grey		ANO4	0.132521	0.262056	NA	NA	grey		ANO4	0.0194279	0.0253964	NA	NA	grey
ANO5	0.0118511	0.106039	NA	NA	grey		ANO5	0.0539199	0	NA	NA	grey		ANO5	0.0304022	0.0312412	NA	NA	grey
ANO6	1.31804	1.0334	NA	NA	grey		ANO6	2.75343	2.21506	1	0.725662	grey		ANO6	1.84637	1.23829	2.06209e-20	0.817862	grey
ANO7	0.239946	0.158829	NA	NA	grey		ANO7	0.0771766	0.133712	NA	NA	grey		ANO7	0.665134	0.386361	3.58116e-11	0.404974	grey
ANO8	0.0128082	0.0308412	NA	NA	grey		ANO8	0.100972	0	NA	NA	grey		ANO8	0.0235179	0.0287903	NA	NA	grey
ANO9	0	0.0108666	NA	NA	grey		ANO9	0.056027	0	NA	NA	grey		ANO9	0.0597498	0.0464112	NA	NA	grey
ANOS1	0.116556	0.0947254	NA	NA	grey		ANOS1	0.371936	0	1	0.921225	grey		ANOS1	0.0931773	0.0332363	NA	NA	grey
ANP32A	2.67243	3.04352	1	-0.362204	grey		ANP32A	3.00502	3.08262	NA	NA	grey		ANP32A	2.59484	2.90845	2.29184e-14	-0.390016	grey
ANP32B	3.66128	3.92769	1	-0.333023	grey		ANP32B	4.00408	4.17795	1	-0.299014	grey		ANP32B	3.94458	3.9785	NA	NA	grey
ANP32D	0.0223056	0.0322834	NA	NA	grey		ANP32D	0	0.121399	NA	NA	grey		ANP32D	0.0143489	0.0252163	NA	NA	grey
ANP32E	1.90121	2.10226	1	-0.409786	grey		ANP32E	2.86119	3.18105	NA	NA	grey		ANP32E	2.36606	2.22221	NA	NA	grey
ANPEP	3.1788	3.24235	NA	NA	grey		ANPEP	4.218	3.93695	1	0.3456	grey		ANPEP	3.20418	3.17494	NA	NA	grey
ANTXR1	0.0421523	0.0300363	NA	NA	grey		ANTXR1	0	0.0286525	NA	NA	grey		ANTXR1	0.0155098	0.0162342	NA	NA	grey
ANTXR2	0.291707	0.29563	1	0.748636	grey		ANTXR2	0.0852763	0	NA	NA	grey		ANTXR2	0.0646111	0.077679	NA	NA	grey
ANTXRL	0	0	NA	NA	grey		ANTXRL	0	0	NA	NA	grey		ANTXRL	0.00317836	0.00872373	NA	NA	grey
ANXA1	0.109653	0.12434	NA	NA	grey		ANXA1	0.0579971	0.372255	1	-0.546601	grey		ANXA1	0.100585	0.170168	NA	NA	grey
ANXA10	0	0	NA	NA	grey		ANXA10	0	0.0637209	NA	NA	grey		ANXA10	0.00233604	0.00278151	NA	NA	grey
ANXA11	1.98447	1.75786	1	0.372575	grey		ANXA11	2.08114	1.91889	1	0.660782	grey		ANXA11	2.69073	2.53793	NA	NA	grey
ANXA13	0	0.00662683	NA	NA	grey		ANXA13	0	0	NA	NA	grey		ANXA13	0.00380697	0.0012314	NA	NA	grey
ANXA2	4.5075	4.46827	NA	NA	grey		ANXA2	4.71594	4.7176	NA	NA	grey		ANXA2	4.71807	4.71569	NA	NA	grey
ANXA2R	0.445486	0.0797412	NA	NA	grey		ANXA2R	0.128655	0	NA	NA	grey		ANXA2R	0.0647597	0.0252699	NA	NA	grey
ANXA3	2.77035	2.80792	NA	NA	grey		ANXA3	3.64049	3.68044	NA	NA	grey		ANXA3	3.43406	3.36615	NA	NA	grey
ANXA4	0.598318	0.588115	NA	NA	grey		ANXA4	0.791722	1.215	1	-0.563554	grey		ANXA4	0.44582	0.45889	NA	NA	grey
ANXA5	2.78793	2.86375	NA	NA	grey		ANXA5	2.79261	3.33374	1	-0.656534	grey		ANXA5	3.37333	3.42496	NA	NA	grey
ANXA6	1.36789	0.932373	1	0.62317	grey		ANXA6	2.03423	1.17758	1	1.42808	grey		ANXA6	2.68532	2.25502	3.25215e-13	0.441973	grey
ANXA7	2.45557	2.48654	NA	NA	grey		ANXA7	2.15816	2.52698	1	-0.63327	grey		ANXA7	2.80976	2.76227	NA	NA	grey
ANXA8	0.00628577	0.0227049	NA	NA	grey		ANXA8	0	0	NA	NA	grey		ANXA8	0.155986	0.1494	NA	NA	grey
ANXA8L1	0.0898835	0.100362	NA	NA	grey		ANXA8L1	0.136825	0.160616	NA	NA	grey		ANXA8L1	0.797849	0.764977	NA	NA	grey
ANXA9	0.0244921	0.0380039	NA	NA	grey		ANXA9	0	0.0269927	NA	NA	grey		ANXA9	0.232269	0.134876	NA	NA	grey
AOAH	0.0210903	0	NA	NA	grey		AOAH	0	0	NA	NA	grey		AOAH	0.0465349	0.0269428	NA	NA	grey
AOC1	0	0.00295054	NA	NA	grey		AOC1	0	0	NA	NA	grey		AOC1	0.00294087	0.00697544	NA	NA	grey
AOC2	0.175267	0.182638	NA	NA	grey		AOC2	0.0994022	0.351049	1	-0.665158	grey		AOC2	0.1909	0.190036	NA	NA	grey
AOC3	0.141711	0.135077	NA	NA	grey		AOC3	0.189172	0.0958365	1	0.257409	grey		AOC3	0.122387	0.111077	NA	NA	grey
AOX1	0.243599	0.259363	NA	NA	grey		AOX1	0.465373	0.380775	1	-0.666995	grey		AOX1	0.0552118	0.142683	NA	NA	grey
AP000223.42	0	0	NA	NA	grey		AP000223.42	0	0	NA	NA	grey		AP000223.42	0.00220847	0.00531209	NA	NA	grey
AP000233.4	0	0	NA	NA	grey		AP000233.4	0	0	NA	NA	grey		AP000233.4	0.00307162	0	NA	NA	grey
AP000251.3	0.111259	0.0758619	NA	NA	grey		AP000251.3	0	0.0460023	NA	NA	grey		AP000251.3	0.167679	0.0981298	NA	NA	grey
AP000253.1	0.0538662	0.0896128	NA	NA	grey		AP000253.1	0	0.0655563	NA	NA	grey		AP000253.1	0.0555689	0.0517161	NA	NA	grey
AP000254.8	0	0.0882541	NA	NA	grey		AP000254.8	0.15536	0	NA	NA	grey		AP000254.8	0.0678255	0.0535586	NA	NA	grey
AP000265.1	0	0.00641176	NA	NA	grey		AP000265.1	0	0	NA	NA	grey		AP000265.1	0.00567604	0.0017277	NA	NA	grey
AP000295.10	0	0.00678991	NA	NA	grey		AP000295.10	0	0	NA	NA	grey		AP000295.10	0.00532753	0.00867254	NA	NA	grey
AP000302.58	0	0.0150576	NA	NA	grey		AP000302.58	0	0	NA	NA	grey		AP000302.58	0.00575002	0	NA	NA	grey
AP000318.2	0.0332706	0	NA	NA	grey		AP000318.2	0	0	NA	NA	grey		AP000318.2	0.0108425	0.00643867	NA	NA	grey
AP000344.3	0.0743078	0.0724314	NA	NA	grey		AP000344.3	0	0	NA	NA	grey		AP000344.3	0.0193707	0.0132861	NA	NA	grey
AP000345.1	0.0190545	0.00644223	NA	NA	grey		AP000345.1	0	0	NA	NA	grey		AP000345.1	0.00182249	0.00267404	NA	NA	grey
AP000350.5	0.0293472	0.0415221	NA	NA	grey		AP000350.5	0.298219	0	1	0.729605	grey		AP000350.5	0.124602	0.0430787	NA	NA	grey
AP000355.2	0	0	NA	NA	grey		AP000355.2	0	0	NA	NA	grey		AP000355.2	0	0.0088848	NA	NA	grey
AP000432.2	0	0	NA	NA	grey		AP000432.2	0	0	NA	NA	grey		AP000432.2	0.00437845	0	NA	NA	grey
AP000438.2	0.0169317	0.040714	NA	NA	grey		AP000438.2	0.0763333	0.0583859	NA	NA	grey		AP000438.2	0.0253224	0.0207209	NA	NA	grey
AP000439.1	0.00310856	0.00404832	NA	NA	grey		AP000439.1	0	0	NA	NA	grey		AP000439.1	0.0158103	0.00627844	NA	NA	grey
AP000439.5	0	0	NA	NA	grey		AP000439.5	0	0	NA	NA	grey		AP000439.5	0	0.000785497	NA	NA	grey
AP000442.1	0.0241622	0.0126934	NA	NA	grey		AP000442.1	0	0	NA	NA	grey		AP000442.1	0.0035517	0.0102812	NA	NA	grey
AP000442.4	0.00382847	0	NA	NA	grey		AP000442.4	0	0	NA	NA	grey		AP000442.4	0.0130507	0.0299445	NA	NA	grey
AP000459.7	0	0.00790448	NA	NA	grey		AP000459.7	0	0	NA	NA	grey		AP000459.7	0.000783413	0.00231209	NA	NA	grey
AP000462.2	0.0326389	0.0258894	NA	NA	grey		AP000462.2	0	0	NA	NA	grey		AP000462.2	0.0179894	0.000598455	NA	NA	grey
AP000472.2	0.0742822	0.0126026	NA	NA	grey		AP000472.2	0	0	NA	NA	grey		AP000472.2	0.00923364	0.00614692	NA	NA	grey
AP000473.5	0	0	NA	NA	grey		AP000473.5	0	0	NA	NA	grey		AP000473.5	0.00205495	0	NA	NA	grey
AP000474.1	0	0.00544604	NA	NA	grey		AP000474.1	0	0	NA	NA	grey		AP000474.1	0	0.00266384	NA	NA	grey
AP000479.1	0	0	NA	NA	grey		AP000479.1	0	0	NA	NA	grey		AP000479.1	0.00567058	0.00433419	NA	NA	grey
AP000487.5	0.0345405	0.0411311	NA	NA	grey		AP000487.5	0.0548015	0	NA	NA	grey		AP000487.5	0.0856659	0.0645535	NA	NA	grey
AP000487.6	0.00801528	0.00904781	NA	NA	grey		AP000487.6	0	0	NA	NA	grey		AP000487.6	0.0272499	0.0253417	NA	NA	grey
AP000569.9	0.00194242	0.00788583	NA	NA	grey		AP000569.9	0.04855	0	NA	NA	grey		AP000569.9	0.0040924	0.00210945	NA	NA	grey
AP000593.7	0.047886	0.104596	NA	NA	grey		AP000593.7	0.0769045	0.0737092	NA	NA	grey		AP000593.7	0.036686	0.0394524	NA	NA	grey
AP000654.4	0	0.0170079	NA	NA	grey		AP000654.4	0	0.101626	NA	NA	grey		AP000654.4	0.00804804	0.0136236	NA	NA	grey
AP000679.2	0	0.0265799	NA	NA	grey		AP000679.2	0	0	NA	NA	grey		AP000679.2	0.00684075	0.0129982	NA	NA	grey
AP000687.1	0.014304	0.00741013	NA	NA	grey		AP000687.1	0	0	NA	NA	grey		AP000687.1	0.000517263	0	NA	NA	grey
AP000688.11	0	0	NA	NA	grey		AP000688.11	0	0	NA	NA	grey		AP000688.11	0.00248155	0.00456785	NA	NA	grey
AP000688.15	0	0.00314258	NA	NA	grey		AP000688.15	0	0	NA	NA	grey		AP000688.15	0.00047141	0.00569409	NA	NA	grey
AP000688.29	0.00186595	0.00911811	NA	NA	grey		AP000688.29	0	0	NA	NA	grey		AP000688.29	0.0161238	0	NA	NA	grey
AP000692.10	0.140283	0.0983606	NA	NA	grey		AP000692.10	0.0238466	0	NA	NA	grey		AP000692.10	0.0747301	0.0802917	NA	NA	grey
AP000695.4	0.0150384	0.00314258	NA	NA	grey		AP000695.4	0	0	NA	NA	grey		AP000695.4	0.00109817	0.000820896	NA	NA	grey
AP000704.5	0.0196277	0.0221826	NA	NA	grey		AP000704.5	0	0.0887344	NA	NA	grey		AP000704.5	0.0256036	0.0481466	NA	NA	grey
AP000705.7	0.00310856	0	NA	NA	grey		AP000705.7	0	0	NA	NA	grey		AP000705.7	0.0150231	0.00784461	NA	NA	grey
AP000708.1	0.00478894	0.00483762	NA	NA	grey		AP000708.1	0	0	NA	NA	grey		AP000708.1	0.00804375	0.00892014	NA	NA	grey
AP000770.1	0.00263919	0	NA	NA	grey		AP000770.1	0	0	NA	NA	grey		AP000770.1	0.00697703	0	NA	NA	grey
AP000797.3	0	0	NA	NA	grey		AP000797.3	0	0	NA	NA	grey		AP000797.3	0.00334318	0	NA	NA	grey
AP000797.4	0.0150384	0	NA	NA	grey		AP000797.4	0	0	NA	NA	grey		AP000797.4	0	0	NA	NA	grey
AP000857.3	0.0129571	0.0014915	NA	NA	grey		AP000857.3	0	0	NA	NA	grey		AP000857.3	0.0102261	0.00895245	NA	NA	grey
AP000866.1	0.00483799	0.0698987	NA	NA	grey		AP000866.1	0.0981933	0.039289	NA	NA	grey		AP000866.1	0.0196899	0.0273584	NA	NA	grey
AP000892.4	0.0102007	0.00173388	NA	NA	grey		AP000892.4	0	0	NA	NA	grey		AP000892.4	0.00186058	0.00200447	NA	NA	grey
AP000936.4	0.00990867	0.00252995	NA	NA	grey		AP000936.4	0	0	NA	NA	grey		AP000936.4	0.00171041	0.00930136	NA	NA	grey
AP000959.2	0.0039042	0	NA	NA	grey		AP000959.2	0	0	NA	NA	grey		AP000959.2	0.00149732	0	NA	NA	grey
AP000962.2	0	0	NA	NA	grey		AP000962.2	0	0	NA	NA	grey		AP000962.2	0.00484659	0	NA	NA	grey
AP000997.1	0.0334259	0.0767731	NA	NA	grey		AP000997.1	0.108612	0.317945	1	-0.463497	grey		AP000997.1	0.058529	0.0487485	NA	NA	grey
AP000997.2	0.0909769	0.114806	NA	NA	grey		AP000997.2	0.834725	0.251468	1	1.20112	grey		AP000997.2	0.0438871	0.0486548	NA	NA	grey
AP001046.5	0	0.00911811	NA	NA	grey		AP001046.5	0	0	NA	NA	grey		AP001046.5	0.00436391	0	NA	NA	grey
AP001046.6	0	0.00584653	NA	NA	grey		AP001046.6	0	0	NA	NA	grey		AP001046.6	0.00211456	0	NA	NA	grey
AP001057.1	0	0.00308079	NA	NA	grey		AP001057.1	0	0	NA	NA	grey		AP001057.1	0	0.00428042	NA	NA	grey
AP001062.7	0.359458	0.124199	1	0.554795	grey		AP001062.7	0.314236	0.221417	NA	NA	grey		AP001062.7	0.364703	0.214717	9.60589e-05	0.263047	grey
AP001062.9	0.0223067	0	NA	NA	grey		AP001062.9	0	0	NA	NA	grey		AP001062.9	0.00119758	0.00152575	NA	NA	grey
AP001065.15	0.0509068	0.0146225	NA	NA	grey		AP001065.15	0	0	NA	NA	grey		AP001065.15	0.0112506	0.00446444	NA	NA	grey
AP001092.4	0	0	NA	NA	grey		AP001092.4	0	0	NA	NA	grey		AP001092.4	0.00203844	0.00305639	NA	NA	grey
AP001136.2	0	0.00726534	NA	NA	grey		AP001136.2	0	0	NA	NA	grey		AP001136.2	0.000277946	0.00942046	NA	NA	grey
AP001171.1	0.0215848	0	NA	NA	grey		AP001171.1	0	0	NA	NA	grey		AP001171.1	0.000947004	0	NA	NA	grey
AP001189.4	0.0117886	0.0153532	NA	NA	grey		AP001189.4	0	0	NA	NA	grey		AP001189.4	0	0.00146215	NA	NA	grey
AP001258.4	0	0	NA	NA	grey		AP001258.4	0	0.0804924	NA	NA	grey		AP001258.4	0.00357726	0.00343256	NA	NA	grey
AP001347.6	0.0227808	0.0676224	NA	NA	grey		AP001347.6	0	0.127819	NA	NA	grey		AP001347.6	0.0613897	0.0415407	NA	NA	grey
AP001372.2	0.070689	0.0975129	NA	NA	grey		AP001372.2	0.0984078	0.129022	NA	NA	grey		AP001372.2	0.104671	0.0625838	NA	NA	grey
AP001412.1	0.0148969	0.0537267	NA	NA	grey		AP001412.1	0	0	NA	NA	grey		AP001412.1	0.0302785	0.0228221	NA	NA	grey
AP001432.14	0.0232588	0.0205657	NA	NA	grey		AP001432.14	0	0	NA	NA	grey		AP001432.14	0.0326368	0.0327374	NA	NA	grey
AP001437.1	0.0364028	0.0238935	NA	NA	grey		AP001437.1	0	0	NA	NA	grey		AP001437.1	0.0184229	0.00557666	NA	NA	grey
AP001462.6	0.0219063	0.0140112	NA	NA	grey		AP001462.6	0.159788	0.105676	NA	NA	grey		AP001462.6	0.0236698	0.0380948	NA	NA	grey
AP001468.58	0	0	NA	NA	grey		AP001468.58	0	0	NA	NA	grey		AP001468.58	0.00262366	0.0028642	NA	NA	grey
AP001469.5	0.00990867	0.012859	NA	NA	grey		AP001469.5	0	0	NA	NA	grey		AP001469.5	0.0028363	0.000657969	NA	NA	grey
AP001469.7	0	0.0163216	NA	NA	grey		AP001469.7	0	0	NA	NA	grey		AP001469.7	0.00925383	0.0069358	NA	NA	grey
AP001469.9	0.0349084	0.018669	NA	NA	grey		AP001469.9	0.0220745	0	NA	NA	grey		AP001469.9	0.0500991	0.0367859	NA	NA	grey
AP001476.2	0	0	NA	NA	grey		AP001476.2	0	0	NA	NA	grey		AP001476.2	0.00407027	0.00211807	NA	NA	grey
AP001476.4	0.0152576	0	NA	NA	grey		AP001476.4	0	0	NA	NA	grey		AP001476.4	0.00324456	0.00470325	NA	NA	grey
AP001505.10	0.111935	0.245431	1	-0.526702	grey		AP001505.10	0.236635	0.395513	1	-0.4921	grey		AP001505.10	0.201076	0.204694	NA	NA	grey
AP001596.6	0	0	NA	NA	grey		AP001596.6	0	0	NA	NA	grey		AP001596.6	0.00867352	0.00105731	NA	NA	grey
AP001601.2	0.0342008	0.0132719	NA	NA	grey		AP001601.2	0.236731	0.108414	1	0.258961	grey		AP001601.2	0.0659651	0.0380668	NA	NA	grey
AP001604.3	0	0.00982139	NA	NA	grey		AP001604.3	0	0	NA	NA	grey		AP001604.3	0.00390259	0	NA	NA	grey
AP001610.5	0	0.00404898	NA	NA	grey		AP001610.5	0.0592347	0	NA	NA	grey		AP001610.5	0.000306522	0	NA	NA	grey
AP001610.9	0	0	NA	NA	grey		AP001610.9	0	0	NA	NA	grey		AP001610.9	0.00326432	0.00165618	NA	NA	grey
AP001619.3	0	0	NA	NA	grey		AP001619.3	0	0	NA	NA	grey		AP001619.3	0.0047021	0.0010466	NA	NA	grey
AP001626.1	0.0996138	0.0345496	NA	NA	grey		AP001626.1	0	0.0678403	NA	NA	grey		AP001626.1	0.128788	0.117596	NA	NA	grey
AP001626.2	0	0.00314258	NA	NA	grey		AP001626.2	0	0	NA	NA	grey		AP001626.2	0.00368139	0.00270658	NA	NA	grey
AP001627.1	0.0884522	0.0321667	NA	NA	grey		AP001627.1	0	0	NA	NA	grey		AP001627.1	0.0556433	0.0206243	NA	NA	grey
AP001628.6	0.0743022	0.0452229	NA	NA	grey		AP001628.6	0.141189	0	1	0.282996	grey		AP001628.6	0.0868295	0.0392691	NA	NA	grey
AP001628.7	0.185975	0.09081	NA	NA	grey		AP001628.7	0.148126	0.0269927	NA	NA	grey		AP001628.7	0.0260968	0.0124102	NA	NA	grey
AP001630.5	0.0560979	0.00858597	NA	NA	grey		AP001630.5	0	0	NA	NA	grey		AP001630.5	0.014943	0.00972517	NA	NA	grey
AP002856.4	0	0	NA	NA	grey		AP002856.4	0	0	NA	NA	grey		AP002856.4	0.00192178	0	NA	NA	grey
AP002856.5	0.00803692	0	NA	NA	grey		AP002856.5	0	0	NA	NA	grey		AP002856.5	0	0.00267528	NA	NA	grey
AP002954.3	0	0.00911811	NA	NA	grey		AP002954.3	0	0	NA	NA	grey		AP002954.3	0	0.00240104	NA	NA	grey
AP003025.2	0	0.0074689	NA	NA	grey		AP003025.2	0	0	NA	NA	grey		AP003025.2	0.00959788	0.00319486	NA	NA	grey
AP003068.23	0.0122394	0.0128101	NA	NA	grey		AP003068.23	0.114452	0	NA	NA	grey		AP003068.23	0.0252395	0.0190659	NA	NA	grey
AP003774.1	0.0398148	0.015817	NA	NA	grey		AP003774.1	0	0	NA	NA	grey		AP003774.1	0.0053152	0.00248822	NA	NA	grey
AP003774.4	0.0155962	0	NA	NA	grey		AP003774.4	0	0	NA	NA	grey		AP003774.4	0.0398393	0.0287248	NA	NA	grey
AP003774.5	0.00649036	0.00394414	NA	NA	grey		AP003774.5	0	0	NA	NA	grey		AP003774.5	0.00740201	0.00474505	NA	NA	grey
AP003774.6	0	0.0161466	NA	NA	grey		AP003774.6	0	0	NA	NA	grey		AP003774.6	0.00425259	0	NA	NA	grey
AP004550.1	0.0313965	0.0273203	NA	NA	grey		AP004550.1	0	0.0286525	NA	NA	grey		AP004550.1	0.234546	0.236364	NA	NA	grey
AP006216.5	0	0	NA	NA	grey		AP006216.5	0	0.147203	NA	NA	grey		AP006216.5	0.0138331	0.0125165	NA	NA	grey
AP006222.2	0.0459383	0.0222438	NA	NA	grey		AP006222.2	0	0	NA	NA	grey		AP006222.2	0.0865854	0.0109568	NA	NA	grey
AP006285.2	0.0146661	0	NA	NA	grey		AP006285.2	0	0	NA	NA	grey		AP006285.2	0.00695008	0.00328912	NA	NA	grey
AP006285.6	0.00679533	0.0310119	NA	NA	grey		AP006285.6	0	0	NA	NA	grey		AP006285.6	0.00158152	0.00148492	NA	NA	grey
AP006285.7	0.00816338	0.011427	NA	NA	grey		AP006285.7	0	0	NA	NA	grey		AP006285.7	0.00104551	0.000238091	NA	NA	grey
AP006621.5	0.10736	0.0688593	NA	NA	grey		AP006621.5	0	0	NA	NA	grey		AP006621.5	0.168792	0.123637	NA	NA	grey
AP1AR	0.94756	0.805447	NA	NA	grey		AP1AR	0.823815	0.932562	NA	NA	grey		AP1AR	0.830183	0.749378	NA	NA	grey
AP1B1	1.8647	1.9634	NA	NA	grey		AP1B1	2.27971	1.98509	1	0.331054	grey		AP1B1	2.0615	1.99381	NA	NA	grey
AP1G1	1.45715	1.36739	NA	NA	grey		AP1G1	1.79728	1.52607	1	0.301987	grey		AP1G1	1.56418	1.49376	NA	NA	grey
AP1G2	0.0680492	0.100766	NA	NA	grey		AP1G2	0.0310111	0.0210155	NA	NA	grey		AP1G2	0.0784528	0.0410565	NA	NA	grey
AP1M1	1.04254	0.809053	1	0.336445	grey		AP1M1	0.972931	0.703202	1	0.338707	grey		AP1M1	1.05068	0.950896	NA	NA	grey
AP1M2	2.38414	2.40487	NA	NA	grey		AP1M2	2.5204	2.51843	NA	NA	grey		AP1M2	2.42908	2.28715	NA	NA	grey
AP1S1	1.32646	1.47911	1	-0.376846	grey		AP1S1	1.04742	0.813092	NA	NA	grey		AP1S1	1.30104	1.48205	0.287555	-0.319665	grey
AP1S2	0.9326	0.892039	NA	NA	grey		AP1S2	2.72206	1.64355	1	1.37567	grey		AP1S2	0.588978	0.513422	NA	NA	grey
AP1S3	0.147084	0.158183	NA	NA	grey		AP1S3	0.205925	0.409181	1	-0.412009	grey		AP1S3	0.130125	0.161176	NA	NA	grey
AP2A1	0.319321	0.465576	1	-0.285198	grey		AP2A1	0.721907	0.525574	NA	NA	grey		AP2A1	0.711511	0.692301	NA	NA	grey
AP2A2	0.900745	0.802701	NA	NA	grey		AP2A2	1.50587	1.55541	NA	NA	grey		AP2A2	1.31024	1.04813	0.000369143	0.354775	grey
AP2B1	2.68715	2.85691	NA	NA	grey		AP2B1	2.61014	2.39437	1	0.289975	grey		AP2B1	2.52888	2.36065	NA	NA	grey
AP2M1	4.1294	4.14748	NA	NA	grey		AP2M1	3.97448	3.93435	NA	NA	grey		AP2M1	4.03677	4.11334	NA	NA	grey
AP2S1	4.10289	4.06271	NA	NA	grey		AP2S1	3.94322	4.14483	1	-0.302816	grey		AP2S1	3.95978	4.07684	NA	NA	grey
AP3B1	1.6504	1.44552	NA	NA	grey		AP3B1	1.73395	1.1741	1	0.544667	grey		AP3B1	1.77536	1.5213	0.0002659	0.332229	grey
AP3B2	0.0335939	0.0703474	NA	NA	grey		AP3B2	0	0.0183058	NA	NA	grey		AP3B2	0.046823	0.0251744	NA	NA	grey
AP3D1	1.79441	2.03698	NA	NA	grey		AP3D1	3.20395	2.47708	1	0.899544	grey		AP3D1	2.37334	2.27243	NA	NA	grey
AP3M1	0.754794	0.839517	NA	NA	grey		AP3M1	1.01545	0.718763	1	0.600545	grey		AP3M1	1.1274	1.0431	NA	NA	grey
AP3M2	0.599499	0.677381	NA	NA	grey		AP3M2	0.803708	0.326827	1	0.659584	grey		AP3M2	0.855041	0.814907	NA	NA	grey
AP3S1	2.97803	2.68168	1	0.29817	grey		AP3S1	2.647	2.78011	1	-0.372848	grey		AP3S1	2.59311	2.46439	NA	NA	grey
AP3S2	0.341047	0.373577	NA	NA	grey		AP3S2	0.478851	0.361937	NA	NA	grey		AP3S2	0.408423	0.445373	NA	NA	grey
AP4B1	0.46706	0.62755	1	-0.337331	grey		AP4B1	0.570938	0.560613	NA	NA	grey		AP4B1	0.420671	0.481788	NA	NA	grey
AP4E1	0.505551	0.571439	NA	NA	grey		AP4E1	0.92565	0.616555	1	0.491302	grey		AP4E1	0.929544	0.66331	2.13989e-05	0.358758	grey
AP4M1	0.654457	0.846503	1	-0.387876	grey		AP4M1	0.639316	0.670523	NA	NA	grey		AP4M1	0.654816	0.675	NA	NA	grey
AP4S1	0.343486	0.262931	NA	NA	grey		AP4S1	0.477314	0.345637	NA	NA	grey		AP4S1	0.43349	0.404245	NA	NA	grey
AP5B1	0.469336	0.274378	1	0.36791	grey		AP5B1	0.89568	0.243216	1	1.13367	grey		AP5B1	0.412624	0.281615	0.0727557	0.291263	grey
AP5M1	1.8373	1.60534	NA	NA	grey		AP5M1	1.8406	2.05007	1	-0.400774	grey		AP5M1	1.51553	1.52428	NA	NA	grey
AP5S1	0.753781	0.783152	NA	NA	grey		AP5S1	0.623894	0.64548	NA	NA	grey		AP5S1	0.892464	0.861378	NA	NA	grey
AP5Z1	0.887538	0.6894	NA	NA	grey		AP5Z1	1.26751	0.588022	1	1.14508	grey		AP5Z1	0.952828	0.723523	NA	NA	grey
APAF1	0.320602	0.41039	NA	NA	grey		APAF1	0.408425	0.0804924	1	0.660458	grey		APAF1	0.17594	0.190844	NA	NA	grey
APBA1	0.0396323	0.0346377	NA	NA	grey		APBA1	0	0.0204139	NA	NA	grey		APBA1	0.0497899	0.0274415	NA	NA	grey
APBA2	0.0484676	0.0858973	NA	NA	grey		APBA2	0	0	NA	NA	grey		APBA2	0.0408056	0.0258832	NA	NA	grey
APBA3	0.895158	0.779092	NA	NA	grey		APBA3	0.840811	0.806974	NA	NA	grey		APBA3	0.766736	0.710381	NA	NA	grey
APBB1	0.286031	0.273441	NA	NA	grey		APBB1	0.346003	0.198828	NA	NA	grey		APBB1	0.88103	0.595946	2.65438e-07	0.401499	grey
APBB1IP	0.120965	0.0213223	NA	NA	grey		APBB1IP	0.0784176	0	NA	NA	grey		APBB1IP	0.167117	0.114285	NA	NA	grey
APBB2	1.17522	1.03827	NA	NA	grey		APBB2	1.81937	1.24365	1	0.721825	grey		APBB2	0.888692	0.634228	0.00016765	0.410263	grey
APBB3	0.0833908	0.0848198	NA	NA	grey		APBB3	0.139585	0.231442	NA	NA	grey		APBB3	0.113697	0.106598	NA	NA	grey
APC	0.998715	0.811848	NA	NA	grey		APC	1.47644	0.49127	1	1.46777	grey		APC	0.955065	0.822248	1	0.281373	grey
APC2	0.0895253	0.075298	NA	NA	grey		APC2	0.161787	0.048098	NA	NA	grey		APC2	0.042796	0.0295085	NA	NA	grey
APCDD1	0.00364041	0.0138794	NA	NA	grey		APCDD1	0.122556	0.174729	NA	NA	grey		APCDD1	0.0159398	0.019314	NA	NA	grey
APCDD1L	0.00362286	0	NA	NA	grey		APCDD1L	0.0220745	0	NA	NA	grey		APCDD1L	0.0114658	0.00260229	NA	NA	grey
APEH	2.43671	2.25493	1	0.324642	grey		APEH	2.13359	2.51769	1	-0.441987	grey		APEH	2.216	2.2128	NA	NA	grey
APELA	1.01401	1.10996	NA	NA	grey		APELA	0.891454	0.791729	NA	NA	grey		APELA	1.41013	1.4929	NA	NA	grey
APEX1	3.32627	3.13382	NA	NA	grey		APEX1	3.00139	3.13839	NA	NA	grey		APEX1	3.01673	2.89203	NA	NA	grey
APEX2	1.82937	1.43197	1	0.466861	grey		APEX2	1.97039	1.83077	NA	NA	grey		APEX2	1.69143	1.47851	0.233498	0.298455	grey
APH1A	0.856406	0.793675	NA	NA	grey		APH1A	0.989977	0.789507	NA	NA	grey		APH1A	0.997049	0.736427	0.000525867	0.60371	grey
APH1B	0.141757	0.156779	NA	NA	grey		APH1B	0.466958	0.0410061	1	0.986933	grey		APH1B	0.194241	0.152529	NA	NA	grey
API5	2.05839	2.05964	NA	NA	grey		API5	2.3708	2.26325	NA	NA	grey		API5	2.21539	2.08737	NA	NA	grey
APIP	2.00445	1.71208	1	0.438869	grey		APIP	2.11064	2.19325	NA	NA	grey		APIP	1.99056	1.75159	1.79613e-06	0.34573	grey
APITD1	1.03379	1.21343	NA	NA	grey		APITD1	0.792914	1.35318	1	-0.975556	grey		APITD1	0.946265	0.885095	NA	NA	grey
APITD1-CORT	0	0.0163386	NA	NA	grey		APITD1-CORT	0	0	NA	NA	grey		APITD1-CORT	0.00155445	0.0044878	NA	NA	grey
APLF	0.0831764	0.13404	NA	NA	grey		APLF	0.254671	0.299007	1	-0.41132	grey		APLF	0.0835119	0.0873404	NA	NA	grey
APLN	0	0.00893169	NA	NA	grey		APLN	0	0	NA	NA	grey		APLN	0.00729151	0.00214368	NA	NA	grey
APLNR	0.082598	0.0734315	NA	NA	grey		APLNR	0.153483	0.0321826	NA	NA	grey		APLNR	0	0.0146498	NA	NA	grey
APLP1	0.0762912	0.112938	NA	NA	grey		APLP1	0.0790269	0	NA	NA	grey		APLP1	0.0189003	0.0147088	NA	NA	grey
APLP2	4.02646	4.3027	0.117777	-0.338251	grey		APLP2	4.34517	4.49427	NA	NA	grey		APLP2	4.23454	4.25251	NA	NA	grey
APMAP	1.88352	1.91228	NA	NA	grey		APMAP	1.15023	2.04356	1	-1.39751	grey		APMAP	1.89473	1.80531	NA	NA	grey
APOA1	0.318393	0.641908	1	-1.30821	grey		APOA1	2.17113	4.09427	1	-1.18544	grey		APOA1	0.690627	0.703254	NA	NA	grey
APOA1BP	1.61411	1.43058	NA	NA	grey		APOA1BP	1.60152	1.89711	1	-0.616298	grey		APOA1BP	2.08801	2.10593	NA	NA	grey
APOA2	0.724585	0.487638	1	0.595104	grey		APOA2	2.53494	3.02035	NA	NA	grey		APOA2	0.385109	0.322556	NA	NA	grey
APOA4	0.182609	0.394207	1	-1.61339	grey		APOA4	0.241128	0.557874	1	-0.829589	grey		APOA4	0.376861	0.417936	NA	NA	grey
APOA5	0	0.00391363	NA	NA	grey		APOA5	0	0.115133	NA	NA	grey		APOA5	0.039204	0.0232145	NA	NA	grey
APOB	0	0.0134263	NA	NA	grey		APOB	0	0.0806234	NA	NA	grey		APOB	0.00971352	0.0111942	NA	NA	grey
APOBEC1	0	0	NA	NA	grey		APOBEC1	0	0.0249314	NA	NA	grey		APOBEC1	0.00502886	0.00284414	NA	NA	grey
APOBEC2	0.0770545	0.0270759	NA	NA	grey		APOBEC2	0	0.0168119	NA	NA	grey		APOBEC2	0.142506	0.0601494	NA	NA	grey
APOBEC3A	0	0.0131193	NA	NA	grey		APOBEC3A	0	0	NA	NA	grey		APOBEC3A	0.00172888	0.00622741	NA	NA	grey
APOBEC3B	0.00816338	0.0102541	NA	NA	grey		APOBEC3B	0	0	NA	NA	grey		APOBEC3B	0	0.000626984	NA	NA	grey
APOBEC3B-AS1	0	0.00912681	NA	NA	grey		APOBEC3B-AS1	0	0	NA	NA	grey		APOBEC3B-AS1	0.00496632	0.00628805	NA	NA	grey
APOBEC3C	0.578394	0.946977	1	-0.974011	grey		APOBEC3C	0.190579	0.198417	NA	NA	grey		APOBEC3C	0.0235407	0.047703	NA	NA	grey
APOBEC3D	0.142223	0.344221	1	-0.478231	grey		APOBEC3D	0.110593	0.11561	NA	NA	grey		APOBEC3D	0.0164215	0.046127	NA	NA	grey
APOBEC3F	0.272418	0.47305	1	-0.349527	grey		APOBEC3F	0.250046	0.0940064	1	0.346372	grey		APOBEC3F	0.0841538	0.0601159	NA	NA	grey
APOBEC3G	0.114555	0.214417	NA	NA	grey		APOBEC3G	0	0	NA	NA	grey		APOBEC3G	0.0078736	0.015958	NA	NA	grey
APOBEC3H	0.0611212	0.033439	NA	NA	grey		APOBEC3H	0	0	NA	NA	grey		APOBEC3H	0.00139676	0.00401775	NA	NA	grey
APOBEC4	0	0	NA	NA	grey		APOBEC4	0	0	NA	NA	grey		APOBEC4	0.00171011	0	NA	NA	grey
APOBR	0.432981	0.168349	1	0.847856	grey		APOBR	0.0220745	0.0204139	NA	NA	grey		APOBR	0.255676	0.107524	NA	NA	grey
APOC1	4.8664	4.87324	NA	NA	grey		APOC1	4.9736	5.06659	NA	NA	grey		APOC1	4.40707	4.53202	NA	NA	grey
APOC2	0	0.0081389	NA	NA	grey		APOC2	0	0	NA	NA	grey		APOC2	0	0.00306937	NA	NA	grey
APOC3	0.480278	0.382229	1	0.282935	grey		APOC3	0.526764	0.332725	NA	NA	grey		APOC3	0.941211	0.722822	0.234519	0.423967	grey
APOC4-APOC2	0	0.00252995	NA	NA	grey		APOC4-APOC2	0	0	NA	NA	grey		APOC4-APOC2	0.00159831	0.0150712	NA	NA	grey
APOD	0.106879	0.209669	NA	NA	grey		APOD	0.244919	0.229662	NA	NA	grey		APOD	0.184115	0.257715	NA	NA	grey
APOE	2.28758	2.28161	1	-0.254663	grey		APOE	3.90066	3.51538	NA	NA	grey		APOE	1.67161	1.3851	0.126754	0.379892	grey
APOF	0.0167895	0.0149354	NA	NA	grey		APOF	0	0	NA	NA	grey		APOF	0.00889714	0.00463684	NA	NA	grey
APOH	0.389989	0.503871	1	-0.272465	grey		APOH	0.274128	0.167849	NA	NA	grey		APOH	0.154606	0.213429	NA	NA	grey
APOL1	0.121252	0.0785423	NA	NA	grey		APOL1	0.218531	0.128136	NA	NA	grey		APOL1	0.0191529	0.0134636	NA	NA	grey
APOL2	0.0542672	0.112226	NA	NA	grey		APOL2	0.0466173	0.214093	1	-0.437524	grey		APOL2	0.0526363	0.0517139	NA	NA	grey
APOL3	0	0.00841379	NA	NA	grey		APOL3	0	0	NA	NA	grey		APOL3	0.00562692	0.00613263	NA	NA	grey
APOL4	0.0907312	0.0120715	NA	NA	grey		APOL4	0	0	NA	NA	grey		APOL4	0.00899756	0.00520111	NA	NA	grey
APOL6	0	0.0127572	NA	NA	grey		APOL6	0	0.0357764	NA	NA	grey		APOL6	0.00331014	0.0193558	NA	NA	grey
APOLD1	0	0.0587352	NA	NA	grey		APOLD1	0	0	NA	NA	grey		APOLD1	0.00647096	0.0283738	NA	NA	grey
APOM	0.152094	0.043197	NA	NA	grey		APOM	0.271491	0.0468593	1	0.513626	grey		APOM	0.076037	0.0585005	NA	NA	grey
APOO	1.86836	1.47464	1	0.411747	grey		APOO	0.996667	1.49257	1	-0.71822	grey		APOO	1.41752	1.3301	NA	NA	grey
APOOL	1.41084	1.09662	NA	NA	grey		APOOL	1.08234	1.0584	NA	NA	grey		APOOL	1.64324	1.30419	6.7968e-07	0.319173	grey
APOPT1	2.08635	1.89518	1	0.270947	grey		APOPT1	1.85577	2.09653	1	-0.262901	grey		APOPT1	2.1271	2.10442	NA	NA	grey
APP	0.527927	0.695062	1	-0.353266	grey		APP	0.553394	0.56695	NA	NA	grey		APP	1.00498	0.917429	NA	NA	grey
APPBP2	0.530715	0.488626	NA	NA	grey		APPBP2	0.649745	0.636719	NA	NA	grey		APPBP2	0.406216	0.333442	NA	NA	grey
APPL1	1.76478	1.96165	1	-0.369089	grey		APPL1	2.34198	2.27641	NA	NA	grey		APPL1	1.95898	1.84455	NA	NA	grey
APPL2	0.154755	0.304395	1	-0.432005	grey		APPL2	0.537209	0.257175	1	0.564247	grey		APPL2	0.28819	0.232916	NA	NA	grey
APRT	3.35078	3.39043	NA	NA	grey		APRT	3.217	3.71183	1	-0.712315	grey		APRT	3.58859	3.63085	NA	NA	grey
APTR	0.716875	0.671702	NA	NA	grey		APTR	0.778891	0.715417	NA	NA	grey		APTR	0.674243	0.708608	NA	NA	grey
APTX	2.21032	2.10362	NA	NA	grey		APTX	1.69258	2.29156	1	-0.802748	grey		APTX	2.31791	2.43869	NA	NA	grey
AQP1	0.00365317	0.019091	NA	NA	grey		AQP1	0	0	NA	NA	grey		AQP1	0.00571717	0.0115725	NA	NA	grey
AQP10	0	0.016055	NA	NA	grey		AQP10	0	0.0378273	NA	NA	grey		AQP10	0.00232777	0.00305043	NA	NA	grey
AQP11	0.282891	0.152858	NA	NA	grey		AQP11	0.382579	0.0457823	1	0.896728	grey		AQP11	0.230683	0.118238	NA	NA	grey
AQP12A	0	0.00666446	NA	NA	grey		AQP12A	0	0	NA	NA	grey		AQP12A	0.000688261	0.0100213	NA	NA	grey
AQP3	2.88678	2.84276	NA	NA	grey		AQP3	2.13672	1.91783	1	0.422735	grey		AQP3	2.93372	2.92801	NA	NA	grey
AQP4	0.0258924	0.0432362	NA	NA	grey		AQP4	0.0531011	0	NA	NA	grey		AQP4	0.00827877	0	NA	NA	grey
AQP4-AS1	0.0855521	0.0691798	NA	NA	grey		AQP4-AS1	0.0977378	0.235381	NA	NA	grey		AQP4-AS1	0.0224422	0.0326227	NA	NA	grey
AQP5	0	0.0123094	NA	NA	grey		AQP5	0	0	NA	NA	grey		AQP5	0	0.00259834	NA	NA	grey
AQP6	0	0	NA	NA	grey		AQP6	0.115877	0	NA	NA	grey		AQP6	0.00595772	0.0115281	NA	NA	grey
AQP7	0.107002	0.0555818	NA	NA	grey		AQP7	0	0.0502546	NA	NA	grey		AQP7	0.0436687	0.0538922	NA	NA	grey
AQP8	0.0180413	0.00918757	NA	NA	grey		AQP8	0	0	NA	NA	grey		AQP8	0.00689368	0.00287225	NA	NA	grey
AQP9	0.00986857	0	NA	NA	grey		AQP9	0	0	NA	NA	grey		AQP9	0.00938613	0.00265732	NA	NA	grey
AQR	1.26751	1.3148	NA	NA	grey		AQR	1.48222	1.40113	NA	NA	grey		AQR	1.25236	1.20853	NA	NA	grey
AR	0.018328	0.00678991	NA	NA	grey		AR	0	0	NA	NA	grey		AR	0.00582432	0.00707172	NA	NA	grey
ARAF	1.14986	1.1694	NA	NA	grey		ARAF	1.38052	1.46646	1	-0.371591	grey		ARAF	1.44758	1.16649	5.89337e-07	0.371405	grey
ARAP1	0.126157	0.0833927	NA	NA	grey		ARAP1	0.0901478	0.100915	NA	NA	grey		ARAP1	0.152142	0.169295	NA	NA	grey
ARAP1-AS2	0.0279547	0.0158839	NA	NA	grey		ARAP1-AS2	0.0427568	0.0233377	NA	NA	grey		ARAP1-AS2	0.0141598	0.0119883	NA	NA	grey
ARAP2	0.0893903	0.0299802	NA	NA	grey		ARAP2	0	0.0357764	NA	NA	grey		ARAP2	0.0745933	0.0554233	NA	NA	grey
ARAP3	0	0.0411356	NA	NA	grey		ARAP3	0	0	NA	NA	grey		ARAP3	0.00567782	0.000697966	NA	NA	grey
ARC	0.0388789	0.0415253	NA	NA	grey		ARC	0	0	NA	NA	grey		ARC	0.0172161	0.00783002	NA	NA	grey
ARCN1	1.90666	1.81808	NA	NA	grey		ARCN1	2.47659	1.94789	1	0.425568	grey		ARCN1	2.03213	1.87325	NA	NA	grey
AREG	0.0335512	0.00314258	NA	NA	grey		AREG	0	0.0249314	NA	NA	grey		AREG	0.00583851	0.00829125	NA	NA	grey
AREL1	0.59847	0.551543	NA	NA	grey		AREL1	1.20537	0.652368	1	1.2736	grey		AREL1	0.66221	0.510234	NA	NA	grey
ARF1	4.16803	3.97543	0.53981	0.340122	grey		ARF1	4.14713	4.18107	NA	NA	grey		ARF1	4.18995	4.08031	NA	NA	grey
ARF3	2.19482	2.27011	NA	NA	grey		ARF3	2.88895	2.34666	1	0.552791	grey		ARF3	2.09853	1.98127	NA	NA	grey
ARF4	3.21574	3.32157	NA	NA	grey		ARF4	3.38476	3.79828	1	-0.460437	grey		ARF4	3.53859	3.59342	NA	NA	grey
ARF4-AS1	0.2396	0.202641	NA	NA	grey		ARF4-AS1	0.156577	0.0679988	NA	NA	grey		ARF4-AS1	0.164811	0.233796	NA	NA	grey
ARF5	0.807315	1.11233	1	-0.612723	grey		ARF5	0.560459	1.35167	1	-1.52201	grey		ARF5	0.803628	0.871094	NA	NA	grey
ARF6	2.22991	1.87449	1	0.292988	grey		ARF6	2.89648	2.2672	1	0.797771	grey		ARF6	2.34504	2.18191	NA	NA	grey
ARFGAP1	1.56568	1.44639	NA	NA	grey		ARFGAP1	1.77165	1.6384	NA	NA	grey		ARFGAP1	1.57332	1.47533	NA	NA	grey
ARFGAP2	1.21788	1.37179	1	-0.316133	grey		ARFGAP2	1.61031	1.61535	1	0.257666	grey		ARFGAP2	1.35264	1.41602	NA	NA	grey
ARFGAP3	1.10604	1.10047	NA	NA	grey		ARFGAP3	0.997372	1.01391	NA	NA	grey		ARFGAP3	0.642565	0.561201	NA	NA	grey
ARFGEF1	2.27322	2.40864	NA	NA	grey		ARFGEF1	2.79853	2.08892	1	0.738494	grey		ARFGEF1	1.77283	1.6817	NA	NA	grey
ARFGEF2	1.51968	1.36575	NA	NA	grey		ARFGEF2	2.24059	1.16851	1	1.21666	grey		ARFGEF2	1.20989	1.01683	1	0.301144	grey
ARFGEF3	0.0156642	0.0752041	NA	NA	grey		ARFGEF3	0.14762	0	NA	NA	grey		ARFGEF3	0.0475903	0.0336619	NA	NA	grey
ARFIP1	1.8095	1.59851	1	0.266919	grey		ARFIP1	1.76383	1.29529	1	0.501086	grey		ARFIP1	1.59072	1.53391	NA	NA	grey
ARFIP2	1.66397	1.84049	NA	NA	grey		ARFIP2	1.97215	1.95717	NA	NA	grey		ARFIP2	1.88749	2.07806	NA	NA	grey
ARFRP1	1.86548	1.61485	1	0.295637	grey		ARFRP1	1.52646	1.62312	NA	NA	grey		ARFRP1	1.83534	1.75266	NA	NA	grey
ARG1	0.00535216	0.0261504	NA	NA	grey		ARG1	0	0	NA	NA	grey		ARG1	0.00224885	0.00473623	NA	NA	grey
ARG2	0.0780909	0.0712918	NA	NA	grey		ARG2	0.150607	0.0703958	NA	NA	grey		ARG2	0.11807	0.0776085	NA	NA	grey
ARGFX	2.25087	2.64423	1	-0.258833	grey		ARGFX	0.426739	0.676498	1	-0.401074	grey		ARGFX	0.469141	0.753325	0.000884629	-0.542308	grey
ARGLU1	3.00281	3.06805	NA	NA	grey		ARGLU1	3.31515	3.17828	NA	NA	grey		ARGLU1	2.93721	2.95388	NA	NA	grey
ARHGAP1	1.4282	1.56302	1	-0.299417	grey		ARHGAP1	1.99418	1.54892	1	0.391426	grey		ARHGAP1	1.38046	1.37522	NA	NA	grey
ARHGAP10	0.629086	0.506483	1	0.296127	grey		ARHGAP10	2.12947	1.49129	1	0.660408	grey		ARHGAP10	1.80771	1.40799	3.93821e-06	0.438505	grey
ARHGAP11A	1.38474	1.44824	NA	NA	grey		ARHGAP11A	1.96265	1.5012	1	0.659067	grey		ARHGAP11A	1.41716	1.36716	NA	NA	grey
ARHGAP11B	0.527124	0.456681	NA	NA	grey		ARHGAP11B	0.924424	0.687268	1	0.465556	grey		ARHGAP11B	0.611778	0.467696	NA	NA	grey
ARHGAP12	1.30637	1.09951	1	0.262572	grey		ARHGAP12	2.03408	1.58211	1	0.475704	grey		ARHGAP12	1.16411	0.872662	4.90091e-06	0.402726	grey
ARHGAP15	0.0125228	0.0235792	NA	NA	grey		ARHGAP15	0	0	NA	NA	grey		ARHGAP15	0.048419	0.0407272	NA	NA	grey
ARHGAP17	0.436808	0.488131	NA	NA	grey		ARHGAP17	0.923213	0.375755	1	0.848152	grey		ARHGAP17	0.640982	0.483681	0.770483	0.277368	grey
ARHGAP18	1.93632	1.71081	1	0.521869	grey		ARHGAP18	2.28528	1.6522	1	0.713838	grey		ARHGAP18	2.93046	2.82271	NA	NA	grey
ARHGAP19	0.544934	0.634463	NA	NA	grey		ARHGAP19	0.636982	0.749704	NA	NA	grey		ARHGAP19	0.633363	0.611612	NA	NA	grey
ARHGAP20	0.0251043	0.00959813	NA	NA	grey		ARHGAP20	0	0	NA	NA	grey		ARHGAP20	0.0162284	0.00624874	NA	NA	grey
ARHGAP21	1.33769	1.24652	NA	NA	grey		ARHGAP21	2.09005	2.04906	NA	NA	grey		ARHGAP21	1.52088	1.32968	1	0.368632	grey
ARHGAP22	0.00263919	0.0486976	NA	NA	grey		ARHGAP22	0.0790269	0.135172	NA	NA	grey		ARHGAP22	0.0508101	0.0718211	NA	NA	grey
ARHGAP23	0.266337	0.206551	NA	NA	grey		ARHGAP23	0.204909	0.281598	NA	NA	grey		ARHGAP23	0.77515	0.536014	0.00367652	0.436289	grey
ARHGAP24	0.0590444	0.0711916	NA	NA	grey		ARHGAP24	0	0.0775282	NA	NA	grey		ARHGAP24	0.165543	0.23513	NA	NA	grey
ARHGAP25	0.0326785	0.0264431	NA	NA	grey		ARHGAP25	0	0.0409643	NA	NA	grey		ARHGAP25	0.00754472	0.0198658	NA	NA	grey
ARHGAP26	0.125947	0.182742	NA	NA	grey		ARHGAP26	0.234206	0.0987579	NA	NA	grey		ARHGAP26	0.254211	0.124539	0.0335745	0.348277	grey
ARHGAP26-AS1	0	0	NA	NA	grey		ARHGAP26-AS1	0	0	NA	NA	grey		ARHGAP26-AS1	0.000640262	0.00430039	NA	NA	grey
ARHGAP27	0.181853	0.193519	NA	NA	grey		ARHGAP27	0.601485	0.286548	1	0.631191	grey		ARHGAP27	0.382722	0.267048	NA	NA	grey
ARHGAP28	0.127727	0.140461	NA	NA	grey		ARHGAP28	0.514672	0.17278	1	0.91636	grey		ARHGAP28	0.257338	0.171238	NA	NA	grey
ARHGAP29	0.795236	0.528779	1	0.435929	grey		ARHGAP29	1.79464	1.65721	NA	NA	grey		ARHGAP29	1.72611	1.3343	2.30075e-07	0.472825	grey
ARHGAP30	0.06911	0.077006	NA	NA	grey		ARHGAP30	0.0310111	0	NA	NA	grey		ARHGAP30	0.0724779	0.0305505	NA	NA	grey
ARHGAP31	0.0256124	0.0237113	NA	NA	grey		ARHGAP31	0.0795611	0.0168119	NA	NA	grey		ARHGAP31	0.0153439	0.0202551	NA	NA	grey
ARHGAP32	0.397228	0.443699	NA	NA	grey		ARHGAP32	0.663378	0.42081	1	0.284633	grey		ARHGAP32	0.461084	0.407223	NA	NA	grey
ARHGAP33	0.174978	0.160463	NA	NA	grey		ARHGAP33	0.126715	0	NA	NA	grey		ARHGAP33	0.0617933	0.0335526	NA	NA	grey
ARHGAP35	0.555108	0.595241	NA	NA	grey		ARHGAP35	1.29371	0.691411	1	0.77853	grey		ARHGAP35	0.851689	0.574704	4.07631e-06	0.405145	grey
ARHGAP36	0.0209179	0.0282132	NA	NA	grey		ARHGAP36	0.147207	0.0955662	NA	NA	grey		ARHGAP36	0.0416327	0.0608022	NA	NA	grey
ARHGAP39	0.319983	0.255784	1	0.290194	grey		ARHGAP39	0.267143	0.136561	1	0.561696	grey		ARHGAP39	0.293259	0.194528	1	0.268974	grey
ARHGAP4	0.0104003	0	NA	NA	grey		ARHGAP4	0	0	NA	NA	grey		ARHGAP4	0.0107695	0.0103644	NA	NA	grey
ARHGAP40	0.00912955	0.0318596	NA	NA	grey		ARHGAP40	0	0	NA	NA	grey		ARHGAP40	0.0148044	0.0115551	NA	NA	grey
ARHGAP42	0.644655	0.732831	NA	NA	grey		ARHGAP42	1.8551	1.10817	1	0.845764	grey		ARHGAP42	0.405335	0.332816	NA	NA	grey
ARHGAP44	0.265646	0.218104	NA	NA	grey		ARHGAP44	0.695209	0.465546	1	0.366637	grey		ARHGAP44	0.501206	0.352268	0.0401373	0.279977	grey
ARHGAP5	1.70251	1.50583	NA	NA	grey		ARHGAP5	2.44992	1.36244	1	1.06195	grey		ARHGAP5	1.82075	1.6193	1	0.264252	grey
ARHGAP5-AS1	0.117178	0.125962	NA	NA	grey		ARHGAP5-AS1	0	0.0210155	NA	NA	grey		ARHGAP5-AS1	0.171028	0.130027	NA	NA	grey
ARHGAP6	0	0.020167	NA	NA	grey		ARHGAP6	0	0	NA	NA	grey		ARHGAP6	0.0238778	0.0162587	NA	NA	grey
ARHGAP8	0.609347	0.387877	1	0.408599	grey		ARHGAP8	1.01432	0.895224	NA	NA	grey		ARHGAP8	0.770286	0.710334	NA	NA	grey
ARHGAP9	0.150768	0.10701	NA	NA	grey		ARHGAP9	0.0386322	0.0831179	NA	NA	grey		ARHGAP9	0.136295	0.134712	NA	NA	grey
ARHGDIA	0.124119	0.0652939	NA	NA	grey		ARHGDIA	0.0950855	0.121222	NA	NA	grey		ARHGDIA	0.141725	0.099817	NA	NA	grey
ARHGDIB	0.0969991	0.0673692	NA	NA	grey		ARHGDIB	0	0.0931864	NA	NA	grey		ARHGDIB	0.336805	0.193549	0.00039898	0.29744	grey
ARHGDIG	0.0935978	0.0754596	NA	NA	grey		ARHGDIG	0.0662021	0.0168119	NA	NA	grey		ARHGDIG	0.0559545	0.041307	NA	NA	grey
ARHGEF1	0.634401	0.581135	NA	NA	grey		ARHGEF1	0.732298	0.829495	NA	NA	grey		ARHGEF1	0.747232	0.689433	NA	NA	grey
ARHGEF10	0.0729378	0.183824	NA	NA	grey		ARHGEF10	0	0.146451	NA	NA	grey		ARHGEF10	0.0990785	0.0732492	NA	NA	grey
ARHGEF10L	0.0191182	0.0176433	NA	NA	grey		ARHGEF10L	0.0310111	0.0562197	NA	NA	grey		ARHGEF10L	0.00461994	0.0124578	NA	NA	grey
ARHGEF11	0.254228	0.225189	NA	NA	grey		ARHGEF11	0.560346	0.398407	NA	NA	grey		ARHGEF11	0.312117	0.21801	1	0.261058	grey
ARHGEF12	0.625254	0.651091	NA	NA	grey		ARHGEF12	1.42327	0.924109	1	0.503788	grey		ARHGEF12	0.913941	0.704616	0.115847	0.354127	grey
ARHGEF15	0.126866	0.0626078	NA	NA	grey		ARHGEF15	0.516982	0.326184	NA	NA	grey		ARHGEF15	0.00960034	0.00392799	NA	NA	grey
ARHGEF16	0.836294	0.622061	1	0.428746	grey		ARHGEF16	1.16312	0.880283	1	0.327405	grey		ARHGEF16	0.827589	0.570312	6.6895e-06	0.359991	grey
ARHGEF17	0.0675376	0.0546161	NA	NA	grey		ARHGEF17	0.134129	0.234872	1	-0.446671	grey		ARHGEF17	0.243822	0.140073	NA	NA	grey
ARHGEF18	0.0227762	0.0726632	NA	NA	grey		ARHGEF18	0	0	NA	NA	grey		ARHGEF18	0.0248052	0.0292981	NA	NA	grey
ARHGEF19	0	0.0361239	NA	NA	grey		ARHGEF19	0	0	NA	NA	grey		ARHGEF19	0.0106011	0.00435713	NA	NA	grey
ARHGEF2	0.120099	0.184945	NA	NA	grey		ARHGEF2	0.105505	0.278291	1	-0.409934	grey		ARHGEF2	0.483251	0.322486	0.0025188	0.262762	grey
ARHGEF25	0	0.0644415	NA	NA	grey		ARHGEF25	0	0.0204139	NA	NA	grey		ARHGEF25	0.00106943	0.0175812	NA	NA	grey
ARHGEF26	0.274423	0.469319	1	-0.493956	grey		ARHGEF26	0.308238	0.210207	1	0.280479	grey		ARHGEF26	0.952147	0.884609	NA	NA	grey
ARHGEF28	0.0150384	0.0549411	NA	NA	grey		ARHGEF28	0	0.0749539	NA	NA	grey		ARHGEF28	0.014305	0.0152542	NA	NA	grey
ARHGEF3	0.338228	0.374961	NA	NA	grey		ARHGEF3	0.417721	0.20016	1	0.254855	grey		ARHGEF3	0.317244	0.2542	NA	NA	grey
ARHGEF33	0.28009	0.198835	NA	NA	grey		ARHGEF33	0	0.0409629	NA	NA	grey		ARHGEF33	0.195074	0.195081	NA	NA	grey
ARHGEF35	0.0926129	0.0685736	NA	NA	grey		ARHGEF35	0.056027	0.105932	NA	NA	grey		ARHGEF35	0.0177499	0.0269463	NA	NA	grey
ARHGEF37	0.088723	0.0265891	NA	NA	grey		ARHGEF37	0.179344	0.11248	NA	NA	grey		ARHGEF37	0.0967994	0.0865351	NA	NA	grey
ARHGEF38	0.0945924	0.0636272	NA	NA	grey		ARHGEF38	0.484803	0.243951	1	0.628995	grey		ARHGEF38	0.133116	0.104879	NA	NA	grey
ARHGEF39	1.11632	1.22978	1	-0.528129	grey		ARHGEF39	1.35955	0.659971	1	0.870752	grey		ARHGEF39	1.10033	1.12923	NA	NA	grey
ARHGEF4	0.0549086	0.0219902	NA	NA	grey		ARHGEF4	0	0.0204139	NA	NA	grey		ARHGEF4	0.0240974	0.0256663	NA	NA	grey
ARHGEF40	0.0215582	0.0228626	NA	NA	grey		ARHGEF40	0.118848	0.133016	NA	NA	grey		ARHGEF40	0.0273008	0.0134368	NA	NA	grey
ARHGEF5	0.0725052	0.181907	NA	NA	grey		ARHGEF5	0.124144	0.194118	NA	NA	grey		ARHGEF5	0.058623	0.0525508	NA	NA	grey
ARHGEF6	0.0280428	0	NA	NA	grey		ARHGEF6	0	0	NA	NA	grey		ARHGEF6	0.00676617	0.00169663	NA	NA	grey
ARHGEF7	0.832306	0.91473	NA	NA	grey		ARHGEF7	1.44095	1.36865	NA	NA	grey		ARHGEF7	1.1983	0.960031	0.0101952	0.339825	grey
ARHGEF9	0.31237	0.151677	1	0.436266	grey		ARHGEF9	0.224444	0.048098	1	0.394263	grey		ARHGEF9	0.328989	0.160339	2.07042e-06	0.453605	grey
ARID1A	1.69329	1.76896	NA	NA	grey		ARID1A	2.91058	2.00897	1	0.674347	grey		ARID1A	2.05981	1.79486	NA	NA	grey
ARID1B	0.638028	0.644562	NA	NA	grey		ARID1B	1.22571	0.885541	1	0.433536	grey		ARID1B	0.693154	0.561942	NA	NA	grey
ARID2	0.568807	0.716123	1	-0.261079	grey		ARID2	1.18795	0.749777	1	0.662442	grey		ARID2	0.942144	0.779647	NA	NA	grey
ARID3A	1.20283	1.30237	NA	NA	grey		ARID3A	1.62176	1.61376	NA	NA	grey		ARID3A	2.00256	1.65233	NA	NA	grey
ARID3B	1.16778	1.3596	1	-0.27738	grey		ARID3B	1.60373	1.72564	1	-0.310558	grey		ARID3B	1.27747	1.07502	NA	NA	grey
ARID3C	0	0	NA	NA	grey		ARID3C	0	0	NA	NA	grey		ARID3C	0.00478715	0	NA	NA	grey
ARID4A	0.851382	0.971365	1	-0.334144	grey		ARID4A	1.69368	0.602425	1	1.50629	grey		ARID4A	0.840732	0.696867	NA	NA	grey
ARID4B	1.38549	1.53927	NA	NA	grey		ARID4B	2.23039	1.22982	1	1.37015	grey		ARID4B	1.33534	1.25384	NA	NA	grey
ARID5A	0.42945	0.518404	1	-0.281326	grey		ARID5A	0.187166	0.28181	NA	NA	grey		ARID5A	0.390039	0.326523	NA	NA	grey
ARID5B	0.280673	0.199198	NA	NA	grey		ARID5B	0.368242	0.0401496	1	0.93944	grey		ARID5B	0.212463	0.193535	NA	NA	grey
ARIH1	1.09841	1.29446	NA	NA	grey		ARIH1	1.5258	1.3223	NA	NA	grey		ARIH1	1.24116	1.11479	NA	NA	grey
ARIH2	2.26317	2.26488	NA	NA	grey		ARIH2	2.24876	2.23487	NA	NA	grey		ARIH2	2.48183	2.45199	NA	NA	grey
ARIH2OS	0.0694869	0.0925505	NA	NA	grey		ARIH2OS	0	0.0168119	NA	NA	grey		ARIH2OS	0.084914	0.0858125	NA	NA	grey
ARL1	2.14072	2.38133	NA	NA	grey		ARL1	2.16867	2.26818	NA	NA	grey		ARL1	2.16064	2.20019	NA	NA	grey
ARL10	0.110242	0.059383	NA	NA	grey		ARL10	0.0774069	0	NA	NA	grey		ARL10	0.0589784	0.0308347	NA	NA	grey
ARL11	0.216257	0.0786676	NA	NA	grey		ARL11	0.0466173	0.0889828	NA	NA	grey		ARL11	0.211389	0.195262	NA	NA	grey
ARL13A	0	0.026712	NA	NA	grey		ARL13A	0	0	NA	NA	grey		ARL13A	0.0113362	0.00855142	NA	NA	grey
ARL13B	0.792821	0.781861	NA	NA	grey		ARL13B	0.811972	1.00969	1	-0.25493	grey		ARL13B	0.518754	0.505546	NA	NA	grey
ARL14	0.00840579	0.0601728	NA	NA	grey		ARL14	0	0.0427055	NA	NA	grey		ARL14	0.00243788	0.0105847	NA	NA	grey
ARL14EP	1.36829	1.36397	NA	NA	grey		ARL14EP	1.39286	1.27988	NA	NA	grey		ARL14EP	1.45461	1.52152	NA	NA	grey
ARL14EPL	0	0.00692549	NA	NA	grey		ARL14EPL	0	0	NA	NA	grey		ARL14EPL	0.00212939	0.00136094	NA	NA	grey
ARL15	0.988284	1.11643	NA	NA	grey		ARL15	1.02814	0.749649	NA	NA	grey		ARL15	0.981638	1.05602	NA	NA	grey
ARL16	2.18846	2.19344	NA	NA	grey		ARL16	1.88546	2.04268	NA	NA	grey		ARL16	2.12699	2.22237	NA	NA	grey
ARL17A	0.120833	0.097426	NA	NA	grey		ARL17A	0.351292	0.180099	1	0.266324	grey		ARL17A	0.0710172	0.0667348	NA	NA	grey
ARL17B	0.237769	0.155466	NA	NA	grey		ARL17B	0	0.0168126	NA	NA	grey		ARL17B	0.0638158	0.0931826	NA	NA	grey
ARL2	3.03739	3.17425	NA	NA	grey		ARL2	3.11649	3.10044	NA	NA	grey		ARL2	3.12809	3.18067	NA	NA	grey
ARL2BP	0	0.0126061	NA	NA	grey		ARL2BP	0	0	NA	NA	grey		ARL2BP	0.0049966	0.0113128	NA	NA	grey
ARL3	1.33041	1.28699	NA	NA	grey		ARL3	1.21004	1.36887	1	-0.392712	grey		ARL3	1.18126	1.05789	NA	NA	grey
ARL4A	1.0939	0.924609	NA	NA	grey		ARL4A	0.768896	0.82341	NA	NA	grey		ARL4A	0.993103	0.965886	NA	NA	grey
ARL4C	0.215485	0.288359	NA	NA	grey		ARL4C	0.936484	1.13032	1	-0.383928	grey		ARL4C	0.362272	0.258745	NA	NA	grey
ARL4D	2.56937	2.58573	NA	NA	grey		ARL4D	2.29229	2.27834	NA	NA	grey		ARL4D	2.28483	2.32948	NA	NA	grey
ARL5A	2.05707	1.96615	1	0.268567	grey		ARL5A	2.74282	2.30063	1	0.58406	grey		ARL5A	2.13816	1.89389	0.00765015	0.269119	grey
ARL5B	1.26353	1.1001	NA	NA	grey		ARL5B	1.79679	1.64311	NA	NA	grey		ARL5B	1.19615	1.04479	NA	NA	grey
ARL5C	0.0195329	0.0213909	NA	NA	grey		ARL5C	0	0.0676464	NA	NA	grey		ARL5C	0.00667206	0.00531404	NA	NA	grey
ARL6	0.206295	0.220782	NA	NA	grey		ARL6	0.283751	0.329947	NA	NA	grey		ARL6	0.179213	0.188911	NA	NA	grey
ARL6IP1	3.04157	3.15015	NA	NA	grey		ARL6IP1	3.42658	3.37089	NA	NA	grey		ARL6IP1	3.09484	3.16663	NA	NA	grey
ARL6IP4	2.59663	2.48343	NA	NA	grey		ARL6IP4	2.90059	2.70689	1	0.271186	grey		ARL6IP4	2.64076	2.36151	2.06276e-08	0.296663	grey
ARL6IP5	1.14687	0.871558	1	0.393827	grey		ARL6IP5	1.00014	0.990016	1	0.26879	grey		ARL6IP5	1.98036	1.87983	NA	NA	grey
ARL6IP6	2.17357	2.19334	NA	NA	grey		ARL6IP6	2.05551	2.11299	1	-0.263779	grey		ARL6IP6	1.90891	1.81841	NA	NA	grey
ARL8A	0.151421	0.312833	1	-0.36512	grey		ARL8A	0.223647	0.362183	1	-0.434742	grey		ARL8A	0.170988	0.219711	NA	NA	grey
[truncated: 23,541 more rows]

## Sheet: Fig 3B
Group	Lineage	tSNE_1	tSNE_2
ST	TE	7.79096	-31.3106
ST	TE	-16.5978	33.8478
ST	TE	1.86885	-26.165
ST	TE	1.15492	54.1751
ST	TE	10.1709	-32.6817
ST	TE	11.1462	-33.0542
ST	TE	11.7739	-33.2209
ST	TE	-8.16112	33.0279
ST	TE	17.3492	-12.7459
ST	TE	3.50803	38.8825
ST	TE	-8.47852	-48.9209
ST	TE	-21.999	-21.7871
ST	TE	7.76814	-28.424
ST	TE	6.23895	-29.8974
ST	TE	-16.4474	33.7875
ST	TE	19.187	20.3552
ST	TE	-15.0911	59.9881
ST	TE	-2.82147	1.24232
ST	TE	11.2512	18.6205
ST	TE	-4.19647	1.34117
ST	TE	5.93533	-28.3852
ST	TE	5.53237	-28.1038
ICSI	TE	-17.4185	-19.0526
ICSI	TE	-30.8595	-4.4458
ICSI	TE	-26.1251	-2.20283
ICSI	EPI	-63.4924	-17.1758
ICSI	TE	-28.1249	-3.82099
ICSI	EPI	-55.6306	-25.7349
ICSI	EPI	-61.574	-17.0556
ICSI	TE	-28.3526	-5.43964
ICSI	EPI	-51.9366	-29.3468
ICSI	EPI	-64.5484	-18.6677
ICSI	EPI	-90.0026	-34.1035
ICSI	EPI	-54.2801	-29.7436
ICSI	TE	-33.5776	-0.695892
ICSI	EPI	-63.8471	-16.359
ICSI	TE	-31.3246	-2.5785
ICSI	TE	-27.4784	-15.0854
ICSI	EPI	-65.3682	-15.5682
ICSI	EPI	-61.5903	-17.8095
ICSI	EPI	-45.0886	-6.17548
ICSI	TE	-30.6796	-5.86588
ICSI	TE	-30.0593	-1.77434
ICSI	EPI	-64.4074	-15.4125
ICSI	EPI	-53.9381	-29.678
ICSI	TE	-32.0064	5.03323
ICSI	TE	-19.362	-8.8766
ICSI	TE	-14.5684	-15.9771
ICSI	TE	-31.4744	4.10068
ICSI	TE	-20.4255	-15.1395
ICSI	TE	-29.2636	2.37889
ICSI	TE	-32.1872	2.40228
ICSI	TE	-30.7448	-6.40058
ICSI	TE	-37.8065	-5.87663
ICSI	TE	-25.2577	-6.35253
ICSI	TE	-33.2465	-1.90365
ICSI	TE	-28.6438	-0.189878
ICSI	TE	-32.6355	-3.25549
ICSI	TE	-32.4545	2.44561
ICSI	TE	-29.3533	0.983042
ICSI	TE	-20.0045	-11.0855
ICSI	TE	-19.8683	-17.9449
ICSI	TE	-32.6382	0.133069
ICSI	EPI	-59.7249	-16.3277
ICSI	TE	-27.4895	0.473709
ICSI	TE	-32.6749	0.871415
ICSI	TE	-28.0549	14.9212
ICSI	TE	-35.1928	2.10158
ICSI	TE	-26.8901	1.10612
ICSI	TE	-30.1602	-2.72185
ICSI	EPI	-64.4572	-18.5756
ICSI	TE	-28.8025	-3.56084
ICSI	TE	-16.6742	-19.172
ICSI	TE	-30.1893	3.38187
ICSI	TE	-21.0425	-10.7778
ICSI	TE	-19.2708	-11.3489
ICSI	TE	-20.9492	-12.7527
ICSI	TE	-33.8976	1.13361
ICSI	TE	-20.2459	-12.8477
ICSI	TE	-24.7168	-4.89059
ICSI	TE	-19.6473	-17.9218
ICSI	TE	-25.182	-6.54306
ICSI	TE	-27.4489	-14.7731
ICSI	TE	-33.6553	-12.328
ICSI	TE	-35.3333	-16.0986
ICSI	TE	-37.2838	-19.0744
ICSI	TE	-38.773	-8.61766
ICSI	TE	-33.9668	-11.6412
ICSI	TE	-36.4858	-17.5725
ICSI	TE	-37.4072	-16.8675
ICSI	TE	-37.2511	-9.25441
ICSI	TE	-36.4958	-16.9028
ICSI	TE	-38.6981	-12.6186
ICSI	TE	-33.7902	-10.5096
ICSI	EPI	-50.0963	-28.5881
ICSI	TE	-38.8967	-5.58703
ICSI	EPI	-34.2105	-30.4186
ICSI	EPI	-54.9116	-26.0918
ICSI	EPI	-54.1754	-26.8907
ICSI	TE	-43.7537	-17.7569
ICSI	TE	-44.485	-14.9499
ICSI	TE	-36.4898	-20.1354
ICSI	TE	-36.9047	-9.01195
ICSI	TE	-40.7124	-7.21274
ICSI	TE	-39.5847	-28.6334
ICSI	TE	-46.0604	-11.0203
ICSI	TE	-43.3514	-14.8067
ICSI	TE	-41.7282	-15.1886
ICSI	EPI	-33.2521	-31.8586
ICSI	TE	-38.1885	-16.1101
ICSI	TE	-36.5547	-11.1354
ICSI	TE	-39.9047	-11.2356
ICSI	TE	-46.6581	-10.5738
ICSI	EPI	-44.2094	-10.4643
ICSI	TE	-35.3826	-17.8965
ICSI	TE	-39.1449	-17.9466
ICSI	TE	-38.7598	-20.7741
ICSI	EPI	-75.0693	-11.5556
ICSI	TE	32.7263	-41.8303
ICSI	TE	31.9134	-41.8259
ICSI	TE	58.0721	9.12185
ICSI	TE	34.8874	-28.6442
ICSI	TE	30.1115	-45.3124
ICSI	TE	33.8214	-44.1788
ICSI	TE	32.8617	-42.4079
ICSI	TE	37.5212	-51.273
ICSI	TE	35.2088	-51.6439
ICSI	EPI	-46.2573	-58.7171
ICSI	TE	34.7263	-50.0538
ICSI	TE	36.5138	-32.1687
ICSI	TE	34.7715	-32.9554
ICSI	TE	36.0743	-44.9209
ICSI	TE	35.6643	-45.835
ICSI	TE	35.6396	-42.8069
ICSI	TE	34.4751	-44.7624
ICSI	TE	30.3158	-46.3265
ICSI	TE	39.9685	-46.3904
ICSI	TE	33.6807	-48.8058
ICSI	TE	36.442	-50.6035
ICSI	TE	35.8032	-39.7757
ICSI	EPI	-45.8235	-56.8914
ICSI	TE	37.1697	-49.7018
ICSI	TE	37.944	-37.376
ICSI	TE	38.7515	-39.9683
ICSI	TE	37.8487	-48.731
ICSI	TE	37.6216	-38.5205
ICSI	EPI	-72.1393	-40.7574
ICSI	EPI	-47.8812	-58.6981
ICSI	TE	53.482	-4.03195
ICSI	TE	41.5548	-4.16332
ICSI	TE	26.4844	-45.2085
ICSI	TE	14.7938	-18.0034
ICSI	TE	19.558	-30.7398
ICSI	TE	19.1404	-30.8844
ICSI	EPI	-43.8454	-58.9588
ICSI	TE	44.3947	-1.17578
ICSI	TE	19.6288	-29.5912
ICSI	TE	41.3735	-4.66087
ICSI	TE	26.9351	-33.8257
ICSI	TE	18.7755	-12.5837
ICSI	TE	14.2412	-31.9234
ICSI	EPI	-54.3126	-47.9383
ICSI	TE	33.3512	-30.544
ICSI	TE	16.7055	-21.3873
ICSI	EPI	-44.5028	-58.8672
ICSI	EPI	-45.5722	-59.4186
ICSI	TE	23.3906	-10.3857
ICSI	TE	21.4132	-46.4873
ICSI	TE	19.1963	-5.59275
ICSI	TE	15.6358	-20.8846
ICSI	TE	52.5644	-15.7511
ICSI	TE	34.7246	-31.9997
ICSI	TE	18.3042	-28.9891
ICSI	TE	22.0187	-46.3647
ICSI	PE	-55.962	-52.2454
ICSI	TE	21.7547	-27.7582
ST	TE	12.2182	-57.223
ST	TE	7.7719	-60.4913
ST	TE	3.72402	-58.8288
ST	TE	6.31219	-62.1975
ST	TE	1.26072	-59.0201
ST	TE	3.03113	-61.3402
ST	TE	5.33859	-60.9157
ST	TE	10.4539	-5.94372
ST	TE	6.06312	-62.9842
ST	TE	5.43826	-56.5218
ST	TE	5.69238	-55.0915
ST	TE	0.467935	-61.8471
ST	TE	3.21383	-56.6927
ST	TE	4.38762	-52.6951
ST	TE	2.39237	-58.0027
ST	TE	10.1493	-52.9278
ST	TE	-59.595	15.4025
ST	EPI	-59.7313	15.3912
ST	TE	8.23657	-58.1073
ST	PE	-58.1775	-58.3584
ST	TE	-0.0992855	-63.5695
ST	TE	5.84667	-56.9216
ST	TE	-0.0677951	-63.3365
ST	TE	10.8413	-54.8658
ST	TE	-34.2171	-28.4168
ST	TE	0.475566	-60.512
ST	TE	6.03862	-59.7477
ST	TE	7.26584	-60.503
ST	TE	7.41943	-57.8503
ST	TE	10.1415	-56.8532
ST	TE	9.55864	-59.1949
ST	TE	2.42872	-61.8958
ST	PE	-58.2497	-59.3427
ST	TE	10.8469	-7.63499
ST	TE	10.5605	-52.6617
ST	TE	21.5953	11.8784
ST	TE	10.955	-6.81421
ST	TE	11.17	-6.62514
ST	TE	17.6628	-7.47875
ST	TE	15.167	-7.36609
ST	EPI	-60.6234	-56.8187
ST	PE	-57.4352	-59.1708
ST	TE	6.88947	-50.513
ST	TE	9.93211	-60.6742
ST	TE	8.68001	-61.6852
ST	TE	9.92886	-57.5502
ST	TE	-47.6353	-52.5826
ST	TE	-33.8323	-32.171
ST	TE	30.1692	-55.744
ST	TE	36.6529	-57.7217
ST	TE	67.675	-61.9866
ST	TE	53.0566	-60.8126
ST	TE	34.3999	-53.7267
ST	TE	37.9795	-58.1992
ST	TE	57.7848	-61.6089
ST	TE	39.6572	-58.5448
ST	EPI	-33.0847	-33.114
ST	TE	32.3603	-56.5092
ST	TE	71.1634	-65.276
ST	TE	33.6328	-58.0278
ST	TE	57.4263	-60.8504
ST	TE	72.7793	-62.4158
ST	TE	71.8743	-60.9748
ST	TE	52.1548	-61.7192
ST	TE	34.2408	-58.1041
ST	TE	67.9767	-62.6163
ST	TE	26.8986	-34.8015
ST	TE	26.8957	-35.5916
ST	TE	38.3924	-59.1712
ST	TE	72.7166	-60.8444
ST	TE	30.5818	-58.1438
ST	TE	32.611	-57.7972
ST	TE	29.4727	-58.3655
ST	TE	31.1129	-59.2613
ST	TE	35.2039	-57.2522
ST	TE	34.311	-59.2104
ST	TE	52.606	-60.4737
ST	TE	25.3897	-47.8507
ST	TE	51.3372	-2.34444
ST	TE	29.8166	-32.0256
ST	TE	33.6346	-54.546
ST	TE	70.5386	-59.0156
ST	TE	29.3686	-35.1381
ST	TE	33.179	-60.3057
ST	TE	25.7955	-52.7466
ST	TE	28.2054	-52.0616
ST	TE	38.1403	-53.063
ST	TE	72.0413	-59.6782
ST	TE	69.3852	-61.4166
ST	TE	71.4201	-59.2798
ST	TE	67.9313	-70.2522
ST	TE	53.7478	39.3717
ST	TE	73.9233	-60.9893
ST	TE	73.3238	-59.7584
ST	TE	73.7052	-58.3909
ST	TE	74.6693	-61.1941
ST	TE	74.7852	-62.4998
ST	TE	72.1527	-57.7572
ST	EPI	-22.7319	-32.4343
ST	TE	-47.5054	-19.4142
ST	TE	26.8591	-49.9254
ST	TE	22.169	-13.4935
ST	TE	17.1803	52.9301
ST	TE	21.8104	-21.1096
ST	TE	58.0099	-10.2526
ST	TE	21.5301	-34.4742
ST	TE	21.6921	-35.1312
ST	TE	11.3753	-59.4644
ST	TE	2.43039	-37.597
ST	TE	10.5477	39.2746
ST	TE	-34.5138	-27.3533
ST	TE	44.3283	-2.31937
ST	TE	58.6746	-62.4188
ST	TE	-2.54997	8.45653
ST	TE	-4.36929	8.62934
ST	TE	69.4325	-65.1468
ST	EPI	-84.8869	-35.7686
ST	TE	12.1787	46.1448
ST	TE	63.2404	31.416
ST	TE	32.3768	3.30168
ST	TE	55.2023	-61.9587
ST	TE	60.3837	-61.7404
ST	TE	29.6564	37.1475
ST	TE	56.8955	-62.4263
ST	TE	61.0971	26.3314
ST	TE	19.5725	36.6746
ST	TE	16.9628	41.96
ST	TE	61.261	32.0849
ST	TE	61.8168	30.9819
ST	TE	33.3826	32.0137
ST	TE	43.9419	42.9327
ST	TE	29.8638	40.0687
ST	TE	17.9503	36.2474
ST	TE	21.1369	-22.4303
ST	TE	52.5142	-39.6041
ST	TE	10.3844	-38.4466
ST	TE	9.6516	45.3862
ST	TE	11.6641	46.334
ST	TE	-5.90126	-50.6516
ST	TE	-8.21199	-50.2202
ST	EPI	-11.4352	-50.154
ST	TE	23.4384	-59.9815
ST	TE	1.11418	-55.7601
ST	TE	3.15249	-45.1442
ST	TE	-5.73301	-49.5426
ST	TE	-5.93719	-50.4185
ST	TE	-7.67972	-52.0231
ST	EPI	-49.5533	-50.2354
ST	TE	-0.76807	-54.6652
ST	TE	-2.6829	-50.4445
ST	TE	6.10412	-40.6141
ST	TE	-30.8846	-31.6772
ST	EPI	-51.7188	-21.8743
ST	TE	26.7127	-43.7634
ST	TE	26.6266	-42.5611
ST	TE	12.249	-25.7527
ST	TE	-5.01747	-44.8946
ST	TE	54.1036	-59.6275
ST	TE	-21.021	-21.3277
ST	EPI	2.16266	-37.5364
ST	TE	30.2904	-34.6731
ST	EPI	-10.4436	-50.4483
ST	TE	30.6567	-39.3133
ST	TE	30.7887	-34.2936
ST	TE	-19.0514	-8.00016
ST	TE	-0.819134	-55.0108
ST	TE	-4.19096	-50.2334
ST	TE	3.04285	-55.139
ST	TE	3.18261	-46.4384
ST	TE	14.727	-17.8959
ST	TE	12.2428	-25.7253
ICSI	TE	47.2219	-2.62675
ICSI	TE	66.1244	-68.6139
ICSI	TE	71.1423	-64.8722
ICSI	TE	67.623	-69.0324
ICSI	TE	30.3014	-43.1994
ICSI	TE	52.9716	-26.0148
ICSI	TE	41.9603	-21.5772
ICSI	TE	58.2106	8.13575
ICSI	TE	57.1602	7.78524
ICSI	TE	21.6927	-21.345
ICSI	TE	42.7213	26.585
ICSI	TE	30.7985	36.4409
ICSI	TE	40.0432	24.8703
ICSI	TE	56.241	7.51871
ICSI	TE	53.1449	-25.7867
ICSI	TE	56.0531	-43.0366
ICSI	TE	34.412	44.6872
ICSI	TE	-19.6435	24.4868
ICSI	TE	-38.052	12.6097
ICSI	TE	-37.9968	25.9396
ICSI	TE	-45.5281	21.0993
ICSI	TE	58.608	-63.5571
ICSI	TE	-37.3031	28.2897
ICSI	TE	-45.9074	16.1022
ICSI	TE	-43.6055	-0.27807
ICSI	EPI	-60.9024	-7.78627
ICSI	TE	-26.1712	55.6045
ICSI	EPI	-75.0565	-11.9227
ICSI	EPI	-74.9354	-14.6695
ICSI	TE	-33.7648	31.3886
ICSI	EPI	-73.9111	-14.764
ICSI	TE	63.6898	-66.166
ICSI	EPI	-60.1716	-8.89829
ICSI	TE	-26.1414	23.7766
ICSI	TE	-45.5685	-7.08701
ICSI	TE	-45.8787	-8.48487
ICSI	TE	-26.9249	23.628
ICSI	EPI	-60.9988	-7.40564
ICSI	TE	-37.9705	12.8645
ICSI	TE	-37.6933	13.7108
ICSI	TE	-6.00765	-9.00255
ICSI	TE	-34.1099	27.39
ICSI	TE	28.6871	51.9857
ICSI	TE	2.76367	24.5847
ICSI	TE	4.64792	27.117
ICSI	TE	4.17904	27.1613
ICSI	TE	36.4138	23.3885
ICSI	TE	64.2812	30.8064
ICSI	TE	31.7285	43.1883
ICSI	TE	4.48636	28.9043
ICSI	TE	28.4851	43.6079
ICSI	EPI	-86.6343	-33.6113
ICSI	TE	36.0402	23.5482
ICSI	TE	50.1385	62.501
ICSI	TE	51.8115	11.2905
ICSI	PE	-73.8375	-27.9939
ICSI	TE	61.4677	25.9189
ICSI	TE	39.5359	24.5863
ICSI	TE	4.10885	25.1939
ICSI	TE	29.2256	40.7108
ICSI	TE	6.24466	26.5592
ICSI	TE	47.4159	38.0684
ICSI	TE	-21.0343	42.6411
ICSI	TE	28.2373	39.4109
ICSI	TE	15.0058	47.6247
ICSI	EPI	-87.2681	-33.6603
ICSI	EPI	-86.0805	-32.7111
ICSI	TE	38.1089	24.2778
ICSI	EPI	-70.5265	-39.5646
ICSI	EPI	-85.9952	-34.501
ICSI	TE	44.5806	-3.96805
ICSI	TE	54.0081	-24.8307
ICSI	EPI	-87.0527	-31.6418
ICSI	TE	29.6468	42.398
ICSI	TE	32.4801	45.2892
ICSI	TE	32.1579	44.0474
ICSI	TE	35.9923	11.4577
ICSI	TE	33.1932	43.7152
ICSI	TE	31.1318	45.6519
ICSI	TE	38.1672	54.6175
ICSI	TE	14.9277	47.4767
ICSI	TE	27.1086	43.5963
ICSI	TE	4.66323	24.5684
ICSI	TE	50.3365	58.9791
ICSI	TE	28.5447	51.9747
ICSI	TE	14.3462	-31.3378
ICSI	TE	33.7964	30.2391
ICSI	PE	-71.4513	-26.3872
ICSI	PE	-72.8884	-25.7893
ICSI	EPI	-79.7836	-33.9208
ICSI	EPI	-72.4023	-32.498
ICSI	TE	25.7855	20.9832
ICSI	EPI	-83.9903	-35.8079
ICSI	EPI	-51.5823	-56.6092
ICSI	PE	-77.0209	-27.0129
ICSI	TE	20.7296	-31.8046
ICSI	TE	21.2924	28.86
ICSI	EPI	-78.5903	-34.256
ICSI	TE	-12.8863	39.8967
ICSI	PE	-72.8108	-26.2022
ICSI	TE	45.1354	7.1681
ICSI	TE	46.9326	59.8982
ICSI	EPI	-79.8507	-34.5781
ICSI	TE	40.0057	42.6204
ICSI	TE	61.1251	36.556
ICSI	TE	45.4865	18.2708
ICSI	TE	43.4708	40.273
ICSI	TE	38.405	41.0461
ICSI	TE	39.376	41.8749
ICSI	TE	49.412	30.8753
ICSI	TE	54.623	-61.757
ICSI	TE	45.1664	45.9745
ICSI	TE	52.0949	36.6064
ICSI	TE	52.8049	35.4066
ICSI	TE	54.0668	36.6762
ICSI	TE	42.7104	38.1761
ICSI	TE	34.1265	38.0487
ICSI	TE	40.6079	46.7797
ICSI	TE	44.9172	47.0265
ICSI	TE	48.4665	39.6175
ICSI	TE	49.3277	36.8012
ICSI	TE	48.4459	30.9801
ICSI	TE	45.037	35.2389
ICSI	TE	48.6748	37.3723
ICSI	TE	53.1481	40.4234
ICSI	TE	34.4832	38.0819
ICSI	TE	43.8781	45.54
ICSI	TE	47.8363	37.0831
ICSI	TE	31.6976	37.1249
ICSI	TE	44.4204	48.4287
ICSI	TE	40.5003	46.372
ICSI	TE	43.4335	39.2874
ICSI	TE	58.431	-7.64555
ICSI	TE	53.0571	34.1256
ICSI	TE	50.4332	60.3275
ICSI	TE	-18.8861	39.2305
ICSI	TE	59.2479	-61.2738
ICSI	TE	13.5494	45.8013
ICSI	EPI	-50.4613	-34.0913
ICSI	TE	-15.5059	55.1904
ICSI	TE	-15.1727	-27.6219
ICSI	EPI	-34.3145	-18.8379
ICSI	TE	-10.717	-10.4381
ICSI	TE	-4.306	-22.5764
ICSI	TE	-13.295	-6.10487
ICSI	TE	-9.23365	-24.8586
ICSI	TE	-3.67977	-20.9007
ICSI	TE	-33.1891	-19.4859
ICSI	TE	-5.45666	-20.0021
ICSI	TE	-8.27193	-8.72682
ICSI	TE	-5.1484	-19.0646
ICSI	TE	-8.754	-21.9221
ICSI	TE	-12.4154	-20.4993
ICSI	TE	-8.54316	-24.7385
ICSI	EPI	-50.3802	-32.2004
ICSI	TE	-13.6812	-17.5198
ICSI	TE	-13.6752	-26.6114
ICSI	EPI	-50.4402	-33.0077
ICSI	TE	-23.7988	-32.1921
ICSI	EPI	-50.7826	-31.3586
ICSI	EPI	-50.267	-30.9931
ICSI	TE	-11.2511	-21.2889
ICSI	TE	-8.41499	-19.593
ICSI	TE	-7.53713	-10.5356
ICSI	TE	-5.96522	-13.4438
ICSI	TE	-12.4604	-9.65714
ICSI	TE	-36.0491	28.0538
ICSI	TE	-47.5597	32.2049
ICSI	EPI	-68.7777	-17.1167
ICSI	EPI	-32.6314	-38.9197
ICSI	EPI	-65.2391	-11.8039
ICSI	TE	-6.92466	-12.9734
ICSI	TE	-40.3813	-10.7371
ICSI	TE	-7.86902	-10.1539
ICSI	TE	-15.4299	-27.8022
ICSI	TE	-13.397	-10.4371
ICSI	TE	-20.4922	-19.6974
ICSI	TE	-7.77785	-16.6315
ICSI	TE	-28.5252	15.706
ICSI	TE	-6.401	-16.9226
ICSI	EPI	-50.6481	-29.4337
ICSI	TE	-11.8596	-20.9015
ICSI	TE	-20.6865	-22.1548
ST	EPI	-51.6864	-19.4474
ST	TE	-39.3601	-6.94325
ST	TE	63.7003	-66.1272
ST	TE	-8.92428	-12.5999
ST	TE	-46.1992	-14.83
ST	TE	-49.4277	-19.9268
ST	TE	-45.1467	-14.7793
ST	EPI	-51.1621	-20.2796
ST	TE	-4.79922	-10.6804
ST	TE	-5.94554	-10.1073
ST	TE	-43.798	-19.1956
ST	EPI	-50.0424	-20.1411
ST	EPI	-50.731	-26.711
ST	EPI	-39.5872	-28.6584
ICSI	EPI	-57.7514	-13.8164
ICSI	TE	-43.5791	43.1407
ICSI	TE	-36.5776	46.1473
ICSI	TE	-46.0858	16.4849
ICSI	EPI	-33.1631	-40.5501
ICSI	EPI	-55.6038	-18.5934
ICSI	TE	-26.1858	26.9688
ICSI	TE	-40.5537	40.7251
ICSI	TE	9.09592	65.5106
ICSI	TE	-48.1126	33.289
ICSI	EPI	-70.2501	-16.0873
ICSI	TE	-38.1462	32.4357
ICSI	TE	-31.7292	31.9299
ICSI	TE	-31.5829	33.6815
ICSI	TE	-33.4418	35.2784
ICSI	TE	-45.575	44.4696
ICSI	EPI	-34.4217	-40.8738
ICSI	TE	-60.6071	22.0095
ICSI	TE	-48.4137	-10.0624
ICSI	TE	-29.0514	18.4495
ICSI	EPI	-33.113	-40.0039
ICSI	EPI	-71.4833	-17.1474
ICSI	TE	-47.6758	-10.3394
ICSI	TE	4.3346	59.6035
ICSI	TE	-43.5943	44.3362
ICSI	TE	-31.9955	21.4538
ICSI	TE	-32.9578	36.793
ICSI	TE	-28.6047	18.8101
ICSI	EPI	-63.7883	-11.9459
ICSI	TE	-50.0253	47.1092
ICSI	EPI	-72.0374	-13.3283
ICSI	TE	-29.6659	32.6975
ICSI	TE	-27.2483	25.6302
ICSI	TE	-11.0092	-9.57766
ICSI	TE	-13.225	-7.76667
ICSI	TE	-5.95286	-17.8934
ICSI	TE	-29.1383	16.5623
ICSI	TE	-29.6819	22.2828
ICSI	EPI	-33.6524	-40.95
ICSI	EPI	-63.1556	-11.7657
ICSI	EPI	-66.45	-10.4859
ICSI	TE	-11.3263	50.4389
ICSI	TE	-30.2854	24.7426
ICSI	EPI	-88.604	-33.563
ICSI	TE	-30.8331	22.4676
ICSI	TE	-32.9927	20.3257
ICSI	TE	-31.4198	24.1178
ICSI	TE	-32.958	20.3369
ICSI	TE	-30.6679	33.6216
ICSI	TE	-32.4152	18.9958
ICSI	EPI	-72.8072	-13.7821
ICSI	TE	-60.1373	22.2096
ICSI	TE	-32.0331	35.7103
ICSI	TE	-29.3383	21.0433
ICSI	TE	-47.5224	4.23671
ICSI	TE	-5.77088	29.4621
ICSI	TE	-29.8658	49.7425
ICSI	TE	-46.9604	5.57788
ICSI	TE	-35.2995	35.4058
ICSI	TE	-20.6275	10.6727
ICSI	TE	-6.79739	56.8502
ICSI	TE	-21.4112	44.8365
ICSI	TE	-1.7079	28.5306
ICSI	TE	-43.6343	-0.204027
ICSI	TE	-9.24281	55.3506
ICSI	TE	-25.2889	27.7558
ICSI	TE	-21.109	46.2625
ICSI	TE	-2.8164	30.9102
ICSI	EPI	-48.1314	2.50156
ICSI	TE	-35.8785	36.1729
ICSI	TE	-3.4057	30.0325
ICSI	TE	-37.7441	47.0839
ICSI	TE	-21.7446	43.4457
ICSI	TE	-27.7948	28.1272
ICSI	TE	-25.1101	27.2075
ICSI	TE	35.9535	45.9264
ICSI	TE	18.9679	-6.37457
ICSI	TE	-28.5163	32.236
ICSI	TE	-2.88895	29.5572
ICSI	TE	-6.52635	31.796
ICSI	TE	-48.7118	3.74362
ICSI	TE	-5.79803	29.1667
ICSI	TE	-22.1471	44.4841
ICSI	TE	-10.063	52.2285
ICSI	TE	-48.0522	3.44415
ICSI	TE	21.0497	55.9001
ICSI	TE	20.2416	49.9442
ICSI	TE	3.70687	45.6033
ICSI	TE	19.4161	20.4457
ICSI	TE	2.36734	44.0926
ICSI	TE	20.7034	49.6965
ICSI	TE	23.4812	54.0795
ICSI	TE	22.2654	57.5116
ICSI	TE	3.89427	50.428
ICSI	EPI	-75.2022	-31.1623
ICSI	TE	18.1501	54.6499
ICSI	TE	21.5129	57.2218
ICSI	TE	21.5396	47.7527
ICSI	TE	7.63203	51.8822
ICSI	TE	22.8805	39.1404
ICSI	TE	32.7357	61.4987
ICSI	TE	21.0789	54.3511
ICSI	TE	2.51226	44.256
ICSI	TE	8.50675	56.0722
ICSI	TE	17.9123	54.1566
ICSI	TE	3.07782	51.4383
ICSI	TE	8.14881	55.7374
ICSI	TE	17.3379	43.0474
ICSI	TE	21.0136	39.234
ICSI	TE	8.02817	45.9741
ICSI	TE	19.2603	49.69
ICSI	TE	-0.526989	32.3761
ICSI	TE	20.7842	45.864
ICSI	EPI	-53.228	-55.8225
ICSI	TE	24.7562	-32.188
ICSI	TE	25.4912	-31.6747
ICSI	EPI	-69.9426	-32.9667
ICSI	TE	20.4887	55.9422
ICSI	EPI	-69.6514	-33.4736
ICSI	EPI	-47.5131	-54.9894
ICSI	TE	21.7176	-28.7853
ICSI	EPI	-53.2988	-55.8546
ICSI	TE	32.4891	61.3784
ICSI	TE	4.75809	-52.0945
ICSI	TE	17.9593	-25.4146
ICSI	TE	18.1054	-25.4817
ICSI	TE	28.8197	12.659
ICSI	TE	36.3182	62.4745
ICSI	TE	5.62692	53.793
ICSI	TE	7.13861	48.304
ICSI	TE	-18.211	13.2696
ICSI	TE	-18.1148	13.5278
ICSI	TE	-18.2089	12.0892
ICSI	TE	20.4496	44.7178
ICSI	TE	19.7741	58.4202
ICSI	TE	7.26251	47.6086
ICSI	TE	19.7707	44.3827
ICSI	TE	20.196	57.8026
ICSI	TE	5.30562	54.7196
ICSI	TE	-23.6954	33.4135
ICSI	TE	-4.09671	36.993
ICSI	TE	-4.5244	35.6229
ICSI	TE	11.3029	47.9841
ICSI	EPI	-80.3719	-26.8437
ICSI	TE	-5.03036	34.5898
ST	TE	2.51835	38.8976
ST	TE	-11.2869	44.8001
ST	TE	-12.5798	32.4143
ST	TE	-20.1065	47.2735
ST	TE	-26.2637	53.4306
ST	TE	11.2731	16.9224
ST	EPI	-63.655	1.18793
ST	EPI	-74.8014	-32.8856
ST	EPI	-75.1665	-20.1378
ST	TE	-12.9731	39.866
ST	TE	-24.5572	37.1106
ST	TE	-21.7185	61.091
ST	TE	-8.22556	30.8277
ST	TE	-22.0363	34.1605
ST	TE	-28.7796	47.0046
ST	TE	-21.2812	34.5711
ST	TE	-24.8959	52.6248
ST	TE	9.12199	65.5207
ST	TE	-24.5491	36.157
ST	TE	-22.0624	34.1551
ST	EPI	-71.7104	-18.986
ST	EPI	-75.2328	-19.7383
ST	TE	45.1333	27.8888
ST	TE	54.5116	39.66
ST	TE	55.6952	39.8002
ST	TE	54.4816	45.1534
ST	TE	54.6085	40.3612
ST	TE	54.1451	48.7241
ST	TE	60.4265	40.3741
ST	TE	56.1736	40.8093
ST	TE	40.9338	-46.106
ST	TE	53.1813	45.7335
ST	TE	41.2125	34.9807
ST	TE	58.8562	37.233
ST	TE	55.2354	48.1511
ST	TE	50.849	60.1401
ST	TE	49.3823	44.6025
ST	TE	60.5033	40.7719
ST	TE	55.8673	38.2326
ST	TE	55.3946	36.9699
ST	TE	57.8634	48.1637
ST	TE	46.1419	28.3956
ST	TE	58.5559	47.9936
ST	TE	49.8845	45.0508
ST	TE	48.9056	44.3651
ST	TE	33.1665	-46.3891
ST	TE	59.6839	48.1527
ST	TE	34.0969	-45.5394
ST	TE	56.5198	48.3742
ST	TE	38.9725	-19.7859
ST	TE	54.9566	42.4841
ST	TE	54.6635	43.0536
ST	TE	51.1934	40.6427
ST	TE	39.4838	34.3912
ST	TE	67.0646	-71.3817
ST	TE	39.6113	-49.7203
ST	TE	46.4138	-2.6985
ST	TE	55.9674	-7.19938
ST	TE	40.0472	-21.6567
ST	TE	58.0165	-1.5421
ST	TE	53.9977	-2.65253
ST	TE	41.7947	-24.8607
ST	TE	68.6957	-70.0334
ST	TE	56.2407	-6.32269
ST	TE	55.1499	-42.241
ST	TE	47.6117	27.9089
ST	TE	57.9111	-3.46619
ST	TE	56.9266	-7.53399
ST	TE	55.1436	-9.56409
ST	TE	46.3563	-13.4097
ST	TE	55.753	-8.10344
ST	EPI	-70.8263	-14.3669
ST	TE	-49.1834	40.9599
ST	TE	-44.9545	47.4021
ST	TE	-45.9544	46.0291
ST	TE	-39.339	48.7962
ST	TE	-37.7078	43.1812
ST	TE	-44.7949	47.1459
ST	TE	-45.0106	40.5524
ST	TE	-24.0156	44.6759
ST	EPI	-80.5306	-11.2311
ST	TE	-43.3816	45.1841
ST	TE	-41.0107	37.0241
ST	TE	-40.9652	43.6326
ST	TE	-36.4665	41.8065
ST	TE	-39.6617	38.463
ST	EPI	-72.745	-15.7967
ST	TE	69.2274	-68.2584
ST	TE	-44.9215	48.7928
ST	TE	-50.793	45.1251
ST	EPI	-69.3792	-15.5767
ST	TE	-41.141	46.2202
ST	TE	-40.6284	34.1289
ST	TE	-40.1564	36.9629
ST	TE	-39.5561	40.2142
ST	TE	-31.2836	42.9795
ST	TE	-35.8516	43.2933
ST	TE	-49.265	37.0993
ST	TE	-39.3387	35.0096
ST	TE	-46.6001	48.6886
ST	TE	-31.6309	42.8937
ST	TE	-39.1751	44.3352
ST	TE	-39.95	33.8752
ST	TE	-30.3786	47.8829
ST	TE	-39.8618	43.992
ST	TE	-38.3914	37.4518
ST	TE	-41.2096	38.4177
ST	TE	-7.48006	-22.7272
ST	TE	-51.8637	40.6741
ST	TE	-48.4742	33.9277
ST	TE	-38.2797	43.6688
ST	TE	-39.0236	34.2718
ST	TE	-47.149	38.5358
ST	TE	-50.2561	39.6938
ST	TE	-48.612	35.2742
ST	TE	-46.428	37.3904
ST	TE	-45.9476	31.0475
ST	TE	-42.1998	37.3225
ST	TE	-50.0677	33.7046
ST	EPI	-52.2755	-17.5969
ST	EPI	-71.8827	-16.0005
ST	TE	-51.4911	38.6975
ST	TE	-13.4404	-10.7592
ST	TE	-46.6218	38.9323
ST	TE	-50.6128	45.3585
ST	TE	-50.8045	39.6257
ST	TE	-48.682	38.0832
ST	TE	-47.0437	48.8756
ST	EPI	-75.0507	-18.4806
ST	TE	-43.7702	53.2793
ST	EPI	-31.7814	-40.9768
ST	EPI	-78.079	-17.2088
ST	EPI	-78.1494	-17.7114
ST	EPI	-55.0835	-18.6031
ST	TE	-29.7444	59.4798
ST	TE	-27.8346	54.4408
ST	TE	-35.2922	50.6034
ST	TE	-59.7724	24.9135
ST	TE	-32.7183	52.6582
ST	TE	-28.704	60.983
ST	TE	-7.38743	50.3401
ST	EPI	-14.0446	15.0494
ST	EPI	-78.8768	-17.0712
ST	TE	-28.3939	58.3764
ST	TE	-28.3882	57.3024
ST	TE	-28.5886	59.9011
ST	TE	-34.0511	52.1717
ST	TE	-30.3272	50.2568
ST	TE	-25.9135	59.653
ST	TE	-26.54	55.6475
ST	TE	-27.1808	60.0306
ST	TE	-3.9765	51.6408
ST	TE	-31.0372	52.5561
ST	TE	-28.3009	59.6506
ST	TE	-30.8797	59.4898
ST	TE	-31.3698	53.2474
ST	TE	-9.84721	45.1555
ST	TE	-32.3601	55.9191
ST	TE	-34.9017	52.0346
ST	TE	-21.4208	59.7201
ST	TE	-22.2851	-10.1595
ST	EPI	-77.8146	-9.86126
ST	EPI	-69.7457	-10.5084
ST	TE	-17.7622	25.3292
ST	EPI	-70.0349	-10.6159
ST	EPI	-71.1217	-9.68407
ST	TE	-45.8045	2.65054
ST	TE	-58.2539	22.1329
ST	TE	-62.6642	24.2218
ST	TE	-18.7639	27.1854
ST	TE	-60.6401	25.4117
ST	TE	-62.608	24.4827
ST	TE	-62.6852	22.0153
ST	EPI	-27.1691	-37.8396
ST	TE	-14.3992	33.078
ST	TE	-55.2485	15.854
ST	TE	-8.35554	17.3838
ST	TE	15.6711	43.4642
ST	TE	34.7668	20.8982
ST	TE	-36.5724	25.2469
ST	EPI	-13.046	15.6753
ST	TE	-7.42071	17.2258
ST	TE	20.9391	12.7888
ST	TE	-6.93846	17.0642
ST	TE	-55.227	15.8613
ST	TE	-5.29541	16.2185
ST	TE	-24.376	46.0352
ST	TE	-24.9335	24.8991
ST	TE	-40.164	23.3559
ST	TE	-43.7667	18.0745
ST	TE	-38.6266	25.3997
ST	TE	-20.3066	63.7866
ST	EPI	-61.1488	-6.43025
ST	TE	-60.4877	2.59581
ST	TE	-59.9186	2.815
ST	TE	-20.3729	63.6953
ST	TE	-46.8049	17.5883
ST	TE	-19.1745	16.7118
ST	TE	-63.2751	-0.1324
ST	TE	-44.6247	19.1152
ST	TE	-43.7582	19.3602
ST	TE	-43.1688	19.1175
ST	TE	-62.3589	2.33859
ST	TE	-22.1637	19.1039
ST	TE	-29.177	26.2529
ST	TE	-62.6695	3.48285
ST	TE	-19.0756	17.6049
ST	TE	1.26297	-43.2308
ST	TE	-22.2536	19.1347
ST	TE	-43.1402	20.5212
ST	TE	-8.57446	45.8236
ST	TE	-40.5733	22.6533
ST	EPI	-25.938	14.0181
ST	EPI	-24.452	-42.7399
ST	EPI	-77.2355	-37.8237
ST	TE	26.7015	27.1404
ST	TE	19.2276	28.4037
ST	TE	49.568	61.5856
ST	TE	27.2339	33.4354
ST	TE	36.0838	32.5162
ST	TE	27.047	32.5071
ST	TE	31.9998	34.4269
ST	TE	64.6414	8.05092
ST	EPI	-72.7357	-37.8561
ST	EPI	-24.7088	-42.2997
ST	EPI	-78.7369	-28.2216
ST	TE	35.133	17.5099
ST	TE	26.7841	27.9382
ST	TE	26.8479	28.3193
ST	TE	59.7589	25.5029
ST	TE	20.3426	31.098
ST	TE	62.9178	7.90399
ST	TE	31.9027	3.46456
ST	TE	20.3905	29.5378
ST	TE	20.3732	31.2521
ST	EPI	-25.3072	-41.2464
ST	TE	35.8035	18.3631
ST	TE	26.0903	-45.5592
ST	TE	24.8925	21.4157
ST	TE	23.7689	-43.2857
ST	TE	26.5058	-40.8017
ST	TE	29.0107	34.8931
ST	TE	34.7872	19.2624
ST	TE	22.1085	-60.344
ST	EPI	-77.7638	-33.0149
ST	EPI	-72.8577	-37.5264
ST	TE	-2.91443	57.5944
ST	EPI	-79.5085	-32.5285
ST	EPI	-77.2356	-37.832
ST	TE	66.722	-69.2862
ST	TE	-6.58512	3.09246
ST	TE	-4.02471	4.12373
ST	TE	-9.98118	4.27747
ST	TE	-4.55699	6.38861
ST	TE	-5.02997	2.93611
ST	TE	-9.43624	3.90556
ST	TE	-5.55455	-44.8825
ST	TE	-3.33983	3.96224
ST	TE	-4.33135	6.88037
ST	TE	-4.48306	7.37437
ST	TE	1.53062	-25.8106
ST	TE	28.3155	-0.699083
ST	TE	38.3441	18.7302
ST	TE	61.7891	30.0649
ST	TE	40.6876	0.264737
ST	TE	20.2206	39.4637
ST	TE	35.021	-9.79484
ST	TE	33.9876	18.6436
ST	TE	29.1519	8.55885
ST	PE	-59.4698	-53.882
ST	EPI	-50.2414	-55.7442
ST	PE	-60.0233	-55.8953
ST	TE	33.9431	1.53965
ST	TE	28.6014	6.19525
ST	PE	-57.4238	-51.7899
ST	TE	46.4639	-30.7814
ST	EPI	-46.9154	-55.4013
ST	TE	15.8238	-41.8507
ST	TE	50.2315	-42.7101
ST	TE	31.0466	-23.4231
ST	TE	25.2374	-16.0336
ST	TE	21.4098	21.4409
ST	TE	49.1264	-41.8301
ST	TE	32.4018	-20.2457
ST	TE	46.4651	-30.745
ST	TE	23.3526	-12.9001
ST	TE	30.0733	-22.1553
ST	TE	24.2903	-59.685
ST	TE	28.5279	-22.4111
ST	TE	24.926	-16.7919
ST	TE	30.3558	64.2935
ST	TE	38.5406	-13.6753
ST	TE	27.0364	-26.3913
ST	TE	27.7571	0.850123
ST	TE	2.14149	2.66904
ST	TE	54.1323	-42.6102
ST	TE	33.5356	-36.4912
ST	TE	54.4082	-42.6138
ST	TE	26.7051	-1.79126
ST	TE	15.295	-43.1682
ST	TE	41.3843	56.8288
ST	TE	29.0838	-24.6202
ST	TE	13.7257	-41.7717
ST	TE	28.0539	-22.6413
ST	TE	22.3674	-7.64874
ST	TE	15.6907	-26.7366
ST	TE	12.0839	-43.2125
ST	TE	35.1217	3.33439
ST	TE	2.41885	1.69377
ST	TE	30.6984	-23.752
ST	TE	26.2204	8.69359
ST	TE	13.1808	-41.0978
ST	EPI	-46.4609	-55.5945
ST	TE	36.6644	-5.0541
ST	TE	22.2571	-7.25656
ST	TE	34.2811	-9.57375
ST	TE	24.0705	-16.4302
ST	TE	32.5701	-17.2047
ST	TE	32.5533	-17.3107
ST	TE	25.1441	-10.5916
ST	TE	39.9593	55.9934
ST	TE	32.2489	-0.55649
ST	TE	36.8237	-11.9084
ST	TE	38.8407	-12.0864
ST	TE	36.9864	-11.8493
ST	TE	37.6903	-10.1093
ST	TE	24.692	-11.3354
ST	PE	-57.2912	-48.7181
ST	TE	15.4052	-44.6377
ST	TE	25.0947	-2.41267
ST	TE	37.4401	61.89
ST	TE	10.6533	57.667
ST	TE	31.7056	30.304
ST	TE	28.1247	1.26208
ST	TE	28.141	-8.9729
ST	TE	28.8773	64.3331
ST	TE	64.1064	13.9865
ST	PE	-58.5593	-57.1843
ST	TE	66.5382	16.6096
ST	EPI	-47.8706	-56.0508
ST	TE	29.1064	-8.43654
ST	TE	30.8727	-25.1944
ST	PE	-58.2136	-51.2114
ST	TE	12.4552	-40.0658
ST	EPI	-50.0479	-52.6922
ST	EPI	-49.4421	-54.3031
ST	EPI	-57.8291	-56.1633
ST	TE	9.8095	56.9821
ST	PE	-58.9993	-56.2705
ST	TE	39.5417	61.1538
ST	TE	31.2055	64.3307
ST	TE	42.6734	51.0197
ST	TE	30.0421	-0.976543
ST	TE	61.4446	8.70363
ST	TE	28.7695	12.1261
ST	TE	37.1144	32.1852
ICSI	EPI	-21.593	-33.3703
ICSI	TE	11.2927	19.1944
ICSI	TE	-6.11158	-52.3608
ICSI	PE	-66.3419	-42.5964
ICSI	TE	4.85899	39.4922
ICSI	TE	-13.0694	-4.77442
ICSI	EPI	-79.0858	-28.7916
ICSI	TE	5.35275	6.35273
ICSI	EPI	-65.5352	-39.229
ICSI	TE	8.75228	44.8066
ICSI	TE	-27.2351	-16.1715
ICSI	TE	7.31622	26.5522
ICSI	EPI	-83.9597	-32.2652
ICSI	TE	34.0582	60.9145
ICSI	TE	6.2706	9.20284
ICSI	TE	11.0097	-44.1065
ICSI	TE	4.19968	38.1019
ICSI	TE	7.23095	49.7283
ICSI	TE	4.0859	54.9402
ICSI	TE	-57.0613	-13.3164
ICSI	TE	2.96203	46.7895
ICSI	TE	6.55285	39.9396
ICSI	TE	-6.27078	43.0402
ICSI	TE	-7.66127	47.0022
ICSI	EPI	-23.7219	-41.5292
ICSI	TE	11.4999	-38.602
ICSI	EPI	-23.3759	-42.3314
ICSI	TE	-11.1751	1.35963
ICSI	EPI	-23.5135	-41.308
ST	TE	26.8917	-47.9531
ST	TE	36.09	-23.0394
ST	TE	32.3777	64.0349
ST	TE	40.86	60.1078
ST	TE	43.2289	29.7535
ST	TE	27.6378	7.72314
ST	TE	39.2011	57.3577
ST	EPI	-25.9799	-29.5143
ST	EPI	-32.0594	-31.2385
ST	TE	67.7531	-67.4588
ST	TE	38.0272	-22.0092
ST	TE	38.4206	-31.8874
ST	TE	39.8128	55.2467
ST	TE	39.1434	-21.4019
ST	TE	47.8615	43.2194
ST	TE	43.937	55.9366
ST	TE	45.1404	59.0003
ST	TE	33.8912	-51.3164
ST	TE	44.422	53.5018
ST	TE	60.2356	36.5571
ST	TE	39.4578	27.4204
ST	TE	46.0614	52.2221
ST	TE	42.5991	36.9831
ST	TE	33.4493	28.1363
ST	TE	51.6627	-1.51251
ST	TE	47.16	50.2005
ST	TE	60.5487	-6.88903
ST	TE	42.8123	56.6633
ST	TE	39.5713	53.8515
ST	TE	31.8722	-23.7491
ST	TE	27.2717	-47.6776
ST	TE	59.8374	6.20272
ST	TE	38.686	30.8551
ST	TE	58.8229	6.83352
ST	TE	35.2744	-23.1135
ST	TE	33.5472	42.9998
ST	TE	43.0982	52.8765
ST	TE	44.7619	52.1902
ST	TE	46.0123	43.5906
ST	TE	31.5273	35.6448
ST	TE	44.455	27.0699
ST	TE	44.0324	51.2308
ST	TE	47.6729	51.3318
ST	TE	64.454	9.48674
ST	TE	65.5865	7.21582
ST	TE	33.6904	29.4933
ST	TE	41.6832	28.4273
ST	TE	44.5882	58.1996
ST	TE	44.7146	44.9466
ST	TE	45.8634	36.6112
ST	TE	42.7172	28.557
ST	TE	47.0727	49.0324
ST	TE	39.242	30.4205
ST	TE	45.8321	59.2761
ST	TE	61.3227	9.75892
ST	EPI	-26.0816	-29.4832
ST	TE	51.8685	2.0698
ST	TE	46.6384	-21.0501
ST	TE	43.1511	-2.07889
ST	TE	50.9747	-0.356036
ST	TE	48.125	9.10836
ST	TE	53.8575	22.197
ST	TE	41.4988	-11.7199
ST	TE	33.9977	0.107395
ST	TE	48.5675	12.3278
ST	TE	42.2687	16.6745
ST	TE	45.9181	-19.6869
ST	TE	45.1133	-9.81499
ST	TE	23.6472	-13.0076
ST	TE	41.9423	-7.06367
ST	TE	37.3752	-12.4474
ST	TE	40.0611	-1.96901
ST	TE	45.9404	-21.8107
ST	TE	44.347	-26.5479
ST	TE	31.6208	-34.007
ST	TE	48.7661	-8.604
ST	TE	45.6621	-22.2331
ST	TE	43.7139	19.2373
ST	TE	-9.48448	58.4004
ST	TE	42.3366	11.8901
ST	TE	50.6515	13.4874
ST	TE	45.7771	4.19501
ST	TE	54.3783	14.5971
ST	TE	27.1305	38.5601
ST	TE	47.4045	12.369
ST	TE	25.6663	1.81405
ST	TE	37.0058	-1.17183
ST	EPI	-86.8763	-36.7624
ST	PE	-60.593	-52.2813
ST	TE	55.8619	-38.4835
ST	TE	35.0853	-0.386055
ST	TE	48.719	9.85776
ST	TE	41.3858	26.7281
ST	TE	43.7016	-22.4614
ST	TE	44.1625	-22.8477
ST	TE	28.6208	7.57457
ST	TE	26.8444	-30.4653
ST	PE	-59.6542	-51.7097
ST	TE	48.1402	8.16084
ST	TE	52.3855	2.26284
ST	TE	51.1008	2.34798
ST	TE	46.8123	4.67256
ST	TE	39.6913	-0.212234
ST	TE	40.5662	17.6814
ST	TE	68.4271	17.5471
ST	TE	53.1615	23.3722
ST	TE	46.6017	15.6778
ST	TE	42.5163	15.046
ST	TE	53.4519	22.7607
ST	TE	54.0008	16.8794
ST	TE	42.5252	15.7258
ST	TE	47.8903	-8.19244
ST	TE	41.0869	15.1394
ST	TE	44.978	14.5985
ST	TE	35.924	51.2751
ST	TE	68.5727	17.369
ST	TE	46.3009	14.7494
ST	TE	67.9913	19.1504
ST	TE	49.5433	9.64145
ST	TE	67.7508	18.1317
ST	TE	44.6797	18.103
ST	TE	54.9884	21.2101
ST	TE	50.9338	18.4619
ST	TE	46.3721	12.9963
ST	TE	52.0133	19.3643
ST	TE	41.5674	34.7634
ST	TE	55.0079	20.7054
ST	TE	52.5193	19.6008
ST	TE	49.881	12.5871
ST	TE	46.917	16.1601
ST	TE	45.7666	-12.7607
ST	TE	50.6038	18.2064
ST	TE	35.6488	50.6528
ST	TE	54.6531	14.3643
ST	TE	59.6151	11.2807
ST	TE	64.4897	14.4659
ST	TE	36.9646	-1.31937
ST	TE	47.4988	-8.09855
ST	TE	-9.80584	54.1762
ST	EPI	-78.256	-19.788
ST	TE	67.2453	-68.3402
ST	TE	-18.8694	39.2523
ST	EPI	-69.6332	-31.272
ST	EPI	-69.2917	-31.2469
ST	EPI	-75.1926	-26.868
ST	EPI	-75.4045	-29.4362
ST	TE	-0.815866	57.7769
ST	TE	35.5828	63.4142
ST	TE	-15.2185	51.944
ST	TE	-15.7061	60.073
ST	TE	-11.9125	47.9361
ST	TE	-3.57317	55.6948
ST	TE	-53.6279	23.2817
ST	TE	-1.98928	48.9181
ST	EPI	-71.1162	-31.0542
ST	TE	-1.69248	49.0529
ST	TE	-58.6847	22.7581
ST	TE	-53.3751	23.9418
ST	TE	-18.3142	22.8475
ST	TE	-5.77649	60.5072
ST	TE	-14.0528	53.9329
ST	TE	-53.713	19.6538
ST	TE	-53.889	22.3184
ST	TE	-49.429	-14.7176
ST	TE	-28.5549	50.2742
ST	TE	-7.70689	47.7725
ST	TE	0.447095	57.8539
ST	TE	-8.08032	49.4751
ST	TE	-1.38791	54.4156
ST	EPI	-76.4631	-26.081
ST	EPI	-77.4045	-19.3509
ST	EPI	-75.2294	-30.477
ST	TE	-10.5011	50.1858
ST	TE	-9.76662	49.7951
ST	TE	-2.47094	47.9619
ST	TE	-14.1293	53.4076
ST	TE	-6.03867	47.0834
ST	TE	-21.2426	59.3879
ST	TE	-16.636	24.7445
ST	TE	1.20097	52.4804
ST	TE	-18.3212	24.3018
ST	TE	-6.70659	60.4339
ST	TE	-10.2087	55.2383
ST	TE	-7.90141	57.995
ST	TE	-14.9072	54.5824
ST	TE	-22.2045	57.9488
ST	TE	-53.7325	19.5403
ST	TE	1.44941	51.6833
ST	TE	66.2634	-66.3379
ST	TE	-9.30521	52.3787
ST	TE	0.50771	52.4617
ST	TE	-12.4925	47.5052
ST	TE	-16.1912	24.8525
ST	TE	-27.997	62.2879
ST	TE	-6.97536	59.9041
ST	TE	-19.8466	57.8437
ST	TE	-3.64342	50.8347
ST	TE	1.32644	49.821
ST	TE	6.99718	44.468
ST	EPI	-75.5554	-26.7683
ST	TE	-7.77421	61.0462
ST	EPI	-70.911	-31.9757
ST	EPI	-69.6513	-29.6388
ST	TE	-20.3673	58.2067
ST	TE	-22.5959	24.0053
ICSI	EPI	-64.74	-36.072
ICSI	EPI	-66.7773	-36.611
ICSI	EPI	-78.9922	-12.4533
ICSI	TE	-12.0422	32.2496
ICSI	EPI	-66.4744	-36.458
ICSI	EPI	-50.9846	-25.3772
ICSI	TE	9.87236	40.1713
ICSI	TE	-23.4141	27.4676
ICSI	EPI	-24.8596	-33.8084
ICSI	EPI	-78.1301	-10.754
ICSI	TE	2.16663	3.64896
ICSI	TE	-6.33672	7.82152
ICSI	TE	-14.1423	46.3482
ICSI	TE	-5.8716	-26.22
ICSI	TE	-6.4059	-25.8285
ICSI	TE	-6.12069	32.4878
ICSI	TE	-7.00142	-23.1541
ICSI	TE	-13.6078	47.0852
ICSI	TE	9.08664	41.1342
ICSI	TE	-25.3997	-37.3591
ICSI	TE	-6.42459	43.3125
ICSI	EPI	-79.3445	-11.9228
ICSI	EPI	-78.7833	-9.79996
ICSI	EPI	-24.0995	-34.422
ICSI	TE	31.4162	-49.2685
ICSI	TE	40.2223	7.07487
ICSI	TE	49.9547	-41.3443
ICSI	TE	56.0853	-0.756919
ICSI	TE	58.992	-1.10572
ICSI	TE	50.8119	-15.8924
ICSI	TE	20.1296	35.9187
ICSI	EPI	-70.1064	-41.6304
ICSI	TE	37.7321	-4.97143
ICSI	TE	40.3322	7.44289
ICSI	EPI	-70.3345	-40.5388
ICSI	TE	40.9744	9.88015
ICSI	TE	55.651	0.996924
ICSI	TE	54.7437	-1.41874
ICSI	TE	13.2999	-18.6353
ICSI	TE	43.5913	-24.7767
ICSI	EPI	-47.147	-57.281
ICSI	TE	30.6705	-36.8242
ICSI	TE	45.8473	2.07453
ICSI	TE	43.4712	17.6894
ICSI	TE	55.3538	-0.329855
ICSI	TE	48.8197	-39.5394
ICSI	TE	41.7418	-6.38135
ICSI	PE	-63.1912	-45.6089
ICSI	EPI	-88.3362	-40.2904
ICSI	TE	37.5749	11.0999
ICSI	TE	46.079	-23.82
ICSI	PE	-60.2464	-49.2198
ICSI	TE	51.7739	-39.8546
ICSI	PE	-57.9798	-49.6134
ICSI	TE	60.5422	10.853
ICSI	TE	35.6084	-48.3963
ICSI	TE	38.7195	11.1839
ICSI	EPI	-88.3389	-40.2745
ICSI	TE	48.4585	-39.2507
ICSI	EPI	-46.2116	-60.5694
ICSI	EPI	-68.9076	-40.3598
ICSI	PE	-65.1119	-44.1324
ICSI	TE	14.9719	-34.5278
ICSI	TE	9.31618	5.07762
ICSI	EPI	-67.0317	-40.2291
ICSI	TE	12.1389	2.67515
ICSI	TE	14.8027	-35.9945
ICSI	TE	5.66238	5.79267
ICSI	EPI	-48.4755	-50.2112
ICSI	TE	21.1969	-16.4727
ICSI	TE	10.5078	4.87425
ICSI	TE	20.0548	-17.1786
ICSI	EPI	-68.6474	-39.4359
ICSI	TE	11.147	3.91698
ICSI	EPI	-53.8494	-53.5677
ICSI	TE	16.9914	-36.98
ICSI	TE	6.41069	9.27352
ICSI	EPI	-67.6927	-40.396
ICSI	TE	0.518091	26.5626
ICSI	TE	12.4674	3.64346
ICSI	TE	11.2633	5.56667
ICSI	TE	11.5091	6.08111
ICSI	TE	17.838	-43.7913
ICSI	TE	13.9632	-42.8611
ICSI	TE	13.3598	-35.6607
ICSI	TE	22.5882	-16.7962
ICSI	TE	13.2742	1.35353
ICSI	EPI	-64.0787	-55.4048
ICSI	TE	39.7034	-30.6511
ICSI	TE	19.0869	-44.4778
ICSI	TE	16.498	-36.1148
ICSI	EPI	-87.4656	-35.2348
ICSI	EPI	-62.9699	-36.7334
ICSI	TE	-31.8604	-29.7317
ICSI	EPI	-85.2799	-32.5839
ICSI	PE	-61.609	-46.1738
ICSI	TE	-22.5813	-34.0207
ICSI	TE	38.4833	-31.5831
ICSI	PE	-56.7433	-50.1267
ICSI	TE	53.2635	-15.8627
ICSI	PE	-62.9283	-46.5252
ICSI	EPI	3.76728	-44.5195
ICSI	TE	55.4104	-39.4245
ICSI	TE	35.0923	-31.7006
ICSI	TE	50.3046	-15.8594
ICSI	TE	61.49	11.7946
ICSI	TE	32.7752	-48.4939
ICSI	TE	55.6412	-39.0434
ICSI	TE	32.9337	27.0983
ICSI	TE	36.8866	40.5743
ICSI	TE	39.2661	18.6177
ICSI	EPI	-88.0928	-39.4374
ICSI	TE	39.831	-5.01641
ICSI	TE	33.3612	-37.0661
ICSI	TE	39.8802	-11.8639
ICSI	TE	39.0773	11.3605
ICSI	PE	-61.6501	-46.8737
ICSI	PE	-60.357	-48.2721

## Sheet: Fig 3C
Regulon	ST0102_R1.sc10	ST0102_R1.sc11	ST0102_R1.sc12	ST0102_R1.sc13	ST0102_R1.sc14	ST0102_R1.sc15	ST0102_R1.sc17	ST0102_R1.sc18	ST0102_R1.sc19	ST0102_R1.sc20	ST0102_R1.sc24	ST0102_R1.sc26	ST0102_R1.sc3	ST0102_R1.sc31	ST0102_R1.sc32	ST0102_R1.sc33	ST0102_R1.sc43	ST0102_R1.sc45	ST0102_R1.sc5	ST0102_R1.sc6	ST0102_R1.sc7	ST0102_R1.sc9	ST0102_R3.sc1	ST0102_R3.sc10	ST0102_R3.sc11	ST0102_R3.sc12	ST0102_R3.sc13	ST0102_R3.sc14	ST0102_R3.sc15	ST0102_R3.sc16	ST0102_R3.sc17	ST0102_R3.sc18	ST0102_R3.sc19	ST0102_R3.sc2	ST0102_R3.sc20	ST0102_R3.sc21	ST0102_R3.sc22	ST0102_R3.sc23	ST0102_R3.sc24	ST0102_R3.sc25	ST0102_R3.sc26	ST0102_R3.sc27	ST0102_R3.sc28	ST0102_R3.sc29	ST0102_R3.sc3	ST0102_R3.sc30	ST0102_R3.sc34	ST0102_R3.sc35	ST0102_R3.sc36
ALX4(+)	0	0	0	0	0.113352	0	0	0	0	0	0	0	0	0	0	0	0	0	0	0	0	0	0	0	0	0	0	0.00254503	0	0	0	0	0	0	0	0	0	0	0	0	0	0	0	0	0	0	0	0	0
AR(+)	0	0	0	0	0.0459783	0	0	0	0	0	0	0	0	0	0	0	0	0	0	0	0	0	0	0	0	0	0	0	0	0	0	0	0	0	0	0	0	0	0	0	0	0	0	0	0	0	0	0	0
ARID3A(+)	0.155677	0.0849648	0.151057	0.0453406	0.141817	0.159162	0.140525	0.0768598	0.139193	0.0623727	0.0452232	0	0.0884495	0.149217	0.0499217	0.148551	0.0623336	0.124941	0.0907596	0.110102	0.101449	0.135865	0.0475724	0.0480423	0.0681676	0.0364918	0.0536805	0.0655834	0.0376273	0.0347298	0.0273688	0.0363352	0.0638215	0.0624902	0.0295223	0.0397024	0.0634691	0.0317541	0.0285826	0.022083	0.0444401	0.0125685	0.0270556	0.0405638	0.0331637	0.0359436	0.0762334	0.0749804	0.0350039
ARNT(+)	0.011819	0.00207518	0.0101969	0	0.00522989	0.00632062	0.00687437	0.000833427	0.00272961	0.00425103	0.0124567	0.0222676	0.00977738	0.00837342	0.00261215	0.00270164	0.00787001	0.00415595	0.00357423	0.00750643	0.0103759	0.0141067	0.0134467	0.0010236	0	0.00323302	0.00182347	0.00310437	0.0112205	0.00176194	0.0120595	0.00597382	0	0.00729388	0	0.0150352	0	0.000559347	0.0100906	0.00258978	0.000195771	8.94955e-05	0.0166182	0.00707574	0.0109576	0.00360779	0.00233807	0.00335049	0
ARX(+)	0	0	0.016162	0	0.0149004	0	0	0	0.00247977	0	0.0384582	0.0435265	0.00950579	0	0	0	0	0	0	0	0.000435047	0.0004568	0.029866	0	0.00247977	0.00987558	0	0.013965	0.00680849	0	0.0218394	0.0063952	0	0.0307796	0	0	0.009136	0.0141608	0.0095928	0	0.0109849	0.00619943	0	0.00245802	0.0245149	0.00765683	0.0082659	0.0227747	0
ASCL2(+)	0	0	0	0	0	0	0	0	0	0	0.00352388	0	0	0	0	0	0	0	0	0	0	0	0	0	0	0	0	0	0	0	0	0	0	0	0	0	0	0	0	0	0	0	0	0	0	0	0	0	0
ATF1(+)	0.105209	0.111379	0.10783	0.115597	0.107192	0.108105	0.10796	0.116615	0.112541	0.114552	0.0974058	0.0997749	0.107254	0.103591	0.112863	0.111142	0.114529	0.110451	0.113711	0.10647	0.106015	0.106207	0.102528	0.109655	0.10976	0.111991	0.108989	0.10944	0.110183	0.110057	0.103783	0.111093	0.107446	0.105719	0.111635	0.110069	0.113608	0.109841	0.110992	0.113841	0.112143	0.110922	0.110145	0.11186	0.108489	0.111437	0.104911	0.10664	0.111514
ATF3(+)	0.0487176	0.0431499	0.0396284	0.0382155	0.0365526	0.0379395	0.0389833	0.0349593	0.0409315	0.0352778	0.0658688	0.0392675	0.0382521	0.0460369	0.0402805	0.0350678	0.0358073	0.0456902	0.0374159	0.0456631	0.0472658	0.0468695	0.0471656	0.0397888	0.0394597	0.0394055	0.0386448	0.0384726	0.0368074	0.0419753	0.0550566	0.0351681	0.0355325	0.0392073	0.0379431	0.0352082	0.0425449	0.0347105	0.0384313	0.0462009	0.0343319	0.0454343	0.0455062	0.0391731	0.0407971	0.0351162	0.046925	0.0460641	0.0386342
ATF5(+)	0.141596	0.09676	0.128568	0.101294	0.123167	0.137649	0.140706	0.100364	0.118873	0.113423	0.143616	0.124626	0.138588	0.125285	0.0840971	0.11332	0.0972761	0.101841	0.104186	0.124244	0.123345	0.117627	0.128346	0.0932494	0.0820549	0.0976232	0.0891605	0.108404	0.100586	0.108884	0.126624	0.0986376	0.0736901	0.124533	0.0975653	0.0853341	0.0940726	0.113979	0.0890137	0.10819	0.100813	0.0944997	0.102553	0.0874075	0.129409	0.0985397	0.101677	0.116426	0.103567
ATF6(+)	0.10232	0.117747	0.104535	0.122442	0.0927697	0.0970371	0.0984914	0.12065	0.10221	0.107321	0.0866742	0.0883222	0.0975446	0.101801	0.120549	0.119108	0.12006	0.113209	0.1188	0.115665	0.099239	0.10591	0.0963495	0.115474	0.102123	0.110734	0.105272	0.111872	0.108863	0.121547	0.101395	0.108961	0.0922294	0.113234	0.115804	0.115722	0.115184	0.0991572	0.117195	0.108224	0.110931	0.121149	0.110082	0.114524	0.106431	0.118022	0.107198	0.105717	0.12304
ATF6B(+)	0.00880785	0.00393283	0.00784577	0.000527029	0.0113286	0.00419386	0.00568793	0.00253322	0.00328399	0.00449218	0.0114007	0.0171235	0.0068464	0.00802227	0.00443997	0.00579483	0.00258294	0.0062796	0.00533244	0.00414911	0.00726156	0.00952132	0.00280916	0.00484767	0.00269978	0.00439274	0.00236914	0.00323675	0.00120073	0.00371158	0.00639147	0.00069359	0.00319698	0.00259288	0.0037613	0.00319201	0.00176256	0.00382345	0.00257051	0.00243875	0.00346795	0.0031572	0.00460156	0.00618016	0.00373644	0.00275199	0.00794024	0.00387068	0.00532249
BACH1(+)	0	0	0.100459	0	0.0575008	0	0	0	0	0	0.0483276	0.0384831	0	0.000447477	0	0	0	0	0	0	0.0098445	0	0.0987806	0.000223739	0.023157	0.0356863	0.0314353	0.0921803	0.0532498	0.0370288	0	0	0	0	0.0309878	0	0.0294216	0.082224	0	0.0997874	0	0.0277436	0.047097	0	0.0615281	0.0652198	0.00749525	0.0870343	0.0553753
BACH2(+)	0	0	0	0	0	0	0	0	0	0	0	0	0	0	0	0	0	0	0	0	0	0	0	0	0	0	0	0	0	0.00187176	0	0	0	0	0	0	0	0	0	0	0	0.00624558	0	0	0	0	0	0	0
BARHL2(+)	0	0	0	0	0	0	0	0	0	0	0	0	0	0	0	0	0	0	0	0	0	0	0	0	0	0	0	0	0	0	0	0	0	0	0	0	0	0	0	0	0	0	0	0	0	0	0	0	0
BATF(+)	0.029968	0.0371666	0.0331713	0.0311637	0.0306335	0.0276276	0.026199	0.0309485	0.0223479	0.0239717	0.018357	0.0147012	0.0239385	0.0356736	0.0326433	0.0336971	0.0360885	0.0416566	0.0303695	0.0281911	0.0281356	0.0337658	0.0165113	0.0201583	0.0248502	0.0159545	0.0147034	0.0140534	0.0127357	0.0276853	0.0121656	0.0153378	0.0133457	0.011835	0.0233794	0.0112338	0.0174519	0.0155841	0.0161697	0.0152979	0.0145481	0.0197058	0.0180975	0.0197346	0.0167376	0.0241204	0.0235391	0.0213208	0.0187253
BCL11A(+)	0.000322447	0.00456032	0.000783085	0	0.00571192	0	0	0	0	0	0.00990373	0.0393846	0	0.0164448	0.0190244	0	0.00672532	0.0253812	0	0	0	0	0	0	0.0140955	0.0124372	0	0.0170897	0	0.0274541	0	0.00188862	0	0	0.0185177	0	0.00672532	0.0255194	0.00179649	0	0.00465245	0	0.0341333	0.0380948	0	0	0.0525588	0.0274541	0.00575798
BCL6B(+)	0	0	0	0	0	0	0	0	0	0	0	0	0	0	0	0	0	0	0	0	0.00568368	0	0	0.00708566	0	0	0.00296815	0	0	0	0.00365019	0.000972541	0	0.00185667	0	0	0	0	0	0	0	0	0	0	0.00498901	0	0	0	0
BHLHE22(+)	0	0	0	0	0	0	0	0	0	0	0	0	0	0	0	0	0	0	0	0	0.00917329	0	0.00525786	0	0	0	0	0	0	0	0	0	0	0	0	0	0	0	0	0	0	0	0	0	0	0	0	0	0
BHLHE40(+)	0.0190856	0.00865214	0.0107264	0.00559238	0.0139236	0.00982995	0.00864195	0.0097561	0.0115018	0.0106729	0.0244539	0.015607	0.0139389	0.0134232	0.00693444	0.00819757	0.00735209	0.00955873	0.00725277	0.0120863	0.0183382	0.0115948	0.012374	0.00701848	0.00814027	0.0108422	0.0105863	0.0117998	0.0110294	0.00799384	0.0213738	0.0116546	0.0140828	0.0156872	0.00914236	0.0102336	0.00912454	0.00951799	0.0118341	0.0184273	0.00788433	0.00711143	0.0098274	0.0112484	0.0164868	0.00820393	0.0128337	0.00980066	0.00789197
BRF2(+)	0	0	0	0	0	0	0	0	0	0	0	0	0	0	0	0	0	0	0	0	0	0	0	0	0	0	0	0	0	0	0	0	0	0	0	0	0	0	0	0	0	0	0	0	0	0	0	0	0
CDX1(+)	0.0448848	0.0203602	0.0301381	0.0180046	0.0310361	0.0390372	0.0361262	0.0189877	0.0256482	0.02365	0.0297253	0.0153042	0.0266824	0.0334386	0.0201155	0.0273569	0.0150872	0.0272165	0.021305	0.0268207	0.035458	0.0381626	0.0278123	0.0225903	0.0200346	0.0178599	0.0220243	0.0200474	0.0199474	0.0178684	0.0204666	0.0196601	0.0168683	0.0257546	0.0171619	0.0201389	0.0203623	0.0191175	0.0190813	0.0262951	0.0103099	0.0206262	0.0226712	0.0194005	0.022386	0.0213604	0.0303765	0.0233925	0.024331
CDX4(+)	0.0745423	0	0.0400119	0.0278182	0.0236044	0.0274453	0.00827833	0	0.108662	0.0671589	0.0137599	0	0.0950144	0.040534	0.0466868	0	0	0.0321438	0	0.0410188	0.0664504	0.0806951	0.0304285	0.00999366	0	0.00991908	0.0461647	0.0468733	0.0854682	0.00380356	0.0704777	0.101838	0.0575381	0.0891599	0	0.0280792	0	0.0244994	0	0.0388932	0.0385203	0	0.0189805	0.0539956	0.0712608	0.00682403	0.0267741	0.0190178	0.0270351
CEBPA(+)	0.0267059	0.0082899	0.00326736	0	0.0178759	0.0109362	0.027759	0	0	0	0.0337267	0	0.000270029	0.0388572	0	0	0	0.00224124	0	0	0.0417466	0.0135015	0	0.00901898	0	0	0.00756082	0	0	0	0	0	0	0	0	0	0	0	0	0	0	0	0	0	0	0	0	0	0
CEBPB(+)	0.0237716	0.0102475	0.0157804	0.0101668	0.0230208	0.0244854	0.0222548	0.0104971	0.0135431	0.0124382	0.0261484	0.0249629	0.0201343	0.0200024	0.0109736	0.0123224	0.0103737	0.0134833	0.0119655	0.0159787	0.0201324	0.015338	0.0263392	0.0132754	0.013451	0.0155279	0.0141591	0.0162075	0.0124601	0.0129299	0.0186574	0.0145768	0.010855	0.0190646	0.0139446	0.0134643	0.0148217	0.0129745	0.0123984	0.0170713	0.00608339	0.0141677	0.0158534	0.0131112	0.0168719	0.0141867	0.015619	0.0146375	0.0152621
CEBPD(+)	0	0	0	0	0	0	0.000907925	0	0.0030075	0	0.0133692	0.0153553	0	0	0.00591286	0	0	0	0.00422185	0	0	0	0	0	0	0	0	0	0	0	0	0	0	0.00324583	0	0	0	0	7.94434e-05	0	0	0	0	7.94434e-05	0.000226981	0	0	0	0
CEBPG(+)	0.0964174	0.12637	0.0597592	0.149178	0.148297	0.16944	0.16112	0.158526	0.108849	0.131118	0.0543755	0	0.09676	0.121378	0.153289	0.103367	0.150499	0.131314	0.095879	0.0820282	0.117756	0.116924	0.224158	0.220879	0.175558	0.201253	0.184955	0.142081	0.150255	0.142962	0.0747357	0.15324	0.109828	0.125587	0.215936	0.176635	0.195184	0.181137	0.141347	0.199491	0.0978857	0.207713	0.212559	0.121427	0.151723	0.137334	0.1065	0.129062	0.185347
CEBPZ(+)	0.0906006	0.0864508	0.0907432	0.0890403	0.0873605	0.0927836	0.0922968	0.0874779	0.0896227	0.0895873	0.094946	0.0922799	0.0931131	0.0899408	0.088184	0.0901213	0.0921125	0.0884828	0.089164	0.0906414	0.0919193	0.08463	0.0965034	0.0912616	0.0900296	0.0964899	0.0936168	0.0960977	0.0951657	0.0898162	0.0990895	0.0934645	0.0902358	0.0995516	0.0928573	0.0910714	0.0936711	0.091111	0.096596	0.0978116	0.100244	0.0958937	0.0923679	0.0935394	0.0995995	0.0918343	0.0832225	0.0965076	0.0911186
CREB1(+)	0.0296882	0.0294093	0.0308493	0.0286524	0.0334378	0.0326206	0.0338846	0.0304974	0.02716	0.0282358	0.0294799	0.029401	0.0304734	0.0323439	0.03115	0.0302015	0.0312562	0.0303407	0.0309348	0.0291981	0.0295733	0.0306676	0.0298696	0.0315979	0.0272764	0.028383	0.0293493	0.0282616	0.0266478	0.0272171	0.0268834	0.0301815	0.0255622	0.027007	0.0302615	0.0276228	0.0280442	0.0318164	0.0270855	0.0267663	0.0303669	0.0289923	0.0275974	0.0274611	0.0301368	0.0297645	0.0303218	0.0299023	0.0284601
CREB3(+)	0.182302	0.35291	0.27147	0.259723	0.179118	0.194571	0.248342	0.280553	0.259097	0.299243	0.147847	0.180893	0.218951	0.281545	0.367163	0.290472	0.293761	0.303054	0.220934	0.260141	0.310624	0.284834	0.169146	0.314644	0.237327	0.25231	0.31266	0.300339	0.237797	0.287706	0.225581	0.258157	0.247455	0.250587	0.29183	0.230488	0.278309	0.285461	0.33255	0.245158	0.280397	0.229496	0.197651	0.332185	0.244114	0.305247	0.254294	0.27575	0.308953
CREB3L1(+)	0	0	0.000856271	0	0	0	0	0	0	0	0.00466924	0.00608172	0	0.00291278	0	0	0	0	0	0	0.00390811	0	0.000783085	0	0	0	0	0	0	0	0	0	0	0	0	0	0.0022468	0	0	0	0	0	0	0	0	0	0	0.00015369	0
CREB3L4(+)	0	0	0	0	0	0	0	0	0	0	0	0	0	0	0	0	0	0	0	0	0	0	0	0	0	0	0	0	0	0	0	0	0	0	0	0	0	0	0	0	0	0	0	0	0	0	0	0	0
CREB5(+)	0.0111899	0.000525491	0.0035651	0	0.00490459	0.00112311	0	0	0.00320447	0.00587314	0.0163315	0.0144459	0	0.00147344	0.00458517	0.00424515	0	0.00130858	0.0071405	0.000381239	0.0063162	0.00102007	0	0.0016383	0	0	0	0	0.00155587	0	0	0	0.00314265	0.00108189	0	0.00151465	0	0	0	0.00866546	0	0	0	0.000783085	0.000896427	0	0.0008243	0	0.00505914
CREBL2(+)	0.0118039	0.0131858	0.0226749	0.010134	0.0237805	0.0201126	0.013514	0.00412847	0.0149304	0.0156905	0.0533131	0.0237805	0.015679	0.0206827	0.00692685	0.0140495	0.0123048	0.00937975	0.00744507	0.0115966	0.0114181	0.0131858	0.0251163	0.0095237	0.00907458	0.0204063	0.0184946	0.0185061	0.0166463	0.0102204	0.0417223	0.0105544	0.00709959	0.0363501	0.0102319	0.0140898	0.00509005	0.00624741	0.0228016	0.0177173	0.00424939	0.0161339	0.00386936	0.0152356	0.0214139	0.0104565	0.0116542	0.011873	0.0116138
CREM(+)	0.346254	0.485578	0.409358	0.545876	0.430697	0.412425	0.368115	0.50509	0.505547	0.44538	0.327525	0.350496	0.425411	0.414187	0.507831	0.50496	0.546985	0.465218	0.488776	0.399178	0.416601	0.370465	0.272971	0.357348	0.468872	0.385735	0.385017	0.374445	0.344884	0.406095	0.30847	0.390499	0.435461	0.279235	0.389063	0.405247	0.354346	0.306447	0.410206	0.395132	0.303707	0.431806	0.291177	0.403811	0.28798	0.434612	0.367659	0.300509	0.421365
CTCF(+)	0.0456403	0.016058	0.0347314	0.0144416	0.0387535	0.0461991	0.0447597	0.0139704	0.0271115	0.0252296	0.0497714	0.0423326	0.0440371	0.0428966	0.0156445	0.0240217	0.0143679	0.0219821	0.0205876	0.0293227	0.0401744	0.0343958	0.0401122	0.0150955	0.0129426	0.0166913	0.0211552	0.0197319	0.0167736	0.0172642	0.0359177	0.0153632	0.0121995	0.0337371	0.0156463	0.0152781	0.0153413	0.0221955	0.014007	0.0176903	0.0144816	0.0159132	0.0159189	0.0141455	0.0300948	0.0147771	0.0197985	0.0267572	0.0149585
CTCFL(+)	0	0	0	0	0	0	0	0	0	0	0	0	0	0	0	0	0	0	0	0	0	0	0	0	0	0	0	0	0	0	0	0	0	0	0	0	0	0	0	0	0	0	0	0	0	0	0	0	0
CUX1(+)	0.0198533	0.00548426	0.0124006	0.00175972	0.0175812	0.0199616	0.0217186	0.00266799	0.00476066	0.00640496	0.016847	0.0243884	0.0223712	0.0228782	0.00459641	0.00319449	0.00271328	0.00708861	0.00491692	0.0098374	0.0190045	0.0191492	0.0152471	0.00212019	0.00156351	0.00223117	0.0052552	0.00323888	0.00373342	0.00218145	0.0125906	0.00208201	0.00300804	0.0107528	0.00170468	0.00156528	0.000522945	0.0075787	0.00143388	0.00251795	0.00119505	0.000905609	0.00471627	0.00123767	0.006848	0.00156617	0.00627889	0.00804571	0.0018494
CUX2(+)	0	0	0	0.00680474	0.00141765	0.00311884	0.00055356	0.000904599	0	0	0.00411795	0.0091945	0	0	0	0	0.00387492	0.000405044	0	0	0	0.013542	0	0.00494154	0	0.0119893	0	0.00909999	0.00966705	0.00969406	0.00803338	0.0122188	0.0119218	0.0104231	0.00509005	0.0134745	0.00831691	0	0.0132449	0.00218724	0	0.00703427	0.00556261	0.0104906	0.00654821	0	0.00741231	0	0.00265979
DBP(+)	0.0281859	0.0349787	0.0300638	0.0349735	0.0353548	0.033598	0.032498	0.0332863	0.0297779	0.0287475	0.0532678	0.0521859	0.0260891	0.0332811	0.034108	0.0284435	0.0308237	0.033397	0.0268336	0.0328097	0.0284203	0.0270783	0.0340771	0.0319159	0.0334202	0.0416555	0.0328278	0.0339895	0.0375752	0.0336624	0.0485616	0.0385592	0.0375237	0.0398627	0.034752	0.0433196	0.0376473	0.0336443	0.0389508	0.0412768	0.0426833	0.0396308	0.0439558	0.0367483	0.0412743	0.032972	0.0307361	0.037959	0.036805
DDIT3(+)	0.0155823	0.021393	0.0313121	0.0191005	0.0294849	0.0263639	0.0335365	0.0215178	0.00888632	0.0253879	0.0741207	0.0337635	0.0358857	0.0126656	0.0281797	0.0178294	0.0187714	0.0135281	0.0216654	0.0123705	0.0324697	0.0168193	0.0412425	0.0467581	0.0370093	0.0447721	0.0546003	0.042559	0.062068	0.0316525	0.0195885	0.0592648	0.040902	0.0366802	0.0473256	0.0641676	0.041878	0.0333662	0.0367029	0.0842441	0.0316979	0.0546571	0.0541464	0.0483016	0.0515474	0.0249566	0.0394607	0.0313234	0.0438641
DLX2(+)	0.0123437	0.00618395	0.00541701	0.00415358	0.0143175	0.0123154	0.00890861	0.00410514	0.017127	0.0105515	0.0353075	0.0158635	0.0155446	0.0141076	0.00623239	0.00680154	0.00425046	0.00881577	0.0102124	0.00930015	0.0116534	0.0109632	0.0153792	0.00460971	0.00693071	0.0054816	0.00858972	0.00476713	0.00873907	0.00557847	0.012267	0.004089	0	0.019561	0.00655935	0.00365305	0.00422624	0.00632927	0.00483172	0.00495281	0.00473484	0.00669255	0.00412533	0.00246228	0.00904988	0.0088965	0.0107735	0.00867852	0.00367727
DLX5(+)	0	0.0484394	0	0.00346795	0.0760711	0	0	0	0	0	0.0109632	0	0	0.0964314	0.0529142	0	0	0.0604094	0	0.0656673	0.0731625	0.104486	0	0	0	0	0	0.0100682	0	0	0	0	0	0	0	0	0	0.0166685	0	0	0	0	0	0	0	0	0	0	0
DMRTA1(+)	0	0	0	0	0	0	0	0	0	0	0	0	0	0	0	0	0	0	0	0	0	0	0	0	0	0	0	0	0	0	0	0	0	0	0	0	0	0	0	0	0	0	0	0	0	0	0	0	0
DMRTC2(+)	0	0	0	0	0	0	0	0	0	0	0	0	0	0	0	0	0	0	0	0	0	0	0	0	0	0	0	0	0	0	0	0	0	0	0	0	0	0	0	0	0	0	0	0	0	0	0	0	0
DRGX(+)	0	0	0	0	0	0	0	0	0	0	0	0	0	0	0	0	0	0	0	0	0	0	0	0	0	0	0	0	0	0	0	0	0	0	0	0	0	0	0.00783085	0	0	0	0	0	0	0	0	0	0
DUXA(+)	0.019256	0.0266965	0.0259876	0.0223587	0.0319608	0.0249006	0.0226502	0.0220968	0.0182086	0.015758	0.0782616	0.0427263	0.0183469	0.0232628	0.0276773	0.0210346	0.0185816	0.0250538	0.0266521	0.0320472	0.02329	0.0264322	0.0255503	0.026284	0.0262815	0.0240583	0.0263705	0.0244856	0.0211137	0.020422	0.0321658	0.0240434	0.022707	0.0322547	0.0233271	0.0213681	0.0258171	0.0266768	0.0201799	0.021872	0.0270473	0.0277859	0.028821	0.0198785	0.0218078	0.0245103	0.0240459	0.0257652	0.0245004
E2F1(+)	0.0160073	0.00665319	0.0125149	0.00710793	0.0156636	0.0162913	0.0132168	0.00691578	0.0109315	0.00956493	0.0201942	0.0231871	0.0186164	0.0131436	0.0059937	0.00992032	0.00650814	0.00644378	0.00587477	0.0109459	0.0153926	0.0109347	0.0167148	0.00705103	0.00802954	0.00841105	0.0119044	0.00883268	0.00758273	0.0101209	0.0149449	0.00896514	0.00644751	0.0140848	0.00715178	0.00891104	0.0086172	0.0101209	0.00788962	0.00820024	0.00799829	0.00918761	0.0116749	0.00950336	0.013818	0.00705943	0.0107846	0.0134169	0.00719142
E2F2(+)	0.00885342	0.0085609	0.0110096	0.00869183	0.014582	0.00780931	0.00878547	0.00764606	0.00838854	0.0110709	0.0176455	0.0177649	0.0094658	0.00941111	0.0087631	0.00816812	0.00919152	0.00697899	0.00649837	0.00874984	0.0116808	0.00770324	0.015438	0.0109574	0.0115549	0.0133415	0.0125161	0.0130017	0.0114811	0.00979064	0.0155366	0.0140118	0.00986936	0.0149979	0.00988593	0.0136323	0.0101876	0.011975	0.0131401	0.0114662	0.013929	0.0116734	0.0158415	0.0142157	0.0158175	0.0106193	0.0119642	0.0120545	0.00939288
E2F3(+)	0.0561052	0.0344132	0.0460074	0.0333964	0.0468721	0.0545133	0.0544988	0.0296369	0.04093	0.0415844	0.0531264	0.0432275	0.0555535	0.0476663	0.0328022	0.0404063	0.0343615	0.0384838	0.0373747	0.0409319	0.0490444	0.0454937	0.0436103	0.0278735	0.0289975	0.0315602	0.0327314	0.033429	0.0301178	0.0301729	0.035327	0.0284857	0.0316889	0.0389363	0.0298465	0.0266743	0.03161	0.0379298	0.0253805	0.0320299	0.0284129	0.0277256	0.0321927	0.0256717	0.0370966	0.0311315	0.0296871	0.035525	0.0301124
E2F4(+)	0.0565657	0.0345769	0.048587	0.03626	0.0517425	0.0560053	0.0546355	0.0335651	0.0451734	0.0440656	0.0562873	0.054478	0.0569544	0.0501749	0.0342907	0.041457	0.0340645	0.0396686	0.0373317	0.0425747	0.0509252	0.0469909	0.0520359	0.032822	0.0303184	0.0350512	0.0393174	0.0364115	0.0332734	0.0340403	0.0465793	0.0322336	0.0305965	0.0457451	0.0339269	0.0333948	0.0341853	0.0400881	0.0303437	0.0352975	0.0324908	0.0350584	0.0377369	0.0317128	0.0462283	0.033031	0.034751	0.0417894	0.032376
E2F6(+)	0.0241747	0.0178231	0.0204958	0.0185618	0.0232579	0.0238501	0.0203645	0.0212795	0.0217975	0.0233278	0.0369686	0.0347032	0.0260011	0.0186512	0.0159061	0.0210783	0.0189971	0.0144694	0.0191059	0.018698	0.0213178	0.023422	0.0242307	0.0216072	0.0190664	0.0204058	0.0227466	0.0188925	0.0190865	0.0199316	0.0224067	0.0215428	0.0222565	0.0224024	0.0188974	0.0237625	0.0223733	0.0199024	0.018315	0.0246483	0.0219525	0.019748	0.028776	0.0189163	0.0209773	0.0195723	0.0210436	0.0224426	0.0197054
E2F7(+)	0.011312	0.00870025	0.0108859	0.00722578	0.00908775	0.00637707	0.00677176	0.00574143	0.00988342	0.00708913	0.013904	0.0214876	0.0103824	0.00979621	0.00795403	0.00916686	0.00978003	0.00768071	0.00648136	0.00991938	0.0145262	0.0103231	0.0112464	0.00979261	0.00934128	0.00794593	0.0101154	0.00841345	0.00779399	0.00676546	0.0126858	0.00767172	0.00772297	0.0112131	0.00824173	0.00868407	0.00747392	0.00863642	0.00706935	0.00974586	0.00954537	0.00933589	0.0114424	0.0101855	0.0101199	0.00660363	0.0132189	0.00662341	0.00754855
E2F8(+)	0.029082	0.0227685	0.0289519	0.0252915	0.0253283	0.0240009	0.0233188	0.0196174	0.0246479	0.0262826	0.0301389	0.0353099	0.0279532	0.0218631	0.0202104	0.0298017	0.0283485	0.0190243	0.0181351	0.0257965	0.0233479	0.0209627	0.0247438	0.0202241	0.0260652	0.0249346	0.0255029	0.0188805	0.0212982	0.0268859	0.0238494	0.0202293	0.0176763	0.0242525	0.0191064	0.0262552	0.0281081	0.0234018	0.024606	0.0232795	0.0255962	0.0258564	0.0297384	0.0272856	0.0293601	0.0176618	0.0271709	0.0265487	0.0187367
EBF2(+)	0	0	0	0	0	0	0	0	0	0	0	0.00458664	0	0	0	0	0	0	0	0	0	0	0	0	0	0	0	0	0	0	0	0	0	0	0	0	0	0	0	0	0	0	0	0	0	0	0	0	0
EBF3(+)	0	0	0	0	0	0	0	0	0	0	0	0	0	0	0	0	0	0	0	0	0	0	0	0	0	0	0	0	0	0	0	0	0	0	0	0	0	0	0	0	0	0	0	0	0	0	0	0	0
EGR1(+)	0.025327	0.0175659	0.0254706	0.0141204	0.0268649	0.0286594	0.0265518	0.0145107	0.0176356	0.0182294	0.0405461	0.0233472	0.0305702	0.0334833	0.0148819	0.0177012	0.0149783	0.0178291	0.0149874	0.0247066	0.0282035	0.0269097	0.0305536	0.0153752	0.0125352	0.0168642	0.0150646	0.0165395	0.0153536	0.0166549	0.0308061	0.0139959	0.0120818	0.0266573	0.0144792	0.0133448	0.0126705	0.0133249	0.0167437	0.0161018	0.0122495	0.0159009	0.0157854	0.0180317	0.0223881	0.0148512	0.0174587	0.0207979	0.014906
EGR2(+)	0	0	0	0	0	0	0	0	0	0	0	0	0	0	0	0	0	0	0	0.0254503	0.00535108	0	0.00306708	0	0	0	0	0	0.0264291	0.0310624	0	0	0	0	0	0.0298878	0.0135735	0	0	0.0117463	0	0	0	0	0	0.0389585	0.0103106	0.043657	0.0604281
EGR3(+)	0.00125627	0	0	0	0.00168613	0.000353221	0	0	0	0	0.00939036	0.0109965	0	0.00277246	0.00123961	0.000889718	0	0.00124627	0.000669788	0.00129959	0.00177277	0	0.000156617	0	0	0.000429864	0.00097969	0.00100302	0.00134957	0.00158616	0.00140622	0.00026325	6.66456e-05	0.00152618	0	0.00152618	0.000693114	0	0	0.00059981	0	0	0	0	0.00162615	0.00198937	0.00105966	0.00222929	0.00308569
EGR4(+)	0	0	0	0	0	0	0	0	0	0	0	0	0	0	0	0	0	0	0	0	0	0	0	0	0	0	0	0	0	0	0	0	0	0	0	0	0	0	0	0	0	0	0	0	0	0	0	0	0
EHF(+)	0	0	0	0	0	0	0	0	0	0	0	0	0	0	0	0	0	0	0	0	0	0	0	0	0	0	0	0	0	0	0	0	0	0	0	0	0	0	0	0	0	0	0	0	0	0	0	0	0
ELF1(+)	0.0287015	0.0157855	0.0243886	0.0133825	0.0260726	0.0250957	0.0225075	0.0145007	0.0199795	0.0176189	0.0389332	0.0324198	0.0249556	0.0263903	0.015672	0.0157567	0.0148965	0.0183151	0.0155607	0.0206247	0.0276545	0.0233948	0.0340734	0.0202972	0.0154065	0.0205269	0.0249822	0.0218075	0.0229338	0.015981	0.0295585	0.0195446	0.015829	0.0300174	0.0210466	0.0151958	0.0173533	0.022287	0.0154787	0.02095	0.0223244	0.0200376	0.0173788	0.0169536	0.0255969	0.0211786	0.0225672	0.0260694	0.019739
ELF2(+)	0.0587927	0.0680351	0.0628226	0.0672946	0.0615724	0.0592939	0.0595595	0.063566	0.0670542	0.0679934	0.0603102	0.0696213	0.0637883	0.0558215	0.0656372	0.065597	0.0676637	0.0617741	0.0664861	0.0646997	0.0612882	0.0609882	0.0616018	0.0690873	0.0707635	0.0681514	0.0691674	0.067405	0.0688398	0.0678933	0.0653917	0.0676892	0.0762856	0.0675383	0.067974	0.0697113	0.070603	0.0697952	0.0709395	0.0706682	0.0728406	0.06761	0.0699118	0.0656431	0.0663235	0.0691075	0.0668831	0.0654738	0.0682266
ELF3(+)	0.109835	0.122475	0.115758	0.128497	0.108481	0.10936	0.109307	0.126786	0.118542	0.118678	0.0938934	0.0925904	0.108161	0.112634	0.122917	0.122071	0.126865	0.122717	0.120858	0.113783	0.112043	0.114977	0.102193	0.117278	0.116818	0.116251	0.112049	0.113519	0.114034	0.116743	0.101025	0.114231	0.111869	0.105004	0.117326	0.115901	0.116018	0.111133	0.117522	0.116252	0.111941	0.120385	0.115291	0.119031	0.109143	0.115581	0.116006	0.109544	0.117705
ELK1(+)	0.0306364	0.0297252	0.026311	0.0327001	0.0316558	0.0288183	0.0262627	0.0306902	0.0316704	0.0331535	0.0340686	0.047065	0.0324448	0.0267194	0.0322021	0.0288178	0.0312756	0.0260666	0.0281129	0.026954	0.0287406	0.0279147	0.0244538	0.0225645	0.0214659	0.020477	0.0230625	0.0209961	0.0199632	0.0223597	0.0229902	0.0207605	0.01914	0.0224895	0.0209103	0.0249018	0.0222251	0.0265027	0.0231466	0.0226693	0.0228371	0.0247199	0.0287705	0.0211276	0.0230614	0.0207181	0.0192882	0.0204124	0.0219432
ELK4(+)	0.0171351	0.00188903	0.00940481	0.00190673	0.0130972	0.0157191	0.0143915	0.00110878	0.00556373	0.00496544	0.0232547	0.0184846	0.0165475	0.0151286	0.00320881	0.00438485	0.00165467	0.00381347	0.00268062	0.00742798	0.0162947	0.0115544	0.0142796	0.00354158	0.000618113	0.00397136	0.00433671	0.00399614	0.00341272	0.00264663	0.0151017	0.00280381	0.00142315	0.0166834	0.00144156	0.00277691	0.00174814	0.00430414	0.00250219	0.00298295	0.00334688	0.00174106	0.00273443	0.0019478	0.00822098	0.00155697	0.00363505	0.0054816	0.00118171
EN1(+)	0.0162105	0.00471084	0.0247504	0.0122396	0.0328958	0.0143113	0.0111975	0.00923671	0.015785	0.00621535	0.0967018	0.0190715	0.020946	0.0149341	0.0148786	0.00897157	0.00958201	0.0158097	0.011623	0.0137749	0.0223148	0.0187879	0.0135036	0.0105809	0.00884825	0.0109015	0.0163153	0.00934153	0.012591	0.00942169	0.031903	0.00844129	0.0140092	0.0260268	0.00721425	0.0093292	0.0100383	0.0108152	0.0112037	0.01129	0.00854611	0.0100938	0.0134481	0.016155	0.0171909	0.0133063	0.0217167	0.012924	0.00623385
EN2(+)	0.00538725	0	0.0043164	0	0.00805257	0.0040711	0.0055901	0.00114161	0.000231152	0.00573634	0.0148126	0.0081422	0.00168411	0.0074629	0	0.000122652	0	0.00186808	0	0.00499571	0.00958572	0.00289647	0.00570331	0	0	0	0	0	0.000344369	0	0.0077082	0.00236341	0.00178317	0.000316065	0	0.00101895	0.00120765	0.000905737	0	0.00107556	0.000165108	0	0.000136804	0.000641564	0.00521742	0.00313706	0.00175958	0.00137276	0
EOMES(+)	0	0	0	0	0	0	0	0	0	0	0	0	0	0.036892	0	0	0	0	0	0.0241016	0.00104411	0.0127034	0	0	0	0	0	0	0	0	0	0	0	0	0	0	0	0	0	0	0	0	0	0	0	0	0	0	0
ERF(+)	0.0617376	0.0371244	0.0534688	0.0395182	0.0543134	0.0569845	0.0587722	0.0379194	0.0486567	0.0486787	0.067565	0.0564631	0.0600384	0.0546798	0.036111	0.0445744	0.0384264	0.045232	0.0418844	0.051892	0.0578749	0.0531896	0.06267	0.0448109	0.0390909	0.0422	0.0464957	0.0447915	0.0412243	0.0424893	0.0576271	0.0413429	0.036965	0.0565478	0.0439055	0.040947	0.0429994	0.0516924	0.0382526	0.0411277	0.0409074	0.0435811	0.0408579	0.0389993	0.053002	0.0424485	0.0448724	0.0525263	0.0416755
ERG(+)	0	0	0	0	0	0	0	0	0	0	0	0	0	0	0	0	0	0	0	0	0	0	0	0	0	0	0	0	0	0	0	0	0	0	0	0	0	0	0	0	0	0	0	0	0	0	0	0	0
ESRRA(+)	0.0294295	0.0174831	0.0235839	0.0209628	0.0267857	0.0273174	0.0291645	0.020623	0.0227389	0.0239011	0.0218879	0.0264512	0.0266045	0.0246177	0.0200544	0.0227812	0.0170889	0.0228801	0.0226098	0.0223719	0.0267631	0.0258124	0.028509	0.0245241	0.0199003	0.0243232	0.0240544	0.0245301	0.0225479	0.0225539	0.0279781	0.0211116	0.0215904	0.0270682	0.0216221	0.0216009	0.0232955	0.0249288	0.0203753	0.018097	0.0217459	0.0222217	0.0224595	0.0228333	0.0252921	0.0208178	0.0248594	0.0255284	0.0218917
ESRRB(+)	0.0489721	0.0683388	0.0675557	0.0469267	0.0648792	0.0641429	0.0571769	0.05152	0.0420996	0.0431398	0.09106	0.055225	0.0374128	0.0805175	0.067731	0.0475812	0.0433385	0.0719036	0.0561133	0.0643299	0.05519	0.0755035	0.0779696	0.0536355	0.0545004	0.0477331	0.0597132	0.0350752	0.0449748	0.0480838	0.0515317	0.0417373	0.0251172	0.0450683	0.0544186	0.039014	0.0593158	0.0517304	0.036618	0.0324922	0.0581587	0.0528875	0.0527589	0.0518122	0.045793	0.0414451	0.0532381	0.0680583	0.0566276
ETS1(+)	0.00298292	0.00606545	0.00514678	0.00657736	0.00666591	0.00395693	0.00333711	0.00439137	0.00333434	0.00542626	0.0132211	0.00691218	0.00484517	0.00422534	0.00506377	0.0059271	0.00742409	0.00433879	0.00389882	0.00331774	0.00523809	0.00472895	0.007936	0.00731618	0.00669912	0.00955198	0.00641411	0.00750157	0.00853369	0.00617337	0.0124989	0.00642241	0.00883254	0.0108442	0.00448268	0.00875229	0.00628959	0.00522979	0.0104291	0.00752647	0.00274218	0.0094413	0.00584132	0.00801902	0.00799411	0.00649712	0.00616783	0.00681257	0.00649712
ETS2(+)	0.0122537	0.0276335	0.0240439	0.0224777	0.0288426	0.0202537	0.021989	0.0142396	0.0147784	0.0226969	0.0230478	0.0209679	0.0184933	0.0195771	0.0268818	0.022415	0.0257666	0.0209616	0.0209428	0.0233798	0.0174471	0.0191762	0.0136132	0.0161691	0.0188066	0.0124792	0.00880814	0.0158935	0.0172091	0.0208614	0.013538	0.00788097	0.0237369	0.00836335	0.0216006	0.018581	0.014177	0.0174847	0.0119405	0.0189883	0.0168457	0.00963508	0.0139765	0.0163132	0.0136319	0.0195082	0.0181989	0.0115709	0.0152545
ETV2(+)	0	0	0	0	0	0	0	0	0	0	0	0.00656459	0	0	0	0	0	0	0	0	0	0	0	0.00458188	0	0	0	0	0	0	0	0	0	0	0	0.000166614	0	0	0	0	0	0	0.000883054	0.00229094	0	0	0	0	0
ETV3(+)	0.0241921	0.00703897	0.0195947	0.0116715	0.0225555	0.0199115	0.0204218	0.00588634	0.0114691	0.0170651	0.0334483	0.0486833	0.0245748	0.0155253	0.0107388	0.0201359	0.00815641	0.0124106	0.0114823	0.0195815	0.0192164	0.018033	0.0278787	0.0117463	0.0119487	0.0152174	0.0161544	0.00862274	0.0110204	0.0143243	0.0277115	0.00964339	0.00979297	0.0225775	0.0103605	0.0186401	0.0171179	0.0218868	0.00936623	0.0156265	0.0123666	0.0157805	0.0197839	0.0145267	0.0195991	0.0113635	0.0200391	0.0205582	0.0061459
ETV3L(+)	0	0	0	0	0	0	0	0	0	0	0.000408566	0	0.0067073	0	0	0	0	0	0	0	0	0	0.0193048	0	0	0	0	0	0	0	0	0	0.0118144	0	0	0	0.0220966	0	0	0	0	0	0.00166831	0	0	0	0.00694563	0	0
ETV4(+)	0	0	0	0	0	0	0	0	0	0	0	0.00652571	0	0	0.000909871	0	0	0	0	0	0	0.00450461	0	0	0	0.00120819	0.00333371	0.00203602	0.00497446	0	0.011888	0.00680911	0.00397509	0.00968788	0	0.00830816	0	0.000842749	0.00236417	0.00841257	0.00334862	0	0.000372898	0.00746541	0.0053921	0.00136481	0.00208077	0	0.0010814
ETV5(+)	0.00665623	0.00408204	0	0.00268248	0.00107466	0.000616471	0	0.00514004	0	0.000983022	0.0132625	0.0102717	0	0.00749763	0.000249921	0.00108299	0.00386544	0.00316566	0.00239091	0	0.000699778	0.0030407	0	0.00012496	0	0.00134957	0	0.00494843	0.00286576	0	0.00326563	0.00574818	0.000624802	0.00367384	0.00521502	0	0	0	0.00353221	0.000216598	0	0.00424865	0.0013579	0.00440694	0.00166614	0	0.00480681	0.00163282	0
ETV6(+)	0	0	0	0	0	0	0	0	0	0	0	0	0	0	0	0	0	0	0	0	0	0	0	0.00221556	0	0	0	0	0	0	0	0	0	0	0	0	0	0	0	0.00844204	0	0	0.00823195	0	0	0	0	0	0
ETV7(+)	0.00117719	0.00444772	0	0.00289179	0.00441701	0	0.00167365	0.00756471	0.000296856	0.00442725	0.0132203	0.0135018	0	0.00148428	0.00615208	0.00215476	0.000767731	0.00546624	0.000153546	0.000793322	0.00311187	0.00255398	0.0051182	0.00385913	0.0029532	0.00592688	0.00310163	0.00243115	0.00950451	0.00172995	0.00938167	0.00960175	0.00852181	0.0109325	0.0011516	0.00395125	0.00418669	0.000859858	0.00891591	0.0123963	0.00347526	0.00277919	0	0.00392566	0.0042174	0.00383354	0.00276895	0.00530246	0.00107994
EVX1(+)	0.00521157	0	0	0	0.00477952	0	0	0	0	0.000513056	0	0.0105041	0	0	0.00378041	0	0	0	0	0	0	0.00677774	0.00988308	0.0142035	0	0.0188751	0.0115033	0.0209813	0.01847	0	0.0430697	0	0.0177679	0.0192261	0	0.0192801	0.00969406	0.00477952	0.0138795	0.0235196	0.0174439	0.018362	0	0.0161478	0.0250857	0	0.0212513	0	0
FEV(+)	0.00178317	0	0	0	0	0	0	0	0	0	0.00114161	0.000537782	0.00183978	0	0	0	0	0	0	0	0.00361351	0	0	0	0	0	0	0	0	0	0	0	0.00384938	0	0	0	0	0	0	0	0	0	0	0	0	0	0.00447208	0	0
FEZF1(+)	0	0	0	0.0013704	0.00631363	0	0	0	0	0.00704777	0.104101	0	0.0141445	0	0	0	0	0	0	0	0	0	0	0	0	0	0	0	0	0	0	0	0	0	0	0	0	0.00352388	0.0146829	0	0.00871182	0	0.0122357	0	0	0	0	0	0
FIGLA(+)	0.00196458	0.00334529	0.00275683	0.00614562	0.00628071	0.00319187	0.00340482	0.00460234	0.0044558	0.00192795	0.0024729	0.0161403	0.00210197	0.00346435	0.00402991	0.00374599	0.00573805	0.00419248	0.00451991	0.00376431	0.00122042	0.00308197	0.00454052	0.00446496	0.00478552	0.00438024	0.00426804	0.00440543	0.00446496	0.00481529	0.00422225	0.00468477	0.00593038	0.00428407	0.00451075	0.0053465	0.00453823	0.0046344	0.00495725	0.00436192	0.00459318	0.00413982	0.00629216	0.00552968	0.00433445	0.00470996	0.00366356	0.0045016	0.00470767
FOS(+)	0.0485207	0.0470851	0.0483677	0.0459761	0.0472911	0.0442581	0.0465109	0.0433586	0.0462715	0.0476429	0.0527185	0.0456466	0.0454337	0.0473299	0.0463721	0.0471346	0.0465762	0.0489231	0.0451177	0.0506782	0.0512165	0.048719	0.0514677	0.0510882	0.0508164	0.0520196	0.049052	0.051203	0.0535246	0.051706	0.0582966	0.0529497	0.0469563	0.0516854	0.0496062	0.0524908	0.0525138	0.050977	0.0545224	0.059218	0.0500057	0.055259	0.0550595	0.0541482	0.0562951	0.0507964	0.0560227	0.0545442	0.0520566
FOSB(+)	0	0	0	0	0	0	0.00407744	0	0	0	0.0213053	0	0	0	0	0	0	0	0	0	0	0	0	0	0	0	0	0	0	0	0	0	0	0	0	0	0	0	0	0	0	0	0	0	0	0	0	0	0
FOSL1(+)	0.0288201	0.0317856	0.0230689	0.0231331	0.0145063	0.0213487	0.0247763	0.0277032	0.020219	0.0253797	0.0557916	0.0365996	0.0168556	0.0146732	0.0237621	0.0282167	0.023377	0.0232872	0.0263553	0.0208224	0.0429156	0.0197055	0.0167144	0.0241986	0.0203089	0.0255209	0.0139286	0.0160468	0.0237365	0.015161	0.0233642	0.0240189	0.0152509	0.0283066	0.0198339	0.0216568	0.0257134	0.016586	0.0147502	0.0485385	0.0182805	0.0138901	0.0363172	0.0144807	0.0177157	0.0156874	0.0282039	0.0244169	0.0244554
FOXA1(+)	0.0244542	0.00957562	0.0260067	0.00495954	0.0110868	0.0112105	0.0139719	0.00983665	0.0166234	0	0.0112242	0.00935581	0	0.0250587	0.00785833	0	0.00212944	0.0124744	0	0.0134498	0.00556403	0.0271332	0.00711646	0	0.00321477	0	0	0	0	0	0.0126118	0	0.00704777	0.00449244	0	0	0.00663562	0	0	0	0	0.00370935	0	0	0.0140543	0.0072401	0.00882001	0	0
FOXA2(+)	0.0177213	0.0115253	0.0218964	0.00868474	0.0197724	0.0211497	0.0221388	0.00942706	0.0095043	0.0104826	0.0204417	0.0133833	0.0199419	0.0231343	0.00898939	0.0114996	0.0106864	0.0137544	0.0117055	0.0201135	0.0202079	0.0193948	0.0230699	0.0125015	0.00851739	0.0156853	0.0124006	0.0201779	0.0144367	0.0108838	0.0230485	0.0112228	0.0150739	0.019015	0.00949786	0.0117077	0.0109653	0.0154085	0.0131301	0.0153506	0.010444	0.00768711	0.0119115	0.0139218	0.0237286	0.0123384	0.00835863	0.0201843	0.00945281
FOXB1(+)	0	0	0	0	0	0	0	0	0	0	0	0	0	0	0	0	0	0	0	0	0	0	0	0	0	0	0	0	0	0	0.00165318	0	0	0	0	0	0	0	0	0	0	0	0	0	0	0	0	0	0
FOXC2(+)	0	0	0	0	0	0	0	0	0	0	0	0	0	0	0	0	0	0	0	0	0.0158357	0	0.00539459	0.00339337	0.0121813	0.00361089	0	0	0	0	0	0	0	0.0211868	0	0	0	0	0.0241016	0	0	0.0373706	0	0	0	0	0	0.0224049	0
FOXD2(+)	0	0	0	0	0	0	0	0	0	0	0	0	0	0	0	0	0	0	0	0	0	0	0	0	0	0	0	0	0	0	0	0	0	0	0	0	0	0	0	0	0	0	0	0	0	0	0	0	0
FOXD3(+)	0	0	0	0	0	0	0	0	0	0	0	0	0	0	0	0	0	0	0	0	0	0	0	0	0	0	0	0.00326853	0	0	0.0312553	0	0.0234245	0.0289061	0	0	0	0	0	0.00194069	0	0	0.00718396	0	0.0134486	0.00667325	0	0	0
FOXF1(+)	0.106891	0.0488449	0.0409162	0.0494812	0.0561864	0.04537	0.0108653	0	0.0361688	0	0.0480619	0.065045	0.0425803	0.14076	0.0724843	0	0	0.109632	0.0452721	0.10787	0.059906	0.109436	0	0	0	0.0301977	0.0179131	0.017962	0.0201155	0.00499217	0.0107674	0	0	0.0392522	0.0237373	0	0	0.0266249	0	0.00425803	0	0	0	0	0	0	0.0105227	0.0249608	0
FOXF2(+)	0	0	0	0	0	0	0	0	0	0	0	0	0	0	0	0	0	0	0	0	0	0	0	0	0	0	0	0	0	0	0	0	0	0	0	0	0	0	0	0	0	0	0	0	0	0	0	0	0
FOXG1(+)	0.00280989	0	0	0	0.00118845	0	0	0	0	0	0.0175872	0.0106223	0	0	0	0	0	0	0	0	0	0	0	0	0	0	0	0	0.005629	0	0.00589617	0	0.00318762	0.00666083	0	0	0	0	0	0.00105947	0	0	0.00452347	0	0	0	0	0	0
FOXI1(+)	0	0	0	0	0	0	0	0	0	0	0	0.0161511	0	0	0	0	0	0	0	0	0.00184584	0	0	0	0	0	0	0.0028247	0	0	0	0	0	0	0	0.00302047	0	0	0	0	0	0	0	0	0.00141235	0	0	0	0
FOXI3(+)	0.0551667	0.0332332	0.0442302	0.0296756	0.0460457	0.0485583	0.0509893	0.0329431	0.0374543	0.031422	0.0786944	0.0403373	0.0419486	0.0614483	0.0304009	0.0315459	0.0258925	0.0458499	0.0288939	0.0478598	0.0577737	0.0561005	0.0645736	0.033522	0.036029	0.0286882	0.0456753	0.0346487	0.0294882	0.0430204	0.053747	0.0291389	0.0248024	0.0479006	0.0384684	0.0266798	0.0410035	0.0384191	0.0281305	0.035967	0.0276164	0.0374261	0.0279925	0.0318093	0.0382571	0.0354501	0.0455851	0.0534385	0.0329868
FOXJ1(+)	0	0	0	0	0	0	0	0	0	0	0	0	0	0	0	0	0	0	0	0	0	0	0	0	0	0	0	0	0	0	0.00198382	0	0.00751762	0	0	0	0	0	0	0	0	0	0	0	0	0	0.00542939	0	0
FOXJ2(+)	0	0	0	0	0	0	0	0	0	0	0	0	0	0	0	0	0	0	0	0	0	0	0	0	0	0	0	0	0	0	0	0	0	0	0	0	0	0	0	0	0	0	0	0	0	0	0	0	0
FOXJ3(+)	0.0132689	0	0.032324	0	0.0770904	0	0	0	0	0	0.0655616	0.0636474	0.0190116	0	0	0	0	0	0	0	0.000870095	0.0009136	0.0342817	0	0	0.0141825	0	0.00348038	0.00487253	0	0.0436788	0	0	0.0440703	0	0	0	0	0	0	0	0	0	0.00491604	0.0443748	0	0	0.0211433	0
FOXK2(+)	0.0567219	0.00744578	0.0347243	0.00407399	0.0322003	0.0565278	0.0439078	0.00438139	0.0220558	0.0213795	0.0447524	0.0338345	0.0404389	0.0467813	0.00455613	0.0241883	0.00550425	0.0171955	0.0108629	0.0279872	0.0497809	0.0373163	0.0248905	0.00140114	0.00212274	0.00300291	0.00983063	0.00261783	0.0029479	0.00709954	0.0248613	0.00520978	0	0.0188038	0.00301261	0.00292201	0.00303203	0.011358	0.00030741	0.00231366	0.00236544	0.00309998	0.00437492	0.0024431	0.0112803	0.00410634	0.0150825	0.0129597	0.00291554
FOXL1(+)	0	0	0	0	0	0	0	0	0	0	0.0835291	0	0	0	0	0	0	0	0	0	0	0	0	0	0	0	0	0	0	0	0	0	0	0	0	0	0	0	0	0	0	0	0	0	0	0	0	0	0
FOXL2(+)	0.0381409	0	0.0142798	0	0	0	0	0	0	0.00363904	0.0444516	0	0.0121148	0.0275001	0	0	0	0	0	0	0.0490119	0.0162605	0.00589617	0	0	0	0	0	0	0	0.0503478	0	0	0	0	0	0	0	0	0.0342715	0	0	0	0	0	0	0	0	0
FOXN3(+)	0.03526	0.0168258	0.0392813	0.0145823	0.0328261	0.0491016	0.0474507	0.0144553	0.0155982	0.0070901	0.0400643	0.00518529	0.0673877	0.0517895	0.0241487	0.0269	0.0197253	0.0219899	0.0232386	0.0277889	0.0529747	0.0540541	0.0311118	0.00281487	0.00694195	0	0.0218417	0	0	0.0195983	0.0200216	0	0.0044657	0.00634934	0.0164871	0	0.00948168	0.0188575	0	0	0	0.0139897	0	0	0.0188575	0.00516413	0.0182014	0.0329107	0
FOXO1(+)	0.0293471	0.0105319	0.0247423	0.0079758	0.0284863	0.0252549	0.0207473	0.00564246	0.0153647	0.01674	0.0558695	0.0326598	0.0258135	0.0287002	0.00951369	0.0115695	0.00731646	0.0152622	0.0103162	0.0224266	0.0266885	0.0282795	0.0360166	0.0134132	0.00844954	0.0192271	0.0191458	0.0221986	0.0180923	0.0142635	0.0509288	0.0130279	0.00979475	0.0406374	0.00945713	0.013263	0.0150766	0.0152021	0.0153683	0.0197751	0.0124357	0.0137137	0.0150289	0.0140072	0.0349277	0.0106698	0.0187675	0.0296547	0.0102172
FOXO3(+)	0.0251863	0.000174019	0.0134459	0.00132834	0.0140027	0.022112	0.0100931	0	0.0128948	0.00396763	0.0445141	0.014722	0.0272224	0.0221642	0.00628789	0.00581803	0	0.0100525	0.00346878	0.0126222	0.0230227	0.0170017	0.0270716	0.00331216	0.00200702	0.00450129	0.00819049	0.0158357	0.00609646	0.00720439	0.0279532	0.00559181	0	0.0276458	0	0.00240726	0.0036312	0.00936222	0	0.00350358	0	0.0018388	0.00448389	0.00204762	0.0158937	0.00104991	0.00911859	0.0187476	0.000243627
FOXO6(+)	0.0360865	0.00495954	0.0163304	0.000390076	0.0275664	0.036151	0.0320537	0.00459586	0.0159198	0.0084145	0.0322795	0.019844	0.0280444	0.0436416	0.00512672	0.00623535	0	0.0122654	0.00494781	0.0193484	0.0274842	0.0195449	0.0206066	0.00252816	0.00295637	0.00256043	0.0032174	0.00317633	0.00505046	0.0039037	0.0180403	0.00374825	0.000337284	0.01001	0.00148698	0.00232579	0.00300916	0.00794524	0.000598312	0.00779566	5.86581e-05	0.00131687	0.00513258	0.00164829	0.00738799	0.00280386	0.0103913	0.0103238	0.00335818
FOXP1(+)	0.0199948	0.000783085	0	0	5.22057e-05	0	0	0	0	0	0.0325502	0	0.00514226	0.0142783	0	0	0	0	0	0	0	0.0120856	0.00198382	0	0	0.000574263	0	0.0179327	0	0	0	0	0	0.000887497	0	0	0	0	0	0	0	0	0	0	0	0.00472461	0	0	0
FOXP2(+)	0	0	0	0	0.00531674	0	0	0	0	0	0	0	0	0	0	0	0	0	0	0	0	0	0	0	0	0	0	0	0	0	0	0	0	0	0	0	0	0	0	0	0	0	0	0	0	0	0	0	0
FOXP3(+)	0	0	0	0	0	0	0	0	0	0	0	0	0	0	0	0	0	0	0	0	0	0	0	0	0	0	0	0	0	0	0	0	0	0	0	0	0	0	0	0	0	0	0	0	0	0	0	0	0
FOXP4(+)	0.0239624	0	0.0239015	0	0.024615	0.0264596	0.0216567	0	0.00589924	0.0108153	0.0324719	0.00912729	0.0216654	0.0230227	0.00054816	0.00787436	0	0.00149656	0.00616027	0.0228052	0.017254	0.0122074	0.0243801	0.00100931	0	0.0045506	0.00330636	0.000713478	0	0.00221004	0.0302967	0	0	0.0119638	0.0027321	0	0.00280171	0	0.00250587	0.0116506	0	0.00481162	0.00591664	0	0.0129122	0.00018272	0.0064213	0.0149395	0
GABPA(+)	0.0771451	0.0789875	0.0770027	0.0816731	0.0777281	0.0764713	0.0771837	0.0817195	0.0787963	0.0783999	0.0780987	0.0757281	0.0772292	0.0741679	0.0804333	0.0791778	0.082466	0.0787353	0.0796667	0.0751396	0.0765565	0.0745323	0.0746376	0.0791262	0.0766355	0.0792092	0.0778736	0.0764676	0.0784058	0.07598	0.0773566	0.0788773	0.0736376	0.0751829	0.0790448	0.0776455	0.0789158	0.0779175	0.077501	0.0806191	0.0829285	0.0796885	0.0815006	0.0779857	0.0758546	0.0771972	0.0727766	0.0772218	0.0768393
GATA2(+)	0.064731	0.0226758	0.050365	0.0175898	0.0547231	0.0647351	0.0682132	0.023537	0.0303533	0.0294343	0.0416367	0.0263249	0.0504458	0.0641242	0.0189151	0.0378464	0.0183756	0.0385676	0.0280525	0.0438945	0.0513863	0.0571235	0.0325694	0.00698049	0.0111637	0.00581663	0.0183675	0.0125011	0.00987872	0.0170731	0.0170153	0.00640731	0.00462182	0.0168283	0.010386	0.00563364	0.00930015	0.0187967	0.00532014	0.010464	0.00694282	0.0111395	0.0107425	0.00506718	0.019121	0.0104411	0.0195072	0.0253359	0.00852783
GATA3(+)	0.217824	0.100876	0.18609	0.0701613	0.162826	0.207312	0.227411	0.100369	0.138005	0.0833314	0.0928154	0.0646322	0.156665	0.207241	0.0921351	0.130443	0.0589212	0.156728	0.111886	0.150281	0.190037	0.187355	0.124613	0.0682629	0.0622197	0.0333405	0.0933454	0.0573392	0.0332376	0.0988823	0.0483773	0.0370423	0.0231287	0.0469377	0.0615711	0.0253039	0.0647351	0.0866456	0.0237219	0.0515333	0.0299313	0.066586	0.0545233	0.0281832	0.0488677	0.064474	0.0790679	0.11808	0.0670131
GATA4(+)	0.0234926	0.0198382	0.0265273	0.0145179	0.0230278	0.0233143	0.0227604	0.0148043	0.0133782	0.014764	0.0317606	0.0131469	0.0215147	0.0218479	0.0163854	0.0140191	0.0131703	0.0181638	0.00970686	0.0189808	0.0183314	0.0220389	0.0297763	0.0206297	0.0170072	0.0244539	0.02317	0.0306358	0.0290675	0.0162793	0.0315632	0.0230108	0.0190126	0.0300798	0.0162114	0.0177818	0.0170454	0.0149741	0.0240804	0.0294028	0.017213	0.0175123	0.0155323	0.0265358	0.036648	0.016188	0.0153943	0.0239764	0.0151312
GATA5(+)	0	0.00632416	0.00515449	0	0.0122518	0.00868333	0.0104676	0.00563028	0	0.00360814	0.00514457	0.00891131	0.00195276	0.0103883	0.00655214	0.00145713	0	0.00710724	0.00621512	0	0.00652241	0.00088221	0.00630433	0	0	0.00560055	0	0.00671074	0	0	0.013927	0.00777138	0.00323147	0.00133818	0.0078705	0	0	0.0137783	0.000991247	0	0.0062746	0	0	0	0.00120932	0.00685943	0.0096151	0.0100017	0.00679996
GATA6(+)	0.0665769	0.0429014	0.0662256	0.0241585	0.0545452	0.0593352	0.0572384	0.0269799	0.0433515	0.0316747	0.137362	0.035506	0.0472669	0.0779536	0.0366513	0.0340898	0.0278947	0.0611429	0.031715	0.072644	0.0734088	0.0778694	0.106353	0.0607257	0.0453165	0.0417231	0.0677076	0.0528473	0.0439882	0.0556576	0.0920564	0.0469266	0.0305806	0.0853673	0.0604513	0.0414706	0.0589217	0.0561919	0.0485623	0.0578788	0.0449945	0.0606818	0.045419	0.0462752	0.0668111	0.0456531	0.0688054	0.0935384	0.0413645
GBX1(+)	0	0	0	0	0	0	0	0	0	0	0	0.0130328	0	0	0	0	0	0	0	0	0	0	0	0	0	0	0	0	0	0	0	0	0	0	0	0	0	0	0	0	0	0	0	0	0	0	0	0	0
GBX2(+)	0.00732185	0.000104411	0.0179718	0	0.0139911	0	0.00272775	0	0.00785696	0.000743931	0.0267163	0.0175803	0.0116941	0.0175672	0.00198382	0	0	0.00506395	0	0.00481597	0.00844427	0.0064474	0.0163926	0	0	0.00634299	0.000417646	0.00289742	0.00499869	0.00238841	0.0547768	0	0.0018794	0.0430827	0	0.00246672	0	0.00565127	0	0.00254503	0.00503785	0	0	0.00147481	0.0232576	0	0.000952754	0.0111068	0
GCM2(+)	0	0	0	0	0	0	0	0	0	0	0	0.0103644	0	0	0	0	0	0	0	0	0	0	0	0	0	0	0	0	0	0	0	0	0	0	0	0	0	0	0	0	0	0	0	0	0	0	0	0	0
GLI2(+)	0	0	0	0	0	0	0	0	0	0	0	0	0	0	0	0	0	0	0	0	0	0	0	0	0	0	0	0	0	0	0	0	0	0.00114853	0	0	0	0	0	0	0	0	0	0	0	0	0	0	0
GLI3(+)	0	0	0	0	0	0	0	0	0	0	0	0	0	0	0	0	0	0	0	0	0	0	0	0	0	0	0	0	0	0	0	0	0	0	0	0	0	0	0	0	0	0	0	0	0	0	0	0	0
GLIS1(+)	0	0	0	0	0	0	0	0	0	0	0	0	0	0	0	0	0	0	0	0	0	0	0	0	0	0	0	0	0	0	0	0	0	0	0	0	0	0	0	0	0	0	0	0	0	0	0	0	0
GLIS2(+)	0	0	0	0	0.0153261	0	0	0	0	0	0	0	0	0	0	0	0	0	0	0	0	0	0	0	0	0	0	0	0	0	0	0	0	0	0	0	0	0	0	0	0	0	0	0	0	0	0	0	0
GMEB1(+)	0.0325362	0.0311013	0.0319106	0.0306655	0.0371825	0.0362598	0.0368332	0.0331618	0.0323045	0.0347541	0.0446152	0.039311	0.034486	0.0342007	0.0329583	0.0355764	0.0314857	0.0333901	0.0346063	0.0316486	0.0336912	0.0334293	0.0344214	0.0313214	0.0344723	0.0360969	0.0351859	0.0335606	0.0344338	0.0344283	0.0367308	0.03563	0.0343265	0.0339992	0.0328628	0.0354224	0.0360233	0.0360921	0.0339216	0.0417964	0.0342729	0.0323148	0.0381931	0.0350436	0.0370401	0.0322371	0.0332478	0.0366352	0.03332
GMEB2(+)	0.021277	0.00987261	0.0212464	0.00503849	0.0202781	0.0187673	0.0170273	0.00997383	0.00905514	0.00955364	0.0205035	0.019772	0.0193327	0.0160456	0.0064977	0.0144317	0.00837901	0.0141376	0.0141089	0.0101916	0.0164563	0.0158412	0.0146895	0.00360983	0.00636018	0.00616345	0.00939129	0.00672116	0.00636591	0.00742403	0.00900166	0.00914873	0.00475581	0.0115992	0.00443303	0.00525813	0.00616154	0.00983823	0.00397273	0.00786905	0.00722348	0.00624558	0.00721966	0.00482839	0.0101686	0.0066314	0.00937219	0.0121302	0.00524858
GRHL1(+)	0.0685581	0.0405156	0.0621449	0.0356685	0.0509889	0.0732366	0.0717547	0.0422866	0.0371182	0.0438568	0.0441058	0.0312511	0.0547678	0.0627553	0.0373913	0.0447082	0.0375198	0.0481296	0.033239	0.0508765	0.0572054	0.0577676	0.0504909	0.0294199	0.0336446	0.0189707	0.0360942	0.0262032	0.0287412	0.0336004	0.0236934	0.0268458	0.0147822	0.0237375	0.0262514	0.0235287	0.0256089	0.0277734	0.020822	0.0312913	0.0188623	0.0254322	0.0374516	0.0232918	0.0267092	0.0282875	0.0267534	0.036813	0.0257936
GRHL2(+)	0	0	0.0183242	0	0	0	0	0	0	0	0	0	0	0.0623336	0	0	0	0	0.00939702	0	0.0349256	0	0	0	0	0	0	0	0	0	0	0	0	0	0	0	0	0	0	0	0	0	0.062177	0	0	0	0	0.0438528	0
GSC(+)	0	0	0	0	0	0	0	0	0	0	0	0	0	0	0	0	0	0	0	0	0	0	0	0.0138345	0.00861394	0.0428087	0	0.0480727	0.0309319	0.0223179	0.0406334	0.0696076	0.054642	0.0495084	0	0.0438093	0.027321	0.00482903	0.0483773	0.0406334	0.0292352	0	0.0251022	0.0355869	0.0875315	0.00495954	0	0.0188376	0
GSX1(+)	0	0.0245367	0.0114417	0	0.0305186	0.00082659	0.00156617	0	0.00147916	0.0297355	0.0104846	0.0443313	0.00371966	0.00632994	0.0110937	0	0	0.00535108	0	0.0167058	0	0.00954929	0.0055251	0.00326286	0.0111155	0.00656922	0.0104411	0.0123989	0.00267554	0	0	0	0.00269729	0	0	0	0.00754807	0.0115288	0.01353	0	0.0206865	0	0.0101584	0	0.0077656	0	0.01651	0	0.00147916
GTF2B(+)	0.0954057	0.119564	0.104636	0.12005	0.104791	0.10259	0.0980308	0.128241	0.106242	0.106984	0.102782	0.0831929	0.0975595	0.102203	0.118643	0.112762	0.123783	0.113341	0.119019	0.105978	0.0996329	0.102751	0.0939714	0.115333	0.119063	0.122591	0.113622	0.117841	0.1109	0.112111	0.113267	0.126459	0.115166	0.104803	0.122577	0.115004	0.117976	0.115909	0.120786	0.126397	0.121863	0.121334	0.107435	0.112246	0.0954429	0.12195	0.117326	0.113022	0.121557
HES1(+)	0.0715871	0.00195771	0.0478987	0	0	0	0	0.00972331	0	0	0.07361	0	0	0.0356956	0	0	0.0409162	0	0.0284521	0	0	0.030214	0	0	0	0.00143566	0	0.0240799	0	0	0	0.0419603	0	0.00306708	0	0	0	0	0	0	0	0	0	0	0	0.0118115	0.0306056	0	0
HES4(+)	0.034288	0.0263529	0.03845	0.0257605	0.0293759	0.0410764	0.0435502	0.0271868	0.0285953	0.0174796	0.0274614	0.0184966	0.0304488	0.044196	0.0240468	0.0300089	0.0229078	0.0381958	0.0269529	0.0369296	0.0357423	0.0456376	0.0379847	0.0281809	0.0273851	0.0203551	0.0266859	0.0168185	0.0185296	0.0269147	0.0187254	0.0174618	0.0101242	0.0232587	0.0294471	0.0135642	0.0234061	0.0210747	0.0158092	0.0205051	0.0139481	0.0275427	0.0171135	0.01885	0.0194576	0.0220611	0.0259308	0.0342829	0.0236121
HES5(+)	0	0	0	0	0.0139911	0	0	0	0	0	0	0	0	0	0	0	0	0	0	0	0	0	0	0	0	0	0	0	0.0141999	0	0	0	0	0	0	0	0	0	0	0	0	0	0	0	0.00683895	0	0	0	0
HES6(+)	0.0474986	0.0382069	0.0428925	0.0376985	0.0469877	0.0410542	0.0413597	0.0411133	0.0387948	0.0403713	0.0486745	0.0470827	0.0472881	0.0429362	0.0375778	0.0383635	0.0390798	0.0364019	0.0379065	0.042854	0.0441814	0.0413931	0.0445101	0.0338704	0.042207	0.0388487	0.0398244	0.0384277	0.036081	0.0379886	0.0370258	0.0424484	0.0400478	0.0381735	0.0384046	0.0409489	0.0430337	0.0403815	0.0413289	0.0459735	0.0339114	0.0372132	0.0394393	0.0410876	0.0430877	0.0417757	0.034407	0.0399451	0.0407872
HES7(+)	0.0049006	0.0253366	0.0264986	0.0154091	0.0175563	0.0176573	0.0258671	0.0232905	0	0.0236441	0.0455705	0	0.0230631	0.0272564	0.027408	0.0265744	0.0267512	0.0267765	0.00479956	0.0256903	0.0226337	0.024503	0.00831081	0	0	0	0	0	0	0	0.00409225	0.0153838	0.0119736	0	0	0	0	0.00911916	0.00525425	0.0135145	0	0.0125041	0	0.00376386	0	0	0.0161922	0	0
HEY1(+)	0.0136065	0.0157963	0.0116639	0.018217	0.0166399	0.00950418	0.00623446	0.0130377	0.0164091	0.0124469	0.0248911	0.0328181	0.0149088	0.00770721	0.020613	0.00896289	0.0111913	0.00875957	0.0106197	0.0083694	0.00902609	0.015027	0.00774568	0.00708898	0.0100098	0.00903158	0.0128563	0.00782811	0.0132905	0.0102983	0.0116007	0.00934482	0.0146286	0.0108588	0.0083007	0.0129937	0.00894366	0.0182363	0.0101609	0.0124442	0.0109989	0.00891618	0.0179093	0.00852876	0.0119001	0.00709723	0.0137493	0.00838039	0.00996854
HEY2(+)	0.0332445	0.0378667	0.0311005	0.0230086	0.0239149	0.0261468	0.0262084	0.0249385	0.0235131	0.0280503	0.0432046	0.0190492	0.0199584	0.038031	0.0361392	0.0285548	0.0248681	0.0356055	0.0222754	0.0291707	0.025396	0.0327459	0.0300153	0.0283289	0.0315727	0.0269505	0.0260354	0.0267598	0.0324438	0.0222725	0.0365235	0.0281002	0.0251585	0.0389314	0.0331711	0.029156	0.0274872	0.028983	0.0317516	0.0327899	0.025792	0.0308219	0.0267539	0.0301356	0.0335759	0.0291941	0.0334234	0.0303673	0.0269739
HIC1(+)	0.0058129	0.000261028	0.00463827	0.00640524	0.0112694	0.00445756	0.00417144	0.0046182	0.00130514	0.0041112	0.0143064	0.0186033	0.00772042	0.00442242	0	0.00539626	0.00690721	0.00459812	0.0058129	0.00254001	0.00755979	0.00306206	0.00267554	0.000773046	0.000195771	0.000818224	0	0	0.0021836	0.00166657	0.0100396	0.00168665	0	0.00226894	0.000436721	0.000978857	0	0.00746943	0	0.00111941	0	0.00125494	0.00806678	0.00110435	0.00344859	0.00422163	0.00200289	0.00141056	0.00194265
HINFP(+)	0.020179	0.0326531	0.0171542	0.0330585	0.0246472	0.0165953	0.0165369	0.0323092	0.0262257	0.0353555	0.0236185	0.0476914	0.0265051	0.017234	0.0390468	0.0261673	0.0370169	0.0188555	0.0270978	0.0176885	0.018487	0.0202834	0.0265512	0.046546	0.0325364	0.0505627	0.0438067	0.0459134	0.0594654	0.0390069	0.0473813	0.0494572	0.0469298	0.0385401	0.0374376	0.0595114	0.0428455	0.0403274	0.0576044	0.0504215	0.0445284	0.0432263	0.0611329	0.0566432	0.0426643	0.0403028	0.0381777	0.0299415	0.0311146
HIVEP2(+)	0	0	0	0	0	0	0	0	0	0	0	0	0	0	0	0	0	0	0	0	0	0	0	0	0	0	0	0	0	0	0	0	0	0	0	0	0	0	0	0	0	0	0	0	0	0	0	0	0
HIVEP3(+)	0	0	0	0	0	0	0	0	0	0	0	0	0	0	0	0	0	0	0	0	0	0	0	0	0	0	0	0	0	0	0	0	0	0	0	0	0	0	0	0	0	0	0	0	0	0	0	0	0
HNF1A(+)	0	0	0	0	0	0	0	0	0	0	0	0	0	0	0	0	0	0	0	0	0	0	0	0	0	0	0	0	0	0	0	0	0	0	0	0	0	0	0	0	0	0	0	0	0	0	0	0	0
HNF1B(+)	0.0244774	0.0162476	0.0216676	0.013472	0.0196296	0.0197493	0.0195122	0.0132384	0.0167662	0.0160732	0.0283678	0.00983815	0.0217167	0.0236259	0.0156799	0.0148478	0.0152297	0.0176029	0.0161986	0.0176576	0.0233717	0.0231905	0.0243703	0.0187599	0.0147168	0.0250838	0.0176109	0.0247646	0.0234926	0.015045	0.0236635	0.0201243	0.0170387	0.0288921	0.0155739	0.0175983	0.0133056	0.0161906	0.0234686	0.0227927	0.0130446	0.0194039	0.0152753	0.0226263	0.0285342	0.0182777	0.0186094	0.0210601	0.0136726
HNF4A(+)	0.0270046	0.0198619	0.0233502	0.00277639	0.0395339	0.0119598	0	0.00749864	0.013882	0.00588501	0.13087	0.113595	0.0200517	0.0182483	0.0162787	0	0.00875632	0.0106072	0.00196958	0.00130514	0.0203365	0.0097767	0.0915973	0.0757932	0.0208585	0.107069	0.0658266	0.125626	0.165445	0.0308963	0.253435	0.0986925	0.0558838	0.190171	0.0443748	0.0956076	0.0338625	0.0440663	0.119171	0.122636	0.0458935	0.0811324	0.0146176	0.105835	0.120714	0.0374932	0.056216	0.0505446	0.0380627
HOXA10(+)	0	0	0	0	0.0585822	0	0	0	0	0	0	0	0	0	0	0	0	0	0	0	0	0	0	0	0	0	0	0	0	0	0	0	0	0	0	0	0	0	0	0	0	0	0	0	0	0	0	0	0
HOXA2(+)	0.0511616	0.0543809	0.0927956	0.0954059	0.0527713	0.0529453	0.0721744	0.0800487	0.0530758	0.0651701	0.102193	0.156661	0.0753937	0.069129	0.0740016	0.091534	0.0839206	0.0674759	0.091708	0.0740016	0.0765248	0.0531193	0.0791351	0.063865	0.0937962	0.132515	0.0539459	0.101497	0.0956669	0.0820064	0.107848	0.0998869	0.109762	0.100061	0.0791351	0.128905	0.0662142	0.0689115	0.114243	0.10228	0.0546855	0.0533368	0.0536849	0.149743	0.172453	0.0694336	0.055251	0.0900548	0.0540329
HOXA3(+)	0	0	0	0	0.0312553	0	0	0	0	0	0	0	0	0	0	0	0	0	0	0	0	0	0.00217902	0	0	0	0	0	0	0	0	0	0	0	0	0	0	0	0	0	0	0	0	0	0	0	0	0	0
HOXA4(+)	0	0	0	0	0	0	0	0	0	0	0	0	0	0	0	0	0	0	0	0	0	0	0	0	0	0	0	0	0	0	0	0	0	0	0	0	0	0	0	0	0	0	0	0	0	0	0	0	0
HOXA5(+)	0	0.000961059	0	0.00238485	0	0	0	0	0	0	0	0	0	0	0.00391543	0	0.00494768	0	0.0180822	0	0	0	0.0177974	0.0221044	0	0.0130989	0	0	0	0.00245604	0	0	0	0	0	0.0130277	0.0116039	0.0109988	0	0	0.00726134	0.0140955	0.00163736	0	0	0	0	0	0
HOXA7(+)	0	0	0	0	0	0	0	0	0	0	0	0	0	0	0	0	0	0	0	0	0	0	0	0	0	0	0	0	0	0	0	0	0	0	0	0	0	0	0	0	0	0	0	0	0	0	0	0	0
HOXA9(+)	0	0	0	0	0	0	0	0	0	0	0	0.120008	0	0	0	0	0	0	0	0	0	0	0	0	0	0	0	0	0	0	0	0	0	0	0	0	0	0	0	0	0	0	0	0	0	0	0	0	0
HOXB13(+)	0	0	0	0	0	0	0	0	0	0	0	0.00361424	0	0	0	0	0	0	0	0	0	0	0	0	0	0	0	0	0	0	0	0	0	0	0	0	0	0	0	0	0	0	0	0	0	0	0	0	0
HOXB2(+)	0.000861394	0	0	0.00671496	0	0	0	0	0	0	0.00277995	0	0	0.00602976	0	0	0	0	0	0	0	0	0	0	0	0	0	0.0018794	0	0	0	0	0.0134691	0.00311276	0	0	0	0	0	0.0011159	0	0	0.00413078	0	0	0.00383712	0	0	0
HOXB5(+)	0	0	0	0	0.00159317	0	0	0	0.00307834	0	0	0	0	0	0	0	0	0	0	0	0	0	0	0.00594065	0	0	0	0	0	0	0	0	0	0	0	0	0	0	0	0.00928901	0	0	0.0125564	0.00334836	0	0	0	0	0
HOXB9(+)	0	0	0	0	0.0063997	0	0	0	0	0	0.0100316	0	0.00220074	0	0	0.000621068	0	0	0	0	0	0	0.00314584	0.00105311	0.00378041	0	0	0	0	0	0	0	0	0	0	0	0	0.00172819	0	0	0	0	0	0	0	0	0.0112332	0.00446899	0
HOXC12(+)	0.033931	0.0177526	0.0187214	0.0150966	0.0279004	0.0271254	0.0197709	0.0103174	0.0278924	0.0143458	0.0538956	0.0323729	0.0277309	0.0349078	0.026641	0.0150643	0.0102851	0.0293213	0.0204167	0.0268429	0.0329945	0.039897	0.0210868	0.0170341	0.0188506	0.0139664	0.0182209	0.0168565	0.0135627	0.0131591	0.0316786	0.0152742	0.00965536	0.0354003	0.0214016	0.0113749	0.0180513	0.0181805	0.0100832	0.0159443	0.0160492	0.0204087	0.0195771	0.0102851	0.0101075	0.0150966	0.0198435	0.0298864	0.0105353
HOXC5(+)	0.0145523	0.00332811	0.00714565	0	0.0214043	0.0136061	0.0185004	0	0.000358914	0.00172931	0.0491712	0.0275059	0	0.00531845	0	0	0	0.01142	0.0104085	0.0152049	0.038828	0.0385996	0.0287458	0.0194792	0	0	0.0177826	0.0300509	0.0136061	0	0.0317802	0	0	0.0210128	0.0108979	0	0.016869	0.0229379	0.0126925	0	0.0334769	0.0150744	0.0232968	0.0274732	0.031356	0	0.0272122	0.0341947	0.0041112
HOXC6(+)	0	0	0.000307641	0.00883768	0	0.0115225	0	0.00251706	0.010292	0.0161931	0.00836223	0.000363575	0.0178991	0	0	0.0292538	0.0226256	0	0.00531379	0.00687996	0	0	0	0	0.00727151	0	0	0	0	0	0.0161651	0.00327218	0	0.0130887	0.00100682	0.00151024	0.00447477	0.00660029	0.00595704	0.0161651	0.00626468	0.00872581	0	0	0	0	0.0153541	0	0
HOXC9(+)	0.0291699	0.0275059	0	0.0249119	0.0549628	0.0255971	0.0047964	0.0487471	0.0158085	0	0.0349941	0	0	0	0.0339174	0.0171789	0.0155638	0.00871182	0.0058242	0.0159554	0.0323023	0.0252056	0.0464957	0.0416014	0.0377349	0	0.0107185	0	0	0	0	0	0	0	0.0169342	0	0.0202134	0.0212901	0	0	0.00112569	0.0384691	0	0	0	0.010278	0.0166406	0.0318128	0.0158085
HOXD1(+)	0	0.000961272	0.0032777	0.00054394	0.00408424	0	0	0	0	0.00118635	0.00444061	0.0196803	0	0.00183345	0.00216169	0	0	0	0	0	0	0	0	0.00304325	0.00100347	0.0048767	0	0.00539719	0.00847326	0.00249931	0.0146676	0.00470789	0.00563165	0.0104615	0	0.00714624	0	0	0.00622248	0.00497048	0.00123324	0.00200695	0	0.00334335	0.00583328	0.000304794	0.00277597	0	0.00173498
HOXD11(+)	0	0	0	0	0	0	0	0	0	0	0	0	0	0	0	0	0	0	0	0	0	0	0	0	0	0	0	0	0	0	0	0	0	0	0	0	0	0	0	0	0	0	0	0	0	0	0	0	0
HOXD3(+)	0.00806578	0.075881	0.0102584	0.120673	0.0743931	0.0465936	0.0572435	0.0521535	0.0491778	0.0770556	0	0	0.0463587	0.0781519	0.0732968	0.147533	0.150587	0.0477682	0	0.0122944	0.0433829	0.0420517	0	0	0.0674236	0.0189507	0	0.0552075	0	0.0445576	0	0.00877056	0	0	0.0140172	0	0.0101018	0.0130775	0.00602976	0.0263117	0	0.0148786	0	0.0143305	0.0267032	0	0.0795615	0.0245889	0
HOXD9(+)	0	0	0	0	0	0	0	0	0	0	0	0.0132146	0	0	0	0	0	0	0	0	0	0	0	0	0	0	0	0	0	0	0	0	0	0	0	0	0	0	0	0	0	0	0	0	0	0	0	0	0
HSF2(+)	0	0	0	0	0.0230451	0	0	0	0.0391543	0.0258418	0.0439646	0	0.014543	0	0	0	0	0	0	0.000447477	0	0	0.060745	0	0	0	0	0	0	0	0	0	0	0	0	0	0	0	0	0	0	0	0.0350151	0	0	0	0	0.000783085	0
IKZF1(+)	0	0	0	0	0.00374141	0	0	0	0	0	0	0	0	0	0	0	0	0	0	0	0	0	0	0	0	0	0	0	0	0	0	0	0	0	0	0	0	0	0	0	0	0	0	0	0	0	0	0	0
IKZF2(+)	0	0	0	0	0	0	0	0	0	0	0	0.0282563	0	0	0	0	0	0	0	0	0	0	0	0	0	0	0	0	0	0	0	0	0	0	0	0	0	0	0	0	0	0	0	0	0	0	0.0306056	0	0
IRF1(+)	0.0126399	0.012258	0.0114845	0.0108248	0.0143616	0.0115414	0.00972313	0.0108763	0.0138939	0.0103539	0.0177009	0.0146158	0.00966842	0.0123609	0.0134337	0.010355	0.012893	0.0126849	0.00929083	0.0137512	0.0138177	0.0150449	0.0110758	0.0113515	0.0104848	0.0130475	0.0102048	0.0132792	0.0141696	0.00959119	0.0138874	0.0131419	0.00990442	0.0161863	0.0102895	0.0105995	0.0101168	0.0109653	0.0132931	0.0119458	0.00852383	0.0115564	0.00880596	0.0140516	0.013084	0.00868581	0.0121389	0.00804754	0.00888534
IRF2(+)	0	0.00935882	0	0	0	0	0	0	0	0	0.0101228	0.020513	0	0	0	0	0	0	0	0	0	0	0.0123957	0	0.00217736	0.00244475	0	0.010734	0.00383903	0	0	0.00561529	0	0	0	0	0.00802185	0.0124339	0.00842294	0	0.00964532	0.0054434	0	0	0.00414462	0.00672307	0.00725786	0.0107149	0
IRF3(+)	0.0886377	0.0944914	0.0909163	0.100843	0.0896819	0.0902957	0.0884488	0.102121	0.0910737	0.0897592	0.0767971	0.0788238	0.087079	0.0886369	0.0937151	0.0979326	0.102538	0.0955383	0.0955987	0.0899398	0.0874453	0.0896644	0.0812997	0.0902063	0.0905983	0.0879392	0.088207	0.0870017	0.0851184	0.0906296	0.0784592	0.0890637	0.0835735	0.0792218	0.0904604	0.0886886	0.0907902	0.0865377	0.0894288	0.087791	0.0886123	0.0914593	0.0911144	0.0909996	0.0827939	0.0898223	0.0862224	0.0861566	0.0907964
IRF4(+)	0	0	0	0	0.0252153	0.0158575	0.018794	0	0	0	0.0330462	0	0	0.0267815	0	0	0	0	0	0	0.0298356	0	0	0	0	0	0	0	0	0	0	0	0	0	0	0	0	0	0	0	0	0	0	0	0	0	0	0	0
IRF6(+)	0.0594433	0	0	0	0	0	0	0	0	0.0395102	0	0	0	0	0	0.0494056	0.0416459	0.00968178	0.065708	0	0	0	0	0	0	0	0.000783085	0	0	0	0	0	0	0	0	0	0	0	0	0	0	0	0	0	0	0	7.11896e-05	0	0
IRF7(+)	0	0	0	0.00254919	0	0.000283244	0	0.00471517	0	0	0	0.0156284	0	0	0.00233259	0	0	1.66614e-05	0	0	0	0	0	0.000366551	0	0.00706443	0	0.00424865	0	0	0	0	0	0.00818074	0.00588147	0	0.00268248	0	0	0	0	0	0.0102634	0.000266582	0	0	0	0	0
IRF8(+)	0	0	0	0	0	0	0	0	0	0	0	0	0	0	0	0	0	0	0	0	0	0	0	0	0	0	0	0.00277514	0	0	0.00222561	0	0	0	0	0.00296748	0	0	0	0	0.000755609	0	0	0	0.00138757	0	0	0	0
IRX1(+)	0	0	0	0	0	0	0	0	0	0	0	0	0	0	0	0	0	0	0	0	0.0316715	0	0	0	0	0	0	0	0	0	0	0	0	0	0	0	0	0	0	0	0	0	0	0	0	0	0	0	0
IRX3(+)	0.0226179	0.00992366	0.0165501	0.00781254	0.0200419	0.019671	0.0189543	0.00866889	0.0111922	0.00867347	0.0337986	0.0196664	0.0163051	0.025677	0.00933749	0.00992137	0.00663104	0.0109746	0.0111189	0.0131705	0.0237879	0.0196733	0.0250931	0.0131613	0.0132209	0.0105442	0.0171134	0.0137452	0.0117509	0.0133468	0.0330384	0.0123302	0.00704319	0.0256838	0.0117325	0.0103198	0.0150801	0.0123462	0.0115333	0.0121722	0.00812165	0.014613	0.00921614	0.0131201	0.0188101	0.0155197	0.0163669	0.0200534	0.0118287
IRX4(+)	0.0172408	0.00510947	0.0103257	0.00165678	0.0150469	0.0146812	0.012264	0.00500592	0.0107237	0.0072128	0.023059	0.0176	0.0103257	0.0169625	0.00505446	0.00830653	0.00263725	0.00858482	0.00552366	0.0149272	0.0179171	0.012044	0.00564016	0.00210009	0.00347535	0.00378276	0.00555602	0.00314852	0.00416135	0.00429079	0.0112156	0.00241721	0.00321	0.00471793	0.00296084	0.00472116	0.00414841	0.00351418	0.00367274	0.00423902	0.00268579	0.00146586	0.00367274	0.0051936	0.00459173	0.00443964	0.00541364	0.00478912	0.00510623
IRX5(+)	0	0	0	0	0	0	0	0	0.0345863	0	0.0880971	0	0	0	0	0	0	0	0	0	0	0	0	0	0	0	0	0.0125294	0	0	0	0	0.0897938	0.0340642	0	0	0	0	0	0.00743931	0	0	0.0275385	0	0	0.0255808	0	0	0
ISX(+)	0	0	0	0	0	0	0	0	0	0	0	0	0	0	0	0	0	0	0	0	0	0	0	0	0	0	0	0	0	0	0	0	0	0	0	0	0	0	0	0	0	0	0	0	0	0	0	0	0
JDP2(+)	0.0544176	0.0183493	0.0394909	0.0150366	0.0526625	0.0541686	0.0538904	0.0156445	0.026582	0.0280382	0.0463669	0.036362	0.0457092	0.0535984	0.0125981	0.0286753	0.0147361	0.0337431	0.0261767	0.0345949	0.0466399	0.0501037	0.0368892	0.0130102	0.0127973	0.0128677	0.0215709	0.0177654	0.013151	0.0190894	0.02759	0.0123628	0.00844564	0.0236488	0.0164465	0.0109598	0.0151568	0.0223231	0.00985898	0.0136782	0.0130068	0.014427	0.0136302	0.0109168	0.0216757	0.0168312	0.0206281	0.0274578	0.0174116
JUN(+)	0.0125634	0.0126982	0.00896394	0.00874877	0.0160212	0.0101515	0.00804467	0.00986415	0.0112301	0.0120854	0.0240659	0.0275047	0.0117259	0.0113336	0.00962174	0.0129488	0.00864662	0.00657656	0.00591332	0.0116278	0.0142794	0.0133274	0.015565	0.00773825	0.0109428	0.0100671	0.0116278	0.00810323	0.00894624	0.0107766	0.0135481	0.00739641	0.0100916	0.0116673	0.00839876	0.0149549	0.0105832	0.0102945	0.010255	0.0132621	0.00760206	0.0125171	0.0123019	0.0108297	0.0114916	0.0105778	0.0118498	0.0124068	0.0126506
JUNB(+)	0	0	0	0.00271283	0	0.000363575	0.00640452	0.00942499	0.0305683	0.0101521	0.0285546	0.021395	0	0.00385949	0	0	0.00288064	0.00385949	0	0.026569	0.00184584	0	0.0147668	0	0.0217586	0.0207518	0	0.00041951	0.0405526	0.0345956	0.0462859	0.0160253	0	0.00942499	0	0.0387907	0.0331693	0.0103479	0.0259817	0.0314353	0	0.0194653	0	0.012809	0.011998	0.0166965	0.0338964	0.0326658	0.0339244
JUND(+)	0.0632472	0.0351993	0.0527381	0.034457	0.0538426	0.0650287	0.0613867	0.0356288	0.0461262	0.0433165	0.0571854	0.0466855	0.0605266	0.0616073	0.0352215	0.04351	0.0342876	0.0410898	0.0405071	0.0484884	0.0573552	0.0548099	0.0531063	0.0360062	0.0359566	0.0374175	0.041883	0.0395636	0.0377643	0.0391389	0.0504151	0.0378901	0.0339836	0.0486727	0.0368502	0.0344412	0.0373562	0.0411761	0.0359816	0.0350695	0.0339824	0.0363711	0.0346969	0.035778	0.0450875	0.0371373	0.0423906	0.0465024	0.036411
KDM2B(+)	0.0283868	0	0	0	0.00499217	0.0453211	0.0430697	0	0.0516836	0	0.0759593	0	0.0075372	0.0476703	0	0	0	0	0	0	0	0	0.0301488	0	0	0	0	0.00234926	0	0	0	0	0	0	0	0	0	0.00577525	0	0	0	0	0	0	0	0	0	0	0
KDM5B(+)	0.0873638	0.0779017	0.084799	0.0773472	0.0816521	0.083951	0.0844231	0.0758176	0.0809952	0.0813718	0.09171	0.0813409	0.0844446	0.0854881	0.0764574	0.0798426	0.0770223	0.0826538	0.0775198	0.081773	0.0867772	0.08506	0.0835251	0.0759414	0.074653	0.0748378	0.0795637	0.0755061	0.0742019	0.0758571	0.0824957	0.0735267	0.0701503	0.0801857	0.0773815	0.0707031	0.0779921	0.0793555	0.0725895	0.0768865	0.0766939	0.0786018	0.0770353	0.0728979	0.0797704	0.0770726	0.0760415	0.0831915	0.0767695
KLF1(+)	0	0	0	0	0	0	0	0	0	0	0	0	0	0	0	0	0	0	0	0	0	0	0	0	0	0	0	0	0	0	0	0	0	0	0	0	0	0	0	0	0	0	0	0	0	0	0	0	0
KLF10(+)	0.0756606	0.0697205	0.0712631	0.0712043	0.0601283	0.0681331	0.0604763	0.0665223	0.0701179	0.0742167	0.0671337	0.0755031	0.074125	0.0648221	0.067858	0.0671408	0.0647515	0.0690667	0.0659649	0.0690808	0.0661931	0.0675311	0.0613417	0.0627926	0.0625269	0.0620284	0.065892	0.0618002	0.0651654	0.0663106	0.055164	0.0592699	0.0618473	0.0613276	0.0596744	0.0585268	0.0591147	0.0654405	0.0574968	0.0593499	0.0543033	0.0610783	0.0656334	0.0598037	0.0591617	0.062588	0.0706658	0.058976	0.0620754
KLF12(+)	0	0	0	0	0	0	0	0	0	0	0	0	0	0	0	0	0	0	0	0	0	0	0	0	0	0	0	0	0	0	0	0	0	0	0	0	0	0	0	0	0	0	0	0	0	0	0	0	0
KLF13(+)	0.0260685	0.00582677	0.0111693	0.00225137	0.0173412	0.0256048	0.0272174	0.00405968	0.012076	0.00493035	0.0209063	0.0216585	0.0223901	0.0278768	0.0057495	0.00554342	0	0.00692928	0.00634196	0.0222252	0.0220964	0.0208909	0.0142089	0.00581647	0.00456972	0	0.00830483	0.00390512	0.00198347	0.00596072	0.0249145	0.000113341	0.00295718	0.0164912	0.00482731	0	0.00516733	0.00677472	0	0.00245745	0.00388967	0.00155072	0	0	0.00723839	0.00494065	0.0130394	0.00882517	0.00461608
KLF15(+)	0.00634821	0	0.00654659	0	0	0	0	0	0	0	0.0102428	0.00508483	0.00362307	0	0	0	0	0.00162882	0.00160794	0	0.00818585	0	0.00255808	0.00348734	0	0	0.00292352	0	0	0	0	0	0	0	0	0	0	0	0	0.00257896	0	0	0.00407204	0	0	0	0	0	0
KLF16(+)	0.0344546	0.00845487	0.0232801	0.00922294	0.0289497	0.0391621	0.0344708	0.00891483	0.020828	0.015932	0.034651	0.0251433	0.0318601	0.0339669	0.00972071	0.0172779	0.00787257	0.014719	0.0143825	0.0210755	0.0310053	0.0282267	0.028869	0.00895709	0.00841483	0.00896711	0.0153947	0.0110678	0.00889925	0.0126011	0.0240932	0.00806723	0.0064599	0.022353	0.0100227	0.00681863	0.00932695	0.0140878	0.00725188	0.0089354	0.00667347	0.00897489	0.00956443	0.00808502	0.0180983	0.00869681	0.0147179	0.0214603	0.00935364
KLF17(+)	0.021786	0.0236625	0.0222958	0.0163303	0.0250292	0.0223438	0.0226079	0.0198911	0.0142156	0.01409	0.0744023	0.0489077	0.0154364	0.0197951	0.0266009	0.020375	0.0170986	0.0207278	0.0202254	0.023487	0.0193241	0.0198597	0.0355325	0.0337262	0.0299678	0.0368309	0.0339977	0.040026	0.0400556	0.0305366	0.0557616	0.0378707	0.0329321	0.0507953	0.0231047	0.0324131	0.0315081	0.0302171	0.0360921	0.0379612	0.0297572	0.0324833	0.0295338	0.0352111	0.0386796	0.027227	0.0246229	0.0327621	0.0264494
KLF3(+)	0.0461278	0.0242419	0.0373808	0.0210875	0.0398141	0.0411227	0.0404298	0.0244099	0.0307543	0.0283015	0.066339	0.0390856	0.0384699	0.0490903	0.0232528	0.0270818	0.0223569	0.0320145	0.0267672	0.0354988	0.0433236	0.0412484	0.0534933	0.030143	0.0270327	0.0286908	0.0343368	0.0321218	0.0306323	0.0287497	0.0548798	0.0282223	0.0239733	0.0480497	0.0294445	0.0260074	0.0289895	0.0317797	0.0263864	0.0321132	0.0234098	0.0285891	0.0287559	0.028762	0.0427803	0.0271829	0.0337886	0.0420192	0.0259295
KLF4(+)	0.0690217	0.057639	0.0666012	0.0609969	0.0624345	0.0641462	0.061722	0.0614054	0.067352	0.0624389	0.074075	0.0517806	0.0690628	0.0696909	0.0587821	0.0648176	0.0618865	0.0645524	0.0609587	0.06165	0.0634233	0.067781	0.0632088	0.0597136	0.0557019	0.0560207	0.059206	0.0587887	0.05788	0.0562786	0.0692656	0.0600316	0.0500462	0.0660098	0.0596805	0.054874	0.0556674	0.0542474	0.0579909	0.0591288	0.0542143	0.0605437	0.0543128	0.0628724	0.0644077	0.0581437	0.0642049	0.0607295	0.0549041
KLF5(+)	0.0562966	0.023818	0.0428013	0.0219675	0.0425824	0.0535681	0.0517059	0.0214502	0.035404	0.0310949	0.0579447	0.045661	0.0501193	0.0536029	0.022387	0.0310493	0.0215847	0.0317531	0.0268861	0.0369317	0.0506814	0.0462732	0.0508363	0.0242895	0.0217745	0.0233824	0.0305935	0.0251212	0.0228386	0.0249344	0.041239	0.0215234	0.0174486	0.0402265	0.0248065	0.019433	0.0243864	0.0296537	0.0196714	0.0234658	0.0213787	0.0253317	0.0248407	0.0213835	0.0365717	0.022696	0.0281538	0.0386805	0.0231488
KLF6(+)	0.0510401	0.0476317	0.0473392	0.0441783	0.0468036	0.0490223	0.0486357	0.0476909	0.0437673	0.0473999	0.0433161	0.0360429	0.0482141	0.0507809	0.0449622	0.0447251	0.0466742	0.0498497	0.0443748	0.0424287	0.0505435	0.0532224	0.0394948	0.0342551	0.0376155	0.0377977	0.0362747	0.0381274	0.0376211	0.037941	0.0361059	0.0375915	0.0365241	0.03768	0.037908	0.0339885	0.0351428	0.034764	0.0363373	0.0411686	0.0312428	0.0359353	0.0349519	0.0385302	0.0392116	0.0372221	0.0407441	0.0357954	0.0373844
KLF7(+)	0.000385519	0.000788249	0.000103264	0.00153003	0.00509092	0.001234	0.00105157	0.000320118	0.00139579	0.00243359	0.00858812	0.0103075	0.00298777	0.00130629	0.00117549	0	0.000385519	5.1632e-05	0.00014457	0	0.00148872	0.00145258	0.00672593	0.00646605	0.00237679	0.00428029	0.00327691	0.00572771	0.00472949	0.0031943	0.00449543	0.0061356	0.00770177	0.00672937	0.00289656	0.00489127	0.000261602	0.00492569	0.00525786	0.00730077	0.00134071	0.00546611	0.00363489	0.00528712	0.00695827	0.00322356	0.00364178	0.00398771	0.0024508
KLF8(+)	0.0409373	0.0534747	0.0488685	0.0473546	0.0496958	0.0424191	0.0432263	0.0377327	0.0499689	0.0384113	0.0457683	0.0187338	0.046443	0.0538401	0.0539646	0.0462422	0.0444311	0.0546393	0.035785	0.0516033	0.0510692	0.0522418	0.0368652	0.0322471	0.0385559	0.0363954	0.0375198	0.0299219	0.0296649	0.0334237	0.0295283	0.0273678	0.0132522	0.0386804	0.0428488	0.0274763	0.0267574	0.0311708	0.034006	0.0370179	0.0195611	0.0395077	0.0282754	0.0389856	0.0349698	0.0359496	0.049495	0.0381664	0.0367769
LBX1(+)	0	0	0	0	0	0	0	0	0	0	0	0	0	0	0	0	0	0	0	0	0	0	0	0	0	0	0	0	0	0	0	0	0	0	0	0	0	0	0	0	0	0	0	0	0	0	0	0	0
LEF1(+)	0	0	0.00205263	0	0.000652571	0.000646639	0	0	0	0	0.00345863	0.0114259	0	0	0	0.00244418	0	0	0	0	0	0	0	0	0	0	0	0	0	0	0	0	0	0.000622909	0	0.000872072	0	0	0	0.000848342	0	0	0	0.000450867	0.000516124	0	0	0	0
LHX1(+)	0	0	0	0	0	0	0	0	0.0142587	0	0	0	0	0	0	0	0	0	0	0	0	0	0	0.00378491	0	0	0	0	0	0	0	0	0	0	0	0	0	0	0	0.0144218	0	0	0.0140629	0	0	0	0	0	0
LHX2(+)	0	0	0	0	0	0	0	0	0	0	0	0	0	0	0	0	0	0	0	0	0	0	0	0	0	0	0	0	0	0	0	0	0	0	0	0	0	0	0	0	0	0	0	0	0	0	0	0	0
LHX3(+)	0	0.0168102	0	0	0	0	0	0	0	0	0	0	0	0	0	0	0	0	0	0.0155573	0	0	0	0	0	0	0	0	0	0	0	0	0	0	0	0	0	0	0	0	0	0	0	0	0	0	0	0	0
LHX6(+)	0	0	0	0	0	0	0	0	0	0	0	0	0	0	0	0	0	0	0	0	0	0	0	0	0	0	0	0	0	0	0	0	0	0	0	0	0	0	0	0	0	0	0	0	0	0	0	0	0
LHX8(+)	0	0	0	0	0	0	0	0	0	0	0	0	0	0	0	0	0	0	0	0	0	0	0	0	0	0	0	0	0	0	0	0	0	0	0	0	0	0	0	0	0	0	0	0	0	0	0	0	0
LHX9(+)	0	0	0	0	0.00288623	0	0	0	0	0	0	0	0	0	0	0	0	0	0	0	0	0	0	0	0	0	0	0	0	0	0	0	0	0	0	0	0	0	0	0	0	0	0	0	0	0	0	0	0
LMX1B(+)	0	0	0	0	0	0	0	0	0	0	0	0	0	0	0	0	0	0	0	0	0	0	0	0	0	0	0	0	0	0	0	0	0	0	0	0	0	0	0	0	0	0	0	0	0.0177499	0	0	0	0
MAF(+)	0.0105901	0	0.00709287	0	0.0123572	0.00776115	0.00271825	0	0.00494041	0.00776115	0.0180479	0.0125581	0.0125991	0.00856474	0.00289045	0.000840484	0	0.00353413	0.000692887	0.00388673	0.0185071	0.00807685	0.00236156	0	0	0.00112338	0.00150057	0.00150467	0.00168507	0.000418192	0.0121768	0	0.00241895	0.00605559	0	0	0	0.00287405	0	0	0	0	0	0	0.00700677	0	0.00267725	0.00410402	0
MAFB(+)	0	0.0116276	0	0	0	0	0	0	0	0	0	0.0302556	0	0	0	0	0	0	0	0	0	0	0	0	0	0	0	0	0	0	0	0	0	0	0	0	0	0	0	0	0	0	0	0	0	0	0	0	0
MAFG(+)	0.0143566	0	0	0	0	0	0	0	0	0	0	0.0278648	0.0310624	0	0	0	0	0	0	0	0.00926651	0	0	0	0	0	0	0	0	0	0	0	0	0	0	0	0	0	0	0	0	0	0.0123336	0	0	0	0	0	0
MAX(+)	0.0877339	0.101678	0.0950558	0.103534	0.0903566	0.0878023	0.088647	0.103915	0.0969406	0.099452	0.0813828	0.0848674	0.0882252	0.0895858	0.102277	0.0995284	0.1038	0.0998586	0.101901	0.0964917	0.0904406	0.093696	0.091197	0.104229	0.104721	0.101852	0.102003	0.100411	0.101186	0.102453	0.0918602	0.102063	0.101237	0.092582	0.103923	0.102268	0.10541	0.101618	0.10449	0.101042	0.105936	0.104042	0.103865	0.102823	0.0945533	0.104732	0.0999421	0.099611	0.104882
MAZ(+)	0	0	0	0	0	0	0	0	0	0	0	0	0	0	0	0	0	0	0	0	0	0	0	0	0	0	0	0	0	0	0	0	0	0	0	0	0	0	0	0	0	0	0	0	0	0	0	0	0
MECOM(+)	0	0	0	0	0	0	0	0	0	0	0	0	0	0	0	0	0	0	0	0	0	0	0	0	0	0	0	0	0	0	0	0	0	0	0	0	0	0	0	0	0	0	0	0	0	0	0	0	0
MEF2C(+)	0.0096134	0.00627499	0.0032972	0	0.00652228	0.00758356	0.00228743	0	0.00761447	0	0.00309113	0.00187528	0.00896427	0.0170218	0.00793389	0.00431727	0.00147344	0.00888184	0	0.00856242	0.0109941	0.0155587	0	0	0	0.0027408	0.00377117	0.00378148	0.00423484	0.00105098	0.00127767	0	0	0.00826361	0	0	0	0.00560524	0	0	0	0	0	0	0	0	0.00221531	0.00750113	0
MEF2D(+)	0.0127112	0	0.0122077	0	0.00620875	0.00746728	0.0107255	0	0.0119421	0	0.0204301	0	0	0.0126972	0	0	0	0.00440486	0	0.00349592	0.000811053	0.0127251	0.00173397	0	0	0	0.000657232	0	0.00114666	0	0.0112149	0	0	0.0135362	0	0	0	0	0	0	0	0	0	0	0.00878174	0	0.00511802	0.00257299	0
MEIS2(+)	0	0	0	0	0	0	0	0	0	0	0	0	0	0	0	0	0	0	0	0	0	0	0	0	0	0	0	0	0	0	0	0	0	0	0	0	0	0	0	0	0	0	0	0	0	0	0	0	0
MEOX2(+)	0	0	0	0	0	0	0	0	0	0	0	0.02572	0	0	0	0	0	0	0	0	0	0	0	0	0	0	0	0	0	0	0	0	0	0	0	0	0	0	0	0	0	0	0	0	0	0	0	0	0
MESP2(+)	0	0	0	0	0	0	0	0	0	0	0	0	0	0	0	0	0	0	0	0	0	0	0	0	0	0	0	0	0	0	0	0	0	0	0	0	0	0	0	0	0	0	0	0	0	0	0	0	0
MGA(+)	0	0	0	0	0	0	0	0	0	0	0	0	0	0	0	0	0	0	0	0	0	0	0	0	0	0	0	0	0	0	0	0	0	0	0	0	0	0	0	0	0	0	0	0	0	0	0	0	0
MITF(+)	0.04702	0.0416581	0.0447057	0.041733	0.0416182	0.0419075	0.0422716	0.0400271	0.0391593	0.0477632	0.0392241	0.034755	0.0437131	0.0381767	0.039653	0.0419325	0.045005	0.0444364	0.0365506	0.0405459	0.034785	0.0457681	0.0330292	0.0342413	0.0423714	0.031473	0.0419973	0.041309	0.0468056	0.0318571	0.0339819	0.0438927	0.0472545	0.0293632	0.0394585	0.0423515	0.0450997	0.0335879	0.0492097	0.0464464	0.0321913	0.0407354	0.0475039	0.0427156	0.0434488	0.0394535	0.0373786	0.0392341	0.0472096
MIXL1(+)	0.00950278	0.00664238	0.00717115	0.00698986	0.012338	0.0101172	0.00753122	0.00637799	0.00768481	0.00866933	0.0140477	0.0311975	0.008342	0.0100618	0.00647116	0.00536074	0.00674561	0.0068841	0.00695209	0.00599778	0.00784596	0.00773517	0.0114013	0.0110815	0.00787114	0.00942724	0.00760927	0.00978731	0.0105578	0.0082161	0.0124186	0.0107215	0.0120585	0.0172883	0.00727438	0.0101952	0.00747834	0.00780819	0.0103035	0.0123002	0.00547153	0.00642583	0.0072769	0.0102531	0.0092535	0.00681863	0.00697727	0.00583159	0.0068564
MLX(+)	0	0.0544244	0.00380356	0.0258978	0	0	0	0.0167245	0	0	0	0.044524	0	0	0.0519633	0.00766305	0	0	0.0434612	0.0439087	0	0	0	0.0828952	0.0349032	0.048775	0.0399374	0.0795391	0.0319387	0	0.0352388	0.0459224	0.0775255	0.0267927	0.0429578	0.0551516	0.0295335	0.0529142	0.0461461	0.00615281	0.0489428	0.0405526	0.0241638	0.00866987	0.034232	0.0789238	0.0444681	0	0.053082
MNT(+)	0.0214043	0	0	0	0.0245367	0	0.0118768	0	0.0262334	0	0.01142	0.00110937	0.0825502	0.0264944	0	0	0	0	0	0.000130514	0	0	0.0580788	0	0	0	0	0.0118115	0	0.0174889	0.0517489	0	0	0.0404594	0	0.0383059	0.00385017	0.0195771	0	0	0	0.0154659	0	0	0.0144871	0	0.00972331	0.0189246	0
MNX1(+)	0.00795382	0	0.0078891	0	0.0192082	0.015241	0.00480853	0	0	0.0079797	0.0164124	0.00836801	0.0129565	0.00712543	0	0.00132671	0	0	0	0.00321647	0.00713837	0.00395426	0.00662063	0	0	0	0	0	0	0	0.00154676	0	0	0.00257577	0	0	0	0.00101607	0	0	0	0	0.00239456	0	0.000556573	0	0	0	0
MSC(+)	0	0	0	0	0	0	0	0	0	0	0	0	0	0	0	0	0	0	0	0	0	0	0	0	0	0	0	0	0	0	0.0750196	0	0	0	0	0	0	0	0	0	0	0	0	0	0	0	0	0	0
MSX1(+)	0.0370569	0.0229203	0.0235309	0.0221372	0.0318026	0.0289276	0.0251491	0.0193033	0.0287113	0.0295793	0.0626496	0.0272245	0.034275	0.03715	0.0221646	0.0204834	0.0229039	0.0231229	0.0227259	0.0342641	0.0363998	0.0348774	0.0336645	0.0195771	0.0239772	0.0266413	0.0221536	0.0242756	0.0229532	0.0199331	0.0506925	0.0266057	0.0296641	0.0342477	0.0248205	0.0236623	0.0242565	0.0227916	0.0285279	0.0394938	0.0153003	0.0245905	0.0212474	0.0256365	0.0337658	0.023791	0.0248999	0.0296943	0.0226082
MSX2(+)	0.054828	0.0243975	0.0426763	0.0163036	0.0469779	0.0518115	0.0542428	0.0218347	0.038335	0.0264584	0.0531895	0.0400689	0.0460476	0.0572859	0.0212821	0.0321499	0.0188845	0.0368702	0.0292867	0.0455203	0.0516185	0.0472964	0.0566633	0.0208694	0.0261748	0.018245	0.0349734	0.0267552	0.0174342	0.0290369	0.0373709	0.0174402	0.0144177	0.0342494	0.0247317	0.0169721	0.0283262	0.0285917	0.0145082	0.0181292	0.0175899	0.0254835	0.0183488	0.014507	0.0278472	0.0253326	0.033435	0.0486345	0.0218962
MXI1(+)	0.00640443	0.00246659	0.00485144	0.00261424	0.010656	0.00873918	0.00750523	0.00241781	0.00425951	0.00427401	0.0153005	0.0186886	0.00688298	0.00646507	0.00245472	0.00301897	0.00172041	0.00288054	0.00317321	0.00712687	0.00816307	0.0046906	0.00572944	0.00334987	0.00255623	0.00533658	0.00236639	0.00230443	0.00511247	0.00277112	0.0126955	0.0034962	0.00399716	0.00977538	0.00432806	0.00363067	0.0022662	0.00558706	0.0024389	0.00452845	0.00298601	0.00192476	0.00362671	0.00286472	0.00739185	0.00437684	0.00363199	0.00455613	0.00324308
MYB(+)	0.00045941	0.000981467	0	0	0	0	0	0	0	0.00161838	0.00150352	0.0127591	0	0	0.00316366	0	0	0	0	0	0	0	0	0	0	0	0.000386322	0	0	0	0.00209867	0	0.000208823	0	0	0	0	0	0	0	0	0	0	0	0	0	0.0049491	0	0
MYC(+)	0.088231	0.0909126	0.0914157	0.101264	0.0870122	0.0889773	0.0876744	0.103294	0.0920289	0.0870816	0.0788581	0.0662514	0.0825292	0.0908158	0.0939671	0.0975105	0.102931	0.098365	0.0954399	0.0900172	0.0857869	0.0913594	0.0792397	0.0887151	0.0914848	0.0820617	0.0862068	0.0802195	0.0797167	0.0910443	0.0704975	0.0829037	0.0732052	0.0740689	0.0879731	0.0867557	0.0926529	0.0842213	0.0835619	0.0817362	0.0832514	0.0908654	0.0926637	0.0879861	0.077026	0.0870759	0.0885311	0.0870428	0.0886543
MYOD1(+)	0	0	0	0	0	0	0	0	0	0	0.43101	0	0	0.0469851	0	0	0	0	0	0.0324197	0	0	0	0	0	0	0	0	0	0	0	0	0	0	0	0	0	0	0	0	0	0	0	0	0	0	0.00532498	0	0
NANOG(+)	0.0214727	0.0222293	0.0214392	0.0173507	0.0220548	0.0181394	0.0172809	0.0162787	0.02104	0.0200015	0.033836	0.0245199	0.0201955	0.0228895	0.0200503	0.0193538	0.0200936	0.020892	0.0187201	0.0199973	0.017105	0.0214043	0.0266095	0.027676	0.0216556	0.0340635	0.023205	0.0395465	0.0367562	0.0187061	0.0390538	0.0366054	0.0355041	0.0422629	0.0198912	0.0276983	0.0236433	0.0218273	0.0345535	0.0311713	0.0197335	0.0227067	0.0190676	0.0303449	0.0370102	0.023011	0.023688	0.0254733	0.0189239
NEUROD1(+)	0	0	0	0.000509916	0	0	0	0	0	0.00262243	0.0358762	0.00524485	0.00526306	0	0	0	0	0	0	0	0	0	0	0	0	0	0	0	0	0	0	0	0	0	0	0	0	0.00131121	0.00546339	0	0.00324161	0	0.00455282	0	0	0	0.0101619	0	0
NEUROG1(+)	0	0	0	0	0	0	0	0	0	0	0	0	0	0	0	0	0	0	0	0	0	0	0	0	0	0	0	0	0	0	0	0	0	0	0	0	0	0	0	0	0	0	0	0	0	0	0	0	0
NFATC3(+)	0	0	0	0	0	0	0	0	0	0	0	0.0844166	0	0	0	0	0	0	0	0	0	0	0	0	0	0	0	0	0	0	0	0	0	0	0	0	0	0	0	0	0	0	0	0	0	0	0	0	0
NFE2(+)	0	0	0	0	0.00252723	0	0	0	0	0	0	0	0	0	0	0	0	0	0	0	0	0	0	0	0	0	0	0	0	0	0	0	0	0	0	0	0	0	0	0	0	0	0	0	0	0	0	0	0
NFE2L2(+)	0.0509487	0.0359617	0.0346967	0.0326245	0.0320463	0.0297211	0.030974	0.0377206	0.0410819	0.0351786	0.032998	0.036287	0.0370098	0.0255527	0.0183844	0.0336245	0.0403831	0.0303717	0.0326366	0.0293356	0.0467562	0.0320945	0.0380098	0.0297452	0.0295645	0.0280224	0.0349136	0.02436	0.0195048	0.0259021	0.0317571	0.020818	0.0128546	0.0268418	0.0318415	0.0304439	0.0283236	0.034275	0.0221914	0.0234685	0.0333474	0.0308415	0.0414674	0.0289862	0.025625	0.0281911	0.0319981	0.0300343	0.0371182
NFIA(+)	0	0	0	0	0.143305	0	0	0	0	0.0018045	0	0	0	0	0	0	0	0	0	0.0011576	0.00987368	0.0790916	0	0	0	0	0	0.0668006	0	0	0	0	0	0	0	0	0	0	0	0	0	0	0	0	0	0	0	0	0
NFIC(+)	0	0	0	0	0.00394243	0	0.00259228	0	0	0	0	0	0	0.00434747	0	0	0	0	0	0	0	0	0	0	0	0	0	0	0	0	0	0	0	0	0	0	0	0	0	0	0	0	0	0	0	0	0	0	0
NFIL3(+)	0.020535	0.00514215	0.018216	0.00199972	0.0258922	0.0168414	0.0181152	0.00318275	0.0140014	0.00971631	0.0289708	0.0230187	0.0185554	0.0249747	0.00578408	0.0073368	0.00667135	0.0126772	0.00654028	0.0118269	0.0203434	0.0178127	0.01871	0.0033508	0.00447333	0.00632854	0.0113867	0.00949449	0.00407339	0.00834171	0.0171271	0.00537069	0.00340457	0.00789807	0.0033676	0.00235262	0.00510518	0.00638904	0.00382468	0.00592523	0.00495394	0.00374402	0.0104288	0.00290044	0.011958	0.00538077	0.0116824	0.0114505	0.0035995
NFKB1(+)	0.0228213	0.00734143	0.0114806	0.000797069	0.0181508	0.0160113	0.0185144	0.0026499	0.0185423	0.0118232	0.0121938	0.00423705	0.0167245	0.0105017	0.00805459	0.00528583	0.00237023	0.00854402	0.00657932	0.00534176	0.0036777	0.0157526	0.000783085	0	0	0	0	0.00324421	0.00239121	0	0.00133544	0	0	0	0.000859996	0	0	0	0	0.00490827	0	0	0	0.00105577	0.00157316	0.000139837	0.00111869	0.00182487	0.000671216
NFKB2(+)	0.023982	0	0.023672	0	0.019153	0.0131493	0.0125131	0	0.0139324	0.00138671	0.0813104	0.00818977	0.0197566	0.0345863	0	0.000750457	0	0.005139	0	0.00920125	0.0365277	0.0327264	0.0211922	0	0	0	0.00632994	0.00789611	0	0.00887497	0.0514715	0	0.000146829	0.008565	0	0.000179457	0.0042254	0.00973962	0	0.00634625	0	0.00259397	0	0.00396437	0.0307361	0	0.0105553	0.0141934	0
NFYA(+)	0.013193	0.00816772	0.0129605	0.00847819	0.011109	0.0103045	0.00990232	0.00838643	0.0111857	0.00983068	0.0207989	0.020374	0.0124213	0.0113076	0.00643563	0.0111316	0.00939577	0.00785976	0.00819663	0.0104353	0.0165529	0.0134306	0.0139082	0.00902874	0.00848322	0.0102945	0.00820417	0.0086529	0.00739469	0.0102593	0.0194816	0.00973766	0.0116394	0.00886784	0.00902496	0.00996643	0.00862022	0.009935	0.00757695	0.0131465	0.0092487	0.0108626	0.0158427	0.0087698	0.0130183	0.0085624	0.013721	0.00978668	0.00771521
NFYB(+)	0.0812705	0.0977915	0.0883964	0.101305	0.0860195	0.0855782	0.0831498	0.105999	0.0887421	0.0873779	0.0718429	0.0716992	0.0823463	0.0840892	0.0988392	0.0985115	0.104338	0.095683	0.0986785	0.0881872	0.0810467	0.0859869	0.0749247	0.093375	0.0953514	0.0922492	0.0911073	0.0901301	0.0888464	0.0906694	0.079866	0.0947397	0.0882313	0.0777405	0.095582	0.0932362	0.0945514	0.0886707	0.0928352	0.0918098	0.0924798	0.0967909	0.0930391	0.0953111	0.0804354	0.094863	0.0898499	0.0864632	0.0952218
NFYC(+)	0.0798336	0.0951669	0.0855876	0.0998008	0.0887285	0.0841146	0.0816019	0.104682	0.0888171	0.0860183	0.0754766	0.0700482	0.0796771	0.082429	0.0960076	0.0970061	0.102473	0.0933008	0.0973745	0.0892757	0.0810125	0.083059	0.0769908	0.0921853	0.0936675	0.094638	0.0920951	0.0920408	0.0901959	0.0901005	0.083127	0.0947699	0.0879346	0.0788129	0.0958003	0.0935584	0.0943626	0.0925103	0.0961904	0.0914485	0.0933459	0.0981678	0.0897841	0.0976029	0.0832641	0.0972551	0.0910275	0.0862131	0.0951057
NHLH2(+)	0	0.00285826	0	0.00344558	0	0	0	0	0	0.00117463	0	0.063704	0	0	0	0.00352388	0	0	0.00700861	0	0	0	0	0	0	0	0	0	0	0	0	0	0	0	0	0	0	0	0	0.0103759	0	0	0	0	0	0	0	0	0
NKX1-2(+)	0	0	0	0	0	0	0.0063865	0	0	0	0.0123205	0.0144088	0.00478552	0.00116593	0	0	0	0	0	0	0	0	0.0100931	0	0	0	0	0	0	0	0	0	0.00657792	0	0	0	0	0	0	0	0	0	0	0	0	0	0	0	0
NKX2-4(+)	0	0	0	0	0	0	0	0	0	0	0	0.027843	0	0	0	0	0	0	0	0	0	0	0	0	0	0	0	0	0	0	0	0	0	0	0	0	0	0	0	0	0	0	0	0	0	0	0	0	0
NKX3-1(+)	0.0017958	0	0	0	0.00712431	0.00238458	0.00282617	0	0	0	0.00496935	0.00848441	0	0.0040273	0	0	0	0	0	0	0.00448655	0	0	0	0	0	0	0	0	0	0	0	0	0	0	0	0	0	0	0	0	0	0	0	0	0	0	0	0
NKX3-2(+)	0	0	0	0	0	0	0	0	0	0	0	0	0	0	0	0	0	0	0	0	0	0	0	0	0	0	0	0	0	0	0	0	0	0	0	0	0	0	0	0	0	0	0	0	0	0	0	0	0
NKX6-1(+)	0	0	0	0	0	0	0	0	0	0	0	0.00384424	0	0	0	0	0	0	0	0	0	0	0	0	0	0	0	0	0	0	0	0	0	0	0	0	0	0	0	0	0	0	0	0	0	0	0.00464156	0	0
NKX6-3(+)	0	0	0	0	0	0	0	0	0	0	0	0	0	0	0	0	0	0	0	0	0	0	0	0	0	0	0	0	0	0	0	0	0	0	0	0	0	0	0	0	0	0	0	0	0	0	0	0	0
NOBOX(+)	0	0	0	0	0	0	0	0	0	0	0.0112663	0.0205749	0	0	0	0	0	0	0	0	0	0	0	0	0	0	0	0	0.00108622	0	0	0	0	0.000644151	0	0.00541845	0	0	0	0	0	0	0	0	0	0	0	0	0
NOTO(+)	0	0	0	0	0	0	0	0	0	0	0	0.045419	0	0	0	0	0	0	0	0	0	0	0	0	0	0	0	0	0	0	0	0	0	0	0	0	0	0	0	0	0	0	0	0	0	0	0	0	0
NR1H2(+)	0.0706224	0.0807259	0.0725716	0.0963535	0.0727248	0.0603486	0.0539818	0.0857478	0.0885738	0.0901995	0.0575993	0.0451295	0.0579824	0.0774574	0.0739931	0.0968728	0.0794321	0.0897314	0.0599826	0.0913912	0.0881652	0.0676177	0.0824453	0.0975707	0.102371	0.117514	0.101869	0.107921	0.11193	0.0943277	0.128009	0.116535	0.10707	0.11296	0.110892	0.11708	0.0987028	0.0927105	0.141151	0.123515	0.0872629	0.111607	0.102857	0.136359	0.115224	0.101035	0.0942426	0.0904208	0.100848
NR1H3(+)	0	0	0	0	0	0	0	0	0	0	0	0	0	0	0	0	0	0	0	0	0	0	0	0	0	0	0	0	0	0	0	0	0	0	0	0	0	0	0	0	0	0	0	0	0	0	0.000223739	0	0
NR1H4(+)	0	0	0	0	0	0	0	0	0	0	0	0	0	0	0	0	0	0	0	0	0	0	0	0	0	0	0	0	0	0	0	0	0	0	0	0	0	0	0	0	0	0	0	0	0	0	0	0	0
NR1I2(+)	0	0	0	0	0	0	0	0	0	0	0	0	0	0	0	0	0	0	0	0	0	0	0	0	0	0	0	0	0	0	0	0	0	0	0	0	0	0.00726529	0	0	0	0	0	0	0	0	0	0	0
NR2C1(+)	0.0111314	0.0118043	0.0114156	0.00902578	0.0108994	0.00769744	0.00818469	0.0104295	0.00878796	0.010708	0.0315496	0.0161142	0.00803968	0.00958264	0.0154761	0.0132602	0.0111372	0.00811508	0.00636329	0.011433	0.00817309	0.00772644	0.0225123	0.0248325	0.0228081	0.0213985	0.0242176	0.0167348	0.0195133	0.0192523	0.0223324	0.026068	0.0103425	0.0266307	0.0215377	0.0236086	0.0185098	0.0227849	0.0247107	0.021677	0.0314568	0.0248905	0.0273848	0.0334058	0.027321	0.0248789	0.0177905	0.0105804	0.0156675
NR2C2(+)	0.0132052	0.00379683	0.0109778	0.00224528	0.0155009	0.0102386	0.00816066	0.00295688	0.00723135	0.00695354	0.0158209	0.0219459	0.0128332	0.0127519	0.00374809	0.00455879	0.00392842	0.00438658	0.00420949	0.0062988	0.0141215	0.00800632	0.0114262	0.00483336	0.00512742	0.00463515	0.00797707	0.00433946	0.0028594	0.00550759	0.0106155	0.00407952	0.00295038	0.0101509	0.00502669	0.00395279	0.00406652	0.0111533	0.00287889	0.00547835	0.00434596	0.00366685	0.00520216	0.00431509	0.00909971	0.00383419	0.00650188	0.00994128	0.0023785
NR2E1(+)	0	0	0	0	0	0	0	0	0	0	0	0.116568	0	0	0	0	0	0	0	0	0	0	0	0	0	0	0	0	0	0	0	0	0	0	0	0	0	0	0	0	0	0	0	0	0	0	0	0	0
NR2F1(+)	0	0	0	0	0	0	0	0	0	0	0	0	0	0	0	0	0	0	0	0	0	0	0	0	0	0	0	0	0	0	0	0	0	0	0	0	0	0	0	0	0	0	0	0	0	0	0	0	0
NR2F2(+)	0.0429077	0.0318365	0.0316474	0.0349148	0.0413145	0.0314044	0.0306483	0.0528988	0	0.0338077	0.0177679	0	0	0.0501985	0.0469311	0.0611617	0.0453109	0.0546	0.045824	0.0191991	0.0270029	0.0577053	0	0	0.00604866	0	0	0	0	0.00831691	0	0.0018092	0	0	0	0	0	0	0	0	0	0	0	0	0.0036724	0	0.0228715	0.0191181	0
NR3C1(+)	0	0	0	0	0	0	0	0	0	0	0	0	0	0	0	0	0	0	0	0	0	0	0	0	0	0	0	0	0	0	0	0	0	0	0	0	0	0	0	0	0	0	0	0	0	0	0	0	0
NR4A1(+)	0	0	0	0	0	0	0	0	0	0	0	0	0	0	0	0	0	0	0	0	0	0	0	0	0	0	0	0	0	0	0	0	0	0	0	0	0	0	0	0	0	0	0	0	0	0	0	0	0
NR4A2(+)	0.0305173	0	0	0	0.00071399	0	0.00946612	0	0.00534341	0	0.069234	0.0205445	0	0.00048367	0	0	0	0	0	0	0	0.00465245	0.0278917	0	0	0	0.0170897	0	0.0125063	0	0.0301488	0.0119996	0	0.0320604	0	0.00255654	0.00193468	0.00852181	0.00465245	0.0102953	0	0	0	0.00200378	0.0131973	0	0	0	0
NRF1(+)	0.0419706	0.0349812	0.0444553	0.0423411	0.0443463	0.0352606	0.0369755	0.0368836	0.0417557	0.0393987	0.0460713	0.0471175	0.0427669	0.0340175	0.0356187	0.0386343	0.0406745	0.0357456	0.0359044	0.0357542	0.0342853	0.0332165	0.0425684	0.0456252	0.0425116	0.0414226	0.0459389	0.0423574	0.0440567	0.0423037	0.0487039	0.0417511	0.0377267	0.0490121	0.0402752	0.0396353	0.0470124	0.0425715	0.0442521	0.0435858	0.0455396	0.0425303	0.049694	0.0429381	0.0429125	0.0383906	0.0362274	0.0416055	0.0390017
OLIG1(+)	0	0	0	0	0	0	0	0	0	0	0	0.0111628	0	0	0	0	0	0	0	0	0	0	0	0	0	0	0	0	0	0	0	0	0	0	0	0	0	0	0	0	0	0	0	0	0	0	0	0	0
OLIG3(+)	0	0	0	0	0	0	0	0	0	0	0	0	0	0	0	0	0	0	0	0	0	0	0	0	0	0	0	0	0	0	0.0193814	0	0	0	0	0	0	0	0	0	0	0	0	0	0	0	0	0	0
OTX2(+)	0	0	0	0	0	0	0	0	0	0	0	0	0	0	0	0	0	0	0	0	0	0	0	0	0	0	0	0	0	0	0	0	0	0	0	0	0	0	0	0	0	0	0	0	0	0	0	0	0
OVOL2(+)	0.0305403	0.00936088	0.0138546	0	0.0250949	0.0170231	0.0181073	0.00393952	0.0149268	0.0178182	0.0373351	0.00387928	0.0173243	0.0199988	0.00534908	0.00863803	0	0.0166014	0.0202518	0.0273839	0.0422023	0.0305042	0.0147461	0.0107945	0.00909584	0.00520451	0.0151437	0.0130233	0.00950545	0.00538522	0.0195892	0.0052286	0.0057105	0.0273959	0.0224806	0.0122282	0.0131438	0.0219143	0.0103729	0.00925245	0.0178905	0.0199024	0.0112403	0.0179146	0.0286489	0.00716824	0.0305042	0.0379013	0.00422866
PATZ1(+)	0.00805771	0.00209551	0.0030584	0.000855344	0.00472204	0.0047338	0.00412044	0.00072595	0.0012284	0.000136116	0.0129411	0.0138283	0.00314074	0.00245176	0.00131915	0.00149559	0.000804931	2.68871e-05	0.00178799	0.00278281	0.00626804	0.00430025	0.00542446	0.00238623	0.000709146	0.000702424	0.00250554	0.00125025	9.57851e-05	0.000786446	0.00772162	0.000956171	0.00037978	0.00611848	0.00238959	0.00172749	0.0011427	0.00123008	0	0.00153424	0.000433554	0.000542782	0.00227028	0.00141997	0.000969614	0.00143174	0.00403306	0.00230052	4.36915e-05
PAX2(+)	0	0	0	0	0	0	0	0	0	0	0	0	0	0	0	0	0	0	0	0	0	0	0	0	0	0	0	0	0	0	0	0	0	0	0	0	0	0	0	0	0	0	0	0	0	0	0	0	0
PAX5(+)	0.00780475	0	0.0063952	0	0.016497	0.00318455	0.00484208	0	0	0	0.0421169	0.0200861	0.013208	0.00717828	0	0	0	0	0	0.00832681	0	0.00172279	0.025646	0.0141216	0.00884886	0.0155834	0	0.011929	0.0150483	0	0.0324458	0.0178674	0.0147742	0.0270687	0.00311929	0.0136518	0.00348473	0.0110023	0.0119029	0.0125294	0	0.00937092	0	0.00455495	0.0269251	0.00682589	0.00143566	0.00995824	0
PAX7(+)	0	0	0	0	0	0	0	0	0	0	0.018011	0	0	0	0	0	0	0	0	0	0	0	0	0	0	0	0	0	0	0	0.000634934	0	0	0	0	0	0	0	0	0.00243391	0	0	0.0103918	0	0	0	0	0	0
PAX8(+)	0	0	0	0	0	0	0	0	0	0	0	0	0	0	0	0	0	0	0	0	0	0	0	0	0	0	0	0	0	0.00350431	0	0	0	0	0	0	0	0	0	0	0	0	0	0	0	0	0	0	0
PAX9(+)	0	0	0	0	0	0	0	0	0	0	0	0	0	0	0	0	0	0	0	0	0	0	0	0	0	0	0	0	0	0	0	0	0	0	0	0	0	0	0	0	0	0	0	0	0	0	0	0	0
PBX1(+)	0.00936955	0.00558464	0.0094245	0	0.0112586	0.00590749	0.00748053	0.00607922	0.00493206	0.00644328	0.0285551	0.000941076	0.0102007	0.0156548	0.0030087	0.00472599	0	0.00606548	0.00597618	0.00923216	0.00973361	0.0104068	0.0211364	0	0.00396351	0.00359258	0.00125706	0.00298122	0.000563272	0.00232178	0.00719889	0	0	0.0122271	0.00247977	0	0.00783085	0.00281636	0.00478094	0.00276828	0	0.00155243	0	0	0.00796137	0.00232178	0.00506945	0.0102076	0
PBX3(+)	0.0275922	0.0174964	0.0228775	0.0180934	0.029317	0.0270239	0.0262746	0.0188759	0.0202753	0.0192262	0.0440189	0.0286488	0.0273437	0.031073	0.0180416	0.0204839	0.0171892	0.0196589	0.0181221	0.0241102	0.0272238	0.0271538	0.0334254	0.0206625	0.0197445	0.0211983	0.0206181	0.0240127	0.0236368	0.018819	0.0398393	0.0223629	0.0186011	0.0381701	0.0180322	0.0209035	0.0186823	0.0221899	0.0216029	0.0222193	0.0156511	0.0199125	0.0192874	0.0240365	0.0326111	0.0182682	0.0199805	0.0249326	0.0169013
PDX1(+)	0	0	0	0	0	0	0	0	0	0	0	0.0541041	0.0338862	0	0	0	0	0	0	0	0	0	0	0	0	0	0	0	0	0	0	0	0	0	0	0	0	0	0	0	0	0	0.00918346	0	0	0	0	0	0
PHOX2A(+)	0.0111704	0.00468023	0.00687713	0.00358025	0.00759623	0.00613975	0.00588076	0.00567965	0.00319328	0.00490571	0.0365338	0.0222372	0.00529573	0.0101893	0.003434	0.00502454	0.00340353	0.00406168	0.00367471	0.00677354	0.0133216	0.00757795	0.0129499	0.0062007	0.00799539	0.00487524	0.0113624	0.00627078	0.00411653	0.00785828	0.0204242	0.00699902	0.00247114	0.0194827	0.00997291	0.00735856	0.0100491	0.00692893	0.00810509	0.00708433	0.00469242	0.00848596	0.00463452	0.00493313	0.00751701	0.00834275	0.0102258	0.0110942	0.00638352
PHOX2B(+)	0.0162953	0.0146651	0.0188439	0.0161743	0.0205168	0.0184167	0.016217	0.0159963	0.016815	0.017178	0.0530505	0.0276358	0.0169075	0.016459	0.0198548	0.0156119	0.0161244	0.016395	0.0161387	0.0140243	0.0174343	0.0160675	0.00827223	0.0132697	0.0133196	0.016338	0.0197124	0.016815	0.0147647	0.0190574	0.0179682	0.0153769	0.0188795	0.0171638	0.0147505	0.00973162	0.0156404	0.0184951	0.0153912	0.0157187	0.0150139	0.015441	0.0180181	0.0149783	0.0134904	0.0170855	0.0151634	0.0156119	0.0194632
PITX1(+)	0	0	0	0	0.0141515	0.00615281	0.00374762	0	0	0	0.033421	0	0	0	0	0	0	0	0	0	0.00805459	0.00724354	0.00352388	0	0	0	0	0	0	0	0.0357143	0	0	0.00380356	0	0	0	0	0	0.00690793	0	0	0	0	0.00584517	0	0	0.00198568	0
PKNOX1(+)	0.0724555	0.102117	0.0763508	0.0907526	0.0590025	0.0743931	0.0791017	0.0934883	0.0826757	0.0891713	0.0581441	0.0420657	0.0788908	0.0723752	0.0929914	0.0839859	0.0977552	0.0793777	0.0861695	0.0751511	0.0667279	0.0783437	0.0795635	0.0803466	0.0835693	0.0914252	0.0671195	0.0741622	0.0781228	0.0853663	0.0749001	0.0918619	0.0663765	0.068284	0.0833886	0.091872	0.0885941	0.0714365	0.0963044	0.101319	0.0900699	0.0891864	0.0919724	0.0843925	0.0790966	0.0815563	0.0774	0.0784892	0.0861243
POU2F2(+)	0.0215704	0	0.0207162	0	0.0302793	0.0273843	0.0182008	0	0.0202653	0	0.009136	0.00579009	0.005007	0.0215467	0	0	0	0.00747491	0	0	0	0.0215942	0	0	0	0	0	0.0295674	0.0218077	0	0	0	0	0	0	0	0	0	0	0	0	0	0	0	0.0149024	0	0.00868513	0	0
POU2F3(+)	0	0	0	0	0	0	0	0	0	0	0	0	0	0	0	0	0	0	0	0	0	0	0	0	0	0	0	0	0	0	0	0	0	0	0	0	0	0	0	0	0	0	0	0	0	0	0	0	0
POU3F1(+)	0	0	0	0	0	0	0	0	0	0	0	0	0	0	0	0	0	0	0	0	0	0	0	0	0	0	0	0	0	0	0	0	0	0	0	0	0	0	0	0	0	0	0	0	0	0	0	0	0
POU3F2(+)	0	0	0	0	0.0168363	0	0	0	0	0	0	0	0	0	0	0	0	0	0	0	0	0	0	0	0	0	0	0	0	0	0	0	0	0	0	0	0	0	0	0	0	0	0	0	0	0	0	0	0
POU3F3(+)	0	0	0	0	0.00943107	0	0	0	0	0	0	0	0	0	0	0	0	0	0	0	0	0	0	0	0	0	0	0	0	0	0	0	0	0	0	0	0	0	0	0	0	0	0	0	0	0	0	0	0
POU4F1(+)	0	0	0	0	0	0	0	0	0	0	0.00117463	0.0101149	0	0	0	0	0	0	0	0	0	0	0	0	0	0	0	0	0	0	0	0	0	0	0	0	0	0	0	0	0	0	0	0	0	0	0	0	0
PPARA(+)	0.00363575	0	0.0201365	0	0.0404408	0.044524	0.038539	0	0.0220942	0.0043629	0.0502293	0.0475445	0.0588992	0.0483835	0	0	0	0	0	0.0370847	0	0.0174516	0.0783645	0	0	0	0	0	0	0	0.0254503	0	0	0.00458664	0	0	0	0	0	0	0	0	0	0	0	0	0	0.0104598	0
PPARD(+)	0.00626468	0	0	0	0	0	0	0	0	0	0.0164839	0	0	0	0	0	0	0	0	0	0	0	0	0	0	0	0	0	0	0	0	0	0	0	0	0	0	0	0	0	0	0	0	0	0	0	0	0	0
PPARG(+)	0.0428096	0.0400818	0.0375419	0.03623	0.0361231	0.0357156	0.0400616	0.0387353	0.03547	0.030864	0.0239405	0.0238278	0.0279801	0.0397091	0.0354585	0.0376921	0.0353486	0.0461616	0.0283847	0.0309391	0.0326873	0.0511693	0.0284974	0.0222414	0.0274571	0.0245415	0.0278877	0.0246311	0.0292313	0.0290724	0.0193257	0.0256453	0.020366	0.0229378	0.0185715	0.0267405	0.0261366	0.0302167	0.0320689	0.0273675	0.0280408	0.0257754	0.0204469	0.0288528	0.0255529	0.027145	0.0288066	0.0255875	0.0245213
PRDM1(+)	0.005629	0	0.000525128	0	0.0153485	0	0.00026717	0	0	0	0.0166567	0.00405362	0.00277304	0.00507624	0	0	0	0.00140955	0	0	0	0	0.00777558	0	0	0.00722281	0.00286517	0.0115712	0.00934175	0	0.0121148	0.00315998	0.00710304	0.0205168	0	0.0046156	0	0.00798747	0.0109171	0.0131466	0	0.00130821	0	0.00630153	0.0164816	0	0.002598	0.00175043	0
PRDM16(+)	0	0	0	0	0	0	0	0	0	0	0	0.0338569	0	0	0	0	0	0	0	0	0	0	0	0	0	0	0	0	0	0	0	0	0	0	0	0	0	0	0	0	0	0	0	0	0	0	0	0	0
PRRX1(+)	0.00435639	0.00589215	0.00695653	0	0.0280618	0.00589215	0.00354289	0.00789168	0	0.00299549	0.0656423	0.00641674	6.84249e-05	0.00560324	0.00333001	0.00726825	0	0.0148026	0.0122633	0.010469	0.00574769	0.011617	0.00760277	0.00271419	0.00736708	0	0	0.0170682	0	0.00256974	0.000699455	0	0.00510146	0	0.00116322	0	0.0104994	0.00513187	0	0.000167261	0	0	0.00022048	0	0	0.0100357	0.00491899	0.00662962	0.00171823
PRRX2(+)	0.0131005	0.0192886	0.0147373	0.010869	0.00846085	0.0168628	0.0181994	0.0180581	0.00704777	0.0107159	0.0407558	0.0117993	0.0120937	0.0165508	0.0175929	0.0180934	0.0121467	0.0245877	0.0155675	0.0229214	0.0184643	0.0211198	0.0163918	0.0190178	0.0204073	0.0177283	0.0168569	0.0181582	0.0181111	0.0192356	0.0173339	0.0189589	0.0183348	0.0204544	0.0169158	0.0152967	0.0237752	0.0168157	0.0185468	0.0223798	0.0117816	0.0177342	0.0174045	0.0179521	0.014808	0.0226447	0.0202483	0.0230156	0.016486
RARA(+)	0	0	0	0	0	0	0	0	0	0	0	0	0	0	0	0	0	0	0	0	0	0	0	0	0	0	0	0	0	0	0	0	0	0	0	0	0	0	0	0	0	0	0	0	0	0	0	0	0
RARG(+)	0.0231681	0.0346753	0.0316332	0.0299061	0.0255003	0.0194478	0.0227753	0.0267444	0.0240561	0.0226387	0.0330579	0.0233974	0.0183427	0.0331165	0.033519	0.0323797	0.0272055	0.0380833	0.0245172	0.0389006	0.0206578	0.0251588	0.0374149	0.0352608	0.0346534	0.0275056	0.0309843	0.0276446	0.0255613	0.03499	0.0241927	0.0261053	0.0213165	0.0252832	0.0310429	0.0279666	0.0343923	0.0293938	0.0310526	0.0225509	0.0250587	0.0359439	0.0343143	0.0317064	0.025754	0.0336019	0.0410571	0.0361659	0.0317625
RAX2(+)	1.25797e-05	0.00306001	0.000213855	0.000641564	0.00140578	0	0	0.000940331	0	0	0.00483374	0.0234894	0.00194985	0	0.00292163	0.000430854	0	0	0.0024436	0.00246876	0	0	0.00111016	0.00511679	0.00212597	0.00576464	0.00224547	0.00571747	0.00466077	0.000622694	0.00511364	0.00573948	0.00551934	0.00571432	0.0024153	0.00592189	0.00166052	0.00363867	0.00483689	0.00367956	0.00322354	0.00228007	0.000232724	0.00207565	0.00596592	0.00341853	0.00317323	0	0.00330531
REL(+)	0.0198619	0	0	0	0	0	0	0	0	0	0.0241333	0.015199	0	0	0	0	0	0	0	0	0	0	0	0	0.00103225	0	0	0	0	0	0.0194703	0	0	0	0	0	0	0	0	0	0	0	0	0	0	0	0	0	0
RELA(+)	0.0291309	0.0115061	0.0199381	0.0140075	0.0244454	0.0252532	0.0256245	0.0165984	0.021569	0.0182745	0.0305331	0.033265	0.0265203	0.0237036	0.0137704	0.0163703	0.0142231	0.0168732	0.0160335	0.0179899	0.0261894	0.0213184	0.0276639	0.0166994	0.0121239	0.0162234	0.01853	0.0164695	0.0151898	0.015686	0.0241104	0.0166433	0.0115851	0.0226242	0.0156146	0.016593	0.0155957	0.0197469	0.0146429	0.0161848	0.0192992	0.0188214	0.019644	0.0150389	0.0198582	0.0170415	0.0172081	0.0228136	0.0160308
REST(+)	0.0450179	0.0193341	0.0354184	0.0170925	0.0390827	0.0435104	0.0409384	0.0168874	0.0283091	0.0238253	0.0547721	0.0421818	0.0429617	0.0447945	0.0196784	0.0251764	0.0167611	0.0259675	0.0227991	0.0316842	0.040823	0.036236	0.0443186	0.019737	0.0172907	0.0209795	0.0249507	0.0237714	0.0204015	0.0195955	0.0441129	0.0186406	0.0165399	0.0387587	0.0203547	0.0180945	0.0193141	0.0264037	0.0176583	0.0210114	0.0168091	0.0188276	0.019571	0.0181141	0.0347991	0.0189523	0.0249636	0.0327168	0.018875
RFX1(+)	0	0	0	0	0	0	0	0	0	0	0	0	0	0	0	0	0	0	0	0	0	0	0	0	0	0	0	0	0	0	0	0	0	0	0	0	0	0	0	0	0	0	0	0	0	0	0	0	0
RFX2(+)	0	0	0	0	0	0	0	0	0	0	0	0.0280932	0	0	0	0	0	0	0	0	0	0	0	0	0	0	0	0	0	0	0	0	0	0	0	0	0	0	0	0	0	0	0	0	0	0	0	0	0
RFX3(+)	0	0	0	0	0.000775966	0	0	0	0	0	1.42379e-05	0.00313946	0	0	0	0	0	0	0	0	0	0	0	0	0	0	0	0	0	0	0.000797323	0	0	0	0	0	0	0.00291877	0	0	0	0	0	0	0	0	0	0	0
RFX4(+)	0.0155465	0	0	0	0.00264867	0	0	0.000667926	0	0.00955825	0.0261182	0	0.00453729	0.000621862	0	0	0	0.00667926	0	0	0	0.0116311	0	0.00847575	0	0.0153162	0.00175043	0	0	0.00955825	0.0141416	0.0105947	0	0.00405362	0	0	0	0.00124372	0.00529734	0.00948915	0.0098116	0	0	0.00882123	0	0.00658713	0	0	0
RFX5(+)	0.00282525	0	0	0.00526663	0	0.0048367	0.000706312	0	0	0.00437607	0	0.00210358	0.00383865	0.00614185	0.00127443	0.00185791	0.000614185	0.00390007	0.000107482	0	0	0	0	0	0	0	0	0	0	0	0	0	0.00390007	0	0	0	0	0	0	0	0	0	0	0	0	0.0023339	0	0	0
RFX6(+)	0	0	0	0	0	0	0	0	0	0	0.00831403	0.0330562	0	0	0	0	0	0	0	0	0	0	0	0	0	0.00891384	0	0.0115797	0.00828071	0	0.00489845	0	0.00231593	0.00639797	0	0	0	0	0	0	0	0	0	0	0.00658125	0	0	0	0
RFX7(+)	0	0	0	0	0	0	0	0	0	0	0	0	0	0	0	0	0	0	0	0	0.0677369	0	0	0	0	0	0	0	0	0	0	0	0	0	0	0	0	0	0	0	0	0	0	0	0	0	0	0	0
RORC(+)	0	0	0	0	0	0	0	0	0	0	0	0	0	0	0	0	0	0	0	0	0	0	0	0	0	0	0	0	0	0	0	0	0	0	0	0	0	0	0	0	0	0	0	0	0	0	0	0	0
RREB1(+)	0.0449705	0.0136885	0.0323111	0.0115136	0.0367845	0.0455551	0.0438802	0.0110392	0.024687	0.0198631	0.047363	0.0372149	0.0404413	0.0462132	0.0141449	0.0195022	0.0109052	0.0216364	0.0179562	0.0287688	0.0412053	0.0344561	0.039741	0.012748	0.0130934	0.0137649	0.0197576	0.0159175	0.0144089	0.0164271	0.0331115	0.0128644	0.00990743	0.0297252	0.0145454	0.0125791	0.0128255	0.0214016	0.01084	0.0133096	0.0128377	0.0146466	0.0150184	0.0116883	0.0245483	0.0140127	0.0193934	0.0275532	0.0126961
RUNX2(+)	0	0	0	0	0	0	0	0	0	0	0	0.0743931	0	0	0	0	0	0	0	0	0	0	0	0	0	0	0	0	0	0	0	0	0	0	0	0	0	0	0	0	0	0	0	0	0	0	0	0	0
RUNX3(+)	0	0	0	0	0	0	0	0	0	0	0.0262564	0	0	0	0	0	0	0	0	0	0	0	0	0	0	0	0	0	0	0	0	0	0	0	0	0	0	0	0	0	0	0	0.0038233	0	0	0	0	0	0
RXRA(+)	0	0	0.0012324	0.00423636	0.00396678	0.00350463	0.00210534	0.00634171	0.00355598	0	0.0103727	0.016509	0.00863961	0.00943554	0	0.00545592	0	0	0.00200264	0.00409515	0.00526336	0.00783085	0.00466	0	0	0	0	0	0.00287559	0	0.00391543	0	0	0.00617482	0	0	0	0	0	0	0	0	0	0	0.000256749	0	0	0.000718898	0
RXRB(+)	0	0	0	0	0.018849	0	0	0	0	0	0	0.00607235	0	0	0	0	0	0	0	0	0	0	0.000879254	0	0	0	0	0	0	0	0.000343458	0	0	0	0	0	0	0	0	0	0	0	0	0	0	0	0	0	0
SCRT1(+)	0	0	0	0	0	0	0	0	0	0	0	0	0	0	0	0	0	0	0	0	0	0	0	0	0	0	0	0	0	0	0	0	0.00783085	0	0	0	0	0	0	0	0	0	0	0	0	0	0	0	0
SETBP1(+)	0	0	0	0	0.0100771	0	0	0	0.00171042	0.0185262	0	0	0	0	0	0.00414211	0	0	0	0	0.0253266	0	0.00216379	0	0	0	0	0	0	0	0.00074187	0	0	0	0	0	0	0	0	0	0	0	0	0	0.0161151	0	0	0.00476033	0
SETDB1(+)	0.00442096	0	0.000594748	0.00100116	0.0117364	0.00354867	0	0.000337024	0	0	0.0052437	0.0191806	0.00155626	0.000227987	0	0.000396499	0.000465886	0.00233934	0	0	0.00443088	0.00439123	0.00698829	0.00559063	0.00233934	0	0.00110028	0.00228978	0	0.00480755	0	0	0	0	0.00120932	0.00199241	6.93873e-05	0.000565011	0.00489676	0.00288453	0.0057195	0	0	0	0	0	0	0	0
SIX2(+)	0	0.0332252	0	0	0	0	0	0	0	0	0	0	0	0	0	0	0	0	0	0	0	0	0	0	0	0	0	0	0	0	0	0	0	0	0	0	0	0	0	0	0	0	0	0	0	0	0	0	0
SIX5(+)	0.0172488	0.00854888	0.0126363	0.00659697	0.0116092	0.0173766	0.0109539	0.00830953	0.00732196	0.0105589	0.0231882	0.0193982	0.0121111	0.012929	0.0083746	0.00860697	0.0102382	0.0120344	0.00976649	0.0143628	0.0138864	0.0114349	0.0180691	0.00899502	0.010373	0.00876033	0.0115046	0.00911121	0.00768911	0.00920416	0.0131963	0.00715931	0.00887884	0.0104102	0.00982458	0.00799119	0.00956665	0.0131428	0.00852796	0.0147183	0.01094	0.0131707	0.0084234	0.00925528	0.00714769	0.00864182	0.012936	0.0123481	0.0107517
SMAD5(+)	0.0187703	0.0095394	0.000522057	0	0	0.0119124	0.0267436	0	0.0174414	0	0.018794	0	0.0116988	0.027408	0.00275266	0	0	0.0155193	0.00605111	0.0121022	0.0208585	0.0189839	0.0356897	0.00676301	0.0248926	0	0.0102276	0.000142379	0	0	0	0.000142379	0.00602738	0	0.00742745	0	0.0182245	0	0	0	0	0.0142379	0.0146651	0	0	0	0.00875632	0.011153	0.00526803
SNAI2(+)	0	0	0	0	0	0	0	0	0	0	0	0	0	0.036892	0	0	0	0	0	0.0241016	0.00104411	0.0127034	0	0	0	0	0	0	0	0	0	0	0	0	0	0	0	0	0	0	0	0	0	0	0	0	0	0	0
SNAI3(+)	0	0	0	0	0	0	0	0	0	0	0	0.0184089	0	0	0	0	0	0	0	0	0	0	0	0	0	0	0	0	0	0	0	0	0	0	0	0	0	0.000651866	0	0	0	0	0	0	0	0	0.00061377	0	0
SOHLH2(+)	0	0	0	0	0	0	0	0	0	0	0	0	0	0	0	0	0	0	0	0	0	0	0	0.0200992	0	0	0	0	0	0	0	0	0	0	0	0	0	0	0	0	0	0	0	0	0	0	0	0	0
SOX10(+)	0.0309058	0.0225007	0.0191247	0.0161664	0.0189855	0.0177325	0.0143044	0.0162882	0.0251805	0.0317585	0.0215087	0.0207605	0.0206909	0.0226399	0.0295832	0.0194553	0.020047	0.0234926	0.0310624	0.0204646	0.0297224	0.0229009	0.00678674	0.018359	0.0161142	0.0193335	0.016932	0.0175759	0.022257	0.00779605	0.00934482	0.0188115	0.0251283	0.0191769	0.014461	0.0136605	0.0166884	0.0164448	0.0190377	0.0196989	0.00466371	0.01507	0	0.0142173	0.0146176	0.0200644	0.0193857	0	0.0227443
SOX12(+)	0.0262514	0.00357789	0.0147751	0	0.022777	0.0181955	0.0120163	0	0.0135555	0.0108732	0.0642265	0.0292622	0.022498	0.0255763	0.0017957	0.000751582	0	0	0.00262829	0.0125384	0.0302118	0.0234386	0.0192351	0.00335737	0	0.00608916	0.0027543	0.00240326	0.00450949	0.00116563	0.0507115	0.00583714	0.00114763	0.0328671	0.000837091	0.00131414	0	0.00860044	0.0027543	0.00131414	0	0.00192621	0.00199822	0.00162918	0.0224619	0.000877596	0.00217374	0.0105897	0.000463551
SOX13(+)	0	0	0.00732291	0	0	0.00230693	0.00516413	0	0	0	0.014413	0.0239159	0	0	0	0.00871976	0	0	0	0	0	0	0	0	0	0	0	0	0	0	0	0	0	0.00829647	0	0.00311118	0	0	0	0.00302652	0	0	0	0.0016085	0.0022646	0	0	0	0
SOX15(+)	0	0.0286386	0	0	0	0	0	0	0.00816646	0.0852444	0.144983	0.128985	0.106276	0	0.0184584	0	0	0	0	0.0726032	0.0636537	0.0229332	0	0	0	0.0666741	0	0	0.0875937	0	0.107842	0	0.170936	0.040273	0	0.0100682	0	0	0	0.134691	0.0841257	0	0	0.0295335	0	0	0.0250587	0	0.0247231
SOX17(+)	0.0261598	0.0133689	0.0232481	0.0111119	0.0214237	0.0208099	0.0202388	0.0120917	0.0133022	0.013097	0.0233455	0.0120558	0.0202508	0.0257187	0.010428	0.0152702	0.013663	0.0167662	0.0127533	0.0192266	0.0209638	0.02782	0.0230634	0.0142973	0.00937822	0.0208714	0.0143469	0.0201807	0.0187462	0.0116933	0.0274866	0.0139382	0.0140665	0.0205483	0.0112333	0.0131141	0.0117771	0.0129756	0.0156224	0.0197909	0.0071931	0.0104793	0.0126302	0.0164687	0.0238602	0.0138117	0.0143093	0.0192694	0.0115172
SOX18(+)	0.108979	0.0810493	0.119616	0.0606239	0.0980162	0.066497	0.0536413	0.070804	0.0741321	0.0752415	0.0758288	0.113091	0.0775907	0.0755677	0.0818977	0.0729575	0.112503	0.0798094	0.0997129	0.0743279	0.0714565	0.0794179	0.0254503	0.0688463	0.0604281	0.0725007	0.0634952	0.0659097	0.07361	0.0292352	0.0334116	0.112503	0.0743279	0.0749804	0.0542287	0.0512268	0.0625816	0.061668	0.0713913	0.0738711	0.0174889	0.0565127	0	0.0533151	0.054816	0.0752415	0.0674759	0	0.0676716
SOX2(+)	0.0248158	0.0100042	0.0213527	0.0105235	0.0160679	0.0163694	0.0121734	0.0141542	0.0186517	0.0185637	0.0624877	0.0261852	0.0250043	0.0221106	0.0208585	0.0151466	0.0127932	0.0143845	0.0129439	0.0200336	0.0187187	0.0156324	0.0311852	0.0164825	0.0173242	0.0252179	0.015578	0.0353142	0.0293008	0.0164406	0.0459717	0.0269809	0.0236182	0.0521024	0.0170562	0.0206199	0.0160679	0.0195185	0.0209172	0.0174331	0.0124247	0.0210177	0.0193929	0.019351	0.0382162	0.0179314	0.0194557	0.0219013	0.0127639
SOX21(+)	0	0	0	0	0.0167431	0	0	0	0	0	0	0.00397136	0	0	0	0	0	0	0	0	0	0	0	0	0	0	0	0	0	0	0	0	0	0	0	0	0	0	0	0	0	0	0	0	0	0	0	0	0
SOX3(+)	0	0	0	0	0	0	0	0	0	0	0	0	0	0	0	0	0	0	0	0	0	0	0	0	0	0	0	0	0	0	0	0	0	0	0	0	0	0	0	0	0	0	0	0	0	0	0	0	0
SOX30(+)	0	0	0	0	0	0	0	0	0	0	0.00585098	0.0172131	0	0	0	0	0	0	0	0	0	0	0	0	0	0.00486104	0	0	0	0	0	0	0.00421093	0.00245268	0	0	0	0	0	0.00073876	0	0	0.00036938	0	0	0	0	0	0
SOX5(+)	0	0	0	0	0	0	0	0	0	0	0	0.0214637	0	0	0	0	0	0	0	0	0	0	0	0	0	0	0	0	0	0	0	0	0	0	0	0	0	0	0	0	0	0	0	0	0	0	0	0	0
SOX6(+)	0	0.00954618	0	0	0	0	0	0	0.00272215	0.0284148	0.0287131	0.0253943	0.0354253	0	0.00615281	0	0	0	0	0.0112615	0.0212179	0.0076444	0.0274453	0	0.00663758	0.0222247	0.0160346	0.0418391	0.0189805	0	0.0295335	0.0120073	0.0480665	0.0160719	0.00887497	0.0392288	0.0631689	0.0347914	0.0329642	0.0475445	0.0280419	0.0400119	0.0398255	0	0.0335608	0.0373644	0.0298318	0.0319573	0.0435172
SOX7(+)	0	0	0	0	0	0	0	0	0	0	0	0	0	0	0	0	0	0	0	0	0	0	0	0	0	0	0	0	0	0	0	0	0	0	0	0	0	0	0	0	0	0	0	0	0	0	0	0	0
SOX9(+)	0.00291135	0.000144126	0	0	0	0	0	0	0	0.00121546	0.00922407	0	0	0.0026279	0	0	0	0	0	0	0	0.00222435	0	0	0	0.000677393	0	0.00195051	0	0	0.00318999	0	0	0.00665863	0	0.00129233	0	0	0	0	0	0	0	0	0.000432378	0.000869561	0	0	0
SP1(+)	0.0311627	0.00702269	0.0223215	0.0067069	0.0276639	0.0311156	0.0261151	0.00552101	0.0160896	0.0141114	0.0473813	0.0405991	0.0304835	0.0279971	0.00903619	0.0132045	0.00651292	0.01128	0.0107912	0.0182142	0.0298243	0.022038	0.0321259	0.0089758	0.00631535	0.0101535	0.0144589	0.0135663	0.0135407	0.0110983	0.0324325	0.00893178	0.00705289	0.0287116	0.00836519	0.00816047	0.010002	0.0159084	0.0083785	0.0127208	0.00901214	0.00801511	0.0116849	0.00761845	0.0231276	0.00822496	0.0131134	0.0193412	0.00743726
SP2(+)	0.0115854	0.00508469	0.00710051	0.00473695	0.00835827	0.0114289	0.0122987	0.00624502	0.00766637	0.00570329	0.0223671	0.0162758	0.0130791	0.0108094	0.00599293	0.00681892	0.00500424	0.00705403	0.00515531	0.00693871	0.00981181	0.00692172	0.0115925	0.00402627	0.00411835	0.00732042	0.00560943	0.00607606	0.00620479	0.00484512	0.0146659	0.00469404	0.00605282	0.0146703	0.0047441	0.00503731	0.00529655	0.00823849	0.00482277	0.00650247	0.00494971	0.00656504	0.00736243	0.00685289	0.00929243	0.00454118	0.010248	0.00688686	0.00490143
SP3(+)	0.0495795	0.0131473	0.0325994	0.0149478	0.037201	0.0472753	0.0437434	0.0134062	0.0284826	0.0257306	0.0543628	0.0492955	0.0471668	0.0409785	0.016247	0.0235609	0.0139004	0.0220701	0.0185489	0.0285487	0.0434867	0.0336361	0.0334164	0.0119758	0.00943765	0.0144728	0.0184047	0.0157282	0.0145456	0.0151943	0.0311913	0.0122744	0.00884119	0.0311078	0.0128459	0.0124276	0.0140893	0.0216835	0.011073	0.0146036	0.0129544	0.0134642	0.0157439	0.0115592	0.029126	0.0123075	0.0182913	0.0250449	0.0113043
SP4(+)	0.00902322	0.000823633	0.00393443	7.8562e-05	0.00418913	0.00432471	0.00579711	0.000651304	0.00469851	0.00251652	0.0147405	0.00782325	0.00615698	0.00471498	0.000544865	0.000475173	0.00139638	0.00258621	0.000748873	0.00410423	0.00751661	0.00801332	0.00682855	0.000892058	9.50346e-05	0.00189816	0.00126206	0.00140271	0.000680448	0.00147367	0.00578824	0.000957949	0.000793222	0.00562098	0.00136343	0.00211864	0.00167134	0.00363539	4.9418e-05	0.00163713	0.00143946	0.000679181	0.00466937	8.8699e-06	0.00590989	0.00215285	0.00234292	0.00280035	0.00129247
SP6(+)	0.0401598	0.0187336	0.0304915	0.010823	0.0296608	0.0316616	0.0349199	0.0179402	0.0248967	0.0175288	0.0367819	0.0185394	0.0275957	0.0377938	0.0161362	0.0225629	0.0160179	0.0241458	0.0168743	0.0224034	0.0323932	0.031569	0.0240789	0.0129357	0.0130501	0.0129563	0.012982	0.0146575	0.0114775	0.014237	0.017233	0.0123571	0.0142408	0.0158404	0.00986765	0.0110583	0.0136686	0.0204927	0.00988565	0.0177551	0.0122786	0.0112834	0.0121629	0.0107305	0.0144041	0.0136198	0.0185896	0.0183851	0.012114
SP7(+)	0	0.00924223	0.00902369	0.00990694	0	0.00262243	0.00770337	0.0137951	0.00298665	0.0132578	0.00524485	0	0.00894174	0.00425234	0.00762142	0.0121196	0.00916028	0.00961556	0.00926044	0.00845004	0.00754858	0.00637395	0.00352388	0.00770337	0.00778533	0.00981588	0.0087141	0.00977946	0.0111271	0.0136403	0.00817687	0.00680192	0.0181475	0.00694761	0.00833166	0.00993426	0.0107629	0.00688387	0.0118738	0.0169729	0.0152064	0.00412486	0.00972483	0.00969751	0.00530859	0.0102803	0.0108539	0.0117099	0.00772159
SP8(+)	0.0274613	0.0237376	0.0287984	0.0193055	0.026252	0.0332572	0.0351057	0.0220063	0.0217772	0.0201738	0.0463459	0.0191829	0.0263745	0.0286279	0.0236098	0.0263053	0.0215535	0.024867	0.0155179	0.0245527	0.0241904	0.0281857	0.0367198	0.0292405	0.0243502	0.0390051	0.0336141	0.0372152	0.0304871	0.0300929	0.0469638	0.0341201	0.0315045	0.0432029	0.0226935	0.0281005	0.0232262	0.0295814	0.032506	0.0351163	0.0227947	0.0231942	0.0201418	0.0387334	0.0453976	0.0299224	0.0280046	0.0417646	0.0235938
SP9(+)	0	0	0	0	0	0	0	0	0	0.00401813	0.0360348	0.0240574	0	0	0	0	0	0	0	0	0	0	0	0	0	0	0	0	0	0	0	0	0.0044546	0	0	0	0	0	0	0	0	0	0	0	0	0	0.00418501	0	0
SPI1(+)	0.0358653	0	0.0451057	0	0	0	0	0	0	0	0	0.120125	0	0.0610807	0	0	0	0.0375881	0	0.0961629	0	0	0	0	0	0	0	0	0	0	0	0	0	0	0	0	0	0	0	0	0	0	0	0	0	0	0	0	0
SPIC(+)	0	0	0	0	0	0	0	0	0	0	0	0	0	0	0	0	0	0	0	0	0	0	0	0.0415035	0.0586009	0.27147	0	0.298356	0.180632	0.0669538	0.168494	0.261028	0.148525	0.284652	0.0879666	0.266249	0.0819629	0.0726964	0.271992	0.245236	0.176064	0.105586	0.0753067	0.229705	0.256721	0.0148786	0	0.0565127	0
SREBF1(+)	0.0303495	0.00839332	0.0219165	0.00654161	0.0259266	0.0297307	0.0299692	0.00617723	0.0147256	0.0136192	0.0293929	0.0259809	0.0251323	0.0277684	0.00809917	0.0129024	0.00749629	0.0118821	0.0108473	0.0166926	0.0247785	0.0226472	0.0212513	0.00761421	0.00641375	0.00861791	0.00933077	0.00774671	0.00680065	0.00674434	0.0168218	0.00649855	0.00434208	0.0149694	0.0076374	0.00772286	0.00727766	0.0108174	0.00577443	0.00759898	0.00544847	0.00793884	0.00686757	0.00758904	0.0130594	0.00677481	0.0105273	0.0127162	0.00702458
SREBF2(+)	0.0418168	0.0155982	0.0309809	0.0144612	0.0336973	0.0425508	0.0412817	0.0173287	0.022968	0.0208652	0.0311973	0.0314239	0.0382764	0.0379959	0.0151871	0.0229189	0.0147318	0.0215102	0.0207701	0.0228238	0.0362022	0.0326482	0.0316894	0.0116924	0.0108582	0.0115606	0.0151982	0.0136333	0.0122004	0.0134641	0.021592	0.0117213	0.00984545	0.0223616	0.0134677	0.0113869	0.0115115	0.0167111	0.0101256	0.015145	0.00899104	0.0119106	0.0129673	0.0111534	0.0211249	0.012049	0.0165357	0.021056	0.0132183
SRF(+)	0.0356842	0.00411233	0.0257888	0.00519078	0.0309417	0.0398495	0.0368732	0.00740675	0.0216038	0.0171824	0.0430848	0.0347466	0.0381031	0.0325776	0.00605869	0.0137335	0.00597841	0.00996503	0.0121053	0.0223641	0.0288893	0.0232744	0.031902	0.00725073	0.00644796	0.0094561	0.00977721	0.0122628	0.00924101	0.00841552	0.0311901	0.00719924	0.0058951	0.0277155	0.00751277	0.00459703	0.00799595	0.0110208	0.0046561	0.0109253	0.00590873	0.0072477	0.00832009	0.00647977	0.0213099	0.00846096	0.00913499	0.0229352	0.00777784
SRY(+)	0	0	0	0	0	0	0	0	0	0	0	0.0402598	0	0	0	0	0	0	0	0	0	0	0	0	0	0	0	0	0	0	0	0	0	9.21277e-05	0	0	0	0.0190704	0	0	0	0	0	0	0	0	0	0	0
STAT1(+)	0.0239166	0.0153074	0.0171715	0.0125838	0.0247636	0.0202657	0.0231555	0.0144622	0.0170417	0.018731	0.019368	0.0260433	0.0200957	0.0196001	0.0159893	0.0189201	0.0139934	0.0163684	0.0147898	0.0139437	0.0200861	0.0232595	0.0131959	0.0127385	0.00950876	0.00996428	0.0115581	0.0126774	0.00867983	0.00932254	0.0135923	0.0108696	0.0119363	0.0122811	0.014447	0.00937983	0.011921	0.0143773	0.00902554	0.0100426	0.01084	0.0100139	0.0129056	0.0110644	0.0116212	0.0110272	0.0147115	0.0111303	0.0106156
STAT3(+)	0	0.0312115	0	0	0.00357982	0	0	0	0	0.00924787	0.0573517	0.00883768	0.00861394	0	0.0255808	0	0	0	0	0	0	0	0.0294962	0.126636	0.056494	0.177947	0.0461275	0.178916	0.198717	0.0613417	0.148376	0.180333	0.141067	0.182608	0.0406831	0.122646	0.0498191	0.0647723	0.188127	0.165492	0.0663758	0.0803222	0.0444867	0.161316	0.176455	0.0566059	0.0167058	0.0717082	0.0336727
STAT5A(+)	0	0	0	0	0	0	0	0	0	0	0	0	0	0	0	0	0	0	0	0	0	0	0	0	0	0	0	0	0	0	0	0	0	0	0	0	0	0	0	0	0	0	0	0	0	0	0	0	0
STAT5B(+)	0.0110697	0.00502096	0.00282429	0.00293657	0.00646333	0.0040421	0.00313234	0.000581556	0.00522537	0.0029049	0.00500944	0.0141905	0.00880107	0.00874349	0.00424363	0.00242699	0.00495762	0.00336266	0.0011516	0.00500656	0.00411408	0.00285884	0.00347494	0.00420908	0.00359586	0.00183104	0.00264291	0.000613225	0.00194332	0.00076869	0.00595663	0	0.00533189	0.00246154	0.00154314	0.00291354	0.00154602	0.00100765	0.00276095	0.00270337	0.00139919	0.000394422	0.00517355	0.00477049	0.0011919	0.00177346	0.00755735	0.00121493	0.00203257
STAT6(+)	0	0	0	0	0	0	0	0	0	0	0.0206539	0	0	0	0	0	0	0	0	0	0.0129209	0	0	0	0	0.0577525	0	0.0666601	0.0675411	0	0.108457	0.0335748	0.0615701	0.0793853	0	0.0490407	0	0.0465936	0.0799726	0.107381	0	0	0.00489428	0.0223179	0.0772318	0	0	0.0185983	0
TAL1(+)	0	0	0	0	0	0	0	0	0	0	0	0	0	0	0	0	0	0	0	0	0	0	0	0	0	0	0	0	0	0	0	0	0	0	0	0	0	0	0	0	0	0	0	0	0	0	0	0	0
TBX18(+)	0.0710198	0.0748148	0.0662008	0.0559605	0.0657189	0.0613818	0.0495151	0.0563821	0.0684296	0.0755979	0.0699958	0.0718631	0.0716222	0.0697548	0.0755979	0.0673453	0.0693934	0.0736703	0.0657792	0.0686103	0.0659599	0.0733088	0.0234926	0.0635504	0.0557798	0.0669237	0.0586109	0.0608397	0.0679477	0.0269863	0.0308415	0.0651166	0.0686103	0.0663815	0.0500572	0.0472863	0.0577676	0.0569243	0.0658996	0.0681887	0.0161436	0.0521655	0	0.0492139	0.0505994	0.0694536	0.0622854	0	0.0624661
TBX19(+)	0	0	0	0	0	0	0	0	0	0	0	0	0	0	0	0	0	0	0	0	0	0	0	0	0	0	0	0	0	0	0	0	0	0	0	0	0	0	0	0	0	0	0	0	0	0	0	0	0
TBX21(+)	0.0224158	0	0.0281911	0	0	0	0	0	0	0	0.100822	0.0750783	0	0.0381754	0	0	0	0.0234926	0	0.0601018	0	0	0.0382733	0	0	0	0.0361198	0	0	0.0422866	0.0816366	0	0	0.0819303	0	0	0.0213391	0.003426	0	0	0	0	0	0	0.0225137	0	0.0435591	0	0
TBX5(+)	0	0	0	0	0.0836783	0	0	0	0	0	0	0	0	0	0	0	0	0	0	0	0	0	0	0	0	0	0	0	0	0	0	0	0	0	0	0	0	0	0	0	0	0	0	0	0	0	0	0	0
TBX6(+)	0	0	0	0	0	0	0	0	0	0	0	0.0207083	0	0	0	0	0	0	0	0	0	0	0.00153717	0	0	0	0	0	0	0	0	0	0	0	0	0	0	0	0	0	0	0	0	0	0	0	0	0	0
TCF12(+)	0.0174073	0.0112583	0.0130598	0.00837863	0.0121668	0.0117829	0.00787714	0.00985607	0.00828412	0.0116036	0.0189368	0.0254522	0.0161902	0.0153878	0.00699762	0.00830919	0.00848471	0.0116171	0.00709406	0.0115553	0.0118446	0.00980978	0.00911735	0.00930444	0.00738145	0.0105813	0.00620103	0.00809317	0.0117135	0.00646142	0.0171527	0.0105369	0.00742581	0.017955	0.00612581	0.0121205	0.00535237	0.00594451	0.0156424	0.0119527	0.00582492	0.00747982	0.00863901	0.0154283	0.0171179	0.00609688	0.00839599	0.00385949	0.0079678
TCF3(+)	0.0347826	0.00155384	0.0320448	0	0.0240598	0.0449195	0.0338885	0.00375511	0.0230856	0.0114256	0.0308918	0.038772	0.0437233	0.0302999	0.00365645	0.0119251	0.00473551	0.00714642	0.0135406	0.0199039	0.029227	0.0251142	0.0243866	0.00146751	0.00185597	0	0.00784319	0.00919971	0.00344064	0.0074239	0.0266742	0.0076767	0.00495749	0.0234062	0	0.00119004	0.00316317	0.0155076	0.000369962	0.00485266	0.00603037	0.00133803	0.00363179	0	0.0284315	0.00525962	0.0035763	0.0209275	0.00668397
TCF7(+)	0	0	0	0	0.0115897	0	0	0	0	0	0.0405116	0	0	0	0	0	0	0	0	0.00652571	0.00151397	0	0	0	0	0	0	0	0.00214043	0	0	0	0	0.00120073	0	0	0	0	0	0	0	0	0	0	0.00712608	0	0	0	0
TCF7L2(+)	0.0706127	0.0247482	0.0553425	0.00264629	0.0728944	0.0631194	0.0683444	0.0181055	0.0423406	0.0336592	0.0448654	0	0.0532498	0.0587044	0.0263684	0.0275835	0.00338887	0.0588664	0.04149	0.0450679	0.0441903	0.063835	0.0249237	0	0	0	0.0197527	0	0	0.0145546	0.00762833	0	0	0	0.00166068	0	0	0.0183485	0.00114763	0	0	0	0	0	0.00538709	0.00218724	0.0192531	0.0201442	0.00309184
TEAD1(+)	0.0705168	0.0154033	0.0471809	0.0095693	0.0576586	0.0657792	0.0768128	0.00740799	0.0262725	0.0158575	0.0252545	0.0233125	0.045325	0.0696554	0.0155208	0.0248238	0.00552075	0.0358731	0.0270008	0.0438606	0.0655286	0.070603	0.0314722	0.00736883	0.0101331	0	0.0186844	0.00564605	0.00385278	0.0167424	0.0149804	0.00273297	0	0.0118716	0.00848865	0.000626468	0.00830854	0.0187392	0.000743931	0.00197338	0.00591229	0.00419734	0.00275646	0.00154268	0.0136883	0.00750979	0.0220987	0.0224276	0.00947533
TEAD2(+)	0	0	0	0	0	0	0	0	0	0	0	0	0	0	0	0	0	0	0	0	0	0	0	0	0	0	0	0.00835291	0	0	0	0	0.0598625	0.0138345	0	0	0	0	0	0.00495954	0	0	0.018359	0	0	0.0170539	0	0	0
TEAD4(+)	0.0990728	0.113621	0.104709	0.112147	0.10366	0.0994599	0.100168	0.113095	0.111449	0.112132	0.0900036	0.100699	0.0983382	0.0989672	0.114586	0.110515	0.115072	0.107421	0.109464	0.107035	0.10165	0.102825	0.106435	0.118075	0.113428	0.1142	0.114064	0.116231	0.117751	0.116154	0.105489	0.115993	0.116818	0.109596	0.116077	0.115925	0.119038	0.11311	0.117914	0.117633	0.120345	0.115881	0.121128	0.117739	0.108049	0.114514	0.105435	0.111726	0.113707
TEF(+)	0.00154699	0	0	0	0.00644048	0.000607291	0.00117623	0	0.000377159	0.00237483	0.00603775	0.00337526	0.00172598	0.00208716	0	0	0	0	0	0.00232049	0.00650121	0.00318987	0	0.000703179	0	0.00074473	0	0	0.00129449	0.00152142	0.00704777	0.00176754	0.000127851	0.0022246	0	0.00181228	0.000664823	0.000620076	0.000866188	0.00167484	0.00156617	0	0	2.23739e-05	0.00197529	0.00190817	0.00167165	0.0021383	0.00295974
TFAP2A(+)	0.0940821	0.0589924	0.0900175	0.0802103	0.0426968	0.0712608	0.0872581	0.102659	0.036283	0.0624604	0.0285267	0	0.0576873	0.0979602	0.077339	0.060484	0.0821121	0.0877801	0.0795391	0.109334	0.0696573	0.0909498	0.0544058	0.0135735	0.0610807	0.00671216	0.0338218	0.0112242	0	0.0407577	0.0174143	0.025991	0	0	0.00536973	0.0233434	0.0136108	0.0338218	0	0.0262147	0	0	0.0177872	0.0162956	0.000783085	0.0543685	0.046202	0.0234553	0.00272215
TFAP2C(+)	0.056139	0.0188915	0.0438781	0.017024	0.0468757	0.0578802	0.0557169	0.0174089	0.0322482	0.0285888	0.0493776	0.042579	0.0509358	0.0507056	0.01845	0.0312956	0.0163299	0.0291074	0.0250195	0.0375717	0.049759	0.0442292	0.0432969	0.0162976	0.0174387	0.0166342	0.0244875	0.0200878	0.0176222	0.0211324	0.031575	0.0154101	0.0116981	0.0305423	0.0167734	0.0142178	0.0189651	0.029186	0.0123961	0.0168962	0.0154772	0.0183734	0.0166263	0.0121575	0.0286624	0.0170663	0.0248608	0.0352075	0.0170355
TFAP2D(+)	0	0	0	0	0.0377387	0	0	0	0	0	0	0	0	0	0	0	0	0	0	0	0	0	0	0	0	0	0	0.0285224	0	0	0	0	0	0	0	0	0	0	0	0	0	0	0	0	0	0	0	0	0
TFAP2E(+)	0.00267652	0	0.0033661	0	0.0156968	0	0	0	0	0	0.00114541	0.00896457	0	0.00455826	0	0	0	0.00280508	0	0.00717633	0	0	0	0	0	0	0	0	0	0	0	0	0	0	0	0	0	0	0	0	0	0	0	0	0	0	0	0	0
TFAP4(+)	0	0	0	0	0	0	0	0	0	0	0	0	0	0	0	0	0	0	0	0	0	0	0	0	0	0	0	0	0	0	0	0	0	0	0	0	0	0	0	0	0	0	0	0	0	0	0	0	0
TFCP2L1(+)	0.275891	0.0836433	0.267473	0.0180599	0.261551	0.297621	0.243784	0.0567737	0.217894	0.114428	0.22362	0.0931382	0.286903	0.326302	0.0739526	0.0974941	0.0285337	0.196114	0.0352878	0.181578	0.218823	0.256803	0.257195	0.0191856	0.0281421	0.0280932	0.123727	0.150108	0.0260865	0.116288	0.274961	0.0390074	0.0397905	0.194401	0.0700861	0.0147318	0.0136551	0.129699	0.0394969	0.0501664	0.0629894	0.0738058	0.054767	0.0712118	0.270018	0.0655345	0.148737	0.189507	0.0181088
TFDP1(+)	0.0542556	0.0217656	0.0436688	0.0228578	0.0429178	0.0543894	0.0535411	0.0222862	0.0363596	0.0332749	0.0499248	0.0458751	0.0535882	0.0488339	0.0218864	0.0327441	0.0226114	0.0304644	0.02713	0.0366542	0.0476811	0.0418384	0.0456875	0.022761	0.0206581	0.0247025	0.030551	0.0267156	0.022961	0.0265604	0.0390521	0.0212478	0.0160949	0.037951	0.0227951	0.0214601	0.0246347	0.0307508	0.0192517	0.0233896	0.0225994	0.0244864	0.0255783	0.0217416	0.0374971	0.0224322	0.0257264	0.0363952	0.0226769
TFDP2(+)	0.145095	0.270724	0.227318	0.270836	0.108066	0.0950889	0.0723795	0.170601	0.189954	0.267032	0.0934109	0	0.14006	0.172279	0.220606	0.232464	0.225864	0.205056	0.0978857	0.158854	0.237834	0.266249	0.115561	0.24298	0.264347	0.19868	0.211209	0.182459	0.185032	0.190961	0.200022	0.166126	0.196107	0.0963195	0.206287	0.267927	0.239848	0.159414	0.190961	0.178655	0.177984	0.223403	0.221166	0.284372	0.192527	0.294664	0.209531	0.222732	0.210314
TFE3(+)	0.0621493	0.0235834	0.0374367	0.0145758	0.0430697	0.0435369	0.0515755	0.016925	0.0212082	0.0231551	0.0400671	0.0316306	0.0392494	0.0597092	0.0215067	0.0283944	0.0190753	0.0269797	0.027806	0.0323877	0.0552876	0.0505761	0.0359441	0.0095398	0.0132908	0.0057109	0.0158477	0.00990754	0.00905091	0.0153416	0.0149132	0.00867018	0.0105132	0.0134855	0.0108334	0.00860529	0.0137018	0.0197848	0.00798661	0.0114218	0.00841492	0.0110151	0.0155709	0.00908552	0.013996	0.0147748	0.0188589	0.0223547	0.010669
TFEB(+)	0.0452464	0.0306892	0.0399201	0.0308078	0.0419565	0.0401574	0.0424182	0.0361794	0.0367856	0.0313018	0.0503871	0.0285837	0.038958	0.0473152	0.0256671	0.0372127	0.0318498	0.0402933	0.0304907	0.0357005	0.0374457	0.0356099	0.039109	0.0284435	0.0323999	0.0336856	0.0322856	0.0392751	0.0298522	0.0331549	0.0323136	0.0316103	0.0313666	0.0292136	0.0309912	0.0309222	0.0354114	0.0296925	0.0339186	0.0356832	0.0202006	0.0321259	0.0269463	0.0289224	0.0326458	0.0332391	0.0334354	0.0387983	0.0290346
TFEC(+)	0.00782225	0	0.00247834	0	0.00409614	0	0.00247834	0	0	0	9.46587e-05	0.0169955	0.00212552	0.00335608	0	0	0	0.00206528	0.0014543	0.0062905	0.00115311	0.000352819	0	0	0	0	0	0	0	0	0.000180712	0	7.7448e-05	0	0	0	0	0	0	0	0	0	0.00162641	0	0	0	0	0.00223739	0
TGIF1(+)	0	0.0113317	0	0.0232162	0.0204063	0.0106407	0.00188862	0.00308628	0.0171818	0.0098116	0.00313234	0	0	0	0	0	0.00336266	0.00138192	0	0	0	0	0	0	0	0.0181492	0	0.0381409	0.0510387	0.0168594	0.0160302	0.0394767	0.0404441	0.0227095	0	0.00990373	0	0	0.0536644	0.0641209	0	0.00658713	0.000276383	0	0.0185637	0	0.0104104	0	0.00907458
TGIF2(+)	0.018011	0	0.00939702	0	0.0198836	0.00987368	0.00915869	0	0.00125975	0.00340472	0	0	0.0262504	0.00537946	0	0	0	0.00902251	0	0	0.00776276	0.025263	0.000476661	0	0	0	0	0	0	0	0	0	0	0	0	0	0	0.00932893	0	0	0	0	0	0	0	0	0	0	0
THAP1(+)	0.0321057	0.0419707	0.0348003	0.0440728	0.0380427	0.0329725	0.0343343	0.043239	0.040698	0.0423687	0.0455824	0.0532769	0.0351858	0.0334833	0.0440932	0.0401759	0.0423066	0.0392875	0.0430768	0.0391633	0.0346125	0.0338911	0.038157	0.0494047	0.0468955	0.0511819	0.0487273	0.0478338	0.0498067	0.0441483	0.0455954	0.0495485	0.0507108	0.0444021	0.0455482	0.0526298	0.0483914	0.0477254	0.0525099	0.0518102	0.0562395	0.0491937	0.0546604	0.0505799	0.0459667	0.0468539	0.0432913	0.0443738	0.0443357
THAP11(+)	0.0141554	0.00411064	0.0104574	0.00414392	0.0213385	0.020256	0.0123741	0.00460534	0.0100381	0.00864721	0.032772	0.0342206	0.0224743	0.0212032	0.00488707	0.00817248	0.00332534	0.00720527	0.0048294	0.00702115	0.0174719	0.00922177	0.0180575	0.00666177	0.00758905	0.011347	0.0100736	0.0112627	0.00879141	0.00798836	0.0205776	0.00764673	0.00400416	0.02113	0.00745595	0.00894448	0.00236922	0.0114002	0.00529747	0.00719196	0.00494475	0.00244021	0.00475397	0.00628465	0.0175318	0.00600513	0.00873151	0.0121101	0.00584763
THRA(+)	0	0	0	0	0	0	0	0	0	0	0	0	0	0	0	0	0	0	0	0	0	0	0	0	0	0	0	0	0	0	0	0	0	0	0	0	0	0	0	0	0	0	0	0	0	0	0	0	0
TLX2(+)	0.0244323	0.0120595	0.0189889	0.00689115	0.0223788	0.0205377	0.0126373	0.00879492	0.0163717	0.0143287	0.0243557	0.0272409	0.0179483	0.0289985	0.00794919	0.00729488	0.00712434	0.0131558	0.007716	0.0139285	0.0203359	0.0263743	0.00724963	0.0010998	0.00625772	0.0062438	0.00321239	0.0055338	0.00761855	0.00755242	0.0133055	0.00700252	0.00204298	0.0109876	0.00588184	0.00943183	0.00487253	0.00767772	0.00680066	0.00144088	0.00297572	0.00615331	0.00172279	0.00489689	0.00981467	0.0057113	0.00998521	0.0130688	0.00669973
TLX3(+)	0	0	0	0	0	0	0	0	0	0	0	0	0	0	0	0	0	0	0	0	0	0	0	0	0	0	0	0	0	0	0	0	0	0	0	0	0	0	0	0	0	0	0	0	0	0	0	0	0
TP53(+)	0.0264039	0.0342924	0.0248377	0.0396155	0.0309151	0.0318663	0.0298581	0.0342203	0.0276338	0.0336919	0.021739	0.0298581	0.0243909	0.0265336	0.0323515	0.0288781	0.0333604	0.0339705	0.0242997	0.0287436	0.0261925	0.0331394	0.0345711	0.0292192	0.037026	0.0296756	0.0297044	0.0344413	0.0251644	0.024881	0.0198029	0.0317222	0.0361036	0.0306652	0.0322939	0.0305163	0.0292624	0.0288012	0.0309006	0.0343885	0.0278644	0.0282535	0.0338216	0.0347824	0.0342252	0.0287243	0.0237184	0.0276866	0.0325725
TP73(+)	0.00259894	0	0.0136529	0	0.0108384	0.00837561	0.00486875	0.00173641	0	0	0.0300523	0.0181925	0	0.00590151	0	0.0048347	0	0.0112469	0.00838696	0.0167399	0.017818	0.00939702	0	0	0	0	0.00364305	0	3.40472e-05	0	0.00023833	0	0	0.00401757	0	0	0.00348416	0	0	0	0	0	0	0	0	0	0.00534541	0	0
TWIST2(+)	0	0	0	0	0	0	0	0	0	0	0	0	0	0	0	0	0	0	0	0	0	0	0	0	0	0	0	0	0	0	0.0553753	0	0	0	0	0	0	0	0	0	0	0	0	0	0	0	0	0	0
UBP1(+)	0.0725333	0	0.0219264	0	0.00655834	0	0	0	0	0	0.127937	0.326547	0.0259397	0	0	0	0	0	0.0146829	0	0	0	0.0500196	0	0	0	0	0	0	0	0.108359	0	0	0	0	0	0	0.000783085	0	0	0	0	0	0	0.054816	0	0	0	0
USF1(+)	0.0924093	0.0867603	0.0922925	0.102731	0.0859423	0.0847023	0.0832896	0.101142	0.0968654	0.0938359	0.090292	0.0960265	0.0807084	0.0811705	0.0920989	0.0977444	0.102401	0.0857034	0.0988048	0.0910594	0.0872765	0.0840151	0.0853267	0.0925017	0.0927459	0.0917047	0.0945109	0.0868946	0.0915809	0.0889229	0.0870219	0.093079	0.0870882	0.0873236	0.0916838	0.0962846	0.0931366	0.0944987	0.0934889	0.0971479	0.0938447	0.0956201	0.103247	0.0984351	0.0813624	0.0885357	0.0914396	0.0908867	0.0954265
USF2(+)	0.053054	0.0245782	0.0397777	0.0241411	0.0443439	0.0525418	0.0474606	0.0253846	0.0373645	0.03077	0.0477871	0.045028	0.047019	0.0522454	0.0238824	0.0309185	0.022853	0.0345781	0.0276605	0.0383634	0.0456559	0.0442588	0.0543883	0.030384	0.0241689	0.0269847	0.0347077	0.0291955	0.0261889	0.0276772	0.0423428	0.0255198	0.0174804	0.0404179	0.0311616	0.0217123	0.0268129	0.0351276	0.0217356	0.0238652	0.0244792	0.0305548	0.0259097	0.0253279	0.0348823	0.0283246	0.0327567	0.0433923	0.0281471
VAX2(+)	0	0	0	0	0.00135082	0	0	0	0	0	0.00943618	0.00532498	0	0	0.0027408	0	0	0	0	0	0.00608849	0	0	0	0	0	0	0	0	0	0	0	0	0	0	0	0.00601018	0	0	0	0	0	0	0	0	0	0	0	0
VENTX(+)	0	0	0.00768771	0	0.00468167	0	0.00591103	0	0	0	0.0180278	0.00780559	0.00367966	0.000168405	0.00117884	0	0	0	0	0	0.000168405	0.000176826	0.0129672	0.00225663	0	0.00274501	0.00357862	0.00586893	0.00971699	0	0.0219853	0.0153081	0	0.0195603	0	0	0	0.00779717	0	0	0.00491744	0	0.00428592	0.00940544	0.0203434	0	0	0.00409225	0.00488376
VSX1(+)	0	0	0	0	0	0	0	0.00734407	0	0	0	0.0132278	0.000465618	0.00133336	0	0.00099473	0	0	0	0	0	0.00139685	0.00378844	0.000761921	0.0102013	0	0.00780969	0.00749222	0.00435988	0.00501598	0	0.00582023	0	0.0104764	0.0287413	0	0.025736	0	0.00666681	0	0	0.0171009	0	0	0.00927004	0.0365087	0.0142014	0.0326144	0.00844462
XBP1(+)	0.0799345	0.0644277	0.0772779	0.0728374	0.0816092	0.0924796	0.0822337	0.0726661	0.0739159	0.0783916	0.0652833	0.0725001	0.084307	0.071904	0.064317	0.0787221	0.0695577	0.0707103	0.0690828	0.0731284	0.0724762	0.0765696	0.074435	0.0635937	0.0650432	0.0611255	0.066851	0.0652429	0.064293	0.0653207	0.0578137	0.0640769	0.0670955	0.0680693	0.0671718	0.061673	0.0697208	0.0701837	0.0664022	0.0618428	0.0645443	0.0677799	0.0662848	0.0620395	0.066839	0.0655114	0.0649422	0.0706819	0.0681187
YY1(+)	0.0504343	0.0251657	0.0402566	0.0239871	0.0417923	0.0478141	0.0467022	0.0245604	0.0336629	0.0319862	0.0563697	0.0459525	0.0478538	0.0458137	0.0247889	0.0318115	0.0240377	0.0292892	0.0288908	0.0359145	0.045938	0.0411816	0.0463644	0.0256663	0.0240473	0.0264923	0.0308721	0.0282098	0.0264663	0.0272075	0.0441526	0.0253702	0.0233266	0.0412204	0.0260541	0.0253457	0.0256257	0.0307656	0.022582	0.0276252	0.0248224	0.02521	0.0277546	0.0237648	0.0371185	0.0259073	0.0284127	0.0356153	0.0254818
YY2(+)	0	0	0	0	0	0	0	0	0	0	0	0	0	0	0	0	0	0	0	0	0	0	0	0	0	0	0	0	0	0	0	0	0	0	0	0	0	0	0	0	0	0	0	0	0	0	0	0	0
ZBTB17(+)	0.0138961	0.00673598	0.00761333	0.00897829	0.0186817	0.00728161	0.00973781	0.00775472	0.00788886	0.0111463	0.0321156	0.0224086	0.0115995	0.00760789	0.00807194	0.0103179	0.00736862	0.00778372	0.0110937	0.0135989	0.0100895	0.0108164	0.013559	0.0084508	0.00737043	0.00930276	0.00946953	0.00986833	0.0118043	0.0109396	0.019249	0.00925926	0.0133415	0.0102834	0.00781635	0.0127469	0.013133	0.00798675	0.00923932	0.015339	0.0102925	0.00901998	0.0170085	0.0133976	0.0108127	0.00912693	0.008565	0.0098212	0.00882421
ZBTB45(+)	0	0	0	0	0	0	0	0	0	0	0	0	0	0	0	0	0	0	0	0	0	0	0	0	0	0	0	0	0	0	0	0	0	0	0	0	0	0	0	0	0	0	0	0	0	0	0	0	0
ZBTB7A(+)	0.0691313	0.0341218	0.0485949	0.0337232	0.0592642	0.0696702	0.0654844	0.0335924	0.0465395	0.0420721	0.0618437	0.0487955	0.0619571	0.0640246	0.0365251	0.0414181	0.0346903	0.0390235	0.0386215	0.0489507	0.061242	0.0547392	0.0541724	0.0335855	0.0334983	0.0355536	0.037391	0.0384819	0.0369864	0.0352371	0.0521406	0.0348482	0.0324536	0.045289	0.0335924	0.0331146	0.0347339	0.0363324	0.0331992	0.0353731	0.0313539	0.0309162	0.0292532	0.033984	0.0440507	0.0334407	0.0392345	0.0409149	0.0328582
ZBTB7B(+)	0.0257732	0.00643628	0.014759	0.00777366	0.0213804	0.0205744	0.0198454	0.00872105	0.0135319	0.0118742	0.019078	0.0168358	0.0185101	0.022333	0.0067077	0.0122455	0.00922647	0.0125002	0.00789637	0.0148557	0.0192152	0.0173454	0.0148027	0.00885313	0.00925455	0.00797749	0.00715592	0.00748351	0.00772166	0.0109351	0.0119595	0.00644979	0.00661827	0.0107313	0.00605981	0.00792133	0.00892385	0.00683146	0.00765926	0.00702177	0.00754071	0.00839971	0.00848082	0.00696561	0.0102519	0.00635204	0.0126448	0.0106044	0.00803364
ZBTB7C(+)	0.0444823	0.0270318	0.0305096	0.0181568	0.0345095	0.0294041	0.0310931	0.0203909	0.02284	0.0204216	0.0247516	0.0288897	0.0267017	0.0399681	0.0243755	0.021151	0.0201836	0.0327821	0.02089	0.018295	0.0249282	0.0330278	0.0226481	0.0174352	0.0198689	0.0181492	0.0174736	0.0169976	0.0190704	0.0169131	0.0134506	0.0179956	0.0176271	0.0182797	0.0177423	0.0190397	0.017059	0.0257267	0.0220108	0.0189399	0.0113087	0.0179265	0.00863697	0.0181031	0.01613	0.0181108	0.0233851	0.0173354	0.0214811
ZEB1(+)	0	0	0	0.000429929	0	0	0	0	0	0.0160149	0.00408433	0.00079844	0.00443748	0	0	0	0	0	0	0	0.0132817	0	0	0	0	0	0	0	0	0	0	0	0	0	0	0	0	0.00110553	0.00460638	0	0.00273312	0	0.00383865	0	0.0120073	0	0	0.00354692	0
ZFP41(+)	0	0	0	0	0	0	0	0	0	0	0	0.0621248	0	0	0	0	0	0	0	0	0	0	0	0	0	0	0	0	0	0	0	0	0	0	0	0	0	0	0	0	0	0	0	0	0	0	0	0	0
ZFP42(+)	0.12348	0.114645	0.122978	0.118574	0.120303	0.124446	0.127028	0.121528	0.119656	0.115124	0.116993	0.103121	0.121142	0.121689	0.117751	0.121194	0.120817	0.121024	0.119395	0.115534	0.119986	0.121374	0.120123	0.123572	0.118385	0.123244	0.118885	0.119816	0.118197	0.118597	0.119614	0.120889	0.109718	0.121685	0.122068	0.113481	0.123421	0.121215	0.119236	0.122046	0.119154	0.122412	0.118415	0.120563	0.121371	0.122161	0.113641	0.123181	0.12098
ZFP62(+)	0.0229648	0.033179	0.0212284	0.0402948	0.031766	0.0271016	0.0235947	0.0331279	0.0255184	0.0298253	0.0227435	0.0388478	0.0211263	0.0206837	0.0358176	0.0255865	0.0204794	0.0403289	0.0297232	0.0333492	0.0269143	0.0307446	0.0250077	0.0346941	0.0213987	0.0214327	0.0213646	0.0230499	0.0293146	0.0299105	0.0213646	0.0213135	0.0306084	0.0214157	0.0297232	0.0211774	0.0285486	0.0400054	0.0210071	0.0313404	0.0245991	0.0238671	0.0212454	0.027442	0.0270845	0.0283102	0.0297232	0.0229819	0.0338259
ZFP64(+)	0.112294	0.171652	0.127956	0.268755	0.170556	0.181363	0.168833	0.222866	0.164135	0.282694	0.118089	0.0341425	0.146124	0.164761	0.224276	0.204385	0.174941	0.218951	0.194518	0.148316	0.187627	0.32498	0.140642	0.125764	0.154894	0.148943	0.174002	0.163038	0.110415	0.153798	0.104307	0.166484	0.0704777	0.11621	0.163508	0.161472	0.166641	0.15881	0.159906	0.138606	0.169303	0.155991	0.171496	0.152545	0.158027	0.155677	0.0836335	0.162412	0.16993
ZIC1(+)	0	0	0	0	0	0	0	0	0	0	0	0	0	0	0	0	0	0	0	0	0	0	0	0	0	0	0	0	0	0	0	0	0	0	0	0	0	0	0	0	0	0	0	0	0	0	0	0	0
ZIC3(+)	0.0134368	0.0068116	0.0107892	0.00695454	0.00612795	0.0103603	0.00771277	0.00768791	0.0105717	0.00630197	0.0239649	0.000428832	0.00605337	0.0129147	0.0109383	0.0144436	0.0068116	0.00728394	0.00503412	0.0080981	0.00562454	0.00616524	0.0104598	0.00597258	0.00805459	0.0102795	0.00884389	0.0100745	0.0191359	0.00896198	0.0186076	0.0204659	0.0178245	0.0146487	0.0110067	0.0162894	0.00633926	0.0036979	0.0102671	0.0109259	0.0098445	0.00694833	0.00460529	0.0169233	0.0154753	0.00536351	0.0087631	0.00550646	0.00717828
ZIC5(+)	0	0	0	0	0.0292589	0	0	0	0	0	0	0.0336727	0	0	0	0	0	0	0	0	0	0	0	0	0	0	0	0	0	0	0.0115327	0	0	0	0	0	0	0	0	0	0	0	0	0	0	0	0	0	0
ZMAT4(+)	0	0	0	0	0	0	0	0	0	0	0	0	0	0	0	0	0	0	0	0	0	0	0	0	0	0	0	0	0	0	0	0	0	0	0	0	0	0	0	0	0	0	0	0	0	0	0	0	0
ZNF143(+)	0.049778	0.0504499	0.0512622	0.0610595	0.0519845	0.0481468	0.0478605	0.0562616	0.057485	0.0597758	0.0539924	0.0510705	0.0536675	0.04397	0.0537089	0.0565022	0.0598286	0.0491074	0.0547665	0.0518607	0.0491347	0.0476962	0.0468599	0.0546691	0.0568139	0.0552704	0.0580128	0.0504937	0.0557455	0.0544793	0.050352	0.0566816	0.0504509	0.0499941	0.055058	0.0580133	0.0574647	0.0533623	0.0584503	0.0583942	0.06063	0.0594679	0.0631135	0.0615704	0.0546634	0.0523245	0.0501773	0.0515687	0.0542632
ZNF148(+)	0.00125294	0	0.0191927	0	0.0091265	0.00348829	0.00597992	0	0.0134833	0.00528227	0.0485513	0.00457037	0.012928	0	0	0	0	0	0.00351677	0	0.00929736	0	0.0162739	0.00388695	0	0.00956788	0.00691963	0.00815833	0.000441375	0.00748914	0.0134548	0.00744643	0.0105361	0.0128996	0	0.00496903	0.00918346	0	0.00320353	0.0215989	0	0.00728981	0.00422866	0.00421442	0.0158183	0	0.00526803	0.00821528	0.00343134
ZNF16(+)	0.00694195	0.00260323	0.0116042	0	0.0179807	0.00827228	0.00234019	0.00067424	0.00284813	0.00697823	0.019556	0.013506	0.0143223	0.00530321	0.00246717	0.00231902	0.00355865	0.00393961	0.00301443	0.00415126	0.00905235	0.00627678	0.0045171	0.0075285	0.00404846	0.00639469	0.00617398	0.00649145	0.00668193	0.00448989	0.0153715	0.00659424	0.00443849	0.0164357	0.00461083	0.0081453	0.00368262	0.00652168	0.00710521	0.00735919	0.0035254	0.00606513	0.00498574	0.00608025	0.00948168	0.00502807	0.00428127	0.00837206	0.00587465
ZNF165(+)	0	0.101801	0	0	0.0316171	0.0702819	0.103857	0.203602	0	0.00832028	0.0690094	0	0	0.0449295	0.125783	0.0511942	0.105912	0.0800705	0.106891	0	0	0.0307361	0	0.00176194	0.0208496	0.078798	0.0391543	0.137627	0	0.0541308	0.0914252	0.134397	0.0612764	0	0.135767	0.0124315	0.0695967	0.188528	0.0247651	0	0.143403	0	0	0.0344558	0	0.161413	0.0464957	0.111492	0.115505
ZNF189(+)	0.00743076	0.000701015	0.0064767	0	0.00844638	0.00692466	0.0144238	0	0.00417532	0	0.0225659	0.0133637	0.00883621	0.00798815	0.002339	0.000971163	0	0	0.000878834	0.00382652	0.00371709	0.00244158	0.00910978	0.00113872	0.00208937	0.00809416	0.00169612	0.00922946	0.00738289	0.0022877	0.01414	0.00802235	0.00536875	0.0156788	0.0023048	0.0086413	0.0021475	0.00330674	0.00814888	0.010823	0.00555683	0.00299556	0.00352559	0.00632965	0.0124576	0.000389833	0.00187051	0.00453437	0.000916449
ZNF197(+)	0	0	0	0	0	0	0	0	0	0	0	0	0	0	0	0	0	0	0	0	0	0	0	0	0	0	0	0	0	0	0	0	0	0	0	0	0	0	0	0	0	0	0	0	0	0	0	0	0
ZNF222(+)	0	0.00662465	0	0.0030755	0.00874656	0	0	0	0.00544371	0.00588577	0	0.0161732	0.00554475	0.00805189	0.00191351	0.00351125	0.00397858	0.00313234	0	0.00762245	0.000113674	0.00356178	0.00159143	0.00197666	0.00426908	0.0075593	0.00534266	0.000625205	0.00450274	0.00143355	0.00550686	0.000309445	0.00503322	0.0036565	0.00338495	0.00325865	0	0	0.00920125	0.00464168	0	0.0010799	0.00569	0.0100222	0.00261449	0.00389017	0.00263976	0.00137671	0.00240609
ZNF226(+)	0	0	0	0	0	0	0	0	0	0	0	0	0	0	0	0	0	0	0	0	0	0	0	0	0	0	0	0	0.0336727	0	0	0	0.197729	0	0	0.0176194	0	0	0	0.0990603	0	0	0	0	0	0	0.0438528	0	0
ZNF229(+)	0.0117002	0	0	0	0.0189322	0	0	0	0	0.00253351	0.0093049	0.00304021	0	0	0	0	0	0	0	0	0	0	0	0	0	0	0	0.0093049	0	0	0.0243678	0	0	0	0	0	0	0	0	0	0	0	0	0	0.00465245	0	0	0	0
ZNF250(+)	0.00234926	0	0	0	0.00643696	0.00624902	0	0	0	0	0.0210807	0.0169616	0.0112451	0.0127173	0	0	0	0	0	0	0.0125607	0	0	0.000297572	0.00112764	0	0.00754894	0	0	0	0	0	0	0.0066249	0	0.00477682	0.0062177	0.0132498	0.00225529	0.0114017	0.0177917	0.00325764	0.0258105	0	0.0131402	0.000877056	0.0198277	0	0.00419734
ZNF263(+)	0.0378869	0.0043867	0.0243737	0.00509065	0.0292387	0.0326085	0.0281769	0.0043489	0.0207323	0.0187822	0.0568203	0.0375621	0.0402586	0.029873	0.00643949	0.0109455	0.00430638	0.0102711	0.0102522	0.0190078	0.0318644	0.0253871	0.0341617	0.00771392	0.00602373	0.0119908	0.0155401	0.016518	0.0118171	0.00961317	0.0371806	0.0113081	0.00588554	0.0367873	0.0077966	0.0103077	0.00960136	0.0138947	0.00921277	0.0125613	0.00746943	0.00780487	0.0113553	0.00803519	0.0272037	0.00772455	0.0100915	0.019133	0.00715525
ZNF274(+)	0.0197869	0.0148438	0.0167659	0.0119742	0.0207336	0.0188289	0.0184237	0.0129353	0.0127513	0.0159927	0.0391505	0.0353676	0.0163479	0.0202792	0.0157511	0.014275	0.0133162	0.0152164	0.0139115	0.0179186	0.0194204	0.0201292	0.0253912	0.0222301	0.0174255	0.0196665	0.0230722	0.0218423	0.0188478	0.016725	0.0304775	0.0209767	0.0191356	0.0246013	0.0193234	0.0175263	0.0178004	0.0225042	0.018788	0.0204413	0.0215288	0.0179829	0.0198626	0.0195612	0.0214803	0.018217	0.023666	0.023691	0.0180155
ZNF281(+)	0.0464015	0.0156599	0.0345316	0.0152794	0.0365356	0.0459058	0.0417233	0.0123478	0.0272879	0.0234949	0.0565948	0.046828	0.0439794	0.0450438	0.0140436	0.0228582	0.013899	0.0221104	0.0178831	0.0309304	0.0398794	0.0357478	0.0457529	0.0177667	0.0145764	0.0168874	0.0247003	0.0200365	0.0167004	0.0177696	0.0382762	0.0138136	0.0112475	0.0406637	0.0178688	0.0138542	0.016934	0.0256901	0.0146194	0.0147866	0.0127217	0.0184482	0.0169185	0.014482	0.0310576	0.0153834	0.0211266	0.0318933	0.0155219
ZNF283(+)	0	0	0	0	0.0623205	0	0	0	0	0	0	0	0	0	0	0	0	0	0	0	0	0	0	0	0	0	0	0	0	0	0	0	0	0	0	0	0	0	0	0	0	0	0	0	0	0	0	0	0
ZNF320(+)	0	0	0	0	0.0440268	0	0	0	0	0	0.0353259	0	0	0	0	0	0	0	0	0	0	0	0	0	0	0	0	0	0	0	0	0	0	0	0	0	0	0	0	0	0	0	0	0	0	0	0	0	0
ZNF333(+)	0	0	0	0	0	0	0	0	0	0	0	0	0	0	0	0	0	0	0	0	0	0	0	0	0	0	0	0	0	0	0	0	0	0	0	0	0	0	0	0	0	0	0	0	0	0	0	0	0
ZNF337(+)	0	0	0	0	0	0	0	0	0	0	0	0	0	0	0	0	0	0	0	0	0	0	0	0	0	0	0	0	0	0	0	0	0	0	0	0	0	0	0	0.0203602	0.0241333	0	0.031537	0.00669182	0	0	0	0	0
ZNF33B(+)	0	0	0	0	0	0	0	0	0	0	0	0	0	0	0	0	0	0	0	0	0	0	0	0	0	0.000318128	0	0	0	0	0	0	0	0	0	0	0	0	0	0	0.0117708	0.00795321	0.0151723	0	0	0	0	0	0
ZNF384(+)	0	0	0	0	0	0	0	0	0	0	0	0	0	0	0	0	0	0	0	0	0	0	0	0	0	0	0	0	0	0	0	0	0	0	0	0	0	0	0	0	0	0	0	0	0	0	0	0	0
ZNF415(+)	0	0	0	0	0	0	0	0	0	0	0	0	0	0	0	0	0	0	0	0	0	0	0	0	0	0	0	0	0	0	0	0	0	0	0	0	0	0	0	0	0	0	0	0	0	0	0	0	0
ZNF429(+)	0.00848048	0.00590749	0.00197832	0.00199206	0.00580347	0.00218832	0.00053187	6.67291e-05	0.00234533	0.00318729	0.0112654	0.0106354	0.00410973	0.00759338	0.00391935	0.000578973	0	0.00278692	0.00232963	0.00466711	0.00528337	0.00704777	0.00422356	0.0057544	0.00231982	0.00408814	0.000545608	0.00351505	0.00542468	0.00119524	0.00761104	0.00340907	0.00451795	0.00562879	0.00216477	0.00431973	0.0014229	0.00231	0.00306561	0.00535992	0.00237673	0.00435898	0.00832151	0.00535795	0.00623721	0.00231	0.00555421	0.00300085	0.00210589
ZNF43(+)	0	0	0	0	0	0	0	0	0	0	0	0	0	0	0	0	0	0	0	0	0.00352388	0	0	0	0	0	0.0352388	0	0	0	0	0	0	0	0	0	0	0	0	0.00117463	0	0	0	0	0	0	0	0	0
ZNF439(+)	0	0	0	0	0	0	0	0	0	0	0	0.0463587	0	0	0	0	0	0	0	0	0	0	0	0	0	0	0	0	0	0	0	0	0	0	0	0	0	0	0	0	0	0	0	0	0	0	0	0	0
ZNF460(+)	0.00271855	0	0.000253613	0.0006852	0.0061579	0	0.00111679	0.000600662	0	0	0.0177173	0.00497882	0	0.00245159	0	0.00145049	0	0.00068075	0.00367071	0.00228252	0	0	0.00764398	0.00494323	0	0.000142379	0.00265626	0.000525023	0.00217128	0.000827579	0.0116484	0.0003426	0.00214459	0.00372855	0	0.00284758	0	0.0017397	0.00119243	0.00146829	0	0	0.00118798	0	0.00465847	0.0013882	0.00193547	9.34363e-05	0.000992205
ZNF467(+)	0.0265451	0.00987569	0.0176226	0.00833891	0.0253401	0.0216409	0.0157079	0.00642634	0.0127939	0.011129	0.0324151	0.014738	0.0197367	0.0275927	0.00681893	0.00827593	0.00488956	0.010052	0.00375377	0.0168794	0.0203098	0.0175659	0.0201776	0.00641794	0.00856775	0.0116161	0.00822345	0.0147044	0.0161173	0.0106273	0.0219243	0.0111899	0.0106693	0.0216472	0.012015	0.0135413	0.00813737	0.00999746	0.0137764	0.0100373	0.00234086	0.00867062	0.0069491	0.0145343	0.0211118	0.00980221	0.0129555	0.0160312	0.00836831
ZNF471(+)	0.0136808	0	0.00727304	0	0.00863897	0.00893218	0.00998344	0.00173781	0.00451615	0.000278907	0.0129763	0.0124328	0.0137773	0.0128655	0.000897509	0.0017235	0.0034327	0.0046413	0.00204532	0.00739104	0.0099906	0.0107522	0.00739819	0.00176999	0	0.00130157	0.000464845	0.00274259	0	0.00237429	0.00544584	0	0.00111563	0.0054816	0	0.00242077	0	0	0.000983326	0.00419791	0.00082957	5.72117e-05	0.00341125	0.00161266	0.00813837	0.000940418	0.00356143	0.00482009	0
ZNF502(+)	0	0	0	0	0	0	0	0	0	0	0	0.0652136	0	0	0	0	0	0	0	0	0	0	0	0	0	0.00965805	0	0	0	0	0	0	0	0	0	0	0	0	0	0	0	0	0	0	0	0	0	0	0
ZNF513(+)	0	0	0	0	0	0	0	0	0	0	0	0.0798747	0	0	0	0	0	0	0	0	0	0	0	0	0	0	0	0	0	0	0	0	0	0	0	0	0	0	0	0	0	0	0	0	0	0	0	0	0
ZNF559(+)	0	0	0	0	0	0	0	0	0	0	0	0.0174726	0	0	0	0	0	0	0	0	0.00900548	0	0	0	0	0	0.0151233	0	0	0	0	0	0	0	0	0	0	0	0	0	0	0	0	0	0	0	0	0	0
ZNF562(+)	0.0200992	0	0	0	0	0	0	0	0.0282955	0	0.0551292	0.0533542	0.018533	0	0	0	0	0	0	0	0.00391543	0	0	0.047455	0	0.0188463	0	0.00882276	0	0	0.000469851	0.0224484	0	0	0.0214565	0	0.0171757	0.00892717	0.00193161	0.00704777	0.0430175	0	0.0326808	0	0.025894	0	0	0	0.00887497
ZNF568(+)	0.0208357	0.0349172	0.0153681	0.0129908	0.0174936	0.0193254	0.0114946	0.0179131	0.0158854	0.0161232	0.0252265	0.019661	0.0166266	0.0217166	0.0286665	0.0156337	0.0178432	0.0212272	0.0152702	0.0216048	0.0154659	0.0241358	0.00829231	0.0147528	0.0129489	0.0226815	0.0168084	0.0163889	0.0157736	0.00626468	0.00715964	0.0159973	0.0283868	0.0156198	0.0139977	0.01541	0.0134103	0.0182627	0.0152981	0.0233108	0.00374762	0.0190318	0	0.0114247	0.0150185	0.0161232	0.0181368	0	0.0145011
ZNF569(+)	0	0	0	0	0	0	0	0	0	0	0	0	0	0	0	0	0	0	0	0	0	0	0	0	0	0	0	0	0	0	0	0	0	0	0	0	0	0	0	0	0	0	0	0	0	0	0	0	0
ZNF57(+)	0.130104	0.226871	0.144311	0.151807	0.127755	0.126412	0.104374	0.116903	0.127755	0.124287	0	0.0330015	0.115449	0.125853	0.198344	0.156281	0.131111	0.215908	0.126077	0.213223	0.132118	0.128985	0.0715964	0.304508	0.24354	0.182459	0.272514	0.183466	0.202483	0.301823	0.185367	0.187157	0.0992281	0.195212	0.236156	0.189619	0.246896	0.138718	0.202148	0.10829	0.0653317	0.276205	0.268039	0.223962	0.21423	0.185032	0.230451	0.287616	0.164448
ZNF580(+)	0	0	0	0	0	0	0	0	0	0	0.0237356	0	0	0	0	0	0	0	0	0	0	0	0.00334836	0	0	0	0	0	0	0	0	0	0	0.0131504	0	0	0	0	0	0	0	0	0	0	0	0	0	0.00496854	0
ZNF597(+)	0.00961944	0.00863711	0.0128074	0.00662842	0.0123973	0.00821545	0.0103353	0.00654502	0.0106319	0.0165514	0.029982	0.0236988	0.0186805	0.0133495	0.00715434	0.00720995	0.00495568	0.0113617	0.00961017	0.0102705	0.0145288	0.0128908	0.0153837	0.00697131	0.00966114	0.0119571	0.0101593	0.0108149	0.0102172	0.00897768	0.0227836	0.0124877	0.0105415	0.0164865	0.00880855	0.00709874	0.0111578	0.00963334	0.00986271	0.0115957	0.0126522	0.0105902	0.0106365	0.006501	0.012578	0.00605849	0.0139843	0.00956847	0.00870893
ZNF623(+)	0	0	0	0	0.0068342	0	0	0	0	0	0	0	0	0	0	0	0	0	0	0	0	0	0	0.0443511	0.0380152	0.054816	0.0491208	0.049192	0.063074	0.0464868	0.0489072	0.0410764	0	0.0558126	0.0261266	0.0611518	0.0504022	0	0.0584466	0	0.0302556	0.0573788	0.0267673	0.0644266	0.0360219	0.0398662	0	0.0363779	0.0357372
ZNF70(+)	0	0.00863402	0	0	0	0	0	0	0	0	0	0	0	0	0.00130514	0.00841315	0.00287131	0	0	0	0	0	0	0	0	0	0	0	0	0	0	0	0	0	0	0	0	0	0	0	0	0	0	0	0	0	0	0	0
ZNF721(+)	0	0	0	0	0	0	0.00809188	0	0	0	0	0.0475072	0	0	0	0	0	0	0.00939702	0	0	0	0	0	0	0	0.00626468	0	0	0	0	0	0	0	0	0	0	0	0	0	0	0	0	0	0	0	0	0	0
ZNF740(+)	0.0207003	0.00907272	0.0189839	0.00275266	0.0206371	0.0240146	0.01476	0.00345665	0.0102038	0.00765683	0.014847	0.0150447	0.0164685	0.0201387	0.00306115	0.00484089	0.00491999	0.00700822	0	0.00798114	0.0181059	0.0202653	0.0124424	0.00451658	0.00325099	0.00477761	0.00410527	0.00506237	0.00246791	0.00452449	0.00714269	0.00382051	0.00367022	0.00779921	0.00380469	0	0.00184302	0.00220688	0	0.00264983	0	0	0.0023809	0.00171646	0.00987953	0.00375723	0	0.00162154	0.0018272
ZNF76(+)	0.0256707	0.0372164	0.0301925	0.035506	0.0327972	0.0251532	0.0257438	0.0375002	0.0309974	0.0339753	0.0304525	0.0355009	0.0272038	0.0279702	0.0360209	0.0347386	0.0351099	0.0319257	0.033049	0.0310604	0.0300152	0.030391	0.0319049	0.0373743	0.0384184	0.0411607	0.0369614	0.0383549	0.0382107	0.0358782	0.0347635	0.0413009	0.0443388	0.0352348	0.0402695	0.0440366	0.0374175	0.0361123	0.0415213	0.0375353	0.0405026	0.0397383	0.0374068	0.0444647	0.0374484	0.0379878	0.0413603	0.0320115	0.0382869
ZNF771(+)	0	0	0	0	0	0	0	0	0	0	0	0	0	0	0	0	0	0	0	0	0	0	0	0	0	0	0	0	0	0	0	0	0	0	0	0	0	0	0	0	0	0	0	0	0	0	0	0	0
ZNF8(+)	0	0	0	0	0	0	0	0	0	0	0	0	0	0	0	0	0	0	0	0	0	0	0	0	0	0	0	0	0	0	0	0	0	0	0	0	0	0	0	0	0	0	0	0	0	0	0	0	0
ZNF800(+)	0	0	0	0	0	0	0	0	0	0	0	0	0	0	0	0	0	0	0	0	0	0	0	0	0	0	0	0	0	0	0	0	0	0	0	0	0	0	0	0	0	0	0	0	0	0	0	0	0
ZNF91(+)	0.0123976	0.0084017	0.00279569	0.00915551	0.0103631	0.0103777	0.00902378	0.0027591	0.00581825	0.010546	0.0200162	0.0268079	0.00766253	0.00769912	0.00979223	0.00391543	0.00267859	0.00673307	0.00845293	0	0.00973368	0.00621345	0.000600121	0.0096239	0.0034324	0.00805773	0.00695995	0.0034324	0.0071795	0.00274446	0.00384956	0.00474242	0.00463265	0.00679894	0.00794795	0.0104289	0.00419353	0.0135613	0.00940434	0.00685749	0.00734783	0.00999715	0.0224314	0.00831388	0.0186038	0.00561333	0.0082041	0.00740638	0.00341045
ZNF93(+)	0	0	0	0	0	0	0	0	0	0	0	0	0	0	0	0	0	0	0	0	0	0	0	0	0	0	0	0	0	0	0	0	0	0	0	0	0	0	0	0	0	0	0	0	0	0	0	0	0
ZSCAN10(+)	0.0437358	0.0475779	0.0443702	0.044509	0.0453218	0.042243	0.0441026	0.0479565	0.0456231	0.042124	0.0338333	0.0326101	0.0427128	0.0372868	0.0492333	0.0461465	0.0437834	0.0427228	0.0458313	0.0427961	0.0436268	0.0386844	0.042806	0.0523656	0.0487813	0.0486127	0.049259	0.049261	0.0554761	0.0494811	0.0403358	0.0534937	0.0537494	0.0515032	0.0457024	0.0521178	0.0482123	0.050397	0.0521892	0.0492016	0.0395428	0.0515825	0.0418108	0.0559936	0.0478316	0.0541836	0.0424432	0.0424531	0.0526927
ZSCAN16(+)	0	0	0	0	0	0	0	0	0	0	0	0	0	0	0	0	0	0	0	0	0	0	0	0	0	0	0	0	0	0	0	0	0	0	0	0	0	0	0	0	0	0	0	0	0	0	0	0	0
ZXDA(+)	0	0	0	0	0	0	0	0	0	0	0	0	0	0	0	0	0	0	0	0	0.00267554	0	0.00153354	0	0	0	0	0	0	0	0	0	0	0	0	0	0	0.00326286	0	0	0	0	0	0	0	0	0	0	0
ZXDB(+)	0.0159227	0	0	0	0	0	0	0	0	0	0	0	0	0	0	0	0	0	0	0	0	0	0	0	0	0	0	0	0	0	0	0	0	0	0	0	0	0	0	0	0	0	0	0	0	0	0	0	0
[truncated: 1,348 more columns]

## Sheet: Fig 4A
Group	Lineage	tSNE_1	tSNE_2
ST	EPI	-4.32064	-5.89099
ST	TE	2.97542	5.45258
ST	EPI	-4.7699	-5.01792
ST	EPI	-0.140798	-6.29928
ST	EPI	-2.75011	-4.67985
ST	EPI	-8.81986	-4.54428
ST	EPI	-9.25096	-2.63965
ST	TE	3.0683	4.85097
ST	EPI	-7.52145	-6.52648
ST	EPI	-9.26823	-4.63118
ST	EPI	-9.04676	-5.36326
ST	TE	4.80025	5.67364
ST	TE	1.5829	7.96491
ST	TE	2.98255	8.31172
ST	TE	2.77079	7.50196
ST	EPI	-9.17111	-3.81618
ST	EPI	-3.60792	-7.08626
ST	TE	5.9248	2.37578
ST	TE	6.10734	6.66403
ST	EPI	-0.362708	-6.43972
ST	TE	1.94139	5.17561
ST	EPI	-6.36067	-6.50672
ST	EPI	-5.77976	-7.29363
ST	EPI	-6.17074	-6.09743
ST	EPI	-5.29361	-9.51612
ST	EPI	-9.82259	-3.86076
ST	EPI	-5.85481	-5.18708
ST	EPI	-4.90345	-7.21292
ST	EPI	-6.64953	-6.99484
ST	EPI	-9.45553	-3.77228
ST	EPI	-6.33184	-7.35511
ST	TE	1.41998	7.52339
ST	EPI	-6.23205	-5.19493
ST	EPI	-4.73803	-7.27001
ST	TE	1.5059	8.51409
ST	TE	3.039	2.69116
ST	EPI	-3.29361	-3.89344
ST	EPI	-8.05954	-5.04141
ST	EPI	-7.24504	-5.70509
ST	TE	2.18324	3.5815
ST	TE	0.948123	5.2999
ST	EPI	-7.64622	-5.39839
ST	TE	3.94732	-0.57952
ST	TE	1.32698	-0.371767
ST	EPI	-0.66619	-2.33523
ST	TE	0.0897488	-1.0457
ST	EPI	-3.03562	-5.40939
ST	EPI	-1.68823	-1.68023
ST	TE	2.5695	5.03086
ST	TE	1.12926	3.75313
ST	TE	1.24122	4.83918
ST	TE	-0.502692	-1.12739
ST	TE	2.35544	3.65584
ST	TE	0.468491	3.59873
ICSI	TE	1.76314	6.44029
ICSI	PE	-5.09216	-11.1578
ICSI	TE	3.75279	8.28534
ICSI	EPI	-6.48768	-7.44915
ICSI	TE	2.54047	7.28525
ICSI	PE	-4.81812	-11.7799
ICSI	TE	3.23011	9.67345
ICSI	TE	3.5013	7.78365
ICSI	EPI	-4.46889	-8.86775
ICSI	PE	-5.15304	-11.696
ICSI	PE	-5.32848	-12.0209
ICSI	EPI	-8.22307	-3.62638
ICSI	EPI	-8.85912	-3.15091
ICSI	EPI	-10.3008	-3.51849
ICSI	EPI	-7.66082	-6.27279
ICSI	EPI	-3.16403	-5.65448
ICSI	TE	5.81619	1.40509
ICSI	EPI	-0.568519	-4.06103
ICSI	TE	4.27289	-0.426514
ICSI	TE	3.43317	-0.0700873
ICSI	EPI	-1.37083	-4.37399
ICSI	EPI	-0.857926	-4.27794
ICSI	EPI	-0.54991	-3.98985
ICSI	TE	5.69803	1.82916
ICSI	TE	7.76025	3.56238
ICSI	TE	3.93475	2.55995
ICSI	TE	3.68435	3.90624
ICSI	TE	5.61061	1.89259
ICSI	TE	-0.51343	3.35646
ICSI	TE	2.82058	3.39095
ICSI	EPI	-1.87992	-4.35012
ICSI	EPI	-1.46255	-3.31851
ICSI	EPI	-1.679	-3.32095
ICSI	TE	5.93525	6.13244
ICSI	TE	1.16128	-1.22157
ICSI	TE	1.01696	0.147162
ICSI	TE	0.713514	-1.72979
ICSI	TE	4.59721	3.08086
ICSI	TE	1.49447	2.02833
ICSI	EPI	-1.87864	-4.4027
ICSI	EPI	-3.41334	-6.81278
ICSI	EPI	-1.47543	-6.22616
ICSI	EPI	-5.23601	-5.50054
ICSI	TE	1.34169	5.56898
ICSI	EPI	-4.74153	-5.29229
ICSI	TE	0.322384	1.38475
ICSI	TE	1.93445	2.13362
ICSI	TE	0.577782	2.80341
ICSI	TE	0.590552	-0.544676
ICSI	TE	2.69999	4.21202
ICSI	TE	1.22248	0.998175
ICSI	EPI	-7.81829	-3.49736
ICSI	EPI	-2.26739	-4.66118
ICSI	TE	1.90014	2.695
ICSI	EPI	-2.62811	-5.46189
ICSI	TE	1.98047	2.98908
ICSI	TE	0.0336167	-1.62582
ICSI	TE	2.4502	7.3074
ICSI	EPI	-4.6208	-6.96101
ICSI	EPI	-7.40454	-3.98208
ST	TE	8.43168	7.19677
ST	TE	8.85504	8.42468
ST	TE	8.04173	7.1048
ST	TE	7.56081	8.80867
ST	TE	8.178	9.20926
ST	TE	5.95792	11.0518
ST	TE	-2.50185	-0.0632467
ST	PE	-4.16565	-12.3713
ST	TE	9.62385	5.60188
ST	TE	8.57742	4.73574
ST	PE	-4.04906	-12.1205
ST	TE	7.92192	4.8373
ST	TE	7.77457	7.14943
ST	TE	8.82175	6.9771
ST	TE	8.48269	4.72274
ST	TE	7.01271	5.31732
ST	TE	7.31986	7.39628
ST	TE	7.22052	4.70725
ST	EPI	-3.76926	-8.9175
ST	PE	-4.21002	-12.6635
ST	TE	7.33764	5.98885
ST	TE	9.46175	5.82209
ST	TE	5.86284	4.35458
ST	TE	7.39038	8.85928
ST	TE	7.35265	6.51601
ST	TE	7.64	5.39062
ST	TE	4.9736	0.271745
ST	EPI	-0.727313	-6.76382
ST	TE	8.36803	8.42741
ST	TE	7.01866	9.6984
ST	EPI	0.0343955	-5.58157
ST	TE	8.57425	9.32365
ST	TE	6.93814	9.71284
ST	TE	7.02411	2.77908
[truncated: 67 more rows]

## Sheet: Fig 4B
Group	Lineage	DNA methylation level(%)
[truncated: 217 more rows]

[truncated: 5 more sheets: Fig 4D, Fig 4E, Fig 4F, Fig 5A, Fig 5B]
