# Supplementary material for: Single-cell multiomics analyses of spindle-transferred human embryos suggest a mostly normal embryonic development
Source: PLoS Biol. 2022 Aug 16;20(8):e3001741. doi: 10.1371/journal.pbio.3001741 (PMC9380953; doi:10.1371/journal.pbio.3001741)
Supplement: S3 Data — (XLSX) [file pbio.3001741.s014.xlsx]

## Sheet: S1A Fig
TE						EPI						PE
gene_symbol	avg_log2FC	log10(adj.pvalue)	p_val	color	label	gene_symbol	avg_log2FC	log10(adj.pvalue)	p_val	color	label	gene_symbol	avg_log2FC	p_val	log10(adj.pvalue)	color	label
MRPL2	-1.25218	82.9546	4.34723e-88	blue	MRPL2	MRPL2	-1.21263	11.0609	3.40307e-16	blue	MRPL2	RPS4Y1	-3.85297	1.73471e-05	0.353568	grey
EIF1AY	-1.38364	55.2758	2.07487e-60	blue	EIF1AY	HSPA1B	-1.89258	6.28977	2.00921e-11	blue	HSPA1B	BMP2	1.87109	2.6532e-05	0.169026	grey
RPS4Y1	-1.41679	55.0997	3.1122e-60	blue	RPS4Y1	HSPA1A	-2.68204	5.9565	4.32811e-11	blue	HSPA1A	MRPL2	-1.86068	3.25383e-05	0.0804018	grey
SNRPF	-0.378758	45.4511	1.38585e-50	grey		FMR1NB	1.34314	5.61388	9.52605e-11	red	FMR1NB	ERBB4	2.7448	3.82019e-05	0.0107112	grey
POMP	-0.389664	41.6854	8.079e-47	grey		CLDN6	-0.961372	5.34919	1.75231e-10	grey		DLC1	1.4264	3.98221e-05	0	grey
SLIRP	-0.441018	41.6323	9.13031e-47	grey		RPS4Y1	-1.28159	5.24097	2.24818e-10	blue	RPS4Y1	MRPL52	-0.554987	5.92792e-05	0	grey
CLDN6	-0.730627	39.9645	4.24911e-45	grey		EIF1AY	-1.25843	4.97699	4.12867e-10	blue	EIF1AY	EGR1	1.81255	6.37092e-05	0	grey
PSMB6	-0.415804	38.9219	4.68701e-44	grey		RPS23	-0.502643	4.86853	5.29989e-10	grey		BRDT	1.40813	8.75207e-05	0	grey
RNASE1	1.20196	38.2324	2.29301e-43	red	RNASE1	NCALD	0.496832	4.7997	6.21003e-10	grey		SPTBN1	1.00748	8.75207e-05	0	grey
DDX3Y	-1.03698	34.7985	6.22697e-40	blue	DDX3Y	NDUFB4	0.63971	4.02352	3.70916e-09	grey		TRIP12	1.17225	0.000106018	0	grey
STS	0.955342	33.3081	1.92605e-38	grey		HIST1H1E	1.50264	3.28475	2.03259e-08	red	HIST1H1E	ULK1	1.80559	0.000127072	0	grey
SNRPB2	-0.430743	30.8509	5.51958e-36	grey		ACTG2	1.31556	3.21787	2.37096e-08	red	ACTG2	POMP	-0.668044	0.000128161	0	grey
TOMM7	-0.305091	29.6971	7.86413e-35	grey		SNRPB	0.471624	2.69219	7.95438e-08	grey		IFITM3	-1.91939	0.000154612	0	grey
SNRPD1	-0.330545	29.6041	9.74247e-35	grey		RCE1	-0.75144	2.40668	1.53502e-07	grey		MRFAP1L1	-1.20142	0.000154612	0	grey
LSM3	-0.368538	27.9138	4.77508e-33	grey		HIST1H1B	1.29672	2.39556	1.57485e-07	red	HIST1H1B	NUFIP2	1.18877	0.000154612	0	grey
NMI	0.833896	27.4726	1.31893e-32	grey		VCX2	1.14101	2.18668	2.54751e-07	red	VCX2	PDS5A	1.20746	0.000154612	0	grey
CALB2	1.17523	27.3682	1.67742e-32	red	CALB2	SNX29	0.878243	2.08269	3.23675e-07	grey		USMG5	-0.639558	0.000154612	0	grey
TUBB2B	1.09057	26.4161	1.502e-31	red	TUBB2B	MAGEB2	1.1148	2.06006	3.40989e-07	red	MAGEB2	EPHB2	1.85729	0.000156307	0	grey
ANAPC5	0.464811	26.2841	2.03561e-31	grey		SNRPF	-0.349279	2.03325	3.62697e-07	grey		NNT-AS1	2.10408	0.00017324	0	grey
HSPA1B	-1.64109	26.1449	2.80495e-31	blue	HSPA1B	DDX3Y	-0.826765	1.9717	4.17922e-07	grey		TPT1-AS1	-1.2834	0.000185763	0	grey
XIST	1.35103	26.1312	2.89479e-31	red	XIST	COX7B	0.424421	1.94005	4.49513e-07	grey		RP11-318C24.2	2.09973	0.000190932	0	grey
SMC1A	0.546963	25.7767	6.5475e-31	grey		CH507-513H4.4	0.758761	1.81436	6.00388e-07	grey		LCP1	2.27019	0.000221871	0	grey
LAMP2	0.543286	25.3032	1.948e-30	grey		VCX3B	1.31898	1.81429	6.00494e-07	grey		AMOT	1.55254	0.000223199	0	grey
CWC15	-0.470934	25.2446	2.22923e-30	grey		ANAPC5	0.608022	1.80199	6.17738e-07	grey		MRPL51	-0.756837	0.000223642	0	grey
F3	1.09985	25.1471	2.79081e-30	red	F3	PDHA1	0.559103	1.78628	6.40489e-07	grey		SETD2	1.30223	0.000223642	0	grey
MRPL51	-0.373223	24.8416	5.63874e-30	grey		PLRG1	0.613254	1.74358	7.06664e-07	grey		SLC44A2	1.34629	0.000223642	0	grey
MYOF	0.573546	24.6665	8.43856e-30	grey		CHCHD10	-1.31205	1.70483	7.72618e-07	grey		CPEB4	1.79247	0.000231467	0	grey
DDX1	-0.37146	24.5514	1.10008e-29	grey		RNASE1	1.01056	1.64392	8.88954e-07	grey		ATP11C	1.1041	0.000268151	0	grey
TMSB4X	0.541048	24.5381	1.13423e-29	grey		YWHAE	-0.289013	1.62843	9.21225e-07	grey		DST	1.2358	0.000268151	0	grey
SNRPG	-0.329322	24.2439	2.23328e-29	grey		PPCDC	0.998732	1.38537	1.61222e-06	grey		NME1	-0.605005	0.000268151	0	grey
RPS23	-0.317388	24.0169	3.7665e-29	grey		TSR2	0.481201	1.31099	1.91341e-06	grey		TRIM2	1.05535	0.000268151	0	grey
NCALD	0.411085	23.636	9.05382e-29	grey		HMGA1	-0.396756	1.30144	1.95593e-06	grey		UQCRB	-0.371165	0.000268151	0	grey
DBN1	0.618896	23.5396	1.13042e-28	grey		ZHX3	0.639949	1.19236	2.51439e-06	grey		UQCRQ	-0.408335	0.000268151	0	grey
POLR2F	-0.311457	23.3095	1.91976e-28	grey		RPL39	0.364466	1.15014	2.77111e-06	grey		PWP2	-1.39168	0.000292404	0	grey
PSMB7	-0.307353	23.179	2.59275e-28	grey		TUBA3D	1.20311	1.1181	2.98332e-06	grey		SLIRP	-0.527709	0.000320862	0	grey
EMP2	0.752139	23.1441	2.80967e-28	grey		RNF185	0.790953	1.06547	3.36762e-06	grey		FAM168A	1.44815	0.000321747	0	grey
LSS	0.942262	22.9554	4.33861e-28	grey		MORF4L1	-0.38509	1.05808	3.42542e-06	grey		PIK3R1	1.81753	0.000344972	0	grey
HSBP1	-0.314362	22.7313	7.26873e-28	grey		YWHAZ	-0.314201	1.05808	3.42545e-06	grey		SLC52A1	1.6954	0.000360207	0	grey
NDUFAB1	-0.343327	22.5122	1.20395e-27	grey		EIF2S1	0.365484	0.995245	3.95869e-06	grey		BLM	1.32828	0.000369188	0	grey
MT1G	-0.922997	21.7078	7.67305e-27	grey		KDM5D	-0.662206	0.977091	4.12767e-06	grey		AFF1	1.30948	0.000382447	0	grey
HMGA1	-0.333428	21.152	2.75954e-26	grey		HIST1H1A	1.57618	0.923402	4.67083e-06	grey		BUB1	1.12933	0.000383154	0	grey
LDOC1	0.771907	21.0753	3.29259e-26	grey		MAOA	1.04779	0.921602	4.69023e-06	grey		NCOA6	1.40015	0.000440365	0	grey
S100A13	0.377184	20.9859	4.04517e-26	grey		APLP2	-0.338253	0.915818	4.75311e-06	grey		CASC5	1.3342	0.000453326	0	grey
HSPA1A	-2.43788	20.7338	7.22745e-26	blue	HSPA1A	DDX1	-0.426509	0.898877	4.94219e-06	grey		CAB39	1.48648	0.000455786	0	grey
LRP2	0.722164	20.4865	1.27734e-25	grey		TROAP	-0.64764	0.877321	5.19368e-06	grey		EIF4G3	1.4926	0.000455786	0	grey
ALDH4A1	0.637271	20.4426	1.41312e-25	grey		RBM8A	-0.405506	0.842609	5.62584e-06	grey		HTT	1.26225	0.000455786	0	grey
UBE2A	0.454056	20.1826	2.57163e-25	grey		TMC5	0.558751	0.750798	6.95021e-06	grey		BIRC6	1.52038	0.000456608	0	grey
BAIAP2	0.637402	20.1009	3.10383e-25	grey		SOX4	-0.819802	0.659162	8.58289e-06	grey		MBD3	0.853218	0.000456608	0	grey
SAP18	-0.279338	20.07	3.3328e-25	grey		RASGRP2	0.83551	0.649563	8.77471e-06	grey		PARK7	-0.583771	0.000456608	0	grey
SSBP1	-0.276767	20.0213	3.72847e-25	grey		IFNAR2	0.716451	0.620382	9.38456e-06	grey		PDIA3	-1.31523	0.000456608	0	grey
MT1H	-0.821695	19.9048	4.87564e-25	grey		EIF5A	-0.283097	0.615149	9.49833e-06	grey		RIF1	1.294	0.000456608	0	grey
MT2A	-0.715616	19.7753	6.56837e-25	grey		KPNB1	-0.759172	0.492538	1.25967e-05	grey		SNRPD1	-0.530916	0.000456608	0	grey
ANO6	0.817829	19.6741	8.29204e-25	grey		MRPS7	-0.464428	0.473602	1.31581e-05	grey		SSBP1	-0.568233	0.000456608	0	grey
CCND3	0.520458	19.6635	8.49803e-25	grey		CBX3	-0.312963	0.452011	1.38288e-05	grey		XIST	2.06655	0.000498534	0	grey
GABBR2	0.995633	19.4662	1.33853e-24	grey		DNAJC25	-0.699915	0.450337	1.38822e-05	grey		DGKK	1.17769	0.000513851	0	grey
S100P	0.801929	19.4624	1.35008e-24	grey		HNRNPM	-0.337437	0.328823	1.83642e-05	grey		EIF1AY	-2.58053	0.000516851	0	grey
RBX1	-0.315473	19.2972	1.97528e-24	grey		SMIM20	0.62075	0.310587	1.91518e-05	grey		AMOTL2	1.59067	0.000524191	0	grey
VCX2	1.23064	19.116	2.99794e-24	red	VCX2	PSMD11	0.288458	0.270488	2.10043e-05	grey		TRAPPC8	1.30989	0.000542086	0	grey
CSTB	0.431267	18.8998	4.93195e-24	grey		ARF1	0.340094	0.254639	2.1785e-05	grey		ATP6V0B	-0.536303	0.00054304	0	grey
HMGB1	-0.282136	18.7773	6.53952e-24	grey		LAYN	0.306348	0.234255	2.28318e-05	grey		BRD3	1.43049	0.00054304	0	grey
LAYN	0.817791	18.3523	1.7398e-23	grey		C19orf48	0.444312	0.212519	2.40036e-05	grey		IL6ST	1.31805	0.00054304	0	grey
PIR	0.635195	18.1746	2.6195e-23	grey		PSMB6	-0.370407	0.207268	2.42956e-05	grey		NFU1	-1.34519	0.00054304	0	grey
COX17	-0.42075	18.0175	3.76134e-23	grey		SLC2A11	-0.903195	0.161434	2.69999e-05	grey		PSMD13	-0.761891	0.00054304	0	grey
NDUFB3	-0.378414	17.9022	4.90482e-23	grey		EIF4G2	-0.353127	0.134078	2.87553e-05	grey		TET1	1.11184	0.00054304	0	grey
ATP11C	0.589349	17.8947	4.99005e-23	grey		PDZD11	0.57203	0.118671	2.97938e-05	grey		TMX2	-0.918013	0.00054304	0	grey
PDHA1	0.367407	17.8119	6.03806e-23	grey		AACS	0.928362	0.117891	2.98473e-05	grey		DLL3	-1.72382	0.000559906	0	grey
INF2	0.660327	17.7632	6.75518e-23	grey		HIST1H1C	0.99338	0.10425	3.07997e-05	grey		CEP350	1.68573	0.000606676	0	grey
UQCRB	-0.286298	17.7043	7.73614e-23	grey		UQCRHL	-1.02971	0.083864	3.22799e-05	grey		ARFGEF2	1.21665	0.000640116	0	grey
NDUFV1	0.307083	17.6457	8.85285e-23	grey		EBP	0.494408	0.0821686	3.24062e-05	grey		MYO9A	1.44748	0.000640116	0	grey
MYCT1	0.658764	17.5809	1.02786e-22	grey		RP11-402P6.11	1.10422	0.0714315	3.32173e-05	grey		RECQL4	1.3506	0.000643419	0	grey
RBM8A	-0.285668	17.5709	1.05181e-22	grey		AIFM1	0.521965	0.0512407	3.47981e-05	grey		GATA6	1.05871	0.000644522	0	grey
GSTK1	0.524675	17.5228	1.17494e-22	grey		LSS	0.846374	0.0365432	3.59959e-05	grey		NDUFS5	-0.526799	0.000644522	0	grey
ECHS1	0.390827	17.4082	1.52969e-22	grey		CREB3L3	0.658611	0.0258069	3.68968e-05	grey		REST	1.13186	0.000644522	0	grey
NDUFB4	0.369396	17.366	1.6859e-22	grey		ACOT4	0.797027	0.0115555	3.81277e-05	grey		OSBPL6	1.27129	0.000681576	0	grey
SNHG25	0.51741	17.3018	1.95436e-22	grey		HIST1H2AJ	0.535786	0	4.03079e-05	grey		GABBR2	0.57029	0.000705599	0	grey
MFSD10	0.825411	17.2552	2.17547e-22	grey		LAMP2	0.624419	0	4.14841e-05	grey		MEPE	0.537269	0.000705599	0	grey
STARD4	0.761699	17.2036	2.44989e-22	grey		CHCHD5	-0.582044	0	4.32456e-05	grey		CITED2	1.83202	0.000738218	0	grey
NDUFA12	-0.318239	17.1186	2.98009e-22	grey		MTFR1	-0.541718	0	4.65262e-05	grey		FMNL2	1.18341	0.000738218	0	grey
PA2G4	-0.26515	17.0928	3.16223e-22	grey		CBR1	1.06485	0	4.90587e-05	grey		ID2	1.88755	0.000750747	0	grey
FBXO7	0.474973	16.9457	4.43694e-22	grey		VCX	0.825978	0	5.07001e-05	grey		TMEM131	1.34238	0.000750747	0	grey
TBL1X	0.735816	16.9377	4.52e-22	grey		AGER	0.745755	0	5.10246e-05	grey		CHGA	1.56021	0.000758333	0	grey
HIST1H4C	-0.508522	16.623	9.32762e-22	grey		UBE2A	0.598874	0	5.50053e-05	grey		ADIPOR2	0.960311	0.000762146	0	grey
GALNT10	0.688019	16.6039	9.74775e-22	grey		CDV3	-0.699191	0	5.56387e-05	grey		ATP6V1G1	-0.526262	0.000763419	0	grey
CERS4	0.711798	16.5675	1.05993e-21	grey		SEC63	-0.551406	0	5.6951e-05	grey		ILF2	-0.475999	0.000763419	0	grey
CELA1	0.82598	16.5631	1.07078e-21	grey		ERVW-1	0.62428	0	6.24052e-05	grey		PPFIBP1	1.1589	0.000763419	0	grey
BOLA3	-0.368381	16.2068	2.43231e-21	grey		TJP3	0.661866	0	6.47398e-05	grey		PSMB1	-0.535422	0.000763419	0	grey
CH507-9B2.5	0.496424	16.1121	3.02459e-21	grey		ATP6V0D1	0.552094	0	6.61566e-05	grey		PSMB6	-0.718319	0.000763419	0	grey
CYBRD1	0.633825	15.9369	4.52778e-21	grey		TIAL1	-0.691686	0	7.16241e-05	grey		RPS23	-0.731629	0.000763419	0	grey
EIF5	-0.374449	15.8926	5.01469e-21	grey		PNMA5	0.489498	0	7.38146e-05	grey		SEMA6A	0.766578	0.000763419	0	grey
MRPL22	-0.390162	15.8237	5.87661e-21	grey		PABPC1	-0.433099	0	7.58994e-05	grey		SOD1	-0.994471	0.000763419	0	grey
GLIPR2	-0.435626	15.7446	7.05076e-21	grey		EEF1E1	0.401853	0	7.76487e-05	grey		AIDA	1.53684	0.000784723	0	grey
FAT1	0.58391	15.7147	7.553e-21	grey		IDH3G	0.597035	0	8.21782e-05	grey		RP11-110A12.2	2.24248	0.000823465	0	grey
ACSL4	0.825172	15.626	9.26371e-21	grey		TOMM7	-0.291355	0	8.31281e-05	grey		CCDC86	-0.890817	0.000874771	0	grey
VCX3B	1.56712	15.5886	1.00975e-20	red	VCX3B	PEX3	0.693322	0	8.54373e-05	grey		TAOK2	1.36352	0.000887822	0	grey
SPIN4	0.607898	15.5724	1.04804e-20	grey		NPTN	-0.916835	0	8.78656e-05	grey		INADL	1.26953	0.000900954	0	grey
PUDP	0.526192	15.5251	1.16857e-20	grey		CD320	-0.658252	0	9.84689e-05	grey		ASCC3	1.22281	0.000902421	0	grey
GLB1	0.586277	15.4859	1.27912e-20	grey		MSMO1	0.689816	0	0.000102989	grey		COMMD2	0.826723	0.000902421	0	grey
CENPW	-0.382175	15.4541	1.3762e-20	grey		STARD4	0.472342	0	0.000104303	grey		GPBP1	0.904383	0.000902421	0	grey
ZBTB8OS	-0.465374	15.4103	1.52214e-20	grey		C16orf91	0.716822	0	0.000111205	grey		MRPS18C	-1.33593	0.000902421	0	grey
RANBP1	-0.250658	15.4025	1.54971e-20	grey		DNAJB1	-0.351944	0	0.000112627	grey		NUP155	0.852893	0.000902421	0	grey
ATRX	0.648158	15.3501	1.7488e-20	grey		PQBP1	0.51663	0	0.000116452	grey		PRDX2	-1.49358	0.000902421	0	grey
FLNA	0.677027	15.3254	1.85107e-20	grey		PMPCA	0.4764	0	0.000121743	grey		SUPT4H1	-0.943656	0.000902421	0	grey
RASGRP2	0.532586	15.2895	2.01032e-20	grey		KLF17	-0.322312	0	0.000122473	grey		ZNF738	1.6658	0.00092634	0	grey
FAM195B	0.574014	15.2563	2.16997e-20	grey		HLA-C	-0.817388	0	0.000125785	grey		LRP8	1.46484	0.000951442	0	grey
ZFY	-0.556611	15.2364	2.2721e-20	grey		UBE2S	-1.00705	0	0.000131991	grey		ZNF462	0.638024	0.000954635	0	grey
MRPL47	-0.344654	15.0695	3.33658e-20	grey		FOXO3	-0.795019	0	0.000136983	grey		JUN	2.91418	0.000990095	0	grey
DTX4	0.534583	15.0301	3.65354e-20	grey		LSM5	-0.417572	0	0.000138268	grey		BTG1	1.53648	0.0010478	0	grey
HIP1	0.690874	15.0245	3.70117e-20	grey		TMEM191B	-0.814567	0	0.000138968	grey		OSBP	1.30875	0.0010478	0	grey
PRAMEF5	-1.56673	14.9808	4.09245e-20	blue	PRAMEF5	RAC1	-0.791314	0	0.000140224	grey		LDLR	1.32483	0.00106289	0	grey
RAB11FIP4	0.53354	14.9785	4.11422e-20	grey		AURKC	1.15217	0	0.00014262	grey		ATIC	-1.0243	0.00106458	0	grey
NPPB	0.854114	14.9408	4.48703e-20	grey		CTAG2	0.691142	0	0.000143774	grey		CLIP1	0.918496	0.00106458	0	grey
DNAJC15	-0.351928	14.8922	5.01889e-20	grey		TM9SF3	-0.695848	0	0.000148295	grey		COX6A1	-0.502005	0.00106458	0	grey
AFF4	0.515912	14.8304	5.78667e-20	grey		NQO1	1.11978	0	0.000157726	grey		EIF3A	0.687099	0.00106458	0	grey
HNRNPM	-0.270822	14.7792	6.51023e-20	grey		TOMM5	-0.740705	0	0.000159144	grey		HN1L	1.04351	0.00106458	0	grey
PRKDC	0.382575	14.749	6.97879e-20	grey		CROT	0.451321	0	0.000159809	grey		HUWE1	0.836819	0.00106458	0	grey
PLEKHA1	0.553203	14.74	7.12459e-20	grey		POLR2B	0.752274	0	0.000162944	grey		LDHA	-0.676742	0.00106458	0	grey
HUWE1	0.501302	14.6264	9.25468e-20	grey		MPC1	0.69324	0	0.000173835	grey		MFN1	0.845153	0.00106458	0	grey
KDM5D	-0.512047	14.6148	9.50692e-20	grey		ZNF852	0.332447	0	0.0001746	grey		MRPL57	-0.61631	0.00106458	0	grey
ERC1	0.720297	14.5473	1.11049e-19	grey		PPDPF	-0.652761	0	0.000188962	grey		NOP10	-0.412978	0.00106458	0	grey
GAB2	0.78355	14.5289	1.15849e-19	grey		RPL22	-0.343652	0	0.000190813	grey		RANBP1	-0.437632	0.00106458	0	grey
COL6A3	0.527451	14.4795	1.29805e-19	grey		MXRA8	0.928084	0	0.000195937	grey		RANGAP1	0.84126	0.00106458	0	grey
TCF7L1	0.766216	14.4528	1.38047e-19	grey		CHGA	0.556748	0	0.000202504	grey		SLC6A8	1.31527	0.00106458	0	grey
TPBG	0.619253	14.339	1.7941e-19	grey		ANXA6	0.623165	0	0.000206424	grey		SUCO	1.51661	0.00106458	0	grey
POLR1D	0.262535	14.2662	2.12121e-19	grey		YBX3	-0.74509	0	0.000207817	grey		SURF2	-1.0301	0.00106458	0	grey
FAM3C	0.552088	14.2621	2.14159e-19	grey		ATP2A2	-0.778295	0	0.000210703	grey		SUZ12	1.04367	0.00106458	0	grey
GALNT7	0.607128	14.2494	2.20477e-19	grey		COX20	-0.4635	0	0.000213685	grey		TIMM10	-0.664511	0.00106458	0	grey
SYNPO	0.392848	14.2267	2.32302e-19	grey		MFSD14B	-0.66171	0	0.000213709	grey		TIMM23	-1.06159	0.00106458	0	grey
TJP3	0.634902	14.107	3.06021e-19	grey		OPA3	0.513377	0	0.000216948	grey		ACSF2	2.28799	0.00113649	0	grey
SNRPB	0.274321	14.0638	3.38094e-19	grey		TAGLN2	0.36673	0	0.000221852	grey		C12orf73	-1.64179	0.00113743	0	grey
ST6GAL1	0.567027	14.0396	3.57435e-19	grey		NUCKS1	-0.716065	0	0.000222993	grey		CYR61	1.95413	0.00113998	0	grey
USP9X	0.610829	13.9932	3.97765e-19	grey		STAG2	0.523668	0	0.000241471	grey		TNKS2	1.87856	0.00119232	0	grey
AIFM1	0.399546	13.9633	4.2613e-19	grey		SLC25A5	0.378966	0	0.000244245	grey		BUD13	-1.3787	0.0012341	0	grey
TCEB2	-0.260394	13.918	4.72931e-19	grey		CTC-246B18.10	0.373774	0	0.000244564	grey		PCAT14	1.67642	0.0012341	0	grey
NSDHL	0.478732	13.9175	4.73421e-19	grey		FAM71E1	0.743987	0	0.00024707	grey		KMT2C	0.91717	0.0012514	0	grey
CCND1	0.88275	13.9095	4.82251e-19	grey		SUV39H1	0.667283	0	0.000248362	grey		ATP5J	-0.527608	0.00125333	0	grey
AFAP1	0.60679	13.7378	7.161e-19	grey		OST4	-0.552549	0	0.000252162	grey		EID1	0.837863	0.00125333	0	grey
ST3GAL2	0.529255	13.7354	7.20141e-19	grey		MRPL51	-0.327282	0	0.000257584	grey		IER3IP1	-0.79469	0.00125333	0	grey
MRPL15	-0.303408	13.6737	8.30065e-19	grey		ODC1	-0.503266	0	0.000258954	grey		MRPL1	-0.624187	0.00125333	0	grey
ANP32A	-0.390016	13.6267	9.2491e-19	grey		NSUN6	0.428534	0	0.000259288	grey		MRPL21	-0.520752	0.00125333	0	grey
EIF3K	-0.251265	13.6071	9.6767e-19	grey		DAZAP1	-0.707875	0	0.000264007	grey		NDUFB10	-0.586966	0.00125333	0	grey
TRMT112	-0.263668	13.556	1.08835e-18	grey		TMSB4X	0.554041	0	0.000268745	grey		POLR2I	-0.669364	0.00125333	0	grey
B3GNT2	0.632058	13.5556	1.08931e-18	grey		ATP1B2	0.527082	0	0.000272844	grey		RPA3	-0.706471	0.00125333	0	grey
LAMC1	0.443522	13.4974	1.24573e-18	grey		CLTC	-0.515001	0	0.000274486	grey		2022-09-11	0.523545	0.00125333	0	grey
LAMTOR5	-0.266041	13.489	1.27012e-18	grey		TRAPPC2L	-0.33612	0	0.000280357	grey		SNRPD2	-0.505277	0.00125333	0	grey
RPL36AL	-0.271257	13.4756	1.30991e-18	grey		NLRP13	0.888919	0	0.000280455	grey		TRAPPC4	-1.08368	0.00125333	0	grey
RP11-277P12.10	0.63444	13.4182	1.49491e-18	grey		MPDU1	-0.6495	0	0.000280615	grey		DIS3L2	1.26983	0.00129436	0	grey
GCNT2	0.553805	13.373	1.65871e-18	grey		HIF1A	0.412683	0	0.000286192	grey		AP1S2	1.37567	0.00135682	0	grey
DPP3	0.511341	13.2907	2.00475e-18	grey		MVD	0.792155	0	0.000288717	grey		HELZ	1.39196	0.00135682	0	grey
DDX3X	0.384167	13.2579	2.16217e-18	grey		SCO2	0.559689	0	0.000295231	grey		FAM21C	1.29475	0.0013965	0	grey
TIMM10	-0.308616	13.2366	2.2708e-18	grey		F11R	-0.396327	0	0.000311478	grey		ARID4A	1.50628	0.00142879	0	grey
MAGOHB	-0.394322	13.1616	2.69891e-18	grey		S100P	0.62781	0	0.000316406	grey		MAGI1	1.28126	0.00142879	0	grey
C4orf19	0.567509	13.1557	2.73601e-18	grey		LBH	0.993535	0	0.000317979	grey		RC3H2	1.54177	0.00142879	0	grey
PSMA4	-0.280941	13.1506	2.76826e-18	grey		C2orf68	0.628488	0	0.000334818	grey		KIAA1958	1.09652	0.0014571	0	grey
HSD17B1	0.538206	13.0997	3.11229e-18	grey		PRDX1	-0.606273	0	0.000335148	grey		SP1	1.1978	0.00146376	0	grey
GTF3C6	-0.33248	13.0923	3.16623e-18	grey		ATP6V1D	0.410573	0	0.000335154	grey		DUSP5	1.93494	0.00147037	0	grey
EPT1	0.542634	13.0146	3.78651e-18	grey		CLEC6A	0.662197	0	0.000340022	grey		AP3D1	0.899543	0.00147258	0	grey
LONRF1	0.574432	12.9369	4.528e-18	grey		RARRES2	0.523625	0	0.000340844	grey		ATOX1	-0.648346	0.00147258	0	grey
CDH1	0.422863	12.9328	4.57091e-18	grey		TRMT61B	1.07974	0	0.000357339	grey		DDX6	0.741399	0.00147258	0	grey
NDUFA3	-0.267667	12.9234	4.67038e-18	grey		DNAJC9	0.606442	0	0.000357795	grey		FAM136A	-0.648477	0.00147258	0	grey
CCDC34	-0.440836	12.9164	4.7462e-18	grey		TFAP2C	-0.651065	0	0.000363241	grey		MLLT4	1.24776	0.00147258	0	grey
MT1F	-0.551774	12.9038	4.88602e-18	grey		GLA	0.493907	0	0.000380608	grey		NIPAL1	1.08512	0.00147258	0	grey
SEC61G	-0.26415	12.8208	5.91576e-18	grey		MRPS5	-0.299687	0	0.000391678	grey		PDIA4	-1.44988	0.00147258	0	grey
MXRA8	0.658718	12.81	6.06463e-18	grey		ACSL3	-0.398209	0	0.000395747	grey		PNISR	0.958233	0.00147258	0	grey
MYO6	0.529927	12.7998	6.20807e-18	grey		MOSPD1	0.518213	0	0.000396196	grey		ST3GAL1	0.834216	0.00147258	0	grey
TTTY15	-0.528337	12.7867	6.39912e-18	grey		AC090498.1	-0.738162	0	0.0004038	grey		TMEM208	-0.809881	0.00147258	0	grey
PRKAR1B	0.592365	12.7127	7.58758e-18	grey		HNRNPA1L2	0.341406	0	0.000429363	grey		PLCG2	1.85831	0.00158127	0	grey
ACTR3	0.316197	12.6867	8.05509e-18	grey		TTTY15	-0.675637	0	0.000437066	grey		RUFY3	1.6433	0.0015891	0	grey
SQLE	0.492839	12.6535	8.69469e-18	grey		TRMT61A	0.609248	0	0.000437721	grey		NT5E	1.18117	0.00162941	0	grey
CFLAR	-0.931839	12.6367	9.03811e-18	grey		NPIPB15	-0.492987	0	0.000457756	grey		FOXO1	1.77776	0.00163984	0	grey
RBM3	0.255101	12.6118	9.57106e-18	grey		TIMM8A	0.37799	0	0.00046171	grey		M6PR	1.186	0.00163984	0	grey
SAR1B	-0.481251	12.5993	9.85175e-18	grey		H2AFJ	0.756859	0	0.000462484	grey		BCKDHB	1.27603	0.00169553	0	grey
STK10	0.573611	12.5793	1.03159e-17	grey		LINC00094	0.738835	0	0.000463626	grey		KAT6B	1.56657	0.0017016	0	grey
FBP1	-0.37771	12.5629	1.07138e-17	grey		CBWD1	-0.470727	0	0.000465464	grey		LRRC16A	1.06032	0.0017016	0	grey
TRAPPC2L	-0.281747	12.5404	1.12819e-17	grey		PHB	-0.808123	0	0.000466149	grey		ZNF729	1.50308	0.00170888	0	grey
PIP5K1C	0.619961	12.506	1.2213e-17	grey		ST6GALNAC2	-0.294886	0	0.000466454	grey		CHCHD7	-0.785933	0.00172671	0	grey
LPCAT4	0.749814	12.5016	1.23367e-17	grey		LAMP1	-0.807311	0	0.000468028	grey		GLOD4	-0.911311	0.00172671	0	grey
ANXA6	0.441973	12.476	1.30854e-17	grey		POLR2J3	0.520297	0	0.000485214	grey		HSBP1	-0.764319	0.00172671	0	grey
GPC1	0.617605	12.4232	1.47771e-17	grey		MT2A	-0.670943	0	0.000487081	grey		MLXIP	1.57437	0.00172671	0	grey
C1GALT1C1	0.508948	12.4047	1.54216e-17	grey		RPS25	-0.295583	0	0.000490861	grey		NDUFS6	-0.403184	0.00172671	0	grey
ACTG2	0.791991	12.4016	1.55298e-17	grey		C2orf48	0.536037	0	0.000492176	grey		PANK3	0.891594	0.00172671	0	grey
MYLPF	0.586198	12.3806	1.62985e-17	grey		SEMA4C	-0.588222	0	0.000505207	grey		PTBP3	1.30578	0.00172671	0	grey
PRTG	0.652918	12.3582	1.71644e-17	grey		FOXP4	-0.81883	0	0.000514415	grey		PTRH2	-0.926359	0.00172671	0	grey
SPPL2B	0.510535	12.2815	2.04766e-17	grey		KHSRP	-0.745082	0	0.000532403	grey		RAB15	0.833803	0.00172671	0	grey
RAB9A	0.426501	12.2648	2.12811e-17	grey		VCX3A	0.802699	0	0.000540443	grey		RYBP	1.14204	0.00172671	0	grey
CYB5R3	0.41312	12.1578	2.72254e-17	grey		PDPK1	0.49764	0	0.000542458	grey		SLC27A4	1.28169	0.00172671	0	grey
UCHL1	1.34046	12.0298	3.65612e-17	red	UCHL1	FBXO7	0.466228	0	0.000543181	grey		SPPL3	1.03077	0.00172671	0	grey
DENR	-0.268199	12.0265	3.68398e-17	grey		GLIPR2	-0.501063	0	0.000546012	grey		VCL	1.02554	0.00172671	0	grey
RP11-598D14.1	0.749552	11.9965	3.94758e-17	grey		TAF10	-0.90366	0	0.000547168	grey		MTX1	-1.3866	0.00192168	0	grey
LRRC42	0.582679	11.9724	4.17205e-17	grey		PUDP	0.583878	0	0.000560885	grey		TRIOBP	1.18331	0.00192168	0	grey
ISG15	0.714279	11.9423	4.47205e-17	grey		CALM1	-0.257902	0	0.000565685	grey		ANKRD1	2.09393	0.00197009	0	grey
RAB11FIP1	0.535168	11.8764	5.20418e-17	grey		NFS1	0.486941	0	0.000568568	grey		NCSTN	-1.36488	0.00200915	0	grey
RPL26L1	-0.335943	11.8736	5.23891e-17	grey		IGFBP2	-1.12091	0	0.000573073	grey		RERE	1.34408	0.00201775	0	grey
MT1X	-0.523734	11.8717	5.26115e-17	grey		FLNA	0.435465	0	0.000574544	grey		DDHD1	1.28748	0.00202062	0	grey
COX7C	0.278732	11.8566	5.44695e-17	grey		EEF2	-0.380647	0	0.000588939	grey		EIF4G1	0.564485	0.00202062	0	grey
FAM111B	0.618431	11.7829	6.45466e-17	grey		RNF214	0.281965	0	0.000595719	grey		FILIP1	1.18146	0.00202062	0	grey
SOX2	-0.336213	11.7815	6.47593e-17	grey		CDCA4	0.372107	0	0.000600708	grey		ITSN1	0.828361	0.00202062	0	grey
RCE1	-0.41467	11.7654	6.72068e-17	grey		PRKAR1B	0.565394	0	0.000607304	grey		LSM7	-0.678729	0.00202062	0	grey
PPP2R3A	0.610678	11.759	6.8195e-17	grey		WBSCR27	-0.817549	0	0.000614817	grey		MYH9	0.826022	0.00202062	0	grey
IGF2BP3	0.589826	11.7061	7.70388e-17	grey		MYL7	0.372205	0	0.000647243	grey		UHMK1	1.08503	0.00202062	0	grey
WDR83OS	-0.316183	11.6982	7.84526e-17	grey		MAP2K6	0.665673	0	0.00065359	grey		CTB-119C2.1	1.24172	0.00203416	0	grey
ACAD9	0.464975	11.6514	8.73745e-17	grey		DHRSX	0.636759	0	0.000654242	grey		TAB3	1.61082	0.00209681	0	grey
MRPL23	0.489785	11.6452	8.86383e-17	grey		MGST2	0.567593	0	0.000678755	grey		ABLIM3	0.454789	0.00212768	0	grey
ZBTB39	0.691929	11.6238	9.31081e-17	grey		XIST	0.744257	0	0.00067985	grey		CALB2	0.650725	0.00212768	0	grey
NDUFB6	-0.279814	11.5721	1.04875e-16	grey		MT1H	-0.844564	0	0.000685299	grey		FAM210B	1.01683	0.00212768	0	grey
TPRKB	-0.383747	11.4939	1.25573e-16	grey		UIMC1	0.624075	0	0.000689427	grey		FOSB	1.68115	0.00212768	0	grey
ADAM19	0.859626	11.4781	1.30223e-16	grey		NPPB	0.75024	0	0.00071375	grey		HBZ	2.42263	0.00212768	0	grey
FRG1	-0.344215	11.4672	1.33547e-16	grey		RP11-511P7.5	0.478371	0	0.000735095	grey		RELB	1.25111	0.00212768	0	grey
M6PR	0.508852	11.4291	1.4577e-16	grey		TRMT12	0.56165	0	0.000763735	grey		SCN8A	1.62957	0.00212768	0	grey
UFM1	-0.301896	11.4261	1.46786e-16	grey		AFAP1L1	0.456363	0	0.000770397	grey		ZNF528	0.712673	0.00212768	0	grey
MVK	0.536889	11.4195	1.49021e-16	grey		FGFR3	-0.737762	0	0.000770958	grey		MIB2	1.32558	0.00218156	0	grey
KPNA2	-0.347639	11.3623	1.70017e-16	grey		HIGD2A	0.339207	0	0.000786069	grey		UGT8	1.04214	0.0022144	0	grey
TMCO1	-0.317407	11.356	1.72486e-16	grey		ZNF30	0.616118	0	0.000786216	grey		ABHD15	1.50064	0.00222977	0	grey
MSMO1	0.464507	11.3498	1.75001e-16	grey		KRT10	-0.627014	0	0.000788958	grey		ZNF138	1.12309	0.00224738	0	grey
DIAPH3	0.473216	11.3075	1.92903e-16	grey		BCLAF1	-0.408957	0	0.000793834	grey		KIAA1109	1.81397	0.00227131	0	grey
CLNS1A	0.306052	11.2749	2.07907e-16	grey		LRPAP1	0.327933	0	0.000793851	grey		FBRS	0.967438	0.00229515	0	grey
EXD3	0.679638	11.2416	2.24476e-16	grey		LAD1	0.896725	0	0.00080865	grey		PQLC1	1.36729	0.00229515	0	grey
CMTM4	0.63916	11.2126	2.39965e-16	grey		VAMP8	0.539587	0	0.000809612	grey		TAF1	1.20208	0.00232734	0	grey
TMPRSS2	0.52143	11.1554	2.73768e-16	grey		KLRG2	-0.541279	0	0.000824091	grey		COL23A1	1.3946	0.00232873	0	grey
CDC42EP1	0.555069	11.13	2.90258e-16	grey		ANP32B	-0.333048	0	0.000825699	grey		LINC00998	-1.43669	0.00232873	0	grey
AFAP1-AS1	0.797645	10.9969	3.94405e-16	grey		GTF3C1	0.51664	0	0.000830816	grey		ARHGAP5	1.06195	0.00234679	0	grey
S100A14	-1.6482	10.9963	3.94892e-16	blue	S100A14	KRBOX1	0.585065	0	0.000835603	grey		ZNF761	0.803629	0.00234679	0	grey
COBLL1	0.563794	10.9876	4.02888e-16	grey		P4HB	-0.474238	0	0.000841076	grey		MED13L	1.0707	0.00235655	0	grey
PIK3C2A	0.654905	10.9866	4.03843e-16	grey		MSANTD4	0.516022	0	0.000853335	grey		DCP1A	0.968697	0.00235981	0	grey
MRPL27	-0.363967	10.9733	4.16413e-16	grey		APEX2	0.466853	0	0.000866328	grey		MINOS1	-0.640796	0.00235981	0	grey
GCH1	0.622433	10.9731	4.16616e-16	grey		BAMBI	-0.802644	0	0.000880484	grey		MRPL42	-0.751842	0.00235981	0	grey
CUL4B	0.559689	10.9297	4.604e-16	grey		NDUFV1	0.31269	0	0.000901741	grey		NDUFAF4	-0.816551	0.00235981	0	grey
DNAJB1	-0.537081	10.9296	4.60451e-16	grey		ZBTB7A	-0.702167	0	0.000907124	grey		NR2F6	1.18333	0.00235981	0	grey
SPON2	0.336631	10.8606	5.39714e-16	grey		CYB561D1	0.719888	0	0.000914615	grey		POU2F1	0.87058	0.00235981	0	grey
NCOR2	0.695012	10.8574	5.43748e-16	grey		RASD1	-0.591248	0	0.000927894	grey		SAP18	-0.543123	0.00235981	0	grey
DHRSX	0.5811	10.7995	6.21351e-16	grey		PFDN2	-0.304688	0	0.000928497	grey		SCAF11	0.986032	0.00235981	0	grey
KRT19	0.61231	10.7322	7.25432e-16	grey		NEK1	0.595677	0	0.000929336	grey		SCD	0.657802	0.00235981	0	grey
FMR1NB	0.753157	10.7198	7.46361e-16	grey		ABCG2	0.479778	0	0.00093802	grey		UBAP2	0.751558	0.00235981	0	grey
CH507-513H4.4	0.408247	10.716	7.52926e-16	grey		USP39	0.3832	0	0.000946146	grey		INPP5E	1.24459	0.00239711	0	grey
EBP	0.343995	10.6744	8.28696e-16	grey		NQO2	-0.674632	0	0.000959813	grey		ZNF26	1.22014	0.00239711	0	grey
ELMO1	0.537875	10.6688	8.39373e-16	grey		LEUTX	-0.992619	0	0.000973457	grey		C4BPB	-0.945603	0.00245072	0	grey
CEBPZ	-0.363873	10.6574	8.61715e-16	grey		AAAS	0.399504	0	0.000983384	grey		ZNF740	0.879533	0.00245072	0	grey
RBM41	0.3842	10.6427	8.91364e-16	grey		GSTK1	0.641247	0	0.00101133	grey		TTC4	0.864458	0.00245435	0	grey
MYH10	0.377444	10.6398	8.97392e-16	grey		RAB2A	-0.346082	0	0.00101314	grey		CLCN5	1.68278	0.00254827	0	grey
CALM3	-0.399302	10.5487	1.10678e-15	grey		ATP1A1	-0.520978	0	0.00101324	grey		RAB11FIP2	1.53177	0.00262297	0	grey
RPL39	0.259225	10.5458	1.1143e-15	grey		PSMG4	-0.493414	0	0.00102013	grey		SRGAP2B	1.13967	0.00264967	0	grey
SC5D	0.545231	10.5389	1.13205e-15	grey		NAA60	0.525717	0	0.00104221	grey		GLDC	0.991815	0.00274672	0	grey
FNBP1L	0.392192	10.5325	1.14892e-15	grey		NKAP	0.469094	0	0.00105735	grey		ACTN4	0.980214	0.00275042	0	grey
SH2D4A	0.574114	10.5309	1.15305e-15	grey		MEST	-0.453676	0	0.0010732	grey		ANKRD11	1.51887	0.00275042	0	grey
TRIP6	0.62491	10.5004	1.23717e-15	grey		SEC62	-0.430055	0	0.00107364	grey		ATP6V0E1	-0.620929	0.00275042	0	grey
TMEM160	0.537177	10.4992	1.24064e-15	grey		MCTS1	0.3333	0	0.00107366	grey		CDK12	0.957653	0.00275042	0	grey
SVOPL	0.765826	10.4959	1.25005e-15	grey		PIR	0.757088	0	0.0010835	grey		CHD4	0.80196	0.00275042	0	grey
RPF1	-0.361293	10.4331	1.44443e-15	grey		AMOT	0.836477	0	0.00109164	grey		MED15	0.911137	0.00275042	0	grey
ANO7	0.404968	10.4329	1.44524e-15	grey		IDH1	0.410586	0	0.00109453	grey		MRPS23	-0.691049	0.00275042	0	grey
CD276	0.408514	10.4061	1.53707e-15	grey		RBX1	-0.288291	0	0.0011051	grey		NAA20	-0.68713	0.00275042	0	grey
HSD17B10	0.268508	10.3871	1.606e-15	grey		HBA2	0.9036	0	0.00111978	grey		NDUFB9	-0.474023	0.00275042	0	grey
FAM118A	0.467308	10.3687	1.67522e-15	grey		FOXRED1	0.476829	0	0.00113529	grey		NFKB2	1.36566	0.00275042	0	grey
SLC35A2	0.443109	10.3608	1.7061e-15	grey		VMA21	0.436685	0	0.00113707	grey		PSMB3	-0.544678	0.00275042	0	grey
ABCG2	0.497407	10.2917	2.00022e-15	grey		EPB41	0.596366	0	0.00114945	grey		PSMB7	-0.440597	0.00275042	0	grey
DHCR7	0.48381	10.2383	2.26222e-15	grey		PGK1	0.384434	0	0.0011594	grey		S100A11	-0.84353	0.00275042	0	grey
STMN1	-0.276341	10.2195	2.36209e-15	grey		SNRPA	-0.426559	0	0.00120121	grey		SAV1	1.28541	0.00275042	0	grey
CYBA	0.699856	10.2183	2.36838e-15	grey		TOMM40	-0.467608	0	0.00120461	grey		SSBP3	1.30561	0.00275042	0	grey
FAM199X	0.529553	10.1995	2.47341e-15	grey		SKA3	-0.339239	0	0.00121543	grey		TMA7	-0.393484	0.00275042	0	grey
SEPW1	-0.385436	10.1917	2.51811e-15	grey		HNRNPAB	-0.59796	0	0.00121565	grey		CDK4	-0.532399	0.00275068	0	grey
WLS	0.55079	10.1778	2.60033e-15	grey		FAM96A	0.328441	0	0.00121616	grey		PRMT5	-0.617595	0.00275068	0	grey
CAPN2	0.505009	10.124	2.94324e-15	grey		ABT1	0.365619	0	0.00125141	grey		APC	1.46776	0.0027626	0	grey
ISPD	0.382392	10.1044	3.07874e-15	grey		FBXO11	-0.431772	0	0.00125363	grey		LHPP	1.11546	0.00283971	0	grey
OSBPL9	0.395912	10.0969	3.13264e-15	grey		RP3-399L15.3	-0.611883	0	0.00125365	grey		FBXW4	1.26124	0.00291809	0	grey
AMOT	0.554002	10.0825	3.2382e-15	grey		MYCL	-0.463646	0	0.00126228	grey		TNKS	1.15914	0.00298474	0	grey
MRPS23	-0.29407	10.0701	3.33227e-15	grey		MYCN	-0.558556	0	0.00128532	grey		ABL1	1.26882	0.00305515	0	grey
TSPAN5	0.841762	10.054	3.4574e-15	grey		TMEM54	-0.619782	0	0.00128595	grey		HIPK3	1.12524	0.00308729	0	grey
NUSAP1	-0.476771	10.046	3.5217e-15	grey		FAM199X	0.376675	0	0.00128642	grey		FAAP24	1.29809	0.00315592	0	grey
SIPA1L1	0.566467	10.0452	3.52868e-15	grey		PRKCSH	-0.483441	0	0.00129809	grey		TMEM150C	1.3199	0.00316187	0	grey
UTRN	0.586425	10.0291	3.66173e-15	grey		CH507-9B2.5	0.526965	0	0.00131311	grey		C19orf33	-1.30635	0.00318144	0	grey
LGALS3	0.50876	9.95723	4.32084e-15	grey		ARRDC2	-0.573458	0	0.00131901	grey		ANKS1A	1.2823	0.00318259	0	grey
PMPCA	0.356915	9.93186	4.58075e-15	grey		PSMD2	-0.333121	0	0.00132484	grey		MTRF1	0.820294	0.00318259	0	grey
UBA1	0.458104	9.89877	4.94346e-15	grey		TLDC1	0.290999	0	0.00132656	grey		CENPE	1.37045	0.00319509	0	grey
PLXNA3	0.451299	9.8413	5.64279e-15	grey		COA4	0.299385	0	0.00133745	grey		DCP2	1.07559	0.00319509	0	grey
OLFML3	0.608441	9.8301	5.79027e-15	grey		OSTC	0.263258	0	0.00135018	grey		POLD1	1.05903	0.00319509	0	grey
TOB1	0.637308	9.83008	5.79045e-15	grey		PPP1CA	-0.621677	0	0.00135112	grey		XIAP	1.20175	0.00319509	0	grey
FTH1	0.32839	9.82179	5.90206e-15	grey		PLSCR1	0.551621	0	0.00139553	grey		APRT	-0.712306	0.00319927	0	grey
ADAM15	0.470946	9.80326	6.15933e-15	grey		MVK	0.520714	0	0.00139967	grey		CGN	1.2995	0.00319927	0	grey
STX18	0.380611	9.7966	6.25451e-15	grey		SYT2	0.497872	0	0.00140337	grey		GSTP1	0.633404	0.00319927	0	grey
THOC2	0.389396	9.7961	6.2617e-15	grey		BOP1	-0.550387	0	0.00141233	grey		LARP1	0.912593	0.00319927	0	grey
AIMP1	-0.314353	9.79376	6.29556e-15	grey		BRD2	-0.420092	0	0.00142889	grey		PHACTR2	1.10602	0.00319927	0	grey
NGDN	-0.382869	9.77443	6.58214e-15	grey		KLHL20	-0.569651	0	0.00143159	grey		RPP38	-1.15838	0.00319927	0	grey
PLEKHG4B	0.510265	9.73806	7.15714e-15	grey		SRGAP1	0.632478	0	0.00143597	grey		SETX	0.952036	0.00319927	0	grey
MRPS7	-0.314563	9.729	7.3079e-15	grey		GNB1L	0.598104	0	0.00145325	grey		TXNDC17	-0.619254	0.00319927	0	grey
SLC1A3	0.458116	9.71286	7.58466e-15	grey		CDA	0.494592	0	0.00145674	grey		STXBP5	1.4967	0.0032238	0	grey
C12orf75	0.629593	9.67447	8.28571e-15	grey		MYCT1	0.327473	0	0.00145738	grey		CTB-13F3.1	1.6102	0.00322849	0	grey
DIAPH2	0.43929	9.65466	8.67241e-15	grey		GMEB1	0.414818	0	0.00149726	grey		NINL	1.52452	0.00341897	0	grey
GNL3L	0.425801	9.65266	8.71242e-15	grey		ATF6B	0.335931	0	0.00150966	grey		HDAC6	1.05225	0.00345585	0	grey
MKNK2	0.672299	9.55338	1.09499e-14	grey		DCAF15	-0.606477	0	0.00151059	grey		PIKFYVE	1.25109	0.00345585	0	grey
C1QTNF6	0.477457	9.52023	1.18186e-14	grey		WASF1	0.628772	0	0.00151547	grey		BRAF	1.35814	0.00348019	0	grey
STAG2	0.43313	9.50027	1.23744e-14	grey		CNDP2	0.394491	0	0.00152545	grey		IMPA2	1.70926	0.00355135	0	grey
MRPL21	-0.262641	9.49604	1.24956e-14	grey		AP001062.7	0.554786	0	0.00153399	grey		CHAF1A	1.41195	0.00369513	0	grey
HIST3H2A	0.541942	9.44943	1.39112e-14	grey		SLC52A3	0.42056	0	0.00154503	grey		ERBB2IP	1.09572	0.00370923	0	grey
GALNT11	0.546375	9.42603	1.46814e-14	grey		UTP14A	0.362079	0	0.00159901	grey		ADSL	-0.95447	0.00371393	0	grey
CCDC88C	0.555419	9.42085	1.48574e-14	grey		B4GALT1	-0.557628	0	0.00160141	grey		CPVL	-1.09733	0.00371393	0	grey
SLC19A3	0.494177	9.40997	1.52343e-14	grey		WDR5B	0.379101	0	0.00161215	grey		DHCR24	0.52487	0.00371393	0	grey
PEAK1	0.562083	9.38155	1.62649e-14	grey		RBMX	0.331371	0	0.00161417	grey		DNMT3B	0.90073	0.00371393	0	grey
RAB36	0.51009	9.37223	1.66176e-14	grey		RBM3	0.254489	0	0.0016293	grey		GTSE1	0.938393	0.00371393	0	grey
FSTL1	0.498024	9.36597	1.68588e-14	grey		RNH1	0.335828	0	0.0016293	grey		KIAA1551	1.16496	0.00371393	0	grey
SNX19	0.54311	9.36338	1.69598e-14	grey		ZXDC	-0.349721	0	0.00163535	grey		MGEA5	1.09533	0.00371393	0	grey
CD59	0.507546	9.35432	1.73172e-14	grey		VIL1	0.269471	0	0.00163631	grey		NCBP3	1.02531	0.00371393	0	grey
PRKX	0.566915	9.30523	1.93895e-14	grey		ENAH	-0.707599	0	0.00166638	grey		NDUFV3	-0.694949	0.00371393	0	grey
CCBE1	0.40222	9.29052	2.00573e-14	grey		AC092171.4	-0.52433	0	0.00168463	grey		PPIH	-0.715201	0.00371393	0	grey
FAM110B	0.482838	9.28784	2.01816e-14	grey		VKORC1	0.527549	0	0.0016911	grey		PSMA7	-0.489246	0.00371393	0	grey
EMG1	-0.355923	9.28212	2.04491e-14	grey		RPS4X	0.34675	0	0.00169113	grey		TMED10	-0.866009	0.00371393	0	grey
WFDC2	1.51516	9.26378	2.13311e-14	red	WFDC2	LPCAT1	-0.67149	0	0.0017024	grey		TRMT112	-0.927694	0.00371393	0	grey
RAPGEF1	0.558931	9.24405	2.23225e-14	grey		MT1F	-1.17444	0	0.00172576	grey		USP9X	0.813426	0.00371393	0	grey
RPA3	-0.301363	9.22952	2.30821e-14	grey		CENPT	0.34844	0	0.00172626	grey		RUNX1T1	0.961507	0.00372091	0	grey
NANOG	-0.521347	9.22776	2.31759e-14	grey		PRR15L	0.647366	0	0.00173699	grey		XAGE3	0.633192	0.00375501	0	grey
MPV17L	0.756616	9.22752	2.31886e-14	grey		MBNL3	0.549142	0	0.00174596	grey		COL19A1	1.3615	0.00376282	0	grey
SLC29A1	0.384172	9.20126	2.46343e-14	grey		GTF3A	-0.421728	0	0.00175466	grey		MPHOSPH9	1.63901	0.00401338	0	grey
DYSF	0.59553	9.16565	2.67389e-14	grey		COL26A1	0.353112	0	0.00175662	grey		SLC39A6	-1.57442	0.00401338	0	grey
PRSS12	0.605685	9.13973	2.83833e-14	grey		ADCK2	-0.700692	0	0.00175739	grey		BRF1	0.988765	0.0040494	0	grey
SH3TC1	0.520634	9.13459	2.87216e-14	grey		TNIK	0.590589	0	0.00177035	grey		RP11-253E3.3	0.794654	0.00409326	0	grey
ELOVL6	0.434715	9.12939	2.90674e-14	grey		SMARCE1	-0.501593	0	0.00178488	grey		SLC2A4RG	1.34773	0.00409326	0	grey
SEC62	-0.326407	9.12716	2.92168e-14	grey		SNRNP200	-0.404979	0	0.00178765	grey		B4GALT7	-1.2876	0.00417041	0	grey
PPIP5K2	0.404381	9.1216	2.95933e-14	grey		MAP4	0.3208	0	0.00178794	grey		EXOC3	1.68664	0.00417041	0	grey
TMC5	0.732045	9.10929	3.04442e-14	grey		CDC42EP4	0.673238	0	0.00179489	grey		NNT	1.07393	0.00425005	0	grey
DHCR24	0.466317	9.10138	3.10042e-14	grey		COX17	-0.340217	0	0.00181292	grey		SCRIB	1.36328	0.00425005	0	grey
MBTPS1	0.546115	9.09609	3.13838e-14	grey		KCNK5	-0.582513	0	0.0018132	grey		ATF7IP	1.2362	0.00428165	0	grey
CTDSPL	0.513952	9.07083	3.32635e-14	grey		TMEM134	-0.540526	0	0.00181664	grey		POLE	1.07758	0.00428165	0	grey
RP11-706O15.1	0.443221	9.06618	3.36212e-14	grey		ATP5D	-0.483111	0	0.00182975	grey		ERI2	0.871978	0.00429108	0	grey
C8orf33	-0.337736	9.04775	3.50786e-14	grey		ALYREF	-0.442228	0	0.00183681	grey		USP32	1.2491	0.00429111	0	grey
ATP2C2	0.607126	9.0368	3.59746e-14	grey		GLUD1	-0.453861	0	0.00183806	grey		KIAA1033	1.19376	0.0042975	0	grey
NR2F2	0.373671	8.99844	3.92964e-14	grey		RPA3	-0.327933	0	0.00183823	grey		ALG3	-0.817689	0.00430279	0	grey
MAFA	0.613402	8.99163	3.99178e-14	grey		RAB13	-0.507489	0	0.00184365	grey		BICD1	0.901516	0.00430279	0	grey
CEP170B	0.583562	8.98043	4.09608e-14	grey		USMG5	-0.255603	0	0.00185529	grey		BPTF	1.27907	0.00430279	0	grey
PITRM1	0.448488	8.97982	4.10179e-14	grey		TRIAP1	0.43809	0	0.00187248	grey		DRG2	0.568421	0.00430279	0	grey
TMEM64	0.522931	8.96198	4.27386e-14	grey		RNF113A	0.452266	0	0.00188428	grey		FASN	0.966294	0.00430279	0	grey
PPME1	0.387943	8.9542	4.35104e-14	grey		DTX4	0.350389	0	0.00189255	grey		FZD5	0.997515	0.00430279	0	grey
ANKRD2	0.431023	8.90846	4.83436e-14	grey		RELL1	0.428175	0	0.00189479	grey		GBF1	1.06307	0.00430279	0	grey
S100A6	0.496012	8.89248	5.01556e-14	grey		APEH	0.324646	0	0.001907	grey		GPX4	-0.659904	0.00430279	0	grey
WNT6	0.524599	8.88689	5.08052e-14	grey		PAF1	0.342272	0	0.00191536	grey		HMGB2	0.595923	0.00430279	0	grey
ZCRB1	-0.324902	8.88242	5.13301e-14	grey		F3	0.787194	0	0.00192005	grey		MKI67	1.64267	0.00430279	0	grey
SLC7A4	0.505433	8.87334	5.24156e-14	grey		PPP1R14B	-0.454979	0	0.00192445	grey		N4BP2	0.916522	0.00430279	0	grey
ETFA	0.342478	8.86602	5.33062e-14	grey		SBDS	0.317285	0	0.00199692	grey		PRDX1	-1.05734	0.00430279	0	grey
IDH3G	0.370455	8.85666	5.44676e-14	grey		CCNK	0.73166	0	0.00200539	grey		PRRC2A	1.20034	0.00430279	0	grey
RNF207	0.291712	8.7943	6.28776e-14	grey		ACE	-0.62822	0	0.0020297	grey		PSMB2	-0.448073	0.00430279	0	grey
ESYT2	0.447352	8.73941	7.1349e-14	grey		SLU7	-0.255113	0	0.00203284	grey		PSME2	-1.2961	0.00430279	0	grey
SLC11A2	0.451989	8.73659	7.18139e-14	grey		ZNF778	0.908651	0	0.00203626	grey		PTTG1	-0.847893	0.00430279	0	grey
NSG1	0.922831	8.73466	7.21335e-14	grey		MT1G	-0.719722	0	0.0020369	grey		RPL23A	-0.412351	0.00430279	0	grey
UBL4A	0.418065	8.71878	7.48199e-14	grey		PPME1	0.461431	0	0.00203786	grey		RSRP1	1.92146	0.00430279	0	grey
GLA	0.41022	8.7041	7.73912e-14	grey		SUPT3H	0.381875	0	0.00205247	grey		SALL4	0.650223	0.00430279	0	grey
TDRP	0.417356	8.67083	8.35547e-14	grey		ALDH4A1	0.449718	0	0.00206716	grey		SMARCC1	1.12142	0.00430279	0	grey
TXLNG	0.431553	8.66769	8.41591e-14	grey		GPBP1L1	-0.459071	0	0.00209037	grey		SNRPF	-0.44128	0.00430279	0	grey
BOD1	1.47337	8.60005	9.83439e-14	red	BOD1	MRPS18C	-0.635486	0	0.00212696	grey		USP8	0.825812	0.00430279	0	grey
GK5	0.421175	8.58747	1.01234e-13	grey		ERC1	0.513424	0	0.00213178	grey		UTRN	0.989288	0.00430279	0	grey
PWWP2B	0.529764	8.56772	1.05944e-13	grey		CCDC117	-0.414695	0	0.00213724	grey		VSIG10	0.97969	0.00430279	0	grey
RAB4A	0.399219	8.56335	1.07015e-13	grey		RASSF8	-0.697505	0	0.00215901	grey		DSCR4	0.731686	0.00433969	0	grey
GJC1	0.601985	8.45809	1.36368e-13	grey		APOO	0.411738	0	0.00218215	grey		FAM184A	1.36292	0.00436573	0	grey
LAGE3	0.511289	8.4574	1.36584e-13	grey		LRR1	0.347137	0	0.00222746	grey		RP11-46D6.1	1.18906	0.00436573	0	grey
HSBP1L1	0.602994	8.44296	1.41201e-13	grey		MTRNR2L1	0.395651	0	0.00224051	grey		BAP1	1.11478	0.00443397	0	grey
ZNF75D	0.383716	8.42087	1.48568e-13	grey		C11orf31	-0.330396	0	0.00231049	grey		SYDE2	1.08163	0.00465186	0	grey
DEGS1	0.331097	8.41875	1.49296e-13	grey		UXT	0.306297	0	0.0023107	grey		ZNF493	0.949998	0.00467297	0	grey
TNNT2	0.438748	8.35515	1.72842e-13	grey		RNF19B	-0.35499	0	0.00232557	grey		MYCBP2	0.950523	0.00476968	0	grey
PFDN1	-0.289615	8.31606	1.89118e-13	grey		TRIP4	0.558236	0	0.00233271	grey		MON2	0.948681	0.00483224	0	grey
ELOVL5	0.528734	8.29549	1.98291e-13	grey		COPB2	0.314532	0	0.00235234	grey		SOS1	1.37782	0.00483224	0	grey
MAOA	0.425526	8.28897	2.01291e-13	grey		CD81	-0.696309	0	0.00237431	grey		FGD6	1.62451	0.00485712	0	grey
CCNA1	-1.21489	8.2629	2.13746e-13	blue	CCNA1	TAF6L	-0.473067	0	0.00238116	grey		SMCHD1	1.2817	0.00485712	0	grey
ATG14	-0.40177	8.25888	2.15734e-13	grey		PRPF38B	-0.417941	0	0.00239577	grey		TMEM185A	0.942956	0.00490565	0	grey
AKAP13	0.51564	8.2453	2.22586e-13	grey		HNRNPA0	-0.67945	0	0.00241416	grey		UBTD1	1.28099	0.00490565	0	grey
SMS	0.445616	8.23043	2.30337e-13	grey		S100A6	0.407869	0	0.00241761	grey		BRCA1	1.22779	0.00491591	0	grey
LAMB1	0.395319	8.22485	2.33315e-13	grey		RAP1GDS1	0.530848	0	0.00241982	grey		CRCP	-1.32315	0.00495137	0	grey
C19orf48	0.252546	8.16727	2.66397e-13	grey		PFKFB3	-0.774699	0	0.00243192	grey		MAST2	1.11056	0.00495137	0	grey
HIF1A	0.388884	8.16048	2.70592e-13	grey		XPO7	-0.736036	0	0.00244878	grey		TAOK1	1.19718	0.00495137	0	grey
WNT7A	0.544812	8.15986	2.70979e-13	grey		MMAB	0.489646	0	0.00245158	grey		TMED3	-1.08232	0.00495137	0	grey
NYNRIN	0.376523	8.15448	2.74358e-13	grey		WBP5	0.502999	0	0.00246032	grey		ALDH1A1	1.75567	0.00496916	0	grey
AHNAK	0.604126	8.1536	2.74912e-13	grey		ICK	-0.552206	0	0.00246094	grey		SAMD4B	0.97973	0.00496916	0	grey
ANKRD11	0.5923	8.14009	2.83598e-13	grey		SRPRB	-0.45541	0	0.00246102	grey		TCF7L2	1.40021	0.00496916	0	grey
SETD3	0.313693	8.13436	2.87367e-13	grey		PCP4L1	1.15137	0	0.00246486	grey		BTBD7	1.27722	0.00497384	0	grey
PQLC2	0.471887	8.13381	2.87732e-13	grey		ZNF721	0.669397	0	0.0024651	grey		DDX51	1.62387	0.00497384	0	grey
C9orf16	0.320661	8.10585	3.06862e-13	grey		NAA11	0.629784	0	0.00248352	grey		LRRC8A	1.72659	0.00497384	0	grey
TBC1D1	0.465741	8.10369	3.08393e-13	grey		EGLN2	0.307629	0	0.00249419	grey		C6orf106	0.883331	0.00497509	0	grey
CCDC22	0.295509	8.07886	3.26543e-13	grey		CCNA2	0.421564	0	0.00250637	grey		CCSER2	0.697105	0.00497509	0	grey
CHM	0.407991	8.07523	3.29283e-13	grey		NOP14	0.583756	0	0.00256082	grey		COX7A2	-0.497759	0.00497509	0	grey
SMAGP	0.353171	8.0587	3.42051e-13	grey		HSBP1	-0.27147	0	0.00259812	grey		FIS1	-0.933519	0.00497509	0	grey
AKT1	0.53133	8.00549	3.8664e-13	grey		ZDHHC18	-0.575348	0	0.00262892	grey		MRPL48	-0.893025	0.00497509	0	grey
XAGE2	0.64525	8.00187	3.89873e-13	grey		DPF1	0.307542	0	0.00263462	grey		RANBP2	0.786799	0.00497509	0	grey
LAMB2	0.346365	8.00012	3.91452e-13	grey		MIR548XHG	0.460232	0	0.00264444	grey		SHFM1	-0.552267	0.00497509	0	grey
HES6	1.02983	7.98205	4.08085e-13	red	HES6	UBAC1	-0.373971	0	0.00264491	grey		YAF2	-1.42068	0.00497509	0	grey
MVD	0.474594	7.97289	4.16783e-13	grey		TSPAN6	0.388842	0	0.00269252	grey		YY1	0.80897	0.00497509	0	grey
PLXNB1	0.440175	7.97176	4.1787e-13	grey		GPC4	-1.03585	0	0.00269337	grey		ZFP36L2	1.3366	0.00497509	0	grey
MYO7A	0.420241	7.95606	4.33252e-13	grey		MAP7D2	0.451511	0	0.00274199	grey		ASMTL	1.29741	0.00505856	0	grey
DIP2A	0.349657	7.92984	4.60212e-13	grey		HRASLS5	0.541317	0	0.00274607	grey		PIGQ	1.30012	0.00506259	0	grey
SNX29	0.576445	7.91657	4.74485e-13	grey		APIP	0.438874	0	0.00275935	grey		TSC2	1.17474	0.00506259	0	grey
ATP6V0E2	0.368823	7.91268	4.78762e-13	grey		PRSS21	0.722405	0	0.0027618	grey		NISCH	1.39049	0.00512823	0	grey
GTSF1	-0.273276	7.84571	5.58579e-13	grey		PDGFRA	0.786263	0	0.00276749	grey		BOD1L1	1.47554	0.00537541	0	grey
SNX12	0.459152	7.81543	5.98922e-13	grey		DPP3	0.555204	0	0.00277325	grey		FZR1	1.26805	0.00544813	0	grey
SSX3	0.369843	7.80333	6.15841e-13	grey		PTGR1	0.481241	0	0.00279083	grey		NRBP2	2.40764	0.00544813	0	grey
LARP4B	0.414721	7.79186	6.32312e-13	grey		ECHS1	0.345269	0	0.00279088	grey		ALDH4A1	1.12064	0.00558771	0	grey
FAM208B	0.576369	7.79086	6.33775e-13	grey		LUZP4	0.359209	0	0.00280128	grey		ZNRF3	0.661281	0.00558771	0	grey
ZNF704	0.522608	7.78607	6.408e-13	grey		MVP	0.812376	0	0.00280397	grey		SKIDA1	1.56345	0.00559816	0	grey
MVP	0.603855	7.75117	6.94434e-13	grey		TXNIP	-0.677755	0	0.00285466	grey		ALMS1	0.676178	0.00568304	0	grey
GOLGA8B	0.383184	7.75109	6.94561e-13	grey		GLRX	1.13875	0	0.00285728	grey		INTS2	1.42554	0.00568304	0	grey
DHTKD1	0.398632	7.74152	7.10037e-13	grey		ZBTB11-AS1	0.48857	0	0.0028696	grey		CDK20	-1.15245	0.00569165	0	grey
LAS1L	0.269484	7.73231	7.25243e-13	grey		DLX4	0.501991	0	0.00287218	grey		PYCR1	-0.429105	0.00569165	0	grey
QPRT	0.41587	7.71808	7.49401e-13	grey		HAUS7	0.415623	0	0.00287617	grey		EPB41L1	0.667211	0.00571446	0	grey
ADAMTSL4	0.55506	7.71408	7.56347e-13	grey		RERG	0.36322	0	0.00288479	grey		EPN1	1.2433	0.00571446	0	grey
TUBGCP2	0.358688	7.70756	7.67771e-13	grey		LVRN	0.4714	0	0.00288553	grey		IGSF3	0.85893	0.00571446	0	grey
ARL6IP4	0.296661	7.67298	8.31415e-13	grey		FAM101B	-0.407107	0	0.00293637	grey		RSF1	1.02694	0.00571446	0	grey
NOP14	0.502374	7.65173	8.73097e-13	grey		FAM96B	-0.26714	0	0.00297017	grey		MED13	0.962784	0.00573437	0	grey
PDCL3	-0.417737	7.65149	8.73579e-13	grey		H3F3C	0.316416	0	0.00299774	grey		RBFOX2	0.929015	0.00573437	0	grey
PFDN4	-0.277007	7.6504	8.7578e-13	grey		C9orf114	0.350279	0	0.00301637	grey		VEZT	0.936454	0.00573437	0	grey
NSD1	0.401346	7.64651	8.83661e-13	grey		CTD-2035E11.4	-0.284592	0	0.00301977	grey		AGFG1	0.860396	0.00574101	0	grey
ADK	0.386216	7.63929	8.98474e-13	grey		GTF3C6	-0.272979	0	0.00305017	grey		COPS4	-0.738741	0.00574101	0	grey
C19orf33	-0.347135	7.62367	9.31387e-13	grey		DIAPH2	0.391198	0	0.00306174	grey		ENY2	-0.448766	0.00574101	0	grey
TSR2	0.374459	7.59793	9.88243e-13	grey		TMEM184C	0.462302	0	0.00306544	grey		KRAS	0.848674	0.00574101	0	grey
SERPINC1	0.515118	7.5934	9.98599e-13	grey		HAUS6	0.422209	0	0.00307831	grey		LAMTOR5	-0.634741	0.00574101	0	grey
2022-03-01	0.387705	7.5888	1.00925e-12	grey		SLC25A13	-0.461158	0	0.00308389	grey		NDUFA12	-0.67704	0.00574101	0	grey
VCX3A	0.755484	7.57414	1.04389e-12	grey		MPRIP	-0.564001	0	0.00309199	grey		NDUFB7	-0.419481	0.00574101	0	grey
EML3	0.490951	7.57221	1.04855e-12	grey		CAPN2	0.463513	0	0.00309546	grey		NDUFC1	-0.593828	0.00574101	0	grey
AACS	0.565064	7.55237	1.09756e-12	grey		MTG2	0.461682	0	0.00312912	grey		NUDC	-0.48105	0.00574101	0	grey
TAB3	0.509824	7.54454	1.11751e-12	grey		TXNRD2	0.403342	0	0.00315244	grey		NUP50	0.693707	0.00574101	0	grey
ITSN1	0.280663	7.54232	1.12324e-12	grey		RP11-804A23.1	-0.870455	0	0.00315905	grey		PRDX4	-0.905055	0.00574101	0	grey
ENPP1	0.368901	7.52386	1.17202e-12	grey		TAB1	0.395946	0	0.00317224	grey		PUM1	0.845478	0.00574101	0	grey
TFE3	0.560397	7.52114	1.17938e-12	grey		DXO	0.483348	0	0.00317388	grey		RSL1D1	-0.4732	0.00574101	0	grey
LMNA	0.272416	7.51837	1.18694e-12	grey		HDHD3	0.487062	0	0.003178	grey		SLC25A39	-0.454482	0.00574101	0	grey
STAG3	0.694464	7.5156	1.19453e-12	grey		NBAS	-0.429463	0	0.00318297	grey		STAG2	0.87672	0.00574101	0	grey
QSER1	0.374179	7.49883	1.24157e-12	grey		SQLE	0.533163	0	0.00318627	grey		TAF1D	1.40604	0.00574101	0	grey
KIAA1217	0.473257	7.47589	1.30891e-12	grey		DYNLL2	-0.642037	0	0.00318862	grey		UCHL3	-0.927483	0.00574101	0	grey
RXRA	0.439867	7.46144	1.35319e-12	grey		RP11-244M2.1	0.49672	0	0.00320376	grey		RXRB	0.742374	0.0058932	0	grey
CAPN1	0.35443	7.45593	1.37045e-12	grey		NR5A2	-0.536561	0	0.00320786	grey		SMARCC2	1.41297	0.00589527	0	grey
ITGA5	0.404378	7.4487	1.39347e-12	grey		UBE2D2	-0.312753	0	0.00324453	grey		NIN	1.49178	0.00590492	0	grey
DNAJC6	0.4838	7.4445	1.40699e-12	grey		AZIN1-AS1	-0.736265	0	0.00326137	grey		CTD-2012J19.3	1.13549	0.00596771	0	grey
LDLR	0.655091	7.40954	1.52494e-12	grey		TMTC3	0.470623	0	0.00327422	grey		S100Z	1.21624	0.00596771	0	grey
GRTP1	0.482657	7.40421	1.5438e-12	grey		SLC15A4	-0.664788	0	0.00329794	grey		UBE2E2	-0.940115	0.00600407	0	grey
TRABD	0.366084	7.4028	1.54881e-12	grey		MCF2L-AS1	0.511025	0	0.00335027	grey		C4orf32	0.971373	0.00604105	0	grey
LAMA5	0.5588	7.38479	1.61436e-12	grey		SPPL3	-0.432047	0	0.00335272	grey		GRIA3	0.720063	0.00604105	0	grey
ATXN7L3B	0.352758	7.37337	1.6574e-12	grey		C6orf226	0.441764	0	0.00338542	grey		RPS6KL1	0.711657	0.00604105	0	grey
NQO2	-0.487304	7.36903	1.67404e-12	grey		CHCHD1	-0.291949	0	0.00342006	grey		SSBP3-AS1	1.1711	0.00604105	0	grey
SPECC1	0.439105	7.36095	1.70547e-12	grey		IFFO1	0.435525	0	0.00342162	grey		ZNF197	0.76532	0.00604105	0	grey
SPAG16	0.439838	7.35813	1.7166e-12	grey		CNN3	0.408422	0	0.00344964	grey		R3HDM2	1.72793	0.00620311	0	grey
SLC12A4	0.405314	7.33965	1.7912e-12	grey		EIF4E	0.311988	0	0.00345014	grey		CPTP	1.00334	0.00629427	0	grey
ARMC9	0.53701	7.33159	1.82478e-12	grey		RP11-736K20.5	0.828116	0	0.00349351	grey		RALGAPB	1.00887	0.00635469	0	grey
VGLL4	0.416535	7.30098	1.95802e-12	grey		RNASET2	0.623922	0	0.00350665	grey		RBM15B	0.908228	0.00635469	0	grey
NFU1	-0.403013	7.28694	2.02234e-12	grey		MS4A15	0.817653	0	0.00352528	grey		PHB	-1.5156	0.00646417	0	grey
RASSF2	0.37416	7.26526	2.12586e-12	grey		SF3A1	-0.467757	0	0.00353762	grey		TCF7L1	1.44394	0.00646417	0	grey
PQBP1	0.3068	7.26086	2.14751e-12	grey		CMC2	0.374426	0	0.00354177	grey		TES	-1.26831	0.00646417	0	grey
PCAT6	0.402078	7.25282	2.18762e-12	grey		RPL10L	1.17834	0	0.00356395	grey		PRKRIR	1.02978	0.00653771	0	grey
SDCBP	-0.533416	7.23438	2.28251e-12	grey		PWWP2B	0.326552	0	0.00358138	grey		WIPF2	1.03845	0.00653771	0	grey
RAPGEF2	0.514849	7.23346	2.28739e-12	grey		GLG1	-0.391156	0	0.00360123	grey		FAM63B	1.09807	0.00658205	0	grey
PHF6	0.322308	7.22038	2.3573e-12	grey		ENOX2	0.56288	0	0.00360503	grey		ZNF44	0.966097	0.00660428	0	grey
DAG1	0.412111	7.19536	2.49711e-12	grey		YTHDF3	-0.416421	0	0.00366883	grey		ACSM3	1.14852	0.00660721	0	grey
CCDC124	-0.256976	7.19129	2.52061e-12	grey		APOBEC3D	-0.478229	0	0.00367058	grey		ARNTL2	0.879699	0.00660721	0	grey
WDR13	0.385721	7.16859	2.65585e-12	grey		TNFRSF12A	0.608367	0	0.0036967	grey		B3GALT4	0.791418	0.00660721	0	grey
TUBB4B	-0.390344	7.15486	2.74116e-12	grey		STRN4	-0.536204	0	0.00372368	grey		PLXNC1	1.1508	0.00660721	0	grey
DLX4	0.378703	7.14219	2.82232e-12	grey		BMPR2	-0.556815	0	0.00374496	grey		TCTN1	2.22175	0.00660721	0	grey
HNRNPA1L2	0.345154	7.13191	2.88994e-12	grey		MTX1	-0.600409	0	0.00375698	grey		CLDN6	-0.932337	0.0066117	0	grey
CERCAM	0.351075	7.12648	2.92628e-12	grey		FUNDC2	0.322672	0	0.00376414	grey		CREBBP	1.03359	0.0066117	0	grey
AGER	0.568867	7.12597	2.92973e-12	grey		ATG14	-0.560983	0	0.00377956	grey		CTC-260E6.6	1.11351	0.0066117	0	grey
RTN4R	0.562363	7.1203	2.96822e-12	grey		NSRP1	-0.482098	0	0.00379597	grey		EIF3K	-0.47535	0.0066117	0	grey
AHSA1	0.251123	7.11366	3.01396e-12	grey		RANBP3	0.281901	0	0.00380932	grey		FAM120A	1.09383	0.0066117	0	grey
SECISBP2L	0.466374	7.10263	3.09148e-12	grey		EDA2R	0.502273	0	0.00384571	grey		G2E3	1.03838	0.0066117	0	grey
SLC25A53	0.463189	7.09565	3.14158e-12	grey		ATP1B1	-0.483106	0	0.00389276	grey		GTSF1	-0.911121	0.0066117	0	grey
RASD1	-0.929429	7.06538	3.36836e-12	grey		OLFML1	0.507635	0	0.00390437	grey		HNRNPUL1	0.832376	0.0066117	0	grey
POM121	0.437404	7.05557	3.44532e-12	grey		ENTPD4	-0.666149	0	0.00390562	grey		KLF5	1.08222	0.0066117	0	grey
CCDC109B	0.38591	7.03452	3.61644e-12	grey		TRAF6	0.498282	0	0.00391676	grey		LETM1	0.963747	0.0066117	0	grey
STAU1	0.258593	7.03203	3.63716e-12	grey		SFPQ	-0.487556	0	0.00393117	grey		PFDN4	-0.655708	0.0066117	0	grey
HEG1	0.507837	7.01444	3.7875e-12	grey		CDC25A	-0.629578	0	0.00395392	grey		PLEC	0.99416	0.0066117	0	grey
AGO2	0.545204	6.97991	4.10098e-12	grey		FTH1	0.55567	0	0.00396028	grey		PRPF8	0.810781	0.0066117	0	grey
PLCD3	0.528083	6.97905	4.1091e-12	grey		KCNH2	-0.578746	0	0.00401079	grey		TOMM20	-0.534777	0.0066117	0	grey
TRMT44	0.514098	6.96397	4.25424e-12	grey		FOXK1	-0.319408	0	0.0040763	grey		TRIP11	0.799135	0.0066117	0	grey
GTPBP3	0.42222	6.96365	4.25738e-12	grey		NAA10	0.356353	0	0.00410457	grey		UQCR11	-0.304183	0.0066117	0	grey
MORC4	0.519065	6.96273	4.26647e-12	grey		SPDYC	0.776885	0	0.00418472	grey		CSNK1G3	1.11045	0.00664135	0	grey
CKMT1A	0.656953	6.94924	4.40101e-12	grey		PRAMEF9	-0.476565	0	0.00418886	grey		CCBL1	1.17223	0.00667066	0	grey
OGT	0.345456	6.94764	4.41733e-12	grey		RAB9A	0.322326	0	0.00419244	grey		RABEP2	0.997432	0.00667066	0	grey
ANKRD27	0.438954	6.94208	4.47422e-12	grey		TPRXL	0.870134	0	0.00424557	grey		UNC13D	-1.16515	0.00677225	0	grey
LAMA1	0.335853	6.93851	4.5111e-12	grey		LAPTM4B	-0.400752	0	0.00424826	grey		PLA2G10	-1.78501	0.00692161	0	grey
SULF2	0.569598	6.92476	4.65628e-12	grey		PICALM	-0.4917	0	0.00425209	grey		SFXN1	-1.04042	0.00708227	0	grey
CYR61	0.531144	6.87409	5.23242e-12	grey		BHLHE40	0.708653	0	0.00428076	grey		C12orf43	1.57912	0.00714384	0	grey
SKA2	-0.275986	6.87129	5.26626e-12	grey		C14orf80	-0.467398	0	0.00434662	grey		MYCT1	0.885118	0.00728148	0	grey
FAM122B	0.349871	6.84307	5.61989e-12	grey		PHLDA1	0.763389	0	0.00437328	grey		RPS6KA5	1.1575	0.00731294	0	grey
RALB	0.469143	6.83873	5.67627e-12	grey		UBE2E1	-0.508679	0	0.00437417	grey		TCF20	1.24299	0.00742605	0	grey
LCMT1-AS2	0.373692	6.7787	6.51777e-12	grey		MOSPD2	0.467447	0	0.00442979	grey		TMEM168	0.83861	0.00743499	0	grey
LTBR	0.380292	6.77693	6.5444e-12	grey		CCNDBP1	0.356547	0	0.0044341	grey		TAF1C	0.882127	0.0074545	0	grey
HES4	0.258694	6.76305	6.75686e-12	grey		XPOT	-0.420401	0	0.0044659	grey		EP300	1.03971	0.00756633	0	grey
HNRNPH2	0.269383	6.76186	6.77541e-12	grey		PPP1CB	-0.339125	0	0.00446729	grey		SPEN	1.15736	0.00756633	0	grey
CD24	0.484495	6.76147	6.78144e-12	grey		HMMR	-0.487974	0	0.00446943	grey		ZNF100	0.985058	0.00756633	0	grey
KIAA1462	0.466811	6.75398	6.8994e-12	grey		HYAL1	0.591276	0	0.0044875	grey		GOLGB1	0.980618	0.00759109	0	grey
CAST	0.421528	6.75013	6.96088e-12	grey		AC013461.1	0.495238	0	0.00450717	grey		PPFIA1	0.922237	0.00759109	0	grey
GOLGA3	0.502891	6.74729	7.00656e-12	grey		NARFL	0.410483	0	0.00450747	grey		EDEM1	0.55516	0.00759936	0	grey
PLS3	0.312247	6.72789	7.32665e-12	grey		FAHD1	0.375046	0	0.00452749	grey		EIF3B	0.810893	0.00759936	0	grey
CDKN3	-0.503658	6.72201	7.42656e-12	grey		SLC35A1	0.448874	0	0.00452865	grey		FGFR2	0.865998	0.00759936	0	grey
MYLIP	0.569001	6.69882	7.83394e-12	grey		RRP15	-0.433444	0	0.00454724	grey		HIC2	0.492491	0.00759936	0	grey
CDC42SE1	0.497597	6.69171	7.96319e-12	grey		PHPT1	-0.471154	0	0.00456733	grey		LARP4B	1.18785	0.00759936	0	grey
ZYG11B	0.38553	6.68804	8.0308e-12	grey		LRRC47	-0.545754	0	0.0045809	grey		MTOR	1.29605	0.00759936	0	grey
FAM127A	0.474812	6.68086	8.16464e-12	grey		KIAA0196	-0.453758	0	0.00458625	grey		NDUFA5	-0.530564	0.00759936	0	grey
TAF13	-0.405415	6.64433	8.88116e-12	grey		RP11-264B14.2	1.35617	0	0.00460353	grey		PEF1	-1.2048	0.00759936	0	grey
RRP1B	0.329643	6.63867	8.99759e-12	grey		AP3S1	0.29817	0	0.00462764	grey		PPP1R15A	0.774584	0.00759936	0	grey
ARHGAP29	0.472818	6.62501	9.28507e-12	grey		SNAP23	0.270781	0	0.00464676	grey		SLTM	0.633659	0.00759936	0	grey
ASS1	0.942797	6.59781	9.88522e-12	grey		SLC25A36	-0.557463	0	0.00466055	grey		SNRPE	-0.404329	0.00759936	0	grey
APBB1	0.401492	6.56318	1.07056e-11	grey		TXNDC12	0.312746	0	0.00466715	grey		STRAP	-0.45029	0.00759936	0	grey
BCAS2	-0.297915	6.55877	1.08151e-11	grey		LDOC1	0.29527	0	0.00466953	grey		TUSC2	-0.935613	0.00759936	0	grey
C12orf45	-0.339367	6.53746	1.13589e-11	grey		POGLUT1	-0.381648	0	0.00467987	grey		EIF4ENIF1	1.1639	0.00765073	0	grey
PSTPIP2	0.362948	6.52771	1.16167e-11	grey		GSTO1	0.534878	0	0.00470489	grey		KCTD13	1.10976	0.00766705	0	grey
RP11-138I1.3	0.306802	6.51953	1.18377e-11	grey		CCNO	0.380912	0	0.00473873	grey		PAXIP1	1.23666	0.00783908	0	grey
PCNT	0.351997	6.50679	1.21901e-11	grey		HACD3	-0.417774	0	0.00476686	grey		ZNF518B	0.958615	0.00783908	0	grey
LEPROT	0.427725	6.50222	1.2319e-11	grey		SNAP29	0.484591	0	0.00476691	grey		ZNF844	1.09238	0.00784899	0	grey
PPP1R16A	0.378004	6.49487	1.25293e-11	grey		PHF6	0.402196	0	0.00477545	grey		CTD-2035E11.3	0.583792	0.0079312	0	grey
SMCHD1	0.446071	6.48506	1.28155e-11	grey		ZNF91	0.503145	0	0.00478021	grey		HTRA2	-0.851378	0.00796183	0	grey
IQGAP1	0.277751	6.47707	1.30534e-11	grey		RAPGEF2	0.593535	0	0.00483584	grey		SLC22A23	0.911151	0.00808142	0	grey
CLN8	0.345707	6.47539	1.3104e-11	grey		IBA57	0.512491	0	0.00486791	grey		ANKHD1	1.43684	0.00840544	0	grey
TXNIP	-0.633923	6.4696	1.32799e-11	grey		C1QBP	-0.364164	0	0.00495296	grey		DCAF12	-1.2173	0.00853461	0	grey
HDAC6	0.346047	6.45794	1.36412e-11	grey		PARP1	-0.277933	0	0.00495296	grey		SIRT1	1.11628	0.00853461	0	grey
ME2	0.395737	6.4571	1.36677e-11	grey		GLRX5	-0.671999	0	0.0049819	grey		TMEM259	1.15553	0.00853461	0	grey
CTNNB1	0.25063	6.45253	1.38122e-11	grey		LRRC28	0.469582	0	0.00498529	grey		TTC14	1.33214	0.00853492	0	grey
NF1	0.589749	6.44268	1.41293e-11	grey		PFKM	0.466327	0	0.00501554	grey		MICAL3	1.28205	0.00854788	0	grey
SPEN	0.5077	6.44085	1.41889e-11	grey		COX7C	0.252824	0	0.00512325	grey		TMCC1	0.574826	0.00862412	0	grey
ADAM9	0.410902	6.43265	1.44594e-11	grey		MAGED2	0.403307	0	0.00516264	grey		GTF2I	0.892315	0.0086257	0	grey
ISCU	-0.286178	6.40427	1.54358e-11	grey		OLFML3	0.261576	0	0.00519429	grey		FOXN3	1.27668	0.0086806	0	grey
UPK2	0.433818	6.4004	1.5574e-11	grey		LRRC42	0.415865	0	0.00521691	grey		GTPBP6	1.06085	0.00870811	0	grey
MRPL46	-0.315554	6.39994	1.55903e-11	grey		ZNF729	0.795876	0	0.00524792	grey		HLA-E	-1.06506	0.00870811	0	grey
PLEK2	1.03574	6.39778	1.5668e-11	red	PLEK2	CHST12	0.39187	0	0.0052533	grey		MEA1	-0.871738	0.00870811	0	grey
RBM15B	0.554968	6.37144	1.66479e-11	grey		ZMYND8	0.412796	0	0.0052533	grey		SRGAP1	0.831258	0.00870811	0	grey
RNPEPL1	0.357681	6.36765	1.67939e-11	grey		SF1	-0.366816	0	0.00525443	grey		AHNAK	0.88648	0.00871729	0	grey
SLC38A1	0.461037	6.35172	1.74211e-11	grey		CKMT1A	0.332574	0	0.00533695	grey		ARID1A	0.674345	0.00871729	0	grey
ERVW-1	0.445017	6.34177	1.78247e-11	grey		TRAPPC2P1	0.460779	0	0.00533886	grey		CD320	-1.20732	0.00871729	0	grey
LINC00678	0.605191	6.33846	1.79614e-11	grey		ARF6	0.29296	0	0.00533906	grey		DRG1	-0.900879	0.00871729	0	grey
SPTBN1	0.466174	6.33563	1.80786e-11	grey		FXR2	-0.505681	0	0.00533941	grey		EMG1	-0.684107	0.00871729	0	grey
RAP1GDS1	0.378784	6.33484	1.81118e-11	grey		GDPD2	0.500122	0	0.00534284	grey		FANCI	0.965099	0.00871729	0	grey
NNT-AS1	0.471225	6.31929	1.87717e-11	grey		IPO5	-0.424423	0	0.00534355	grey		FEZ2	0.667809	0.00871729	0	grey
GDF3	-0.32737	6.3106	1.91514e-11	grey		RTFDC1	0.28758	0	0.00534355	grey		FXR1	0.501396	0.00871729	0	grey
VPS13C	0.338729	6.30899	1.92223e-11	grey		ACE2	0.346939	0	0.00534859	grey		GIGYF2	1.06788	0.00871729	0	grey
PHTF2	0.490845	6.29418	1.9889e-11	grey		CH17-340M24.3	0.440437	0	0.00535274	grey		HSPD1	-0.419795	0.00871729	0	grey
CNIH4	-0.318124	6.28821	2.01643e-11	grey		NSDHL	0.405334	0	0.00538791	grey		PPARGC1B	0.974941	0.00871729	0	grey
TP53BP2	0.410679	6.28552	2.02895e-11	grey		CPSF4	0.407845	0	0.00542247	grey		PVR	-0.983972	0.00871729	0	grey
PDXDC1	0.395553	6.28148	2.04791e-11	grey		GALNT7	0.344718	0	0.00542329	grey		RRP7A	-0.746957	0.00871729	0	grey
CTAG2	0.536312	6.26882	2.10852e-11	grey		ZNF682	0.712375	0	0.00543295	grey		S100P	-1.86464	0.00871729	0	grey
CCDC6	0.451138	6.26585	2.123e-11	grey		CDO1	0.873277	0	0.00544749	grey		TPD52L2	-0.63237	0.00871729	0	grey
ASH1L	0.479294	6.25893	2.15706e-11	grey		TRIM13	0.405073	0	0.00559501	grey		TPM4	0.597342	0.00871729	0	grey
TMEM30A	0.36495	6.24804	2.21187e-11	grey		C2orf80	0.624039	0	0.00561981	grey		USP7	0.611284	0.00871729	0	grey
ARAF	0.371406	6.21652	2.37837e-11	grey		WRNIP1	-0.503282	0	0.00562819	grey		YWHAH	1.0393	0.00871729	0	grey
RPS6KC1	0.373431	6.18042	2.5845e-11	grey		RANGAP1	-0.37018	0	0.00566635	grey		PYGL	-1.10662	0.00879551	0	grey
MRPS18C	-0.537958	6.16662	2.66793e-11	grey		S100A13	0.26869	0	0.00566635	grey		TRIB3	-0.89708	0.00879551	0	grey
SEMA6A	0.331597	6.16545	2.67515e-11	grey		ZFY	-0.495722	0	0.00567307	grey		C1orf50	-1.22309	0.00897543	0	grey
EIF2AK1	0.367237	6.16161	2.69888e-11	grey		EIF5AL1	-0.34651	0	0.0056755	grey		SGTB	-1.25821	0.00899417	0	grey
APOOL	0.319171	6.15509	2.73974e-11	grey		TXLNA	0.504434	0	0.00570183	grey		KANSL1L	0.614073	0.00912061	0	grey
MED12L	0.385746	6.14155	2.82651e-11	grey		PARPBP	0.474245	0	0.00570248	grey		ZNF136	1.66658	0.00912061	0	grey
SMURF1	0.401819	6.13123	2.89443e-11	grey		NUDT4	-0.366369	0	0.00573755	grey		ZMAT3	1.17629	0.00914305	0	grey
SWI5	-0.382279	6.09555	3.14229e-11	grey		UBQLN2	0.579564	0	0.00579172	grey		ANKLE2	1.17655	0.00923313	0	grey
ITM2A	0.375891	6.08622	3.2105e-11	grey		IRF3	0.387147	0	0.00579519	grey		ANKRD16	0.988904	0.0092539	0	grey
RAI14	0.430346	6.08031	3.25449e-11	grey		EME1	-0.261331	0	0.00582135	grey		TMED6	1.34574	0.0092539	0	grey
C6orf120	0.363511	6.0752	3.29306e-11	grey		ANP32A	-0.362205	0	0.00583403	grey		PKN3	1.80647	0.00933523	0	grey
TMEM126A	-0.349649	6.0672	3.35427e-11	grey		WBP11	-0.348442	0	0.00583403	grey		NLK	0.983355	0.009418	0	grey
LMF2	0.4306	6.05613	3.44088e-11	grey		ALG5	-0.466982	0	0.00589954	grey		RBBP9	-1.25825	0.00968213	0	grey
TMCO3	0.412315	6.0447	3.53258e-11	grey		RAB11A	-0.315875	0	0.00595692	grey		ISYNA1	-1.27785	0.00977742	0	grey
MPC1	0.415943	6.03419	3.61913e-11	grey		LAS1L	0.294693	0	0.00605672	grey		RAI14	1.10125	0.00977742	0	grey
AGK	0.445518	6.01437	3.78818e-11	grey		SNX12	0.471387	0	0.00611249	grey		RBM48	1.10982	0.00977742	0	grey
CDX1	0.291038	5.99649	3.94732e-11	grey		RP5-908M14.9	0.468336	0	0.00611273	grey		ZNF232	-1.36829	0.00977742	0	grey
EAPP	-0.356365	5.9689	4.20624e-11	grey		SCUBE2	-0.676086	0	0.00612431	grey		KDM6A	1.15235	0.00993929	0	grey
KIAA1109	0.526077	5.95921	4.30112e-11	grey		PHACTR2	0.540256	0	0.0061688	grey		KIAA0100	0.941858	0.00993929	0	grey
RP11-264B14.2	0.93384	5.95692	4.32395e-11	grey		GSTA3	0.803596	0	0.00620206	grey		MDN1	1.0382	0.00993929	0	grey
TECPR2	0.520462	5.9552	4.34108e-11	grey		ELF1	-0.528496	0	0.00623641	grey		TOMM5	-1.51176	0.00993929	0	grey
ZNF124	0.345168	5.95045	4.38883e-11	grey		ABCB10	-0.605731	0	0.00629179	grey		MDM4	0.966433	0.00996979	0	grey
TST	0.424224	5.93212	4.57803e-11	grey		CCDC80	0.433787	0	0.00630076	grey		NEAT1	1.62788	0.00996979	0	grey
LDHA	-0.26526	5.92846	4.61678e-11	grey		BBIP1	0.367982	0	0.00638935	grey		ZNF638	0.958331	0.00996979	0	grey
CEP83	0.36232	5.92044	4.70278e-11	grey		CDC42SE1	0.588152	0	0.00642301	grey		AK4	0.346163	0.00997996	0	grey
CDC42BPG	0.296955	5.91147	4.8009e-11	grey		TALDO1	0.256026	0	0.00647115	grey		AKIRIN2	0.752772	0.00997996	0	grey
TLK1	0.44357	5.90738	4.84634e-11	grey		ZNF511	0.530141	0	0.00648172	grey		ARF6	0.79777	0.00997996	0	grey
FAM177A1	0.283278	5.90249	4.90123e-11	grey		SNX21	0.405397	0	0.00650585	grey		ATRX	1.09051	0.00997996	0	grey
CNDP2	0.286563	5.88165	5.14217e-11	grey		NGRN	-0.391186	0	0.00654975	grey		CYCS	-0.340791	0.00997996	0	grey
FANCG	0.425311	5.8788	5.17604e-11	grey		STX18	0.421991	0	0.00655909	grey		DDX17	0.696381	0.00997996	0	grey
GBGT1	0.489433	5.86289	5.36922e-11	grey		TFDP1	-0.43653	0	0.00655909	grey		ENAH	0.871281	0.00997996	0	grey
BIN1	0.3391	5.86157	5.38549e-11	grey		RNASEH2A	0.310966	0	0.00657818	grey		ERP44	-0.799073	0.00997996	0	grey
DOCK9	0.341654	5.84683	5.57138e-11	grey		SBF2-AS1	0.409146	0	0.00663114	grey		GSE1	0.961152	0.00997996	0	grey
MACF1	0.502317	5.83818	5.68353e-11	grey		C19orf53	0.362411	0	0.00663302	grey		HMGCR	0.490049	0.00997996	0	grey
DST	0.540509	5.83114	5.77639e-11	grey		ZDHHC24	0.448336	0	0.00665868	grey		LSM3	-0.661174	0.00997996	0	grey
MRPS36	-0.311494	5.80981	6.06722e-11	grey		ZFP69B	0.415213	0	0.00667961	grey		MRPS16	-0.619869	0.00997996	0	grey
PHC2	0.398358	5.80732	6.10202e-11	grey		SERPINF1	0.49583	0	0.0066984	grey		MYOF	0.877344	0.00997996	0	grey
BLCAP	0.453306	5.79719	6.24603e-11	grey		RPL30	-0.434477	0	0.00671529	grey		NDUFB8	-0.453307	0.00997996	0	grey
UBE4A	0.324809	5.79421	6.28911e-11	grey		NEU3	0.327089	0	0.00676524	grey		NDUFV2	-0.527786	0.00997996	0	grey
ANKRD36	0.461063	5.78631	6.40447e-11	grey		C10orf12	0.453377	0	0.00679668	grey		NUDT4	0.809046	0.00997996	0	grey
ALDH16A1	0.39255	5.78441	6.43255e-11	grey		HSD17B11	0.656372	0	0.00680763	grey		PCF11	0.864613	0.00997996	0	grey
MICALL1	0.451845	5.77768	6.53309e-11	grey		ZNF528	0.951847	0	0.00682737	grey		PRPF31	-0.750298	0.00997996	0	grey
RP2	0.346853	5.76703	6.69531e-11	grey		FOXD3	-0.79108	0	0.00683691	grey		SCO1	-0.642496	0.00997996	0	grey
SURF2	-0.337695	5.76651	6.70325e-11	grey		EMC9	-0.571233	0	0.00692876	grey		SEC62	-0.556753	0.00997996	0	grey
LINGO1	0.357179	5.75416	6.89666e-11	grey		ATF6	0.414488	0	0.00702009	grey		SFPQ	0.710603	0.00997996	0	grey
BOK-AS1	0.403715	5.73392	7.2257e-11	grey		NLRP2	-0.262659	0	0.00708263	grey		SNUPN	-0.680542	0.00997996	0	grey
APIP	0.345726	5.73229	7.25279e-11	grey		PRMT2	-0.617025	0	0.00709707	grey		TBCC	-1.1483	0.00997996	0	grey
CDC42BPB	0.546035	5.72573	7.36315e-11	grey		CLIC4	-0.359177	0	0.00714061	grey		TPX2	0.873013	0.00997996	0	grey
PLEKHH3	0.560488	5.72023	7.45695e-11	grey		SNX5	-0.285794	0	0.00714071	grey		VIMP	-0.559866	0.00997996	0	grey
ENOX2	0.358923	5.71703	7.51214e-11	grey		ZNF43	0.460714	0	0.0071422	grey		DUSP16	1.13151	0.010091	0	grey
GAS7	0.577377	5.71462	7.55394e-11	grey		GYG2	0.443281	0	0.00715738	grey		GSC	1.38792	0.010091	0	grey
FUT4	0.314427	5.69993	7.81393e-11	grey		CLSTN1	-0.585711	0	0.00721834	grey		SNIP1	1.04137	0.010091	0	grey
ZNF738	0.393333	5.69371	7.92666e-11	grey		UTP3	0.518159	0	0.00722123	grey		ST5	1.25092	0.0100982	0	grey
PSMD5	0.411584	5.68862	8.01998e-11	grey		FAM124A	-0.602127	0	0.00724432	grey		CSAD	1.29691	0.0102127	0	grey
AXIN1	0.383741	5.67456	8.28387e-11	grey		METAP1	0.298096	0	0.00734519	grey		PLEKHF1	-0.919735	0.0104072	0	grey
ARHGEF9	0.453571	5.67082	8.35555e-11	grey		TIGAR	0.390716	0	0.00734736	grey		ABHD18	-1.04142	0.0105636	0	grey
CCDC141	0.31642	5.65601	8.64547e-11	grey		TMEM52B	0.421073	0	0.00735787	grey		HIF1AN	-0.836946	0.0106597	0	grey
PALLD	0.374589	5.65345	8.69654e-11	grey		RP11-390E23.6	0.443025	0	0.00736115	grey		SP3	1.13219	0.0106597	0	grey
CDK6	0.41625	5.6429	8.91031e-11	grey		FAM118B	0.297449	0	0.00737144	grey		GPR176	1.12149	0.0107812	0	grey
ATP6V0A4	0.315356	5.64158	8.9376e-11	grey		MAGEA4	1.12662	0	0.00742537	grey		CFD	-0.565696	0.0108597	0	grey
ADD1	0.419654	5.63179	9.14136e-11	grey		LINC00678	0.645628	0	0.00742791	grey		RP11-588H23.3	1.32677	0.0108597	0	grey
PLA2G16	0.519429	5.63003	9.17847e-11	grey		CHMP2A	0.412467	0	0.00743749	grey		RP11-332H14.2	0.741198	0.010879	0	grey
SLC19A1	0.363491	5.62198	9.35008e-11	grey		C4orf3	0.282763	0	0.00743759	grey		SLC43A1	-1.78436	0.0109162	0	grey
IQGAP2	0.478252	5.60065	9.82085e-11	grey		IRF7	-0.45661	0	0.00745895	grey		TTC28	0.843822	0.0109162	0	grey
PEBP1	0.279303	5.58252	1.02395e-10	grey		CCDC138	0.31552	0	0.00746586	grey		BMPR2	1.50396	0.0111289	0	grey
R3HDM4	0.677765	5.57655	1.03811e-10	grey		PLA2G16	0.448813	0	0.00748341	grey		SH3GL3	1.20252	0.0111289	0	grey
NEAT1	0.708926	5.56781	1.05921e-10	grey		APOBR	0.847819	0	0.00750068	grey		C1orf106	1.21529	0.011179	0	grey
HERC1	0.513184	5.5646	1.06707e-10	grey		QPRT	0.554192	0	0.00750457	grey		CCDC117	1.31751	0.011179	0	grey
DLX3	0.397772	5.53797	1.13455e-10	grey		ZDHHC20	-0.45459	0	0.00754982	grey		CDR2	1.0278	0.011179	0	grey
SPATA22	0.408987	5.5358	1.14025e-10	grey		SSR4	0.26713	0	0.00755941	grey		DICER1	0.726149	0.011179	0	grey
ANKRD6	0.354543	5.53535	1.14143e-10	grey		SULT1A3	0.41193	0	0.00757899	grey		LINC00969	1.13081	0.011179	0	grey
FILIP1	0.524235	5.51076	1.20793e-10	grey		NSMCE4A	0.442462	0	0.00770361	grey		AMPD2	-1.10391	0.0113118	0	grey
GALNS	0.354089	5.50676	1.21908e-10	grey		CASP2	0.262476	0	0.0077084	grey		ITGA1	2.05538	0.0113118	0	grey
PRR13	-0.305199	5.50246	1.23124e-10	grey		SAMHD1	-0.51539	0	0.00770972	grey		LINC01220	-2.55124	0.0113118	0	grey
ASCC2	0.299083	5.49866	1.24204e-10	grey		ZNF613	0.287478	0	0.0077226	grey		PSEN2	-0.488218	0.0113118	0	grey
PPCDC	0.394319	5.49347	1.25698e-10	grey		CBLB	-0.454167	0	0.00773363	grey		RSPH9	0.833343	0.0113118	0	grey
CHD3	0.470988	5.49327	1.25754e-10	grey		TUBB6	0.34244	0	0.00773951	grey		SH3PXD2B	0.735467	0.0113118	0	grey
RAP2B	0.379117	5.49067	1.2651e-10	grey		MAP1LC3A	0.699478	0	0.00776515	grey		TSPAN17	0.708564	0.0113118	0	grey
MANBA	0.362996	5.45983	1.35821e-10	grey		RCC2	-0.419821	0	0.00779865	grey		YTHDF3-AS1	0.855117	0.0113118	0	grey
ZNF788	0.54172	5.45513	1.373e-10	grey		LACE1	0.396919	0	0.00780708	grey		AHCTF1	0.950376	0.0113581	0	grey
MPDU1	-0.368188	5.45478	1.37408e-10	grey		RANBP17	0.521286	0	0.00780898	grey		PTPMT1	-0.787878	0.0113581	0	grey
ABHD4	0.402573	5.44987	1.38971e-10	grey		PORCN	0.404037	0	0.00786015	grey		SCAP	0.908787	0.0113581	0	grey
MROH1	0.335142	5.44066	1.41952e-10	grey		DLGAP1	0.406992	0	0.00790102	grey		SYNRG	0.930853	0.0113581	0	grey
TMEM208	-0.28299	5.42671	1.46584e-10	grey		KTI12	0.303007	0	0.00793412	grey		ZBTB2	0.819326	0.0113581	0	grey
ACLY	0.392767	5.41074	1.52074e-10	grey		SMARCA5	0.318979	0	0.00793557	grey		MEPCE	0.866866	0.0113918	0	grey
SLC10A3	0.344661	5.40643	1.53591e-10	grey		PRTFDC1	0.436596	0	0.00796618	grey		CACTIN	1.2677	0.0113934	0	grey
ARHGAP10	0.438473	5.39232	1.58663e-10	grey		NPM2	0.882888	0	0.00798076	grey		CKAP5	0.975427	0.011403	0	grey
HERC3	0.345122	5.39011	1.59471e-10	grey		SYAP1	0.325501	0	0.00799943	grey		DDX1	-0.619549	0.011403	0	grey
FAM127B	0.43319	5.38021	1.63151e-10	grey		CTSZ	-0.325496	0	0.00800076	grey		EMC4	-0.855301	0.011403	0	grey
POLR2J3	0.324576	5.37793	1.64008e-10	grey		ERI1	0.281771	0	0.00802432	grey		FAM96A	-0.547297	0.011403	0	grey
ARHGAP35	0.405141	5.37661	1.64507e-10	grey		RTF1	-0.338309	0	0.0080586	grey		FKBP2	-0.788625	0.011403	0	grey
PPIL1	-0.284898	5.37433	1.65373e-10	grey		DEK	-0.258528	0	0.00806478	grey		HSPE1	-0.486953	0.011403	0	grey
ZMYND11	0.36228	5.36424	1.69261e-10	grey		CLUH	-0.360504	0	0.00812664	grey		LAMB1	0.602435	0.011403	0	grey
ACRC	0.454455	5.36316	1.6968e-10	grey		TPM4	0.494196	0	0.00812664	grey		MARCKS	0.728212	0.011403	0	grey
FASN	0.542966	5.36316	1.69682e-10	grey		PABPN1	-0.607244	0	0.00813828	grey		MRPL36	-0.731944	0.011403	0	grey
RAD51	-0.332739	5.3572	1.72025e-10	grey		CENPO	0.451654	0	0.00821117	grey		MRPS26	-0.647896	0.011403	0	grey
LAD1	0.475771	5.34997	1.74916e-10	grey		NRDC	0.269182	0	0.00826195	grey		MYH10	0.612007	0.011403	0	grey
FAM71E1	0.427317	5.34822	1.7562e-10	grey		HUWE1	0.309319	0	0.0082952	grey		NAP1L4	0.358668	0.011403	0	grey
RP11-227H15.5	-1.11318	5.34773	1.75817e-10	blue	RP11-227H15.5	BCL2L13	-0.542123	0	0.00831251	grey		NUP93	-1.0486	0.011403	0	grey
DCBLD2	0.279279	5.34535	1.76787e-10	grey		ZNF790-AS1	0.409094	0	0.00831555	grey		PAK2	0.692968	0.011403	0	grey
FLVCR2	0.45388	5.34287	1.77797e-10	grey		NUDT2	0.648142	0	0.00832341	grey		PCNT	1.09315	0.011403	0	grey
CLCN6	0.432223	5.34136	1.78418e-10	grey		MAGEB1	0.484429	0	0.00840237	grey		PFDN5	-0.45779	0.011403	0	grey
MYL7	0.542984	5.33554	1.80825e-10	grey		PRKCI	-0.493703	0	0.00843232	grey		PNRC1	1.33908	0.011403	0	grey
SMG1	0.481563	5.31639	1.88976e-10	grey		TMEM37	0.67598	0	0.00849259	grey		PSMA1	-0.509689	0.011403	0	grey
ADA	0.695189	5.31145	1.91136e-10	grey		NFU1	-0.456333	0	0.00856015	grey		PSMC4	-0.676878	0.011403	0	grey
COTL1	0.443852	5.3081	1.92617e-10	grey		NENF	-0.66697	0	0.00857788	grey		PSME4	0.77533	0.011403	0	grey
SSSCA1	-0.283793	5.29982	1.96327e-10	grey		ATF7IP	0.38331	0	0.00858366	grey		SNRPC	-0.417617	0.011403	0	grey
MET	0.533731	5.29864	1.96859e-10	grey		AIRE	-0.389078	0	0.00863178	grey		ZNF281	0.966771	0.011403	0	grey
ARHGAP12	0.402718	5.29685	1.97673e-10	grey		DACT1	-0.659916	0	0.00865861	grey		MLLT6	1.26522	0.0117483	0	grey
MRPL48	-0.305256	5.29481	1.98604e-10	grey		RGCC	-0.707412	0	0.00866498	grey		EXPH5	1.10704	0.0117695	0	grey
MAGI3	0.502825	5.28145	2.04807e-10	grey		PAOX	0.404967	0	0.00866687	grey		TMEM8A	1.06873	0.0117695	0	grey
PLEKHA2	0.298054	5.27277	2.08944e-10	grey		BRD7	-0.631798	0	0.00869113	grey		N4BP1	0.613977	0.0119803	0	grey
RAB20	0.415004	5.27061	2.09983e-10	grey		CRACR2B	0.524759	0	0.00877714	grey		DEDD	-0.997961	0.012062	0	grey
AIM1L	0.355119	5.26204	2.14167e-10	grey		LINC01021	0.960467	0	0.00886702	grey		ICK	-1.19021	0.012062	0	grey
ACE2	0.571259	5.25796	2.16188e-10	grey		RRM1	-0.319502	0	0.00895012	grey		UQCRHL	-1.2853	0.012062	0	grey
PITPNC1	0.424193	5.25779	2.16276e-10	grey		SOHLH2	-0.559624	0	0.00897505	grey		POLR1A	0.85928	0.0121681	0	grey
C1QBP	-0.329774	5.257	2.16669e-10	grey		SUSD6	0.472968	0	0.00900652	grey		TMEM164	1.09012	0.0121681	0	grey
PDXK	0.419867	5.24707	2.21681e-10	grey		ABCF1	-0.260249	0	0.00902235	grey		SLC27A3	1.06225	0.0122248	0	grey
RFNG	0.542249	5.24357	2.23473e-10	grey		GINM1	-0.470129	0	0.00902572	grey		CREBL2	1.23485	0.012317	0	grey
SLC1A5	0.501036	5.23435	2.28268e-10	grey		RP11-318C24.2	0.5959	0	0.00912992	grey		HINT3	-0.833557	0.012317	0	grey
CYP1B1	-0.816182	5.23237	2.2931e-10	grey		ERCC6L	0.383801	0	0.00913478	grey		WASH1	0.950458	0.012317	0	grey
RERE	0.558039	5.23181	2.2961e-10	grey		SRM	-0.456427	0	0.00916713	grey		DCLRE1A	0.755995	0.0123443	0	grey
NFRKB	0.351589	5.23102	2.30027e-10	grey		RP13-401N8.1	-0.506914	0	0.00917358	grey		MYO1D	0.736879	0.0125144	0	grey
NFKB1	0.351399	5.23002	2.30556e-10	grey		C12orf60	0.390711	0	0.00925761	grey		ZDHHC4	-0.981544	0.0125144	0	grey
RP11-390F4.6	0.498722	5.20646	2.43407e-10	grey		SLC25A53	0.706967	0	0.0092914	grey		AP5B1	1.13367	0.01257	0	grey
TTN	0.512231	5.20537	2.44022e-10	grey		MFSD13A	-0.472903	0	0.00937452	grey		MARK1	1.19313	0.01257	0	grey
WBP5	0.40339	5.19917	2.47532e-10	grey		NDC80	-0.482429	0	0.00938441	grey		PAGE5	-1.18769	0.0126236	0	grey
GTF3A	-0.413471	5.19887	2.47702e-10	grey		ALDH16A1	0.351694	0	0.00941785	grey		HUNK	-0.548262	0.0127308	0	grey
AGRN	0.371375	5.18648	2.54868e-10	grey		ARHGAP8	0.408593	0	0.00942058	grey		MSANTD2	1.33073	0.012753	0	grey
FBXW11	0.412308	5.18092	2.5815e-10	grey		FAM133B	-0.444834	0	0.00945595	grey		PDK1	0.52327	0.012753	0	grey
TSTD1	0.383871	5.16888	2.65408e-10	grey		SPAG5	-0.338737	0	0.00950018	grey		RP11-666A20.4	1.25197	0.012753	0	grey
SH3YL1	0.317429	5.16457	2.68055e-10	grey		HCCS	0.382281	0	0.00950047	grey		CCP110	0.724264	0.0127563	0	grey
ARHGEF16	0.359983	5.16149	2.69966e-10	grey		LGALS12	0.356677	0	0.00950787	grey		GMEB1	1.01604	0.0128016	0	grey
HMG20B	0.396472	5.15929	2.71337e-10	grey		CLASP1	0.573533	0	0.0095243	grey		USP19	0.994507	0.0128016	0	grey
VWA9	0.329693	5.15673	2.72939e-10	grey		HIRIP3	0.292163	0	0.00956738	grey		GRTP1	1.14765	0.0128796	0	grey
ST14	0.454003	5.15599	2.73406e-10	grey		TRERF1	0.361943	0	0.00962365	grey		HEBP2	0.772542	0.0129538	0	grey
FBF1	0.341569	5.14832	2.78275e-10	grey		HNF1B	0.496425	0	0.00969146	grey		KIF4A	0.941597	0.0129538	0	grey
ZNF385A	0.417486	5.13403	2.87587e-10	grey		NANOS1	-0.680695	0	0.00970661	grey		LGR4	0.960226	0.0129538	0	grey
POM121C	0.432443	5.12617	2.9284e-10	grey		ST6GALNAC1	-0.565585	0	0.00972375	grey		AGO2	1.12818	0.012991	0	grey
YES1	0.337145	5.12557	2.93243e-10	grey		CWC15	-0.283465	0	0.00972867	grey		APMAP	-1.3975	0.012991	0	grey
FNDC3B	0.409121	5.11837	2.98145e-10	grey		TMEM86A	0.448844	0	0.00975973	grey		ATP13A2	1.17505	0.012991	0	grey
C12orf76	0.34362	5.10314	3.08784e-10	grey		TERF1	-0.710333	0	0.00980116	grey		EXTL3	0.939269	0.012991	0	grey
ARMCX4	0.307605	5.10082	3.10442e-10	grey		RAD21	-0.360649	0	0.00980582	grey		LZTS1	1.06499	0.012991	0	grey
OGDH	0.361959	5.09188	3.16896e-10	grey		FXYD4	0.522723	0	0.00984398	grey		RCE1	-0.970876	0.012991	0	grey
IL34	0.372012	5.08858	3.1931e-10	grey		SH2B3	-0.641141	0	0.00986779	grey		AFF4	0.876246	0.0130034	0	grey
CTTNBP2	0.454567	5.0749	3.29534e-10	grey		SLC39A14	-0.484243	0	0.00990966	grey		AGL	0.684111	0.0130034	0	grey
DXO	0.422953	5.07483	3.29585e-10	grey		SDR42E1	0.484581	0	0.0099223	grey		C14orf2	-0.335784	0.0130034	0	grey
HECTD1	0.283198	5.07145	3.3216e-10	grey		BRK1	0.260863	0	0.0099226	grey		DAP3	-0.553826	0.0130034	0	grey
NINJ1	0.366511	5.06895	3.34078e-10	grey		PPP2R5A	-0.381219	0	0.00993103	grey		DFFA	-0.550375	0.0130034	0	grey
EFR3A	0.375721	5.03775	3.58962e-10	grey		ZNF568	0.440377	0	0.00995244	grey		DPP8	0.676335	0.0130034	0	grey
LGALS1	0.537583	5.03049	3.65015e-10	grey		IPO11	-0.489366	0	0.00996305	grey		FAM32A	-0.588188	0.0130034	0	grey
AJUBA	0.345517	5.0205	3.73504e-10	grey		MRPL39	0.322715	0	0.010001	grey		HK2	0.608594	0.0130034	0	grey
TMTC3	0.27859	5.00918	3.83371e-10	grey		TC2N	-0.514243	0	0.0100692	grey		LAPTM4A	-0.700155	0.0130034	0	grey
ACKR2	0.416417	4.99257	3.98311e-10	grey		LINC00869	0.43443	0	0.0100836	grey		MAP4	0.379675	0.0130034	0	grey
STARD10	0.325414	4.97923	4.10742e-10	grey		GCLC	-0.456117	0	0.0101226	grey		MPDU1	-0.76712	0.0130034	0	grey
HLA-C	-0.607683	4.96964	4.1991e-10	grey		RP11-473M20.16	-0.677626	0	0.0101546	grey		MSX2	0.868939	0.0130034	0	grey
RLF	0.403172	4.96485	4.24569e-10	grey		ZBTB39	0.452224	0	0.0101614	grey		NUTF2	-0.628334	0.0130034	0	grey
PLTP	0.361201	4.95691	4.32396e-10	grey		BBS7	0.430109	0	0.0102212	grey		OTUB1	-0.540922	0.0130034	0	grey
C11orf84	0.779667	4.93942	4.50172e-10	grey		HIST1H2AE	0.690151	0	0.0102758	grey		PDCD6	-0.575242	0.0130034	0	grey
TACC2	0.352756	4.93881	4.50807e-10	grey		ZNF587B	-0.384932	0	0.0103021	grey		RPS25	-0.479608	0.0130034	0	grey
NKD2	0.478464	4.93739	4.52279e-10	grey		LMNB1	-0.433483	0	0.0103145	grey		SMG1	0.780136	0.0130034	0	grey
FTSJ1	0.271289	4.93706	4.52627e-10	grey		RPS5	0.25744	0	0.0103207	grey		SSR4	-0.611265	0.0130034	0	grey
UQCRHL	-0.513483	4.92947	4.60605e-10	grey		RBBP7	0.360865	0	0.0103601	grey		SSSCA1	-0.839215	0.0130034	0	grey
FUCA2	0.299559	4.92434	4.66073e-10	grey		BCKDK	0.33821	0	0.0103814	grey		ST6GAL1	0.687107	0.0130034	0	grey
LIMA1	0.445676	4.92191	4.68689e-10	grey		RP11-265D19.6	-0.442859	0	0.010457	grey		UPF1	1.04773	0.0130034	0	grey
KIF13B	0.469851	4.92084	4.6985e-10	grey		LMO2	-0.416545	0	0.0105045	grey		FNIP2	1.34602	0.0132016	0	grey
HNRNPU	0.296746	4.91859	4.7229e-10	grey		RALGPS1	0.292442	0	0.0105369	grey		L2HGDH	-0.964206	0.0132016	0	grey
TMEM8A	0.544437	4.91007	4.8164e-10	grey		UBE2M	-0.497341	0	0.0105471	grey		PPIL2	-1.0602	0.0132016	0	grey
URAD	0.363252	4.90876	4.83098e-10	grey		FOLR3	0.426227	0	0.0105596	grey		ING3	0.953958	0.0134235	0	grey
PLXNA1	0.525387	4.8988	4.94304e-10	grey		PIAS4	0.346382	0	0.0105607	grey		RP11-418H16.1	1.40219	0.0134404	0	grey
ELF3	0.254471	4.88508	5.10169e-10	grey		HMGCS1	0.452172	0	0.0106285	grey		FGD4	0.686674	0.0134939	0	grey
PIWIL3	0.320643	4.87675	5.20056e-10	grey		TMEM87A	-0.301929	0	0.0106311	grey		ZYG11B	1.02759	0.0134939	0	grey
PRRC2A	0.42988	4.87346	5.24009e-10	grey		SUPT20H	0.534352	0	0.0106689	grey		FBXW7	0.960611	0.0136546	0	grey
LRP8	0.367807	4.87044	5.27664e-10	grey		TCTA	0.376904	0	0.0107145	grey		CLEC6A	1.40414	0.0136596	0	grey
SRD5A1	0.250545	4.86841	5.30139e-10	grey		DNAJC22	0.484349	0	0.0107327	grey		TRIM52	1.08408	0.0136596	0	grey
CBWD1	-0.38465	4.85745	5.43679e-10	grey		ZNF738	0.419883	0	0.0107787	grey		MBD2	0.758731	0.0140436	0	grey
KIAA0922	0.641824	4.84617	5.57989e-10	grey		P3H1	0.460102	0	0.010789	grey		NAA16	1.29491	0.0140436	0	grey
NIPSNAP1	0.356075	4.84372	5.61149e-10	grey		LTBR	0.504467	0	0.0107903	grey		CDKL5	0.809577	0.0143067	0	grey
ECHDC3	0.276945	4.81858	5.94587e-10	grey		PAPSS1	0.393067	0	0.0109159	grey		TSC22D1	-1.20298	0.014325	0	grey
PTPRF	0.384951	4.80746	6.10014e-10	grey		MED18	-0.82514	0	0.0109435	grey		ZNF346	1.25456	0.0144112	0	grey
NUP210	0.298846	4.79876	6.22357e-10	grey		EMP2	0.523184	0	0.0109617	grey		RIN2	0.65301	0.0144168	0	grey
RALGAPA2	0.438644	4.78946	6.35822e-10	grey		FAT1	1.0882	0	0.0109671	grey		KHDC3L	-0.954152	0.0145147	0	grey
IGBP1	0.300235	4.78879	6.36809e-10	grey		SMNDC1	-0.364524	0	0.011073	grey		TARBP1	1.09471	0.0145147	0	grey
CLCN5	0.517391	4.77932	6.50847e-10	grey		SSB	-0.34877	0	0.0110733	grey		TMF1	1.09807	0.0145275	0	grey
SLC35C1	0.466168	4.76813	6.67834e-10	grey		PRIM1	0.413249	0	0.0110819	grey		ANKRD46	-1.01114	0.0146096	0	grey
FAM184A	0.406324	4.76102	6.78848e-10	grey		LYRM4	-0.359913	0	0.0111136	grey		ZNFX1	1.0232	0.0146096	0	grey
FAM101A	0.286859	4.75441	6.89261e-10	grey		ZNF98	0.433296	0	0.0111543	grey		SRGAP2C	0.682626	0.0146632	0	grey
B3GLCT	0.255864	4.74495	7.04445e-10	grey		TAF1D	-0.392986	0	0.0112022	grey		FAM208B	0.802074	0.0147448	0	grey
TUSC3	0.300747	4.74209	7.09095e-10	grey		MAP3K6	-0.467284	0	0.0112073	grey		GMPR2	-0.608176	0.0147448	0	grey
PDGFA	0.406038	4.73824	7.15417e-10	grey		FYN	-0.361808	0	0.0112116	grey		KIT	0.995385	0.0147448	0	grey
ALG5	-0.306351	4.70907	7.65123e-10	grey		PRCC	-0.254661	0	0.0114188	grey		MAN1A2	0.869028	0.0147448	0	grey
CHCHD5	-0.366023	4.70201	7.7766e-10	grey		SLC35F2	-0.374047	0	0.0114955	grey		PLXND1	0.921839	0.0147857	0	grey
PLEC	0.378385	4.69878	7.83452e-10	grey		NMI	0.329965	0	0.0116491	grey		SH3BP4	0.902105	0.0147857	0	grey
MPP1	0.454896	4.69718	7.86352e-10	grey		SPA17	-0.423127	0	0.0117306	grey		UGDH	-1.14568	0.0147857	0	grey
SLC25A32	0.306096	4.66803	8.4095e-10	grey		RP5-882C2.2	-0.389623	0	0.0117406	grey		YAP1	0.929535	0.0147857	0	grey
TTC9	0.373451	4.66012	8.56406e-10	grey		SCRIB	-0.279824	0	0.0117674	grey		AKAP12	0.871911	0.0147994	0	grey
AP4E1	0.358752	4.65649	8.6359e-10	grey		RALB	0.6558	0	0.0117785	grey		ANO6	0.725667	0.0147994	0	grey
SYF2	-0.286084	4.65647	8.63633e-10	grey		LEPROT	0.349627	0	0.0118312	grey		CCNA2	0.660628	0.0147994	0	grey
LINC00152	0.324697	4.65408	8.68402e-10	grey		LYPLAL1	0.336037	0	0.0119429	grey		CHD1	0.917903	0.0147994	0	grey
PTPN14	0.509658	4.6405	8.95986e-10	grey		CDC25B	-0.449457	0	0.0119665	grey		CNIH4	-0.406903	0.0147994	0	grey
HTATSF1	0.431289	4.63881	8.99475e-10	grey		KIAA0232	0.332775	0	0.0120358	grey		COA4	-0.674026	0.0147994	0	grey
PHF8	0.501913	4.61711	9.45561e-10	grey		DUSP16	-0.712125	0	0.0120998	grey		COX6C	-0.344905	0.0147994	0	grey
ZNF778	0.355727	4.61235	9.55968e-10	grey		ZNHIT3	-0.389708	0	0.0121154	grey		DARS	-0.546213	0.0147994	0	grey
SH3KBP1	0.477682	4.58989	1.00673e-09	grey		HDAC8	0.433281	0	0.0121692	grey		EDF1	-0.278562	0.0147994	0	grey
HAT1	-0.333318	4.58843	1.01012e-09	grey		VAC14	0.312489	0	0.0121709	grey		EIF6	-0.610972	0.0147994	0	grey
EIF2AK4	0.421166	4.58464	1.01896e-09	grey		CACNA1B	-0.837608	0	0.0122076	grey		GAS6	0.635241	0.0147994	0	grey
HMGCR	0.414933	4.5643	1.06782e-09	grey		RNF44	-0.58189	0	0.0122151	grey		HACD3	-0.747779	0.0147994	0	grey
SLPI	0.336293	4.53195	1.15038e-09	grey		AZIN1	-0.325679	0	0.0122934	grey		JADE1	0.867524	0.0147994	0	grey
ACADVL	0.364955	4.52941	1.15715e-09	grey		CWC27	-0.368855	0	0.0122944	grey		MGST3	-0.926657	0.0147994	0	grey
FRS2	0.386335	4.5256	1.16733e-09	grey		TNFAIP3	-0.514668	0	0.0123176	grey		MORF4L1	-0.333451	0.0147994	0	grey
RNF141	-0.409344	4.52474	1.16965e-09	grey		ACOT7	0.415224	0	0.0124279	grey		NRDC	0.436151	0.0147994	0	grey
TRAF3	0.374595	4.52348	1.17306e-09	grey		MRPS23	-0.293901	0	0.0124365	grey		NSD1	0.66313	0.0147994	0	grey
LINC01420	0.448236	4.52061	1.18084e-09	grey		SAMD8	-0.620839	0	0.0125102	grey		NUCKS1	0.733949	0.0147994	0	grey
ITM2B	0.254075	4.50309	1.22943e-09	grey		UBALD2	-1.02224	0	0.0125491	grey		NUP133	0.891249	0.0147994	0	grey
RIC1	0.354576	4.5013	1.23452e-09	grey		USF2	-0.358059	0	0.0125841	grey		PBDC1	-0.692122	0.0147994	0	grey
THUMPD3	-0.337089	4.47275	1.31839e-09	grey		DBI	0.345547	0	0.012629	grey		PLS3	-0.705153	0.0147994	0	grey
SLC2A11	-0.456928	4.47238	1.31951e-09	grey		EFTUD1	0.421302	0	0.0126619	grey		RAD21	0.63366	0.0147994	0	grey
TNIK	0.446876	4.46591	1.33934e-09	grey		CCDC51	0.277013	0	0.0126811	grey		RNF10	0.729897	0.0147994	0	grey
ABCB7	0.350859	4.46243	1.3501e-09	grey		TAF1	0.416123	0	0.0126932	grey		RPL41	-0.298585	0.0147994	0	grey
TLN2	0.420009	4.46028	1.35681e-09	grey		PCNP	-0.267145	0	0.0127259	grey		TACC3	0.620985	0.0147994	0	grey
ZBTB7C	0.45618	4.44538	1.40417e-09	grey		MRPL36	0.263499	0	0.0127263	grey		TPM1	0.844272	0.0147994	0	grey
KIAA1161	0.338766	4.44511	1.40502e-09	grey		FLVCR2	0.498596	0	0.0127653	grey		UBA2	0.676796	0.0147994	0	grey
TMEM177	0.3961	4.44242	1.41376e-09	grey		IFI27	-0.77501	0	0.0128519	grey		WDR12	-0.756693	0.0147994	0	grey
EEA1	0.31202	4.43836	1.42704e-09	grey		2022-09-10	0.577191	0	0.0129114	grey		ZNF518A	0.868394	0.0147994	0	grey
DMKN	0.284446	4.43726	1.43066e-09	grey		CIDEC	0.479345	0	0.0129121	grey		ANXA1	-0.54659	0.0148074	0	grey
FAM122A	0.517289	4.43617	1.43425e-09	grey		PTPN2	0.285936	0	0.0129226	grey		RP11-175O19.4	0.859893	0.0149073	0	grey
AMMECR1	0.336428	4.43344	1.4433e-09	grey		TTC33	0.337263	0	0.0129899	grey		ST8SIA6-AS1	-1.18937	0.0150504	0	grey
FGFR4	0.315485	4.4299	1.45511e-09	grey		ARF5	-0.612725	0	0.0130188	grey		EP400	0.545178	0.0152795	0	grey
DICER1	0.388308	4.41636	1.50118e-09	grey		TNNC2	0.274401	0	0.0130425	grey		NEK7	1.10043	0.0152795	0	grey
PRAMEF6	-0.795906	4.40758	1.53186e-09	grey		BAG5	0.449424	0	0.0130889	grey		PAK4	0.997518	0.0152795	0	grey
KCNQ4	0.299793	4.40351	1.54627e-09	grey		CNNM3	-0.400417	0	0.0131001	grey		STAT2	0.86905	0.0155917	0	grey
ZNF445	0.359328	4.4023	1.55058e-09	grey		BACE1	0.606808	0	0.0131465	grey		NFIL3	-0.966637	0.0156173	0	grey
ZNF655	0.407201	4.39312	1.58372e-09	grey		LINC01595	-0.495807	0	0.0131869	grey		DLG1	0.905201	0.015634	0	grey
GTF3C1	0.369789	4.39221	1.58702e-09	grey		NHP2	-0.520868	0	0.0132022	grey		TEAD1	0.968783	0.015634	0	grey
LRRC45	0.382001	4.38655	1.60785e-09	grey		ANO10	0.347485	0	0.0132816	grey		LINC01089	1.11858	0.015702	0	grey
STON2	0.468509	4.38646	1.60819e-09	grey		AGK	0.317203	0	0.0133229	grey		MMP15	1.69498	0.015702	0	grey
LINC00958	0.675367	4.37783	1.64048e-09	grey		RP11-267L5.1	-0.591215	0	0.0133274	grey		SHC2	1.69654	0.015702	0	grey
C1orf61	0.274155	4.37395	1.6552e-09	grey		NIPAL1	0.402582	0	0.0133429	grey		FXN	-0.655032	0.0157625	0	grey
VANGL1	0.312801	4.3687	1.67533e-09	grey		TBL3	0.36175	0	0.0134108	grey		PPP1CA	-0.747233	0.0157625	0	grey
KIAA0368	0.376682	4.35215	1.74037e-09	grey		ARHGEF9	0.436262	0	0.0135349	grey		AC069277.2	0.614151	0.0159155	0	grey
DCAF16	0.330299	4.34925	1.75206e-09	grey		IER5	-0.666485	0	0.013704	grey		CNTRL	0.72291	0.0159155	0	grey
ZNF770	0.289094	4.34261	1.77902e-09	grey		MTCH1	-0.32848	0	0.0137351	grey		POLR2J2	0.502053	0.0159155	0	grey
SLC22A18	0.341222	4.34257	1.77919e-09	grey		POMC	0.941351	0	0.0137554	grey		CEP295	1.16061	0.0159805	0	grey
KCNN4	0.423175	4.3401	1.78937e-09	grey		HIST2H2AC	0.813938	0	0.0138295	grey		TRIM24	1.5133	0.0159805	0	grey
POLB	0.451943	4.33265	1.82032e-09	grey		STS	0.314838	0	0.0138295	grey		NUDT14	1.4499	0.0161125	0	grey
STK11IP	0.292254	4.32477	1.85364e-09	grey		ZNF724P	0.319623	0	0.0138322	grey		PRKX	1.12653	0.0162896	0	grey
MTRNR2L12	0.306472	4.32139	1.86811e-09	grey		CNOT1	-0.33424	0	0.0138335	grey		ABCC1	0.597635	0.0162925	0	grey
KIF4A	0.417987	4.3158	1.89231e-09	grey		PRDX4	0.259504	0	0.0138407	grey		ANOS1	0.921225	0.0162925	0	grey
PTK2	0.421846	4.29635	1.97899e-09	grey		ZNF655	0.341293	0	0.0139215	grey		ATP2A1	0.727346	0.0162925	0	grey
BAG5	0.26422	4.29033	2.00661e-09	grey		TRMT112	-0.347584	0	0.0139462	grey		BAZ2B	0.791583	0.0162925	0	grey
IGF2R	0.360125	4.28818	2.01658e-09	grey		STAT2	-0.510441	0	0.0139486	grey		CCDC173	0.729147	0.0162925	0	grey
ALG13	0.277664	4.28619	2.02584e-09	grey		CNN2	-0.391768	0	0.0140037	grey		CELA1	0.267702	0.0162925	0	grey
WBP1L	0.3773	4.28202	2.04539e-09	grey		CLP1	0.444522	0	0.01403	grey		CH507-154B10.1	0.377507	0.0162925	0	grey
IGSF3	0.313291	4.27962	2.05674e-09	grey		SSX3	0.361283	0	0.0140417	grey		CTD-2553L13.10	0.339463	0.0162925	0	grey
TIMM23	-0.307229	4.27874	2.06092e-09	grey		ATXN7L2	-0.414338	0	0.0141371	grey		EGR2	0.734972	0.0162925	0	grey
ASTN2	0.432489	4.26928	2.10627e-09	grey		WDR44	0.365302	0	0.0142986	grey		FAM20A	0.85328	0.0162925	0	grey
ZSCAN16-AS1	0.351688	4.26456	2.12932e-09	grey		RPL36A	0.262379	0	0.0143175	grey		KB-1208A12.3	0.479626	0.0162925	0	grey
RRS1	0.271351	4.25765	2.16346e-09	grey		USB1	0.470521	0	0.0143487	grey		KIF5A	0.677317	0.0162925	0	grey
NUFIP2	0.355405	4.23864	2.26024e-09	grey		NOB1	0.303656	0	0.0143736	grey		LCAT	0.420113	0.0162925	0	grey
PCDH1	0.352022	4.22223	2.3473e-09	grey		HMOX2	0.340379	0	0.0143751	grey		LETM2	0.347416	0.0162925	0	grey
CASC5	0.355843	4.20749	2.42831e-09	grey		TRIM5	0.398931	0	0.0143857	grey		MAF	1.0758	0.0162925	0	grey
RHOU	0.32239	4.20508	2.44185e-09	grey		TLE3	-0.46349	0	0.0143874	grey		MAFA	0.345127	0.0162925	0	grey
YAF2	-0.466249	4.20126	2.46338e-09	grey		MCM10	-0.365907	0	0.0144291	grey		RP11-596D21.1	0.273638	0.0162925	0	grey
KLHL18	-0.28037	4.19728	2.4861e-09	grey		MYL6B	-0.452355	0	0.0144704	grey		SLC26A2	0.807425	0.0162925	0	grey
KIAA0232	0.387299	4.18528	2.55573e-09	grey		CBFB	-0.360876	0	0.0144759	grey		SPEF2	1.03131	0.0162925	0	grey
GM2A	0.300815	4.18495	2.5577e-09	grey		CPSF6	-0.277689	0	0.014484	grey		TRIM45	0.448506	0.0162925	0	grey
USP8	0.29763	4.18462	2.55962e-09	grey		NDUFB3	-0.269087	0	0.0144842	grey		WAC-AS1	0.836876	0.0162925	0	grey
SLC6A19	-0.502292	4.17333	2.62707e-09	grey		PGP	-0.449998	0	0.0145436	grey		ZBTB20	0.739588	0.0162925	0	grey
RNF113A	0.393722	4.16648	2.66882e-09	grey		UBTD2	-0.576944	0	0.0146215	grey		FMR1	1.29524	0.016431	0	grey
SHTN1	0.359836	4.1621	2.69588e-09	grey		GKAP1	-0.559751	0	0.0146305	grey		LCOR	0.922138	0.016431	0	grey
TRPM7	0.349996	4.16117	2.70161e-09	grey		CSF2RA	0.54833	0	0.0146515	grey		ARID4B	1.37015	0.0166609	0	grey
PDP2	0.436073	4.15713	2.72686e-09	grey		UTRN	0.523621	0	0.0146707	grey		FLVCR1	0.779131	0.0166609	0	grey
PHKA1	0.434953	4.14263	2.81948e-09	grey		PXDN	0.433396	0	0.014691	grey		ZNF608	1.13771	0.0166857	0	grey
RIT2	0.275256	4.13515	2.86843e-09	grey		DEPDC1	-0.578456	0	0.0146932	grey		CEBPB	-1.34824	0.01672	0	grey
KDM2A	0.340276	4.13009	2.90204e-09	grey		SERP1	-0.25373	0	0.0147044	grey		FOCAD	0.602162	0.01672	0	grey
TRAF3IP2	0.591183	4.129	2.90934e-09	grey		RP11-563E2.2	0.402039	0	0.014712	grey		ZNF730	1.08916	0.01672	0	grey
LRRFIP1	0.341945	4.11744	2.98781e-09	grey		IARS	-0.286843	0	0.014803	grey		ANAPC1	0.883631	0.0167506	0	grey
MPST	0.369226	4.10044	3.10713e-09	grey		CETN2	0.322946	0	0.0148148	grey		APOA1	-1.18545	0.0167506	0	grey
TXLNA	0.331271	4.08695	3.20517e-09	grey		RSRC2	-0.273458	0	0.0148155	grey		GID8	-0.626654	0.0167955	0	grey
SLC7A2	0.254711	4.0864	3.20921e-09	grey		PURA	-0.634294	0	0.0149196	grey		KDM5A	0.755746	0.0167955	0	grey
BRI3BP	0.379745	4.08263	3.23719e-09	grey		KCTD3	-0.486166	0	0.0149271	grey		POGZ	0.85702	0.0167955	0	grey
NUDT15	0.256238	4.08037	3.25404e-09	grey		SNRPB2	-0.257989	0	0.0149277	grey		PPP2CB	0.719555	0.0167955	0	grey
LRRC58	0.276109	4.06809	3.34739e-09	grey		TIMM8B	-0.260175	0	0.0149277	grey		ZNF593	-0.643893	0.0167955	0	grey
ANO10	0.36402	4.06437	3.37616e-09	grey		TSPAN15	0.449898	0	0.0149803	grey		ACTR2	0.55443	0.0168104	0	grey
MYO9B	0.33731	4.05916	3.41691e-09	grey		SLC2A3	-0.524315	0	0.0150404	grey		AKAP8	0.553467	0.0168104	0	grey
SLC7A1	0.386743	4.05661	3.43707e-09	grey		AP5B1	0.367907	0	0.0150424	grey		BCS1L	-0.504057	0.0168104	0	grey
REEP3	0.363602	4.05438	3.45478e-09	grey		NACC1	-0.627569	0	0.0150481	grey		CCDC124	-0.533361	0.0168104	0	grey
CDC42EP4	0.358862	4.02981	3.6558e-09	grey		DDX20	0.327937	0	0.0150896	grey		CENPF	0.853552	0.0168104	0	grey
ADCY9	0.910957	4.0279	3.67193e-09	grey		FER	0.5204	0	0.0151411	grey		CFLAR	0.416965	0.0168104	0	grey
OSBPL1A	0.508983	4.01857	3.75168e-09	grey		CEP63	-0.58284	0	0.0151504	grey		CRK	0.789988	0.0168104	0	grey
WASF1	0.253927	4.01667	3.76816e-09	grey		TDP1	0.321386	0	0.0151627	grey		CYP2S1	-1.14541	0.0168104	0	grey
KDELC1	0.345237	4.01423	3.78937e-09	grey		SHPRH	0.285234	0	0.0151686	grey		DCAF13	-0.834521	0.0168104	0	grey
TPM4	0.285696	4.01166	3.81189e-09	grey		RFWD2	-0.354664	0	0.0151771	grey		EXOSC4	-0.846719	0.0168104	0	grey
AP001062.7	0.263047	4.00407	3.87902e-09	grey		LSM14B	-0.623589	0	0.0151777	grey		FTL	-0.492471	0.0168104	0	grey
ZNF623	0.483208	3.99637	3.9484e-09	grey		GOLGA3	0.57359	0	0.0152015	grey		GGA2	0.670235	0.0168104	0	grey
SNX18	0.428017	3.95398	4.35332e-09	grey		MOGAT2	0.346619	0	0.0152437	grey		GJA1	0.543097	0.0168104	0	grey
SERHL2	0.46492	3.94167	4.47842e-09	grey		RP11-455F5.3	0.268284	0	0.0153502	grey		MYO1B	0.826995	0.0168104	0	grey
GPR37	0.481692	3.93938	4.50216e-09	grey		KANSL2	-0.304316	0	0.0153576	grey		NDUFS8	-0.519168	0.0168104	0	grey
ZDHHC7	0.505245	3.93583	4.53908e-09	grey		RNF138	-0.329131	0	0.0153756	grey		NPLOC4	0.895477	0.0168104	0	grey
CEP350	0.393203	3.93054	4.59465e-09	grey		TP53	-0.616721	0	0.0154322	grey		PLIN2	-0.855573	0.0168104	0	grey
CAPN10	0.354069	3.92366	4.66809e-09	grey		C3orf58	-0.92871	0	0.0155218	grey		PTP4A2	0.856635	0.0168104	0	grey
DNAJC5	0.379698	3.91759	4.73374e-09	grey		RAF1	-0.380368	0	0.0155707	grey		RBBP6	0.599953	0.0168104	0	grey
HELZ	0.403032	3.91759	4.73375e-09	grey		IGBP1	0.274257	0	0.0156144	grey		RP11-834C11.4	0.862707	0.0168104	0	grey
HOOK1	0.40777	3.91573	4.7541e-09	grey		PPP1R15B	-0.479284	0	0.0156418	grey		S100A16	-0.431005	0.0168104	0	grey
PAK2	0.27927	3.9095	4.82277e-09	grey		RBM5	-0.383812	0	0.0157158	grey		SCYL2	0.720161	0.0168104	0	grey
SPSB4	0.32781	3.89957	4.9343e-09	grey		ABHD18	0.328604	0	0.0157474	grey		SIN3A	1.03402	0.0168104	0	grey
BCAR4	1.32273	3.89782	4.95421e-09	red	BCAR4	DNAJC30	0.362263	0	0.0158083	grey		SMC1A	0.587044	0.0168104	0	grey
MTRNR2L8	1.1796	3.89746	4.95836e-09	red	MTRNR2L8	SLC41A1	0.323972	0	0.015854	grey		SMS	0.799011	0.0168104	0	grey
FADS2	0.401097	3.87705	5.19694e-09	grey		SOX2	-0.933977	0	0.0160594	grey		TIMM17A	-0.529022	0.0168104	0	grey
TIMM8B	-0.252587	3.86004	5.40457e-09	grey		KRAS	-0.442398	0	0.0160814	grey		TJP1	0.591058	0.0168104	0	grey
CTB-25J19.1	-0.975578	3.8588	5.41994e-09	grey		PGLS	-0.370593	0	0.0160814	grey		TNPO2	0.81633	0.0168104	0	grey
MIR548XHG	0.317506	3.84607	5.58115e-09	grey		PTPRU	-0.703079	0	0.0160953	grey		TOMM7	-0.39574	0.0168104	0	grey
FOXO4	0.376677	3.82458	5.86432e-09	grey		FGFR4	0.264506	0	0.0162883	grey		WRAP53	-0.670618	0.0168104	0	grey
CCDC58	-0.324291	3.81823	5.95073e-09	grey		VTA1	-0.3658	0	0.0163134	grey		YWHAE	-0.273937	0.0168104	0	grey
RPUSD3	-0.270278	3.81596	5.98182e-09	grey		ADAM19	0.757973	0	0.0163207	grey		ZNF511	0.671257	0.0168104	0	grey
TAB1	0.381941	3.80327	6.15917e-09	grey		TM9SF2	-0.265353	0	0.0163298	grey		INSIG2	0.883636	0.0171314	0	grey
ZNF580	0.306618	3.79978	6.20896e-09	grey		ZDHHC21	0.332154	0	0.0163704	grey		RPS6KA3	1.41016	0.0171314	0	grey
TULP4	0.447988	3.79518	6.27503e-09	grey		TPRA1	0.417681	0	0.0166323	grey		ACO2	-0.958822	0.0171769	0	grey
SOCS6	0.334833	3.79417	6.28963e-09	grey		PRKCD	-0.614075	0	0.0166394	grey		ADCY10	1.39473	0.0171769	0	grey
PBRM1	0.488252	3.79152	6.32811e-09	grey		SNAP47	0.419486	0	0.0166721	grey		CLASP2	1.07688	0.0173579	0	grey
DOPEY2	0.35151	3.791	6.33568e-09	grey		PPARD	-0.512672	0	0.0166829	grey		HELB	0.71484	0.0173759	0	grey
SLC26A6	0.345503	3.77227	6.61495e-09	grey		PNN	-0.289301	0	0.0168235	grey		LINC00371	0.832542	0.0173759	0	grey
RPS6KA4	0.356009	3.76482	6.72946e-09	grey		CD99	0.387849	0	0.0168639	grey		RP4-710M16.2	1.19885	0.0173759	0	grey
APBB2	0.410252	3.76362	6.74797e-09	grey		TMEM39A	-0.375491	0	0.016912	grey		SDC1	-0.93141	0.0173759	0	grey
PRPS2	0.312201	3.75619	6.86451e-09	grey		CAND1	-0.479867	0	0.016917	grey		ZNF788	0.896615	0.0173759	0	grey
DCAF5	0.34043	3.74994	6.96394e-09	grey		GATC	0.289424	0	0.0169669	grey		GEMIN8	1.19503	0.0175279	0	grey
GREB1L	0.398599	3.73988	7.12712e-09	grey		GDPD1	-0.53815	0	0.0170215	grey		CAMK2G	0.436541	0.0176517	0	grey
MFSD14A	0.365283	3.72036	7.45477e-09	grey		GTPBP1	-0.324575	0	0.0171021	grey		DECR1	0.936517	0.0176517	0	grey
ZFX	0.337772	3.69231	7.95221e-09	grey		DPM3	0.4474	0	0.0172121	grey		ZNF800	1.02384	0.0176517	0	grey
EEF2K	0.418802	3.68843	8.02357e-09	grey		SPRED2	-0.25357	0	0.0172693	grey		EIF5AL1	-0.824934	0.0178875	0	grey
SETD7	0.275528	3.67851	8.20894e-09	grey		SPTSSA	-0.330415	0	0.0173294	grey		STX16	0.951291	0.0178875	0	grey
ADNP	0.351818	3.67785	8.22148e-09	grey		CYB5B	0.312982	0	0.0173935	grey		ADAM23	0.688476	0.0179291	0	grey
RSRC2	-0.291166	3.65259	8.71369e-09	grey		CCDC86	-0.3667	0	0.017397	grey		DENND6A	0.377694	0.0179291	0	grey
PLEKHF2	0.410698	3.65249	8.71583e-09	grey		MYO1G	0.604651	0	0.0174614	grey		BPNT1	-1.00432	0.0181483	0	grey
ATP6AP2	0.289734	3.65143	8.73709e-09	grey		ZCCHC11	-0.688483	0	0.0174636	grey		PCDH1	1.19124	0.0181483	0	grey
COA6	-0.25135	3.64348	8.89856e-09	grey		KLF16	-0.591826	0	0.0174875	grey		COL11A2	1.22855	0.0183956	0	grey
HSD17B4	0.328697	3.64302	8.908e-09	grey		MYOF	0.518493	0	0.0175863	grey		IKBIP	0.861953	0.0183956	0	grey
SCAP	0.431393	3.64242	8.92024e-09	grey		FES	-0.506671	0	0.0176345	grey		JMJD8	-1.92238	0.0184361	0	grey
GRAMD4	0.286178	3.63782	9.0152e-09	grey		COIL	-0.49655	0	0.0176599	grey		PI4K2A	1.248	0.0186884	0	grey
MTMR1	0.350318	3.63593	9.05449e-09	grey		CTD-2313J23.1	0.550244	0	0.017721	grey		CH507-9B2.5	0.693219	0.0187308	0	grey
PIAS4	0.375035	3.62783	9.22494e-09	grey		LYRM1	0.396363	0	0.0177278	grey		HARS	-1.04715	0.0187308	0	grey
GLS	0.316155	3.62782	9.22522e-09	grey		TMEM41B	-0.430109	0	0.0178424	grey		ROCK2	1.0233	0.0187308	0	grey
POLA1	0.320025	3.62665	9.25006e-09	grey		ZCCHC6	0.51224	0	0.0179815	grey		UBP1	0.686708	0.0187308	0	grey
AGAP3	0.347925	3.62167	9.35685e-09	grey		SMC1A	0.272167	0	0.0181131	grey		ZNF718	0.727694	0.0187828	0	grey
NFS1	0.27391	3.61853	9.42467e-09	grey		NOL10	0.391108	0	0.0182319	grey		MARK2	0.734504	0.0188939	0	grey
TP73-AS1	0.464828	3.61701	9.45779e-09	grey		BCAT1	-0.29598	0	0.0182467	grey		PHF1	0.845759	0.0189788	0	grey
DIS3L2	0.25802	3.61131	9.58266e-09	grey		TRIM61	-0.454202	0	0.0182763	grey		TTC21B	1.29673	0.0189788	0	grey
PVRL1	0.493967	3.61006	9.61027e-09	grey		LASP1	-0.420758	0	0.0183013	grey		AKT2	1.13821	0.018992	0	grey
PRNP	0.41007	3.60683	9.68196e-09	grey		MT1M	-0.86264	0	0.018333	grey		PCBD2	-1.42181	0.018992	0	grey
SLC35A1	0.326074	3.6055	9.71161e-09	grey		TTLL3	0.494977	0	0.0183474	grey		CEP78	1.15198	0.0190411	0	grey
MPDZ	0.370364	3.60216	9.78663e-09	grey		FAM72C	-0.325981	0	0.0183575	grey		CSTF3	0.906182	0.0190411	0	grey
SLC2A8	0.379169	3.59762	9.88943e-09	grey		PKNOX1	0.505181	0	0.018446	grey		DIAPH3	1.07972	0.0190411	0	grey
TRMT10A	-0.366795	3.58124	1.02696e-08	grey		SLC7A6	-0.27415	0	0.0185239	grey		SHTN1	0.994995	0.0190411	0	grey
CYHR1	0.381526	3.56373	1.06922e-08	grey		NOTCH1	-0.471396	0	0.0185819	grey		TRNAU1AP	0.528899	0.0190411	0	grey
AP3B1	0.332222	3.55995	1.07856e-08	grey		TAF7	0.494985	0	0.0186508	grey		ANXA5	-0.656533	0.0190575	0	grey
REV1	0.292577	3.55792	1.08361e-08	grey		METTL17	-0.322312	0	0.0187446	grey		CISD3	-0.626274	0.0190575	0	grey
PREX1	0.301704	3.55453	1.09212e-08	grey		RGS10	-0.285216	0	0.0187746	grey		CPSF1	1.23392	0.0190575	0	grey
LCMT1	0.276062	3.55088	1.10132e-08	grey		ARMC10	-0.520529	0	0.0187774	grey		CREM	-0.64572	0.0190575	0	grey
RAD54L2	0.346388	3.5487	1.10687e-08	grey		ZNF708	0.351204	0	0.0188348	grey		DDOST	-0.764881	0.0190575	0	grey
UBTD2	0.336638	3.54809	1.10842e-08	grey		EIF3A	-0.29488	0	0.0190665	grey		IMP3	-0.973068	0.0190575	0	grey
PLCG1	0.271571	3.544	1.1189e-08	grey		SP6	-0.696231	0	0.0191252	grey		LMNB2	0.657903	0.0190575	0	grey
SOCS7	0.454159	3.54147	1.12545e-08	grey		CRTC3	-0.399957	0	0.019126	grey		MPZL1	0.69332	0.0190575	0	grey
PVT1	0.392333	3.5395	1.13057e-08	grey		LANCL2	-0.425733	0	0.0191553	grey		MYL6	-0.491695	0.0190575	0	grey
SLC25A33	0.368305	3.53589	1.14001e-08	grey		PSMD5	0.295771	0	0.0191898	grey		POLR2K	-0.518028	0.0190575	0	grey
C1orf131	-0.293915	3.53348	1.14634e-08	grey		TOR1A	0.449214	0	0.0191944	grey		PSMC3	-0.518615	0.0190575	0	grey
ZMYND8	0.345189	3.53291	1.14786e-08	grey		C9orf16	0.360672	0	0.0192032	grey		PSME3	-0.563985	0.0190575	0	grey
SLU7	-0.318306	3.53179	1.15081e-08	grey		LAMTOR2	-0.276804	0	0.0192062	grey		RPL7	-0.313257	0.0190575	0	grey
ATE1	0.367686	3.53115	1.15252e-08	grey		CBX4	-0.758916	0	0.0193667	grey		SEC11A	-0.624966	0.0190575	0	grey
LIFR	0.400158	3.52433	1.17075e-08	grey		MGAT4B	-0.760743	0	0.0194305	grey		SLC37A3	-0.710553	0.0190575	0	grey
RASA2	0.394937	3.5131	1.20144e-08	grey		C11orf65	-0.426372	0	0.0194423	grey		SNRPG	-0.364555	0.0190575	0	grey
RYK	0.394099	3.50182	1.23302e-08	grey		FAM200B	0.631836	0	0.0194442	grey		SPTAN1	0.952561	0.0190575	0	grey
GULP1	0.355182	3.49996	1.23834e-08	grey		FECH	-0.520966	0	0.0194676	grey		PMEL	-0.520886	0.0190722	0	grey
PCGF3	0.295824	3.47295	1.31778e-08	grey		MTM1	0.361487	0	0.0194715	grey		CMIP	1.13257	0.0192142	0	grey
NFAT5	0.325184	3.46144	1.35317e-08	grey		CARS2	-0.879392	0	0.0194915	grey		DLX3	-0.669066	0.0194564	0	grey
BACH1	0.474279	3.46132	1.35356e-08	grey		NPM3	-0.395988	0	0.0195059	grey		LMBRD2	0.904554	0.0194564	0	grey
SH3GLB2	0.404487	3.45581	1.37082e-08	grey		MAPKAP1	-0.297974	0	0.0195864	grey		MBNL3	1.09362	0.0194564	0	grey
MED14	0.386167	3.44324	1.41108e-08	grey		ASAP3	0.321325	0	0.0196612	grey		SAMD5	0.962402	0.0194564	0	grey
MMAB	0.265632	3.44296	1.41202e-08	grey		POLR2D	0.309122	0	0.0197675	grey		B3GNT7	1.16188	0.0196802	0	grey
FANCB	0.331946	3.43556	1.43627e-08	grey		GJA1	-0.382069	0	0.0197741	grey		EGFL8	0.501812	0.0199065	0	grey
HNRNPUL1	0.358641	3.43302	1.44469e-08	grey		INTS12	0.525006	0	0.0197808	grey		LAYN	0.319449	0.0199065	0	grey
DCAF4L2	0.413126	3.42873	1.45904e-08	grey		C6orf203	0.298655	0	0.0198147	grey		LINC00479	0.708836	0.0199065	0	grey
PIDD1	0.358412	3.42734	1.46371e-08	grey		ADGRD1	0.520979	0	0.0198906	grey		STON1	0.347732	0.0199065	0	grey
ATP2B1	0.263048	3.42596	1.46837e-08	grey		RP11-706O15.1	0.280056	0	0.0200024	grey		ZC3H12B	0.871764	0.0199065	0	grey
AP2A2	0.354764	3.42013	1.48823e-08	grey		TPD52L2	0.274696	0	0.0200635	grey		SQSTM1	1.02654	0.0199155	0	grey
SHROOM2	0.255295	3.41981	1.48931e-08	grey		C16orf72	-0.432226	0	0.0200988	grey		TRMT10A	1.30334	0.0200796	0	grey
LINC01483	0.424001	3.41636	1.5012e-08	grey		BRCA2	0.41581	0	0.0201426	grey		GPR107	0.894839	0.0201054	0	grey
ACOX3	0.299463	3.40656	1.53544e-08	grey		HIST3H2A	0.383237	0	0.0201552	grey		ITGAV	1.06197	0.0201298	0	grey
RFC1	0.318529	3.40653	1.53556e-08	grey		GNPDA2	0.361789	0	0.0202521	grey		BBS9	0.514626	0.020196	0	grey
SKP2	0.461143	3.40029	1.55777e-08	grey		FNDC3B	0.396554	0	0.0202531	grey		LIMD2	-1.42049	0.020196	0	grey
NDC80	-0.362929	3.39319	1.58346e-08	grey		CYB561	-0.428081	0	0.020272	grey		PPP1R12B	0.658961	0.020196	0	grey
ARHGDIB	0.297437	3.38593	1.61016e-08	grey		EML4	-0.295113	0	0.0203267	grey		TBC1D25	0.843034	0.0202028	0	grey
WNT7B	0.274254	3.3692	1.67338e-08	grey		DECR2	0.424926	0	0.020356	grey		BRWD3	1.15272	0.0205695	0	grey
UROD	-0.301659	3.36817	1.67738e-08	grey		MBTD1	-0.307269	0	0.0203686	grey		DENND4B	0.893872	0.0205695	0	grey
ZNF652	0.762933	3.3658	1.68653e-08	grey		C4orf19	0.297162	0	0.0204624	grey		MTAP	-1.26344	0.0205695	0	grey
ATG3	-0.355158	3.34752	1.75904e-08	grey		MCMBP	-0.422953	0	0.0204793	grey		CDC42EP1	-1.50117	0.02094	0	grey
EPHB2	0.341847	3.33511	1.81005e-08	grey		UBE2Q1	-0.51977	0	0.0205195	grey		ZC3H4	1.20012	0.02094	0	grey
UBE2C	-0.40917	3.32379	1.85784e-08	grey		PEX7	-0.505474	0	0.0207129	grey		TTN	1.65195	0.0210479	0	grey
HADH	0.267928	3.32157	1.86737e-08	grey		SMPD3	0.488143	0	0.0207998	grey		CRBN	-0.936256	0.0212061	0	grey
IRX3	0.598229	3.31074	1.91451e-08	grey		STX5	-0.354922	0	0.0208435	grey		GOLM1	-1.58254	0.0212061	0	grey
HAUS7	0.330173	3.30883	1.92294e-08	grey		SLC47A1	-0.54612	0	0.0208904	grey		HYAL2	0.871276	0.0212061	0	grey
ZNF524	0.290646	3.30607	1.93519e-08	grey		ARL6IP5	0.393818	0	0.0208909	grey		IGF2BP2	0.800739	0.0212061	0	grey
NANOGNB	-0.621648	3.29829	1.97019e-08	grey		RP11-146F11.1	0.547394	0	0.0209024	grey		ZNF611	1.05316	0.0212061	0	grey
CLDN3	0.356789	3.29555	1.98267e-08	grey		ADIPOR2	-0.334396	0	0.0210736	grey		SNHG10	1.0331	0.0212125	0	grey
MADD	0.340391	3.2914	2.00167e-08	grey		MAN1C1	-0.333963	0	0.0210871	grey		STK17B	1.15741	0.0212125	0	grey
ANKRD36B	0.275502	3.28429	2.03473e-08	grey		MAP3K8	0.380814	0	0.0211424	grey		INO80	0.62621	0.0213842	0	grey
TPGS2	0.419566	3.28279	2.04178e-08	grey		FASTKD1	0.308522	0	0.0212457	grey		PTPN12	0.8054	0.0213842	0	grey
RCN1	0.332606	3.2819	2.04596e-08	grey		SDF2L1	-0.441868	0	0.0212514	grey		CXCL12	0.616092	0.0214853	0	grey
CFAP97	0.296207	3.27938	2.05787e-08	grey		VARS2	-0.608749	0	0.021367	grey		STK39	0.862603	0.0214853	0	grey
SLC25A10	0.317428	3.27633	2.07236e-08	grey		TOX4	0.768004	0	0.0213954	grey		YBX2	0.779225	0.0214853	0	grey
PNPLA2	0.761916	3.27047	2.10051e-08	grey		ICMT	-0.292681	0	0.0217189	grey		ZNF433	0.773358	0.0214853	0	grey
ACSS2	0.461095	3.26641	2.12024e-08	grey		ZNF576	0.327511	0	0.0217189	grey		C16orf72	0.886262	0.0214914	0	grey
APH1A	0.603629	3.26622	2.12116e-08	grey		SYVN1	-0.282409	0	0.0217828	grey		C1orf35	0.853547	0.0214914	0	grey
PLCE1	0.640324	3.26521	2.1261e-08	grey		CTD-2270L9.4	-0.40826	0	0.021946	grey		CHMP3	0.617818	0.0214914	0	grey
MAP7	0.358154	3.26501	2.12708e-08	grey		HOOK3	-0.502076	0	0.0219544	grey		DPP3	0.825643	0.0214914	0	grey
MLLT4	0.447952	3.24893	2.20733e-08	grey		TFRC	-0.589042	0	0.0219553	grey		FGD5-AS1	0.781376	0.0214914	0	grey
SLC35B4	0.321421	3.2489	2.20749e-08	grey		TERT	-0.258871	0	0.0219852	grey		RCBTB1	1.00398	0.0214914	0	grey
C10orf12	0.273236	3.24799	2.21212e-08	grey		MLLT4	-0.449475	0	0.0220444	grey		ZZZ3	0.982219	0.0214914	0	grey
FAM120C	0.30652	3.24531	2.22578e-08	grey		LINC00937	0.504254	0	0.0220553	grey		BCL2L1	0.829737	0.021545	0	grey
ABCD3	0.342784	3.23496	2.27949e-08	grey		ERF	-0.547369	0	0.0220898	grey		DPPA5	-0.654346	0.021545	0	grey
EMILIN2	0.472852	3.22937	2.30903e-08	grey		C11orf54	-0.414511	0	0.0222451	grey		FAM193B	0.69189	0.021545	0	grey
TPRA1	0.353114	3.21853	2.36737e-08	grey		FTSJ1	0.39839	0	0.0223937	grey		MAPK1	0.684945	0.021545	0	grey
MRLN	-0.364484	3.2142	2.39112e-08	grey		ETFB	-0.470863	0	0.0225545	grey		PFN2	-1.01275	0.021545	0	grey
ATAD3A	0.379782	3.21286	2.3985e-08	grey		LIAS	0.394755	0	0.0226408	grey		UQCC3	-0.835457	0.021545	0	grey
WDR45B	0.284691	3.21108	2.40834e-08	grey		2022-03-02	0.463121	0	0.0226637	grey		ACTR1A	-0.667907	0.0215629	0	grey
ZC3H7B	0.304304	3.20997	2.4145e-08	grey		NCSTN	-0.418745	0	0.0227013	grey		AIMP1	-0.503953	0.0215629	0	grey
IDH2	0.606489	3.20704	2.43083e-08	grey		CUL4B	0.466752	0	0.0227075	grey		BAZ1B	0.561446	0.0215629	0	grey
TNKS2	0.333944	3.20121	2.46371e-08	grey		ZC3H13	-0.295169	0	0.0227573	grey		CDC25A	0.840587	0.0215629	0	grey
PPP2R5C	0.287771	3.18488	2.55807e-08	grey		FAM120C	0.331863	0	0.0228449	grey		EEA1	0.65527	0.0215629	0	grey
FUT8	0.328514	3.18375	2.56477e-08	grey		VAV2	-0.511883	0	0.0228625	grey		G3BP1	-0.33715	0.0215629	0	grey
RFX7	0.283453	3.17841	2.59646e-08	grey		GOLGA7B	-0.384546	0	0.0230206	grey		GEMIN6	-1.064	0.0215629	0	grey
RPP25	0.348574	3.17729	2.60321e-08	grey		SOGA1	-0.552659	0	0.0230294	grey		GTF3C6	-0.417287	0.0215629	0	grey
BCL11A	0.587453	3.17281	2.63016e-08	grey		HEBP1	0.599872	0	0.0230369	grey		HDDC2	-0.579103	0.0215629	0	grey
IGSF9	0.45152	3.16776	2.66093e-08	grey		SLC9A3R2	-0.41176	0	0.0230903	grey		HINT1	-0.66853	0.0215629	0	grey
ADGRL2	0.344772	3.16425	2.68255e-08	grey		ADD3	0.263644	0	0.0231019	grey		LIN28A	0.573269	0.0215629	0	grey
BRI3	0.548214	3.16298	2.69043e-08	grey		JMJD4	0.360706	0	0.0231291	grey		MAK16	0.736911	0.0215629	0	grey
PIKFYVE	0.315234	3.16126	2.70109e-08	grey		FAM174A	0.457144	0	0.0231775	grey		MDH2	-0.381164	0.0215629	0	grey
SH3GL3	0.35725	3.14689	2.79195e-08	grey		PNP	-0.944114	0	0.0232264	grey		MGST2	-0.950103	0.0215629	0	grey
AGAP1	0.276732	3.14528	2.80233e-08	grey		SNAPC1	0.831759	0	0.0232617	grey		MKRN1	0.648956	0.0215629	0	grey
NUDT1	-0.334491	3.14194	2.82391e-08	grey		MSX2	-0.503873	0	0.0232942	grey		PA2G4	-0.4293	0.0215629	0	grey
FLOT1	0.450551	3.14164	2.82588e-08	grey		GSK3A	-0.528381	0	0.0232961	grey		PHLDA1	0.960484	0.0215629	0	grey
VPS13A	0.384719	3.13404	2.87577e-08	grey		NPFFR2	0.318049	0	0.0233969	grey		PIK3C2A	0.650278	0.0215629	0	grey
SKI	0.710854	3.13314	2.88176e-08	grey		C12orf29	0.386711	0	0.0234151	grey		PRPF38B	0.651264	0.0215629	0	grey
HMOX1	-0.599336	3.129	2.90932e-08	grey		HIST1H2AA	0.617957	0	0.0234209	grey		PSMB5	-0.499728	0.0215629	0	grey
TGFBR3	0.443942	3.12895	2.90971e-08	grey		NUDT9	0.365782	0	0.0234631	grey		SLC25A11	-0.600832	0.0215629	0	grey
SNHG15	-0.33026	3.12843	2.91318e-08	grey		CDT1	-0.363275	0	0.0234887	grey		SMC4	0.58756	0.0215629	0	grey
HTATIP2	0.274908	3.12445	2.94001e-08	grey		RBBP9	-0.434458	0	0.0235184	grey		TM9SF3	0.733828	0.0215629	0	grey
CTU2	0.358559	3.12295	2.95019e-08	grey		METTL15	-0.352754	0	0.0235773	grey		ZNF217	0.816413	0.0215629	0	grey
NPC1	0.459016	3.12205	2.95628e-08	grey		GLYCTK	0.351623	0	0.0236209	grey		MAP3K2	0.957677	0.0216273	0	grey
RNPEP	0.421956	3.11911	2.97634e-08	grey		MRLN	-0.83979	0	0.0236431	grey		TSPAN18	1.53669	0.0216273	0	grey
CHD8	0.32365	3.10818	3.05219e-08	grey		LARS2	-0.432228	0	0.023683	grey		C1QTNF4	-0.989716	0.021689	0	grey
CARD10	0.362218	3.10633	3.06523e-08	grey		PITRM1	0.350719	0	0.0236918	grey		CCNI2	-0.466791	0.021689	0	grey
PPP1R15B	0.310506	3.10242	3.09298e-08	grey		PRAMEF6	-0.742467	0	0.023795	grey		CTA-217C2.2	-1.1414	0.021689	0	grey
ERGIC1	0.299411	3.10209	3.09531e-08	grey		OAT	0.326595	0	0.0238351	grey		FOXD3-AS1	-0.301416	0.021689	0	grey
COX20	-0.266265	3.10118	3.1018e-08	grey		WNT5B	0.384454	0	0.0238964	grey		KDM5D	-1.17341	0.021689	0	grey
MARCKSL1	0.271527	3.09732	3.12953e-08	grey		KIAA0586	0.445012	0	0.0240706	grey		LA16c-380H5.5	-0.488976	0.021689	0	grey
RIN3	0.287296	3.08832	3.19501e-08	grey		C8orf59	-0.470459	0	0.0240879	grey		NODAL	-0.656478	0.021689	0	grey
ACVR1	0.255337	3.08648	3.20862e-08	grey		TIGD6	0.394021	0	0.0241694	grey		PNMAL1	-0.293927	0.021689	0	grey
LRP6	0.436836	3.08295	3.23481e-08	grey		TMEM179B	-0.506565	0	0.0242896	grey		RP11-449P1.1	-1.73595	0.021689	0	grey
JADE2	0.384558	3.07567	3.28944e-08	grey		PACSIN3	0.398583	0	0.0243119	grey		SH3BP2	-0.583273	0.021689	0	grey
CHRNB1	0.269114	3.07236	3.31465e-08	grey		FUCA2	0.262681	0	0.0243293	grey		THAP10	-0.625467	0.021689	0	grey
SPTAN1	0.369216	3.0697	3.33498e-08	grey		CD55	-0.255528	0	0.0243473	grey		TIGD6	-1.01128	0.021689	0	grey
LRP1	0.375327	3.05977	3.41212e-08	grey		SPSB2	0.432678	0	0.0243684	grey		TP63	-0.359179	0.021689	0	grey
GPANK1	-0.307681	3.05505	3.44941e-08	grey		POM121C	0.328487	0	0.0244328	grey		CYTH1	1.04003	0.0217047	0	grey
CASP2	0.300214	3.04894	3.49826e-08	grey		BAG3	-0.525305	0	0.0244615	grey		PLAU	-1.88649	0.0217047	0	grey
GEMIN5	0.345146	3.04353	3.54218e-08	grey		PEX5	-0.871269	0	0.0244944	grey		IRF2BP1	0.829551	0.0220276	0	grey
ARGFX	-0.542314	3.04012	3.57008e-08	grey		EDA	0.409352	0	0.024531	grey		DGAT1	1.46317	0.0220524	0	grey
TTF2	0.379863	3.03935	3.57642e-08	grey		C7orf73	-0.298673	0	0.0246016	grey		DGKD	0.845493	0.0220524	0	grey
KATNB1	0.418395	3.03124	3.64384e-08	grey		TAF13	-0.348595	0	0.0246938	grey		SEPN1	0.79096	0.0220524	0	grey
USP37	0.380355	3.03002	3.65406e-08	grey		OARD1	-0.338744	0	0.0248167	grey		TBC1D12	1.37874	0.0220524	0	grey
MRPL24	-0.290807	3.02929	3.66022e-08	grey		RTCA	0.282724	0	0.0248167	grey		TMEM179B	-0.850584	0.0220524	0	grey
CEP63	-0.46857	3.01938	3.74469e-08	grey		CHMP1A	0.387837	0	0.0248684	grey		ZDHHC16	1.10786	0.0220524	0	grey
ATF7IP2	0.328785	3.0175	3.7609e-08	grey		CNKSR3	-0.364824	0	0.0249751	grey		GSK3A	1.0038	0.0222694	0	grey
TAZ	0.260327	3.01215	3.80759e-08	grey		MESDC1	-0.370694	0	0.0250791	grey		KIAA0319L	1.00155	0.0222694	0	grey
SRFBP1	0.265378	3.01206	3.80831e-08	grey		NT5C	-0.396636	0	0.0251224	grey		KLHL5	0.749137	0.0224706	0	grey
SESTD1	0.33467	3.00381	3.88138e-08	grey		BSPRY	-0.582993	0	0.0253033	grey		MEGF8	0.698933	0.0227331	0	grey
PRKAR2B	0.375846	3.00106	3.906e-08	grey		LINC00152	0.272537	0	0.0253049	grey		RABL6	1.19651	0.0227331	0	grey
BTBD3	0.379032	2.99216	3.98693e-08	grey		ZNF773	0.35764	0	0.0253629	grey		ANXA6	1.42807	0.0227333	0	grey
SLC52A2	0.257859	2.98778	4.02734e-08	grey		SURF1	-0.5264	0	0.0253773	grey		CENPU	-1.39106	0.0227333	0	grey
RARRES1	0.501344	2.98301	4.07177e-08	grey		TMEM59	0.303815	0	0.0254002	grey		RBM12B	0.790095	0.0227333	0	grey
PKP3	0.264014	2.97804	4.11868e-08	grey		FHL2	0.37457	0	0.0254705	grey		CDX2	-0.954843	0.0229012	0	grey
CTIF	0.264704	2.97443	4.15304e-08	grey		PIGP	0.426815	0	0.0254717	grey		RNPC3	1.07691	0.0229063	0	grey
ZNF141	0.316312	2.97043	4.19145e-08	grey		CFAP97	0.279498	0	0.0254839	grey		RP11-138I1.3	0.60247	0.0229063	0	grey
METTL5	-0.269542	2.97006	4.195e-08	grey		TBCD	-0.304833	0	0.0255212	grey		AKR1B1	-1.55896	0.0229256	0	grey
PNMA5	0.737006	2.96268	4.26697e-08	grey		ADAM9	-0.321094	0	0.0255469	grey		DNAJC9	1.09097	0.0229256	0	grey
NKRF	0.332321	2.95479	4.34512e-08	grey		ESRRA	-0.325452	0	0.0255628	grey		USP43	1.0752	0.0229256	0	grey
CCPG1	-0.645608	2.95172	4.37597e-08	grey		FOLR1	0.260819	0	0.0257362	grey		KLHL36	1.28741	0.0229308	0	grey
EXTL3	0.496242	2.95091	4.38414e-08	grey		TMOD3	-0.328932	0	0.0259175	grey		MAP3K3	1.28649	0.0229308	0	grey
TRIM2	0.417875	2.94951	4.39829e-08	grey		PHC3	-0.440158	0	0.0259505	grey		AP5Z1	1.14507	0.0232677	0	grey
ST6GALNAC1	-0.404771	2.94562	4.43792e-08	grey		HAUS4	-0.513922	0	0.0260028	grey		CCNT1	0.857885	0.0232677	0	grey
ZNF649	0.309759	2.94104	4.48494e-08	grey		LRTOMT	0.351984	0	0.0260895	grey		LANCL1	0.699806	0.0234074	0	grey
TLR7	0.289033	2.93778	4.51874e-08	grey		TIMM17B	0.263357	0	0.0261242	grey		APH1B	0.986925	0.0236088	0	grey
GPR155	0.426906	2.92971	4.60347e-08	grey		WBP4	-0.390772	0	0.0262969	grey		CORO6	0.909445	0.0236088	0	grey
DMD	0.383619	2.92931	4.60771e-08	grey		HELLS	-0.402517	0	0.0263041	grey		NCF2	0.630448	0.0236088	0	grey
B3GNT7	0.357822	2.92349	4.66988e-08	grey		LLNLR-245B6.1	-0.449168	0	0.0263307	grey		NR4A2	0.875227	0.0236088	0	grey
CNTN6	0.268955	2.91931	4.71504e-08	grey		SREK1	-0.364849	0	0.0263697	grey		SLC8A1	0.665442	0.0236088	0	grey
NQO1	0.551298	2.91256	4.78887e-08	grey		ACSS2	0.557075	0	0.026406	grey		SOS2	0.537732	0.0236088	0	grey
PPP2R3C	-0.311037	2.91067	4.80975e-08	grey		ANKLE2	-0.342956	0	0.0264327	grey		SPINK5	1.17349	0.0236088	0	grey
KRT10	-0.354047	2.90755	4.84445e-08	grey		NUF2	-0.321689	0	0.0265911	grey		ZNF175	0.565723	0.0236088	0	grey
OFD1	0.323109	2.90164	4.91086e-08	grey		HIST1H3G	0.391258	0	0.0266485	grey		DHFR	0.917658	0.0239617	0	grey
FLNB	0.343514	2.89821	4.94977e-08	grey		RRAGB	0.427607	0	0.0266831	grey		DOLK	-0.979697	0.0239617	0	grey
CITED4	0.505225	2.89689	4.96483e-08	grey		TRIM2	0.448849	0	0.0266836	grey		MAP4K3	0.940747	0.0239617	0	grey
UBL3	0.433914	2.89562	4.97943e-08	grey		CTC-526N19.1	0.696876	0	0.0267234	grey		TUG1	0.851552	0.0239617	0	grey
MAP7D2	0.56191	2.89385	4.99975e-08	grey		IMP3	-0.265274	0	0.02686	grey		ZNF302	1.6737	0.0239763	0	grey
DNAJC9	0.516788	2.88292	5.12711e-08	grey		DEGS1	0.258868	0	0.026865	grey		BSPRY	0.688906	0.0240286	0	grey
RPL36A	0.292482	2.88286	5.12783e-08	grey		MSRA	0.918869	0	0.0270307	grey		TUSC3	0.883205	0.0240286	0	grey
TUBB6	0.344276	2.88002	5.16155e-08	grey		PRAMEF5	-1.02137	0	0.0270446	grey		AXIN1	0.709184	0.0241557	0	grey
POMC	0.326817	2.87967	5.1656e-08	grey		VWA9	0.311963	0	0.0271864	grey		SWAP70	1.10132	0.0241557	0	grey
CCDC64	0.347133	2.87841	5.18068e-08	grey		CEP83	0.472231	0	0.0272206	grey		KEAP1	-0.995436	0.0242724	0	grey
PPP3CB	0.443955	2.8697	5.28567e-08	grey		HSF1	-0.366718	0	0.0272698	grey		RP11-10A14.5	0.739058	0.0242724	0	grey
PRR5	0.324029	2.86705	5.31793e-08	grey		DCAF4L1	0.740287	0	0.0272885	grey		SPAG5	0.68748	0.0242724	0	grey
KHDC1L	-0.269459	2.85404	5.47964e-08	grey		C14orf169	0.594651	0	0.0273009	grey		TMEM68	-0.88812	0.0242724	0	grey
HEATR1	0.438024	2.84787	5.55813e-08	grey		AK1	-0.50466	0	0.0273032	grey		TRAK1	0.709096	0.0242724	0	grey
NUAK2	0.380743	2.84403	5.60748e-08	grey		ALDH2	0.542046	0	0.0273734	grey		WWC2	0.678711	0.0242724	0	grey
TOR1B	0.317803	2.84257	5.6263e-08	grey		PSIP1	-0.552864	0	0.0273994	grey		MECP2	0.824663	0.0243309	0	grey
CFAP20	-0.299768	2.84078	5.64956e-08	grey		ZNF814	0.397695	0	0.0274323	grey		NCAPD2	0.694004	0.0243309	0	grey
LINC00969	0.311238	2.84036	5.65509e-08	grey		PGAM1	-0.312443	0	0.027433	grey		AP2S1	-0.302812	0.0243503	0	grey
MTAP	0.280351	2.83891	5.67389e-08	grey		WNK1	-0.341743	0	0.0275157	grey		COL4A3BP	0.494112	0.0243503	0	grey
FABP3	0.265898	2.83609	5.7109e-08	grey		KRT19	0.373898	0	0.0275193	grey		DDX3X	0.391773	0.0243503	0	grey
KAT6A	0.269445	2.81946	5.93384e-08	grey		ARFRP1	0.295635	0	0.0277113	grey		DIMT1	-0.725555	0.0243503	0	grey
DEFB124	-0.36725	2.81696	5.96814e-08	grey		DPP8	0.316631	0	0.0277499	grey		EMP2	0.655181	0.0243503	0	grey
MKI67	0.439937	2.81553	5.98779e-08	grey		C9orf3	0.515953	0	0.0277577	grey		FAM127A	0.544896	0.0243503	0	grey
RAB28	0.37664	2.81428	6.0051e-08	grey		B3GNT2	0.605326	0	0.0277626	grey		GSKIP	0.500263	0.0243503	0	grey
ACOT4	0.493131	2.8013	6.18724e-08	grey		PITHD1	0.268621	0	0.0278181	grey		HNRNPU	0.499216	0.0243503	0	grey
BCKDK	0.334539	2.79505	6.27698e-08	grey		ARHGEF26	-0.49386	0	0.0279465	grey		IL6R	0.475361	0.0243503	0	grey
NLGN4X	0.481202	2.78476	6.42744e-08	grey		COQ2	-0.310948	0	0.0280589	grey		KDELR1	-0.613718	0.0243503	0	grey
POLR2B	0.281224	2.78363	6.4442e-08	grey		RAB4A	0.303462	0	0.0280589	grey		KIAA1143	-0.522068	0.0243503	0	grey
DOT1L	0.419063	2.78308	6.4523e-08	grey		SGPP2	-0.422764	0	0.0281417	grey		LAMTOR2	-0.607277	0.0243503	0	grey
PHIP	0.333802	2.78145	6.47651e-08	grey		KIAA0101	0.800071	0	0.0282093	grey		NDUFA1	-0.34902	0.0243503	0	grey
DENND5A	0.311377	2.77716	6.54094e-08	grey		GAL	-0.430718	0	0.0282116	grey		NDUFA3	-0.431894	0.0243503	0	grey
LCORL	0.264278	2.76613	6.70917e-08	grey		NDUFAF3	0.388077	0	0.0282574	grey		PAIP2	-0.769238	0.0243503	0	grey
ANK3	0.561234	2.76437	6.73641e-08	grey		ANXA11	0.372572	0	0.0283026	grey		PRMT1	-0.561108	0.0243503	0	grey
EPB41	0.338778	2.75926	6.81614e-08	grey		FBXL12	0.330727	0	0.0283832	grey		RPS10	-0.440721	0.0243503	0	grey
MTRNR2L1	0.420098	2.75481	6.8863e-08	grey		FRAT2	-0.521595	0	0.0283832	grey		SELK	-0.6298	0.0243503	0	grey
GOLIM4	0.277214	2.75281	6.9181e-08	grey		SLC25A20	-0.289226	0	0.0284179	grey		SETD5	1.25253	0.0243503	0	grey
BAHD1	0.272267	2.75207	6.92987e-08	grey		GPRC5C	0.491374	0	0.028491	grey		SRP14	-0.393586	0.0243503	0	grey
ZMIZ2	0.361971	2.7476	7.00165e-08	grey		ZNF217	-0.666014	0	0.0285115	grey		SRPK2	-0.563177	0.0243503	0	grey
PPP1R14A	-0.324785	2.74202	7.09216e-08	grey		FKBP8	-0.51162	0	0.0287799	grey		SSR1	-0.612293	0.0243503	0	grey
TLN1	0.377714	2.74153	7.10008e-08	grey		KHDRBS1	-0.588187	0	0.0287838	grey		SUB1	-0.407065	0.0243503	0	grey
IMMP2L	0.322079	2.7357	7.19607e-08	grey		LRBA	0.257411	0	0.0287929	grey		TRAM1	-0.652108	0.0243503	0	grey
PTPN11	0.308014	2.7332	7.23755e-08	grey		ATP1B3	-0.28569	0	0.0287994	grey		TRIM71	0.861357	0.0243503	0	grey
DCTN3	-0.332814	2.72832	7.3194e-08	grey		ARL8A	-0.365115	0	0.0288691	grey		USP1	0.715398	0.0243503	0	grey
UBE2J1	0.39625	2.72815	7.32234e-08	grey		ZNF583	0.45242	0	0.0288691	grey		ZFAND5	1.07371	0.0243503	0	grey
KLHDC3	0.263812	2.71155	7.60762e-08	grey		RNF14	0.385593	0	0.0289386	grey		ROR2	-0.971521	0.0247652	0	grey
TTLL4	0.397867	2.70178	7.78071e-08	grey		RFPL4AL1	-0.969048	0	0.0289437	grey		TNNT1	1.41682	0.0247652	0	grey
CUX1	0.445423	2.70067	7.8005e-08	grey		ZNF225	0.309589	0	0.0289437	grey		ACE2	0.378174	0.0249447	0	grey
TMEM245	0.344538	2.69615	7.88221e-08	grey		ELMOD3	0.551732	0	0.0289697	grey		MIR4435-2HG	0.834847	0.0249447	0	grey
KAT8	0.26927	2.69444	7.91325e-08	grey		ARMC9	0.314396	0	0.0289708	grey		ARSA	0.552791	0.0250174	0	grey
FBXL4	0.277531	2.68971	7.99995e-08	grey		FANCF	0.596055	0	0.0289944	grey		ATP2C2	0.358108	0.0250174	0	grey
METTL8	0.270191	2.68393	8.1071e-08	grey		COQ10B	0.295364	0	0.029014	grey		C9orf135	2.03585	0.0250174	0	grey
UNC13D	0.447146	2.68286	8.12716e-08	grey		AIP	0.340352	0	0.0291235	grey		DEAF1	0.828206	0.0250174	0	grey
ZNF420	0.269459	2.68197	8.14383e-08	grey		LRIG2	-0.350585	0	0.0292567	grey		PRKACB	1.08926	0.0250174	0	grey
CHCHD6	0.279051	2.67497	8.27618e-08	grey		LGALS3	0.300255	0	0.0292845	grey		ZNF429	0.66981	0.0250174	0	grey
NGFRAP1	0.466677	2.67059	8.36003e-08	grey		RCN2	-0.355544	0	0.0292893	grey		HMBOX1	0.929467	0.0251498	0	grey
C21orf2	0.344939	2.664	8.48781e-08	grey		DNMBP	-0.589535	0	0.0293055	grey		ZNF335	1.17461	0.0251498	0	grey
MTX1	-0.374855	2.66199	8.52713e-08	grey		ADM	1.07866	0	0.0293763	grey		ZSCAN25	-0.881664	0.0251498	0	grey
MRPL1	-0.257726	2.65664	8.63294e-08	grey		SLC25A4	0.463851	0	0.0293763	grey		CTD-2313J23.1	1.62991	0.0251928	0	grey
LDB1	0.309883	2.65663	8.63316e-08	grey		CCT5	-0.25312	0	0.0294549	grey		PLCD1	1.95101	0.0255544	0	grey
HBG2	0.370688	2.65265	8.71256e-08	grey		CTR9	-0.380806	0	0.0295795	grey		TGFBR1	0.717163	0.0255544	0	grey
TM7SF3	0.312513	2.64191	8.93077e-08	grey		RFC4	0.334539	0	0.0295899	grey		FAM132A	-1.47841	0.0255686	0	grey
EPB41L3	0.295793	2.63476	9.07897e-08	grey		CLDN10	-0.250832	0	0.0298043	grey		STEAP1	0.75805	0.0255686	0	grey
B4GALNT3	0.370519	2.62266	9.33542e-08	grey		TBC1D20	-0.346551	0	0.0298084	grey		APBB2	0.721823	0.0256547	0	grey
UBTF	0.296465	2.62	9.39286e-08	grey		NIP7	0.387484	0	0.029809	grey		HSPA1B	-0.847695	0.0256547	0	grey
IGDCC3	0.394952	2.6165	9.46888e-08	grey		PCMTD2	-0.352833	0	0.0299257	grey		POM121	0.673112	0.0258373	0	grey
FAM9C	0.383703	2.61149	9.57867e-08	grey		GSTP1	0.333565	0	0.0300163	grey		UBXN7	1.07374	0.0258373	0	grey
MYH9	0.273021	2.60066	9.82061e-08	grey		SPATA2L	0.477139	0	0.0300195	grey		C1orf159	0.743343	0.0259617	0	grey
SLC9A1	0.323789	2.58703	1.01337e-07	grey		ITSN2	-0.4991	0	0.0300665	grey		GAS2L1	-1.16436	0.0259617	0	grey
ARHGEF2	0.262764	2.58569	1.0165e-07	grey		AFAP1-AS1	0.535854	0	0.030096	grey		IKBKAP	0.863513	0.0259617	0	grey
TNK2	0.399903	2.58335	1.02199e-07	grey		DPP4	0.418124	0	0.0301936	grey		IVNS1ABP	-0.927129	0.0259617	0	grey
ANKRD33B	0.351605	2.58124	1.02697e-07	grey		OGDH	0.258047	0	0.0303202	grey		SMURF2	0.779258	0.0259617	0	grey
FOXK2	0.384167	2.57538	1.04092e-07	grey		UBALD1	-0.401314	0	0.0304441	grey		CTSF	1.64889	0.0260095	0	grey
HBA2	0.587131	2.57521	1.04133e-07	grey		ZNF680	-0.38582	0	0.0305313	grey		CYB5D2	1.10014	0.0260095	0	grey
ARNTL2	0.312909	2.57305	1.04651e-07	grey		FBXO22	0.329079	0	0.0306408	grey		MED23	0.950696	0.026127	0	grey
SNRK	0.333237	2.57278	1.04717e-07	grey		NCAPG	0.421114	0	0.0307862	grey		USF3	1.14132	0.026127	0	grey
GPX8	0.36664	2.56987	1.05421e-07	grey		ZNF788	0.466872	0	0.0307963	grey		ZNF292	0.848421	0.026268	0	grey
CDH3	0.666225	2.56886	1.05667e-07	grey		GCN1	-0.430138	0	0.0309315	grey		PRR22	0.778748	0.0263896	0	grey
OTUD5	0.412151	2.56169	1.07425e-07	grey		ALG1	-0.289602	0	0.0309668	grey		PVT1	0.727781	0.0263896	0	grey
CHD7	0.294062	2.55038	1.1026e-07	grey		ANKS3	0.359306	0	0.0310991	grey		TRAPPC10	0.740187	0.0263896	0	grey
XPO6	0.420031	2.54426	1.11823e-07	grey		ZNF841	0.33584	0	0.0311149	grey		TRIM16L	-0.273147	0.0263896	0	grey
SRA1	-0.253013	2.54309	1.12127e-07	grey		NUDT8	0.44558	0	0.0312464	grey		ERO1A	-1.11185	0.0267073	0	grey
HSD17B12	0.315914	2.52921	1.15767e-07	grey		UBE2L3	-0.303828	0	0.0312756	grey		ATAD5	0.990803	0.0270226	0	grey
B4GALT6	0.439924	2.52842	1.15977e-07	grey		CBL	-0.495898	0	0.0312837	grey		CDC23	0.927104	0.0270226	0	grey
WDSUB1	0.293838	2.52721	1.16301e-07	grey		ZSCAN4	-0.589607	0	0.0314295	grey		MBTPS1	0.706168	0.0270226	0	grey
USP3	0.354118	2.52451	1.17027e-07	grey		FAM162B	0.670706	0	0.0314361	grey		MON1B	0.731738	0.0270226	0	grey
DCUN1D2	0.314879	2.52342	1.1732e-07	grey		SFR1	0.389074	0	0.0315887	grey		MSL1	0.816901	0.0270226	0	grey
POTEE	-0.760944	2.5201	1.18222e-07	grey		GAPDH	-0.571964	0	0.0315906	grey		PAWR	0.86857	0.0270226	0	grey
RNF24	0.418869	2.51998	1.18253e-07	grey		C19orf25	0.275333	0	0.0316797	grey		PPP2R2D	1.01434	0.0270226	0	grey
SIAH2	0.365667	2.51959	1.18361e-07	grey		KCTD1	-0.625173	0	0.0316935	grey		SYNE2	1.3269	0.0270226	0	grey
TTC21B	0.253869	2.51906	1.18505e-07	grey		CDC42BPA	0.367898	0	0.0317015	grey		ZHX1	1.06477	0.0270226	0	grey
ZNF611	0.376511	2.51469	1.19705e-07	grey		WARS	-0.319247	0	0.0318149	grey		EZH1	-1.07559	0.0270531	0	grey
PPFIA1	0.389308	2.50983	1.21051e-07	grey		TRAF7	-0.355276	0	0.0318324	grey		USP49	0.400436	0.0270531	0	grey
TPRX1	-0.923178	2.5056	1.22236e-07	grey		IQGAP3	-0.488608	0	0.0318844	grey		DCAF4	-1.0565	0.0272334	0	grey
UGGT2	0.325026	2.50522	1.22342e-07	grey		LGMN	0.470143	0	0.0321165	grey		UTP3	0.882957	0.0272334	0	grey
KDELC2	0.259392	2.50355	1.22814e-07	grey		MTMR12	-0.470857	0	0.0321275	grey		WEE1	0.514342	0.0272334	0	grey
SLC25A1	0.387982	2.50257	1.2309e-07	grey		SLF2	0.290829	0	0.0321625	grey		CH17-360D5.2	0.60081	0.0272517	0	grey
RP11-588H23.3	0.320091	2.50225	1.23181e-07	grey		CHST15	-0.344901	0	0.0321637	grey		NUPR1	-2.07861	0.0272517	0	grey
RECQL4	0.257842	2.49506	1.25238e-07	grey		MOCS2	0.320928	0	0.0322746	grey		ABCA1	1.82924	0.0272833	0	grey
FLNC	0.395182	2.49359	1.25662e-07	grey		SSRP1	-0.315929	0	0.0323595	grey		ATXN7L3B	0.567502	0.0273602	0	grey
RUSC1-AS1	0.330032	2.49308	1.2581e-07	grey		TMEM177	0.645681	0	0.0323691	grey		BTBD3	0.782936	0.0273602	0	grey
RICTOR	0.455595	2.49254	1.25967e-07	grey		RAB11FIP2	-0.312819	0	0.0325279	grey		CTC-444N24.11	1.05559	0.0273602	0	grey
BCAM	0.258807	2.49195	1.26138e-07	grey		ZNF565	0.565691	0	0.0325474	grey		FAM118B	-0.807657	0.0273602	0	grey
SETD1B	0.276077	2.48415	1.28425e-07	grey		ARHGAP29	0.435944	0	0.0325634	grey		KRT10	-1.03161	0.0273602	0	grey
CENPI	0.306499	2.48399	1.28471e-07	grey		PQLC3	-0.365286	0	0.0325803	grey		NMU	0.641438	0.0273602	0	grey
BAP1	0.311712	2.48198	1.29069e-07	grey		RP11-390F4.6	0.437263	0	0.0325902	grey		PELO	-1.06672	0.0273602	0	grey
SEC16A	0.361238	2.48125	1.29283e-07	grey		OOSP2	0.971586	0	0.0326328	grey		RSU1	-0.695125	0.0273602	0	grey
CCP110	0.277285	2.48014	1.29614e-07	grey		CTSA	-0.445391	0	0.0326468	grey		C22orf39	0.855985	0.0274237	0	grey
OPA1	0.279272	2.47941	1.29832e-07	grey		NEURL4	-0.271872	0	0.0326914	grey		CIR1	0.665939	0.0274237	0	grey
PHACTR2	0.330072	2.46966	1.32782e-07	grey		DGCR2	-0.411247	0	0.0330141	grey		FLNA	1.01863	0.0274237	0	grey
AC002480.3	0.255845	2.46861	1.33103e-07	grey		SERPINE2	-0.689328	0	0.0330437	grey		NAGK	-0.721298	0.0274237	0	grey
CDS1	0.408778	2.46404	1.34509e-07	grey		EMP3	0.384114	0	0.0331183	grey		POLR2C	-0.824777	0.0274237	0	grey
MMGT1	0.336762	2.45837	1.36278e-07	grey		APOBEC3F	-0.349564	0	0.0331889	grey		SGOL2	1.10475	0.0274237	0	grey
MED12	0.29449	2.45169	1.38392e-07	grey		UGGT1	-0.370358	0	0.033254	grey		TULP4	0.799237	0.0274237	0	grey
TUBA1C	0.403706	2.44747	1.39742e-07	grey		TINF2	0.413102	0	0.0332949	grey		ADD1	0.71266	0.0274448	0	grey
EDRF1	0.285113	2.44527	1.40451e-07	grey		TAF4	-0.430835	0	0.0335182	grey		ARFGEF1	0.738489	0.0274448	0	grey
CSNK1D	0.275571	2.43703	1.43143e-07	grey		EMC8	0.382718	0	0.0335799	grey		ATP5O	-0.324002	0.0274448	0	grey
DLG3	0.38073	2.43473	1.43902e-07	grey		ESRP1	-0.252244	0	0.0335928	grey		ATXN2	0.924952	0.0274448	0	grey
CTBP1-AS2	0.343895	2.42262	1.47972e-07	grey		EFNA1	0.410181	0	0.0336389	grey		BAG6	0.730602	0.0274448	0	grey
ARHGAP23	0.436284	2.42144	1.48372e-07	grey		CLSPN	-0.397699	0	0.0336937	grey		BRD2	0.615151	0.0274448	0	grey
RC3H1	0.286843	2.42133	1.48411e-07	grey		MGMT	0.295562	0	0.0337347	grey		CD164	-0.46906	0.0274448	0	grey
DDHD2	0.25968	2.4139	1.50972e-07	grey		AK3	0.5957	0	0.0337683	grey		CSNK1D	0.58382	0.0274448	0	grey
FBLN1	0.274328	2.41187	1.51678e-07	grey		STOM	-0.421759	0	0.0337949	grey		CTSL	-0.53709	0.0274448	0	grey
BRD3	0.302357	2.41089	1.52022e-07	grey		SOX15	0.430838	0	0.033845	grey		DENND2C	0.967947	0.0274448	0	grey
NME4	0.363027	2.39791	1.56635e-07	grey		ARFIP1	0.266865	0	0.0338585	grey		DLD	-0.670759	0.0274448	0	grey
PLEKHA5	-0.442536	2.3959	1.57362e-07	grey		ALKBH3	0.337874	0	0.0339695	grey		ECH1	0.585818	0.0274448	0	grey
FAM102A	0.26768	2.39435	1.57923e-07	grey		ZNF611	0.260149	0	0.0341303	grey		FERMT2	0.693414	0.0274448	0	grey
PLAGL2	0.592012	2.39304	1.584e-07	grey		AICDA	0.270181	0	0.0341311	grey		GNA13	0.465293	0.0274448	0	grey
RAB11FIP5	0.267746	2.38099	1.62857e-07	grey		OTUD5	0.262371	0	0.0342116	grey		GTF2E2	0.642784	0.0274448	0	grey
NCEH1	0.282507	2.36454	1.69145e-07	grey		GPX2	0.480187	0	0.0342348	grey		ITGA6	0.608244	0.0274448	0	grey
KLHL36	0.277853	2.3643	1.69237e-07	grey		SFXN4	-0.296417	0	0.034255	grey		ITPK1	0.825011	0.0274448	0	grey
SEMA4B	0.425657	2.35953	1.71108e-07	grey		RB1CC1	-0.387067	0	0.0343314	grey		JAGN1	-0.729139	0.0274448	0	grey
FBXO21	0.261896	2.35756	1.71884e-07	grey		IFI27L1	0.30197	0	0.0343522	grey		LSM2	-0.604756	0.0274448	0	grey
RHBDF1	0.342498	2.35593	1.72529e-07	grey		SOAT1	-0.338297	0	0.0343964	grey		MRPL47	-0.433653	0.0274448	0	grey
G6PD	0.3146	2.35468	1.7303e-07	grey		ACSF2	0.414825	0	0.0345101	grey		NHP2	-0.793695	0.0274448	0	grey
SMARCA2	0.857839	2.35403	1.73285e-07	grey		VEGFB	-0.521155	0	0.0346021	grey		NOL7	-0.578557	0.0274448	0	grey
TMEM69	0.314539	2.35242	1.73932e-07	grey		C9orf69	-0.441837	0	0.0348393	grey		NPEPPS	0.575042	0.0274448	0	grey
GPR160	-0.373094	2.34919	1.75228e-07	grey		BTG2	0.28702	0	0.0349586	grey		OST4	-0.934855	0.0274448	0	grey
BLOC1S4	0.253982	2.34905	1.75284e-07	grey		MT1X	-0.357372	0	0.0350987	grey		PCYT2	0.675995	0.0274448	0	grey
RGMA	0.521875	2.34399	1.77342e-07	grey		MTHFD1L	-0.573071	0	0.0351757	grey		PHB2	-0.379632	0.0274448	0	grey
REPIN1	0.358539	2.34398	1.77343e-07	grey		DCUN1D4	0.382331	0	0.0351954	grey		PLK1	0.88649	0.0274448	0	grey
CKAP5	0.289098	2.3289	1.83611e-07	grey		SRP14-AS1	0.396806	0	0.0353293	grey		PRCC	0.62443	0.0274448	0	grey
SAYSD1	0.40929	2.32786	1.84049e-07	grey		PRDM14	-0.387097	0	0.0353657	grey		RAD54L2	0.521172	0.0274448	0	grey
KDM6A	0.272769	2.32254	1.86319e-07	grey		PNPLA4	0.499769	0	0.0354058	grey		RAP2B	0.90836	0.0274448	0	grey
CPTP	0.335003	2.32215	1.86487e-07	grey		LCOR	-0.556083	0	0.0354265	grey		RNASE1	1.05908	0.0274448	0	grey
PDE4DIP	0.331896	2.31462	1.89746e-07	grey		BAX	-0.450403	0	0.0355439	grey		RPE	-0.609193	0.0274448	0	grey
C2orf68	0.290138	2.30568	1.93694e-07	grey		PRC1	-0.329365	0	0.03556	grey		SDHB	-0.526576	0.0274448	0	grey
HES1	-0.668249	2.28993	2.00848e-07	grey		ACTR10	0.275342	0	0.0357333	grey		SLC35E4	0.616043	0.0274448	0	grey
PTPN3	0.547198	2.27935	2.05798e-07	grey		GFPT1	-0.515943	0	0.0357747	grey		TAOK3	0.604208	0.0274448	0	grey
SUV39H2	0.343796	2.27819	2.06349e-07	grey		XACT	0.260205	0	0.0359734	grey		TMBIM6	-0.312123	0.0274448	0	grey
BRWD3	0.45045	2.27598	2.07405e-07	grey		FDFT1	0.46264	0	0.0360356	grey		TMEM147	-0.842861	0.0274448	0	grey
MAP2K3	0.42095	2.27304	2.08813e-07	grey		CCNY	-0.448722	0	0.0362379	grey		TRIM13	-0.739197	0.0274448	0	grey
TCTN3	0.292922	2.25842	2.1596e-07	grey		FBXO3	-0.320717	0	0.0363804	grey		XPO1	0.692438	0.0274448	0	grey
WTIP	0.351802	2.25629	2.17025e-07	grey		RFWD3	-0.418486	0	0.0364446	grey		PHF13	0.921673	0.0277968	0	grey
RP11-532F12.5	0.267431	2.25452	2.17909e-07	grey		ACAT1	0.314612	0	0.0365296	grey		ABLIM1	0.601077	0.0278946	0	grey
HMCES	0.308656	2.24464	2.22923e-07	grey		PARP9	0.305806	0	0.0365346	grey		RP1-193H18.2	0.964066	0.0278946	0	grey
DNAAF5	0.371095	2.23532	2.27757e-07	grey		MTMR14	-0.39599	0	0.036661	grey		CEP152	0.916295	0.0281598	0	grey
XPO1	0.257605	2.22169	2.35022e-07	grey		MDC1	-0.31911	0	0.036848	grey		KCNJ16	1.54899	0.0281598	0	grey
UBR4	0.300448	2.22043	2.35702e-07	grey		ASB6	0.362552	0	0.0368997	grey		C2orf44	-0.531678	0.0281927	0	grey
WDR60	0.32845	2.21929	2.36321e-07	grey		DGUOK	0.260901	0	0.0369005	grey		CTB-31O20.2	-0.978952	0.0281927	0	grey
2022-03-06	0.257179	2.21546	2.38417e-07	grey		PEF1	0.331283	0	0.0370208	grey		PABPC3	-0.469304	0.0281927	0	grey
SEC22C	0.35046	2.2139	2.39277e-07	grey		PHF12	-0.348102	0	0.037022	grey		CIC	1.22147	0.0283473	0	grey
KDM5C	0.382805	2.20543	2.43988e-07	grey		UGDH	-0.399749	0	0.0370295	grey		THAP11	0.873237	0.0283473	0	grey
ECHDC2	0.266757	2.19782	2.48301e-07	grey		MKNK1	0.259622	0	0.0371487	grey		HIST1H1B	1.38704	0.0287444	0	grey
WHSC1	0.525819	2.19615	2.49255e-07	grey		FZD3	-0.416568	0	0.037264	grey		GPR180	-0.926736	0.0288093	0	grey
MIB2	0.420771	2.19189	2.51715e-07	grey		WDFY1	0.330769	0	0.0373101	grey		RPS6KB2	-0.625096	0.0288093	0	grey
IDI1	0.252523	2.18172	2.57675e-07	grey		DDB2	0.546332	0	0.0374377	grey		SLC16A5	1.1033	0.0288093	0	grey
TRAPPC8	0.355173	2.17466	2.61898e-07	grey		GEMIN7	0.311091	0	0.0375231	grey		CAMSAP1	0.817916	0.0288589	0	grey
IFT43	-0.538201	2.17374	2.62454e-07	grey		COPS7A	0.439499	0	0.0375971	grey		COBL	0.910919	0.0288953	0	grey
DMRTB1	0.51058	2.16767	2.66151e-07	grey		MED7	0.371951	0	0.0376062	grey		C21orf91	1.18652	0.0289654	0	grey
BAMBI	-0.479237	2.16721	2.6643e-07	grey		PNPLA6	-0.359605	0	0.0376901	grey		FMN1	1.49719	0.0290415	0	grey
CAMK2G	0.251687	2.166	2.67176e-07	grey		SNX10	-0.528124	0	0.0378254	grey		SLC28A2	0.855109	0.0290415	0	grey
SUGCT	0.802474	2.16373	2.68574e-07	grey		PPP2R1B	-0.309368	0	0.0378561	grey		TRMT44	0.938937	0.0290415	0	grey
TMEM181	0.29331	2.16304	2.69001e-07	grey		ZNF335	-0.388803	0	0.0380622	grey		COA5	-1.18338	0.0290934	0	grey
SOHLH2	0.504678	2.16037	2.70662e-07	grey		RHOV	0.422389	0	0.0380706	grey		SMAD4	0.61274	0.0290934	0	grey
SPA17	-0.376659	2.15257	2.75568e-07	grey		TRPM4	0.261833	0	0.0380851	grey		ARHGAP17	0.848147	0.0293394	0	grey
NOL4L	0.575109	2.14849	2.7817e-07	grey		ZNF649	0.269917	0	0.0381743	grey		PPP1R12C	0.918845	0.0293394	0	grey
KCTD13	0.462369	2.1474	2.78867e-07	grey		STAT3	-0.283848	0	0.0385198	grey		TRIB1	1.62079	0.0294698	0	grey
ANKRD10	0.34047	2.14418	2.8094e-07	grey		BTBD2	0.330465	0	0.0385366	grey		HIST1H1C	1.2312	0.029597	0	grey
WFS1	0.424548	2.13928	2.84127e-07	grey		SLC2A1	0.297181	0	0.0385388	grey		KANSL1	0.699229	0.029597	0	grey
COQ7	-0.300662	2.13602	2.86269e-07	grey		RP5-1085F17.3	-0.65171	0	0.0385426	grey		ZZEF1	0.919221	0.029597	0	grey
COMMD5	0.285549	2.13274	2.88438e-07	grey		NFXL1	0.311197	0	0.0387605	grey		UBE2Q1	0.58507	0.0300734	0	grey
BCL2L13	-0.265001	2.13162	2.89184e-07	grey		SBNO1	-0.368879	0	0.0387903	grey		AMFR	0.569414	0.0304152	0	grey
CES2	0.328582	2.12473	2.93813e-07	grey		PHF3	0.292275	0	0.0388084	grey		BRD1	0.567406	0.0304152	0	grey
EXT2	0.298597	2.12435	2.94067e-07	grey		KIAA0368	-0.409655	0	0.0388923	grey		CDC7	0.798515	0.0304152	0	grey
BLOC1S3	0.415286	2.12112	2.96261e-07	grey		SPECC1	0.281254	0	0.0391574	grey		KIAA0907	0.862941	0.0306438	0	grey
RPE	0.254724	2.11778	2.98549e-07	grey		DIP2B	-0.356482	0	0.0391592	grey		RNPEPL1	1.21114	0.0306449	0	grey
SYNJ2BP	0.278366	2.11723	2.98931e-07	grey		YTHDF3-AS1	0.344313	0	0.0392274	grey		CENPP	-1.04687	0.0306764	0	grey
KIF9	-0.375522	2.11497	3.00486e-07	grey		MAML1	-0.654031	0	0.0393062	grey		SLC38A6	-1.02196	0.0306764	0	grey
RASA1	0.345285	2.11346	3.01531e-07	grey		PLAC8	0.400022	0	0.0393084	grey		DIP2B	0.795446	0.030736	0	grey
WDR92	0.283082	2.11109	3.03187e-07	grey		SRP54	0.254901	0	0.0393104	grey		RP11-488L18.10	1.1319	0.030736	0	grey
ARL5A	0.269121	2.10401	3.08169e-07	grey		CORO7	0.328067	0	0.0393354	grey		ZBED5	0.910096	0.030736	0	grey
CHI3L2	0.35015	2.10102	3.10299e-07	grey		PICK1	-0.257364	0	0.0395155	grey		AKAP13	1.12277	0.0307811	0	grey
KCMF1	0.330052	2.08718	3.20341e-07	grey		CHPF	0.25283	0	0.0395966	grey		CCNY	0.85655	0.0307811	0	grey
VCX	0.556591	2.08688	3.20567e-07	grey		HGSNAT	-0.406881	0	0.0396574	grey		FAM107B	1.10399	0.0307811	0	grey
DPCD	-0.372857	2.08304	3.2341e-07	grey		SEPSECS-AS1	0.417095	0	0.0396997	grey		GPN2	0.980078	0.0307811	0	grey
IDE	0.331084	2.08255	3.23775e-07	grey		CDC42EP2	0.270454	0	0.0397143	grey		MEST	-0.942046	0.0307811	0	grey
LZTR1	0.298414	2.07956	3.26016e-07	grey		ARRDC1-AS1	0.610328	0	0.0397451	grey		NELFB	0.850319	0.0307811	0	grey
GATAD2A	0.256418	2.07325	3.30783e-07	grey		SNX24	-0.328801	0	0.0399413	grey		SORBS1	1.04191	0.0307811	0	grey
IFNAR2	0.311209	2.06723	3.35403e-07	grey		TRIM28	-0.435592	0	0.0400986	grey		THAP4	0.709072	0.0307811	0	grey
MFF	0.252517	2.06209	3.39392e-07	grey		RAD51C	0.407079	0	0.040349	grey		ARHGAP10	0.660408	0.0308499	0	grey
PAXBP1	0.319178	2.06167	3.39722e-07	grey		MAL	0.372423	0	0.0404209	grey		ASH1L	0.989612	0.0308499	0	grey
TMEM161A	0.28969	2.06073	3.40463e-07	grey		MSN	0.387911	0	0.0405823	grey		KDM3B	0.964197	0.0308499	0	grey
KRTCAP3	-0.382309	2.05915	3.41705e-07	grey		INPP4A	0.559809	0	0.0406439	grey		NUP153	0.852502	0.0308499	0	grey
GNAS	0.261878	2.05395	3.45818e-07	grey		TAF9B	0.257956	0	0.0406901	grey		RBM26	0.837545	0.0308499	0	grey
ZNF71	0.27102	2.05199	3.47377e-07	grey		DCK	0.343921	0	0.0407036	grey		ARF4	-0.460434	0.0308728	0	grey
LONP2	0.334869	2.04956	3.49333e-07	grey		FAM149B1	0.30595	0	0.0407822	grey		ARL5A	0.584067	0.0308728	0	grey
SEPN1	0.386046	2.0495	3.49375e-07	grey		FIBP	-0.375118	0	0.0408835	grey		ATP2C1	0.646797	0.0308728	0	grey
SLC15A2	0.336398	2.03615	3.60284e-07	grey		JMJD1C	-0.536911	0	0.0410645	grey		ATP5C1	-0.256301	0.0308728	0	grey
TMEM60	0.541413	2.03556	3.60774e-07	grey		FAM3A	0.359661	0	0.0410742	grey		BLMH	-0.81233	0.0308728	0	grey
POU5F1	-0.333098	2.03435	3.61784e-07	grey		PGS1	0.393869	0	0.0412271	grey		EIF4E2	-0.586971	0.0308728	0	grey
NCKAP5L	0.482981	2.02611	3.68711e-07	grey		CHCHD6	0.308691	0	0.0412292	grey		FGFR1	0.752603	0.0308728	0	grey
NMRK2	0.501185	2.02316	3.71224e-07	grey		SRF	-0.669372	0	0.0412529	grey		FSCN1	0.502821	0.0308728	0	grey
INO80D	0.372843	2.02179	3.72396e-07	grey		UBE4B	-0.645257	0	0.0412879	grey		GPANK1	-0.665438	0.0308728	0	grey
SELM	0.677421	2.01792	3.7573e-07	grey		PRR3	0.483108	0	0.0412997	grey		LAPTM4B	0.923382	0.0308728	0	grey
CABIN1	0.301981	2.01309	3.7993e-07	grey		TMEM154	0.292692	0	0.0414063	grey		MAD2L2	-0.786348	0.0308728	0	grey
ERCC6L	0.354344	2.00691	3.85382e-07	grey		P2RY6	0.637111	0	0.0414102	grey		MRPL13	-0.560796	0.0308728	0	grey
NT5DC3	0.26921	2.00333	3.88563e-07	grey		ZNF253	-0.449508	0	0.0414375	grey		NEDD8	-0.327768	0.0308728	0	grey
FBXO34	0.378862	2.00296	3.88895e-07	grey		CSTB	0.31209	0	0.041439	grey		PRDX5	-0.386677	0.0308728	0	grey
FLOT2	0.321352	1.98816	4.02382e-07	grey		OSBPL9	0.259285	0	0.0414409	grey		RAB7A	-0.400043	0.0308728	0	grey
OTX2	1.43531	1.98634	4.04069e-07	grey		FBXW11	0.400632	0	0.0415609	grey		RBX1	-0.442446	0.0308728	0	grey
GAN	0.334918	1.98226	4.0788e-07	grey		SF3A2	-0.439209	0	0.0415675	grey		RNF181	-0.437015	0.0308728	0	grey
TPRN	0.348999	1.97961	4.1038e-07	grey		ZNF114	0.390685	0	0.0416118	grey		ROCK1	0.815421	0.0308728	0	grey
ARHGEF7	0.339814	1.97789	4.12008e-07	grey		CACHD1	-0.473836	0	0.0416646	grey		SAMD1	0.765182	0.0308728	0	grey
ABHD17A	0.257467	1.9741	4.1562e-07	grey		TTF2	0.268478	0	0.0416812	grey		SAT1	1.00426	0.0308728	0	grey
SNX16	0.375676	1.97393	4.15782e-07	grey		KIF1C	-0.421852	0	0.041713	grey		SEC61G	-0.572498	0.0308728	0	grey
UBE2G2	0.278513	1.97296	4.16713e-07	grey		MAN1B1	-0.342288	0	0.0417624	grey		SGTA	-0.658753	0.0308728	0	grey
HTT	0.344329	1.97181	4.17819e-07	grey		PLD2	-0.260565	0	0.0417647	grey		SLC39A4	-0.850415	0.0308728	0	grey
PRKAA2	0.401207	1.97036	4.19212e-07	grey		CPT1A	-0.396942	0	0.0418304	grey		SPIN1	0.558534	0.0308728	0	grey
PQLC3	-0.401227	1.96312	4.26263e-07	grey		ZFAND4	0.356476	0	0.0419158	grey		TBRG1	-0.841273	0.0308728	0	grey
ZNF440	0.305434	1.9608	4.28549e-07	grey		ARGFX	-0.258866	0	0.0419525	grey		TOR1AIP2	0.345103	0.0308728	0	grey
SCAMP1	-0.378039	1.94245	4.47035e-07	grey		ZNF398	-0.310551	0	0.0420359	grey		YPEL5	0.679463	0.0308728	0	grey
TRIP12	0.438237	1.93306	4.56812e-07	grey		H2AFY2	0.311333	0	0.0421019	grey		CKMT1B	-1.08146	0.0311789	0	grey
PTPRS	0.282559	1.93239	4.57515e-07	grey		DDX31	-0.269927	0	0.0421887	grey		ZNF383	0.605144	0.0311789	0	grey
SSH1	0.372197	1.92997	4.60074e-07	grey		C10orf10	0.506978	0	0.0422293	grey		LINC01108	1.16518	0.0317259	0	grey
KCNC3	0.294407	1.9272	4.63014e-07	grey		ETV6	-0.657554	0	0.0422566	grey		RPAIN	-0.978877	0.0317259	0	grey
USP22	0.329782	1.91398	4.7733e-07	grey		DDAH2	0.452867	0	0.0424387	grey		TMPRSS13	0.408605	0.0317259	0	grey
VAC14	0.34895	1.90242	4.90204e-07	grey		CYB5R3	0.348589	0	0.0425121	grey		BTAF1	0.766709	0.0318891	0	grey
DOCK1	0.281979	1.89536	4.98238e-07	grey		TET1	0.28105	0	0.0425366	grey		ORAI1	0.610741	0.0318891	0	grey
REXO4	0.275168	1.88893	5.05669e-07	grey		MT-CO3	0.282633	0	0.0425384	grey		TXNRD2	0.904275	0.0318891	0	grey
CHMP1B	0.27373	1.88844	5.06236e-07	grey		FAM188A	0.363666	0	0.0426462	grey		ARMC9	0.777741	0.0320213	0	grey
SLC6A9	0.32614	1.88781	5.06979e-07	grey		RRAS2	-0.289439	0	0.0427213	grey		ZNF614	1.36883	0.0320213	0	grey
SCGB3A2	-0.4735	1.88374	5.11752e-07	grey		COMMD5	0.478108	0	0.0429504	grey		ADK	-1.11936	0.0324823	0	grey
MYO5B	0.35061	1.87714	5.19584e-07	grey		RP11-404F10.2	0.324023	0	0.0430938	grey		RC3H1	0.7472	0.0324823	0	grey
SREBF2	0.326849	1.8715	5.26381e-07	grey		EIF3B	-0.262489	0	0.043097	grey		WDR26	1.11847	0.0324823	0	grey
ABL1	0.284903	1.86365	5.35972e-07	grey		GPALPP1	0.341	0	0.0432225	grey		ATXN7	0.70867	0.0325249	0	grey
HDHD3	0.292022	1.85783	5.43213e-07	grey		GPX3	0.44158	0	0.0435009	grey		CCNYL1	0.272503	0.0325249	0	grey
POLR3G	-0.282266	1.85561	5.45994e-07	grey		RP11-382A20.3	-0.575348	0	0.0435934	grey		CCM2	1.24291	0.0325988	0	grey
FAR1	0.285746	1.85261	5.49782e-07	grey		ACTL6A	-0.29057	0	0.0436101	grey		DBF4B	1.5422	0.0325988	0	grey
MYPOP	0.274648	1.8517	5.50931e-07	grey		GPRC5A	0.364849	0	0.0436802	grey		EFCAB2	0.993166	0.0325988	0	grey
ZFP36	0.356506	1.84814	5.55458e-07	grey		PALB2	0.28348	0	0.0437398	grey		H2AFY2	1.01943	0.0325988	0	grey
MBOAT2	0.340326	1.84478	5.59773e-07	grey		CUL5	0.283495	0	0.0437574	grey		LINC00152	0.985089	0.0325988	0	grey
AK6	-0.265286	1.84165	5.63825e-07	grey		RP11-148B6.2	0.296951	0	0.043846	grey		FAM199X	0.9269	0.0326966	0	grey
SFT2D2	0.324023	1.8366	5.70427e-07	grey		M6PR	0.32669	0	0.0438785	grey		LVRN	1.18803	0.0327189	0	grey
OSBPL8	0.26481	1.83466	5.72979e-07	grey		RAB12	-0.271078	0	0.0440921	grey		IMMP2L	0.859373	0.0328349	0	grey
EXOSC8	-0.251024	1.83161	5.77017e-07	grey		CSRP1	0.440131	0	0.0441439	grey		MAP3K15	0.436146	0.0328349	0	grey
PRAF2	0.33276	1.82712	5.83015e-07	grey		RAB30	0.349519	0	0.0443471	grey		PCLO	1.18178	0.0328349	0	grey
MICAL2	0.274421	1.82583	5.8474e-07	grey		CREG1	-0.487689	0	0.0443912	grey		CAPN10	0.59235	0.0328862	0	grey
ZMYM2	0.452448	1.82325	5.88231e-07	grey		C6orf120	0.43131	0	0.0443939	grey		FHL3	1.0098	0.0328862	0	grey
RIC8A	0.276518	1.81993	5.92741e-07	grey		RSAD1	0.340632	0	0.0444057	grey		MAN1C1	-0.451334	0.0328912	0	grey
HIPK1	0.395591	1.81748	5.96094e-07	grey		TMUB1	-0.254965	0	0.044611	grey		SPATA6	1.24291	0.0328912	0	grey
RNASET2	0.325638	1.81742	5.96174e-07	grey		NLN	-0.358969	0	0.0446237	grey		TYW1B	1.33686	0.0328912	0	grey
RBBP9	-0.445159	1.80943	6.07254e-07	grey		GAS6	-0.413983	0	0.0447682	grey		ZNF790-AS1	0.90052	0.0328912	0	grey
PIEZO1	0.331203	1.80352	6.15562e-07	grey		ODAM	-0.281949	0	0.0448183	grey		ZNF274	0.404522	0.0330885	0	grey
YIPF4	-0.329769	1.80319	6.16037e-07	grey		RP11-277P12.10	0.285853	0	0.0451686	grey		ARF5	-1.52202	0.0332825	0	grey
FARP2	0.300267	1.79901	6.21988e-07	grey		PRRC2B	0.323635	0	0.0451754	grey		CASP8AP2	1.29225	0.0332825	0	grey
FANCF	0.329939	1.79434	6.28712e-07	grey		PVRL4	0.504194	0	0.0453272	grey		ZBTB40	0.977324	0.0332825	0	grey
DLG2	0.337302	1.78552	6.41625e-07	grey		CRLF3	-0.572223	0	0.0453618	grey		ADCK5	1.01366	0.0333188	0	grey
EIF2AK2	0.538747	1.77974	6.50215e-07	grey		RAD52	0.370404	0	0.0455837	grey		AP3M2	0.659582	0.0333188	0	grey
ABHD13	0.256385	1.77948	6.50606e-07	grey		FBP1	-0.55374	0	0.0456634	grey		CAMP	0.837856	0.0333188	0	grey
RABGAP1	0.292649	1.7782	6.52528e-07	grey		LARP1B	-0.342002	0	0.045688	grey		REL	0.758106	0.0333188	0	grey
ATXN1L	0.523671	1.77359	6.59486e-07	grey		FAM103A1	-0.263044	0	0.0457904	grey		DOCK7	1.18442	0.0333695	0	grey
CNOT3	0.397933	1.77341	6.59768e-07	grey		DHRS3	0.419163	0	0.0458428	grey		PVRL4	-0.929131	0.0333695	0	grey
EDA2R	0.424464	1.77251	6.61136e-07	grey		LRP2	0.307753	0	0.0459194	grey		REV3L	0.977366	0.0333695	0	grey
ZBED1	0.269833	1.77171	6.62352e-07	grey		STK40	-0.370982	0	0.0459211	grey		ZNF367	1.14652	0.0336106	0	grey
VCL	0.273244	1.76757	6.68696e-07	grey		FBXL19	-0.541876	0	0.0459378	grey		WDR89	-0.968365	0.033798	0	grey
SCRN3	0.273072	1.76719	6.69278e-07	grey		ZFP82	0.434325	0	0.0459529	grey		NLN	-0.903327	0.0341675	0	grey
HEBP1	0.390555	1.76059	6.79529e-07	grey		HPRT1	0.292141	0	0.0459646	grey		SAP130	0.73819	0.0341675	0	grey
SLC52A3	0.285034	1.75565	6.87303e-07	grey		ZNF582-AS1	0.332786	0	0.0461344	grey		USP22	1.26701	0.0341675	0	grey
ATP11B	0.356295	1.7542	6.89591e-07	grey		MRPL43	0.320573	0	0.0462826	grey		ZNF689	0.896949	0.0341675	0	grey
UPP1	-0.280262	1.74802	6.9948e-07	grey		NOL3	-0.40569	0	0.0465123	grey		RINT1	1.03797	0.0344145	0	grey
DOCK8	0.339228	1.74264	7.08206e-07	grey		ZNF189	0.370483	0	0.0465123	grey		DTX4	0.381153	0.0345029	0	grey
CRTAP	0.282164	1.74015	7.12279e-07	grey		MYBBP1A	-0.381974	0	0.0465237	grey		GPAM	0.916198	0.0345029	0	grey
TSPAN15	0.313996	1.72719	7.3385e-07	grey		RPS6KB1	0.35571	0	0.0465635	grey		NOM1	0.856652	0.0345574	0	grey
MAGEF1	0.2829	1.72384	7.39529e-07	grey		PGM2L1	-0.396333	0	0.0466929	grey		DPCD	-1.0768	0.034563	0	grey
ASRGL1	-0.280027	1.71407	7.56363e-07	grey		TRO	0.314748	0	0.0468018	grey		GMPPA	-1.22982	0.034563	0	grey
BAZ1B	0.350485	1.71366	7.57078e-07	grey		SLC52A1	0.430939	0	0.0468941	grey		NRSN2	-0.589079	0.034563	0	grey
TRIM33	0.268972	1.71136	7.61086e-07	grey		DNM2	-0.278192	0	0.0470067	grey		PIAS1	0.693859	0.034563	0	grey
GAB1	0.865628	1.71131	7.6117e-07	grey		FEM1B	-0.533684	0	0.0471105	grey		RBM23	0.54959	0.034563	0	grey
CHN2	0.389542	1.7108	7.62073e-07	grey		TYRO3	-0.427228	0	0.0473494	grey		TM2D3	-0.75405	0.034563	0	grey
TFPI	-0.381858	1.70832	7.66428e-07	grey		PACS2	-0.31139	0	0.0473777	grey		INTS1	0.692971	0.0346373	0	grey
ATM	0.299111	1.70566	7.7115e-07	grey		SEC22C	0.427667	0	0.047389	grey		RBM7	-0.866614	0.0346373	0	grey
BHLHE40	0.679955	1.7041	7.73922e-07	grey		LARP7	0.290366	0	0.0474883	grey		STRN3	0.92074	0.0346373	0	grey
IFITM2	0.291936	1.69694	7.86789e-07	grey		ISG15	0.686112	0	0.0475886	grey		ZNF106	0.65788	0.0346373	0	grey
PPP1R13L	0.348647	1.69686	7.86939e-07	grey		BBS9	0.435155	0	0.047609	grey		ACSS2	1.75685	0.0346621	0	grey
NEU1	0.251559	1.69641	7.87744e-07	grey		KBTBD6	-0.467227	0	0.047726	grey		ANLN	0.679343	0.0346621	0	grey
WBSCR16	0.303741	1.69234	7.9517e-07	grey		FUOM	0.344226	0	0.0477406	grey		ARMC1	0.630824	0.0346621	0	grey
NEDD1	0.291544	1.68624	8.06413e-07	grey		PDE12	-0.346967	0	0.047875	grey		CD151	0.385118	0.0346621	0	grey
GSE1	0.340036	1.68165	8.14988e-07	grey		KDF1	0.285419	0	0.0480907	grey		CLPB	0.40042	0.0346621	0	grey
MDK	0.316982	1.6738	8.29851e-07	grey		RBM15B	0.271911	0	0.0481101	grey		DAB2	-0.813065	0.0346621	0	grey
PRAMEF12	-0.930586	1.67199	8.333e-07	grey		MTHFD2L	0.499754	0	0.0481198	grey		DAD1	-0.331308	0.0346621	0	grey
CHCHD4	-0.292298	1.66341	8.49941e-07	grey		CERS5	-0.368192	0	0.0484006	grey		DLGAP5	0.611049	0.0346621	0	grey
FAM53B	0.363346	1.64001	8.96984e-07	grey		ANKRD36B	0.634677	0	0.0484493	grey		GLIPR2	-0.781181	0.0346621	0	grey
TMEM123	0.43848	1.63323	9.11106e-07	grey		RAD9A	-0.509041	0	0.0484581	grey		GYPC	-0.857348	0.0346621	0	grey
LINC00665	0.448179	1.63245	9.12748e-07	grey		TOPORS-AS1	-0.331413	0	0.0486793	grey		MMADHC	-0.498764	0.0346621	0	grey
TRRAP	0.278931	1.63228	9.1309e-07	grey		DNAJC16	-0.517822	0	0.0488258	grey		NABP1	0.948062	0.0346621	0	grey
KALRN	0.420851	1.63134	9.15068e-07	grey		NR2C1	-0.276404	0	0.0490338	grey		NACA	-0.31747	0.0346621	0	grey
MAPK14	0.378715	1.63033	9.17207e-07	grey		INF2	0.3465	0	0.0493201	grey		NCKAP1	0.436108	0.0346621	0	grey
TEAD1	0.404087	1.62937	9.19233e-07	grey		ADPGK	-0.328275	0	0.0493443	grey		PGAM1	-0.732863	0.0346621	0	grey
CCNK	0.320531	1.62274	9.33379e-07	grey		GNAI2	-0.455783	0	0.0494606	grey		PPP1R7	0.575581	0.0346621	0	grey
ASMTL	0.272087	1.61926	9.40883e-07	grey		HADH	0.406522	0	0.0495097	grey		PTAR1	0.412904	0.0346621	0	grey
CTH	0.417625	1.61519	9.49746e-07	grey		DCUN1D3	-0.288968	0	0.0496056	grey		PTDSS2	0.413309	0.0346621	0	grey
SNHG7	0.341936	1.6139	9.52575e-07	grey		ADK	0.33862	0	0.0496116	grey		RAPGEF2	0.74576	0.0346621	0	grey
TAF9B	0.375739	1.60157	9.80009e-07	grey		THAP7	0.279763	0	0.0496289	grey		RPF2	-0.677853	0.0346621	0	grey
TCAIM	0.302356	1.59344	9.9852e-07	grey		ANKRD36	0.505502	0	0.0496541	grey		SLC5A6	-0.443125	0.0346621	0	grey
MGST1	0.276215	1.58657	1.01444e-06	grey		PGPEP1	0.274237	0	0.0497006	grey		SNRNP40	-0.612351	0.0346621	0	grey
TMEM25	0.251096	1.58602	1.01572e-06	grey		RAB11FIP1	-0.503043	0	0.0497773	grey		SNRPB2	-0.69629	0.0346621	0	grey
OTUD3	0.350391	1.5851	1.01787e-06	grey		DHDDS	0.38579	0	0.0498265	grey		SURF4	-0.313764	0.0346621	0	grey
TAF8	0.273187	1.58449	1.01932e-06	grey		EDARADD	-0.432069	0	0.0498784	grey		TCEB1	-0.375342	0.0346621	0	grey
PIM3	0.354413	1.58295	1.02292e-06	grey		TMED3	-0.31451	0	0.0499609	grey		TLE3	0.721657	0.0346621	0	grey
CDR2L	0.381669	1.57949	1.03111e-06	grey		CD3EAP	-0.279915	0	0.0499881	grey		TOMM22	-0.378203	0.0346621	0	grey
NCOA7	0.295128	1.57738	1.03614e-06	grey		PFAS	-0.473442	0	0.05001	grey		TPR	0.400752	0.0346621	0	grey
BRPF3	0.409542	1.57645	1.03836e-06	grey		UAP1	-0.403624	0	0.0502191	grey		UFC1	-0.566178	0.0346621	0	grey
CLIC3	0.482403	1.57189	1.0493e-06	grey		DHX35	-0.490008	0	0.0503439	grey		ZBTB8OS	-0.510844	0.0346621	0	grey
DET1	0.345855	1.57061	1.05241e-06	grey		TMEM170A	-0.265543	0	0.0504458	grey		ZNF736	0.876101	0.0346765	0	grey
VPS37B	0.300192	1.56214	1.07314e-06	grey		CEBPD	-0.319117	0	0.050534	grey		GCA	-1.29399	0.0349737	0	grey
BCAR1	0.344696	1.56069	1.07672e-06	grey		AC055733.1	-0.298049	0	0.0505783	grey		CDC42BPB	0.867475	0.035428	0	grey
TCF3	0.37649	1.55994	1.0786e-06	grey		SPAG16	0.279844	0	0.0505827	grey		SBSPON	-1.51642	0.0356724	0	grey
C11orf95	0.44691	1.55769	1.08419e-06	grey		POTEE	-0.615046	0	0.0506512	grey		ZNF830	-0.814575	0.0356724	0	grey
NAA30	0.268719	1.55735	1.08505e-06	grey		RNF38	-0.362976	0	0.0509655	grey		HINT2	-1.07377	0.0358037	0	grey
GTF2I	0.417635	1.55141	1.09998e-06	grey		SPATA33	0.319013	0	0.051002	grey		MYO9B	1.23372	0.0358037	0	grey
SLC35D1	0.546563	1.54799	1.10868e-06	grey		OFD1	0.27788	0	0.051186	grey		NRGN	0.771644	0.0358037	0	grey
STX12	0.276203	1.54159	1.12513e-06	grey		MRPL9	-0.426872	0	0.0512992	grey		RNF214	0.897381	0.0358037	0	grey
MOSPD2	0.286847	1.54077	1.12726e-06	grey		MED1	-0.371837	0	0.0513818	grey		CDCP1	-0.590253	0.0358333	0	grey
C5orf24	0.258122	1.53738	1.13609e-06	grey		CHAF1A	0.29078	0	0.0514366	grey		IRX4	-0.539188	0.0358333	0	grey
TRPC4AP	0.304931	1.53535	1.14142e-06	grey		TIAM2	-0.424638	0	0.0514483	grey		KIFC3	1.59522	0.0358333	0	grey
PPIC	-0.306127	1.52309	1.17411e-06	grey		TRPM6	-0.288571	0	0.0514946	grey		NEXN	0.360966	0.0358333	0	grey
VWA1	0.655485	1.52178	1.17765e-06	grey		TESK2	-0.496296	0	0.0515493	grey		RP11-101E13.5	-0.475782	0.0358333	0	grey
MMP15	-0.311107	1.51452	1.19751e-06	grey		PRAF2	0.426072	0	0.0516502	grey		VAMP5	0.515244	0.0358333	0	grey
WDR45	0.36594	1.51116	1.2068e-06	grey		SPHK1	0.323687	0	0.051744	grey		AIMP2	-0.382751	0.0361171	0	grey
SPSB1	0.355306	1.51026	1.2093e-06	grey		NNT-AS1	0.389504	0	0.0517912	grey		DNAJC22	-1.27398	0.0361171	0	grey
GGCT	0.308627	1.51002	1.20997e-06	grey		TTLL4	0.288268	0	0.0517912	grey		FXYD3	-1.39807	0.0361171	0	grey
FAM193A	0.45232	1.50965	1.21101e-06	grey		FANCE	-0.405236	0	0.0517966	grey		GAL	-1.25047	0.0361171	0	grey
TEX2	0.470647	1.50502	1.22397e-06	grey		ETAA1	0.318135	0	0.0520868	grey		KLK8	-0.496789	0.0361171	0	grey
UGGT1	0.32944	1.50436	1.22584e-06	grey		CLYBL	-0.290596	0	0.0520961	grey		MC1R	-1.08581	0.0361171	0	grey
HAGH	0.448184	1.49712	1.24646e-06	grey		RP11-111M22.3	0.482025	0	0.0521889	grey		RARRES1	-0.468153	0.0361171	0	grey
DESI2	0.260102	1.49381	1.25598e-06	grey		ZFAND5	-0.301397	0	0.0522365	grey		WNT7B	-0.495772	0.0361171	0	grey
ANLN	0.260894	1.49156	1.26252e-06	grey		PLA2G15	-0.544097	0	0.0522812	grey		OSBPL10	-1.07337	0.0362872	0	grey
C16orf70	0.273091	1.48798	1.27297e-06	grey		EFHD2	-0.573655	0	0.0522871	grey		CCNH	-0.827162	0.0364441	0	grey
HMMR	-0.287526	1.4725	1.31914e-06	grey		ZNF71	0.295335	0	0.0522987	grey		CLDND1	-0.896979	0.0364441	0	grey
DPPA5	0.905325	1.47169	1.32161e-06	grey		SPG11	0.474477	0	0.0523292	grey		CRY1	1.03868	0.0364441	0	grey
TMPRSS13	0.323574	1.46856	1.33119e-06	grey		NRXN2	-0.544373	0	0.0523636	grey		FOXP1	0.77299	0.0364441	0	grey
DCP2	0.456018	1.46525	1.34138e-06	grey		POMGNT1	-0.380082	0	0.0524213	grey		AGAP1	1.03785	0.0366157	0	grey
FMR1	0.304007	1.46116	1.35404e-06	grey		IL3RA	-0.328573	0	0.05244	grey		CSTF1	-0.941502	0.0366755	0	grey
ARHGAP26	0.348239	1.46087	1.35496e-06	grey		MRPS17	-0.301762	0	0.052565	grey		IFITM1	-1.05799	0.0370659	0	grey
TMEM131	0.356236	1.45668	1.36809e-06	grey		PABPC4	-0.434126	0	0.0525849	grey		CCNG2	0.488072	0.0371549	0	grey
PHF21A	0.300346	1.45581	1.37084e-06	grey		ARSA	0.393305	0	0.0526554	grey		PPP2R3A	0.444831	0.0371734	0	grey
ZC3H12B	0.276923	1.45546	1.37195e-06	grey		SKIV2L2	0.31709	0	0.0526757	grey		CEP55	0.789262	0.0373539	0	grey
ZNF724P	0.261463	1.45542	1.37207e-06	grey		ZDHHC23	-0.603053	0	0.0527317	grey		LATS2	0.823445	0.0373539	0	grey
LATS2	0.290908	1.45108	1.38585e-06	grey		LAMTOR3	0.37996	0	0.0527476	grey		TERF1	0.971985	0.0373539	0	grey
SEC23IP	0.298345	1.44181	1.41576e-06	grey		FAM117B	-0.285114	0	0.0527637	grey		FBXL6	0.57444	0.0375902	0	grey
CHUK	0.307862	1.4418	1.41577e-06	grey		RBP1	-0.594012	0	0.0528426	grey		LMTK2	0.994004	0.0375902	0	grey
CRK	0.297775	1.42685	1.46537e-06	grey		COL6A3	0.686066	0	0.0529971	grey		PCNX	0.77841	0.0375902	0	grey
TEX37	0.28873	1.42527	1.47072e-06	grey		FAM118A	0.290521	0	0.0530624	grey		RP11-132A1.4	-1.10003	0.0375902	0	grey
MLLT6	0.390126	1.42461	1.47295e-06	grey		IRF1	0.470702	0	0.0530805	grey		SLC41A3	1.22936	0.0375902	0	grey
POLK	0.293638	1.42428	1.47408e-06	grey		FAM178B	0.600225	0	0.0531079	grey		TADA2B	0.727003	0.0375902	0	grey
PDE7A	0.435294	1.42243	1.48034e-06	grey		ST14	-0.593572	0	0.0532324	grey		SIN3B	0.639767	0.03791	0	grey
LEO1	-0.25395	1.42147	1.48362e-06	grey		MFSD10	0.409845	0	0.053244	grey		ACD	-1.2674	0.0383086	0	grey
DHX37	0.285637	1.42108	1.48495e-06	grey		SPTBN1	0.29961	0	0.0532469	grey		ACVR1B	0.511482	0.0383086	0	grey
GLRX	0.262169	1.41878	1.49286e-06	grey		PPIL1	-0.260488	0	0.0532518	grey		EBLN3	1.04518	0.0383086	0	grey
LRCH4	0.354609	1.41328	1.51188e-06	grey		ARHGEF16	0.428744	0	0.0532915	grey		RNF11	1.24981	0.0383086	0	grey
WWC2	0.439776	1.40278	1.54886e-06	grey		THAP6	0.449304	0	0.0532924	grey		SNAPC1	0.748013	0.0383086	0	grey
TUBA1A	0.649051	1.39868	1.56356e-06	grey		BMI1	-0.483414	0	0.0533374	grey		ZNF254	0.914914	0.0383086	0	grey
INPPL1	0.3023	1.39388	1.58095e-06	grey		SURF2	-0.257483	0	0.0534208	grey		AADACL3	0.432528	0.038506	0	grey
NBAS	-0.550623	1.39353	1.58221e-06	grey		SLC11A2	-0.263048	0	0.0534342	grey		AFF2	0.660243	0.038506	0	grey
PLCXD1	0.32832	1.38789	1.60289e-06	grey		PLEKHF1	-0.601575	0	0.0534403	grey		CCDC3	0.68658	0.038506	0	grey
ARHGAP44	0.279961	1.38333	1.61981e-06	grey		MED12	0.382064	0	0.0538097	grey		KLHDC9	0.352994	0.038506	0	grey
DIS3	0.278891	1.37777	1.64069e-06	grey		KLF13	-0.503296	0	0.0538151	grey		NEU3	1.01373	0.038506	0	grey
ACSL6	0.433241	1.37658	1.64519e-06	grey		CYB5RL	0.276206	0	0.0538435	grey		RFTN2	0.425105	0.038506	0	grey
SLC8A1	0.644419	1.37185	1.6632e-06	grey		ASCC2	0.274996	0	0.053889	grey		BRI3	1.13487	0.0385749	0	grey
SNRPN	-0.25385	1.37137	1.66504e-06	grey		PFDN4	-0.266546	0	0.0539278	grey		EHBP1	0.712101	0.0385749	0	grey
FAM189B	0.404522	1.36937	1.67273e-06	grey		KLF6	0.501906	0	0.0539549	grey		SDCCAG3	0.75315	0.0385749	0	grey
ZZEF1	0.273943	1.36343	1.69575e-06	grey		SOCS3	0.326116	0	0.0540388	grey		CCDC25	-0.934089	0.0387349	0	grey
FAM220A	1.47225	1.35823	1.71618e-06	grey		NFKBIZ	-0.369934	0	0.0541009	grey		CD2AP	0.601386	0.0387349	0	grey
GRIPAP1	0.321219	1.33637	1.80478e-06	grey		KIF3A	0.274247	0	0.0541355	grey		CSNK1E	0.890769	0.0387349	0	grey
PTDSS2	0.295206	1.3361	1.80592e-06	grey		ACER3	0.472835	0	0.0541477	grey		DNAAF2	-0.756913	0.0387349	0	grey
MSL1	0.338288	1.33567	1.80768e-06	grey		AP2A1	-0.285195	0	0.0542178	grey		FAHD1	0.859026	0.0387349	0	grey
TIAM1	0.30108	1.33528	1.80931e-06	grey		EXOC6	-0.498279	0	0.0542841	grey		FOXA2	0.678569	0.0387349	0	grey
EIF4G3	0.349834	1.33349	1.8168e-06	grey		UNC13D	0.383683	0	0.0544207	grey		RLF	0.784385	0.0387349	0	grey
TMEM150A	0.344394	1.3297	1.83271e-06	grey		CGNL1	-0.429826	0	0.0545126	grey		SLC29A1	-1.017	0.0387349	0	grey
FAM46B	0.312518	1.32286	1.86179e-06	grey		ZMYND19	-0.371119	0	0.0545151	grey		STX8	-1.03011	0.0387349	0	grey
C17orf62	0.268288	1.32078	1.87074e-06	grey		USP33	0.295996	0	0.0545739	grey		TMEM167B	-0.749543	0.0387349	0	grey
TAF1	0.353919	1.31676	1.88816e-06	grey		B2M	0.352032	0	0.0546504	grey		MMP2	-0.864061	0.0387684	0	grey
C5orf15	0.251292	1.30665	1.9326e-06	grey		SPR	0.263706	0	0.0546899	grey		TCAF1	0.548986	0.0387812	0	grey
RPUSD4	0.32763	1.30279	1.94986e-06	grey		RAD18	0.367284	0	0.0548126	grey		TTBK2	0.793154	0.0387812	0	grey
SATB2	0.26922	1.3006	1.95971e-06	grey		AKTIP	-0.502744	0	0.0550001	grey		ZNF527	0.606725	0.0387812	0	grey
FADS3	0.254163	1.29967	1.96395e-06	grey		DOCK4	-0.549132	0	0.0550122	grey		ABI1	0.740912	0.0388149	0	grey
ZNF644	0.255575	1.29936	1.96533e-06	grey		ZC3H12B	0.260244	0	0.0550129	grey		B4GALT5	0.719193	0.0388149	0	grey
SREBF1	0.403497	1.28692	2.02243e-06	grey		XAGE5	0.390216	0	0.0550354	grey		ECI1	0.819252	0.0388149	0	grey
DEPTOR	-0.417616	1.28049	2.05262e-06	grey		ZFX	0.352602	0	0.0550471	grey		METTL23	-1.21709	0.0388149	0	grey
CCDC93	0.287589	1.27153	2.09539e-06	grey		CCDC120	0.279495	0	0.055243	grey		PPP2R5A	0.734724	0.0388149	0	grey
VGLL1	0.396094	1.26928	2.10628e-06	grey		DPF2	0.285822	0	0.0552681	grey		SIGIRR	-0.972826	0.0388149	0	grey
CDC42EP2	0.45117	1.25462	2.17859e-06	grey		CLN3	0.448411	0	0.0553285	grey		ACP1	-0.596741	0.0388416	0	grey
ATP13A1	0.291858	1.25324	2.18552e-06	grey		RP11-466P24.6	0.361024	0	0.0553879	grey		CBWD1	-0.962274	0.0388416	0	grey
CSRP1	0.898795	1.25133	2.19516e-06	grey		BBC3	-0.388318	0	0.0553949	grey		COPZ1	-0.562976	0.0388416	0	grey
CTDSP2	0.256515	1.2446	2.22942e-06	grey		NPHP1	-0.268669	0	0.0554218	grey		COX6B1	-0.30662	0.0388416	0	grey
NECAB3	0.281803	1.22681	2.32267e-06	grey		RP11-968A15.2	-0.644671	0	0.0557087	grey		COX7A2L	-0.359375	0.0388416	0	grey
LRP12	0.254673	1.22659	2.32386e-06	grey		ADAL	-0.457816	0	0.0557569	grey		ECT2	0.451597	0.0388416	0	grey
ZC3H18	0.482825	1.22615	2.32621e-06	grey		ZIK1	0.689937	0	0.0558247	grey		EGFLAM	0.8011	0.0388416	0	grey
TNRC6B	0.313931	1.22598	2.32708e-06	grey		PIM3	-0.56385	0	0.055875	grey		EIF3I	-0.300462	0.0388416	0	grey
NT5C3A	0.274917	1.22577	2.32825e-06	grey		HPS4	-0.369167	0	0.0558963	grey		EIF4A1	-0.586901	0.0388416	0	grey
ELK1	0.319902	1.21676	2.37705e-06	grey		ELOF1	0.263872	0	0.0559955	grey		FOLR1	-0.564435	0.0388416	0	grey
MEX3C	0.278169	1.21547	2.3841e-06	grey		STRADB	-0.3182	0	0.0560419	grey		GLRX3	-0.363524	0.0388416	0	grey
SIRT2	0.251159	1.21424	2.39085e-06	grey		CNIH3	0.701105	0	0.0560663	grey		HSPA9	-0.258756	0.0388416	0	grey
C1orf21	0.263993	1.21324	2.39636e-06	grey		MNT	-0.4703	0	0.0560685	grey		MYL12A	-0.315969	0.0388416	0	grey
SLC4A1AP	-0.276051	1.20808	2.42503e-06	grey		TBPL1	0.460643	0	0.0561669	grey		NDUFAB1	-0.342051	0.0388416	0	grey
ABI1	0.271274	1.2058	2.4378e-06	grey		CREBZF	-0.423759	0	0.0561735	grey		PDCD10	-0.649879	0.0388416	0	grey
PCNXL3	0.254486	1.20339	2.45133e-06	grey		CDC42EP1	-0.392306	0	0.0562607	grey		PKN2	0.697367	0.0388416	0	grey
EBLN3	0.255633	1.19173	2.51805e-06	grey		MBNL1	-0.270245	0	0.0562749	grey		PPA1	-0.464274	0.0388416	0	grey
AMOTL1	0.330193	1.19063	2.52446e-06	grey		SYNGR2	0.281332	0	0.0563426	grey		PRKDC	0.479173	0.0388416	0	grey
VPS53	0.281774	1.18903	2.53377e-06	grey		NOS3	0.288352	0	0.0563763	grey		SCNM1	-0.44757	0.0388416	0	grey
ROGDI	0.289767	1.18246	2.5724e-06	grey		SLC31A1	0.277107	0	0.0566377	grey		SEC11C	-1.09315	0.0388416	0	grey
LINC00467	-0.253717	1.1803	2.58519e-06	grey		MPLKIP	0.321413	0	0.0566971	grey		SERP1	-0.355783	0.0388416	0	grey
STX6	0.680568	1.17433	2.62097e-06	grey		GALK1	0.478462	0	0.0572003	grey		STIP1	-0.408944	0.0388416	0	grey
SUSD6	0.747049	1.17359	2.62544e-06	grey		INSIG2	0.315989	0	0.057232	grey		TIMM44	-0.59326	0.0388416	0	grey
INSIG1	0.343848	1.17348	2.62611e-06	grey		RAB42	-0.437741	0	0.0574077	grey		TMEM258	-0.380615	0.0388416	0	grey
PKP4	0.278056	1.17308	2.62855e-06	grey		ZNF92	-0.384856	0	0.0576924	grey		UBE2V2	-0.341003	0.0388416	0	grey
SAP30L-AS1	0.292476	1.16939	2.65096e-06	grey		KIF23	-0.410647	0	0.0577369	grey		UBR4	0.54239	0.0388416	0	grey
RAB31	0.327377	1.16855	2.65609e-06	grey		STT3A	-0.276597	0	0.0577624	grey		WAC	0.512596	0.0388416	0	grey
SYNRG	0.366824	1.1604	2.70645e-06	grey		SEC61A1	-0.281942	0	0.0577682	grey		WDR4	-0.725206	0.0388416	0	grey
SETX	0.289649	1.15222	2.75787e-06	grey		PMP22	0.570654	0	0.0579017	grey		MAGEF1	1.11337	0.0394897	0	grey
ARRDC1	0.26087	1.15057	2.76837e-06	grey		TRPC4AP	0.338077	0	0.0580092	grey		ZBTB3	-0.976834	0.0394897	0	grey
C8orf59	-0.31282	1.14968	2.77408e-06	grey		DCP1A	-0.361584	0	0.0580818	grey		DAB1	0.702118	0.0395941	0	grey
CEP78	0.309591	1.14947	2.77538e-06	grey		BASP1	-0.390355	0	0.0581287	grey		LRRC45	0.818985	0.0398715	0	grey
SERPINF1	0.36736	1.14503	2.80389e-06	grey		ZKSCAN8	-0.558101	0	0.0581932	grey		USP38	0.805553	0.0400303	0	grey
OST4	-0.327828	1.1358	2.86417e-06	grey		MCU	-0.450544	0	0.0582578	grey		ZNF296	0.554347	0.0401209	0	grey
NADSYN1	0.280897	1.1322	2.888e-06	grey		TRIM16	0.366888	0	0.0582898	grey		C1orf198	-0.697513	0.0403186	0	grey
DIDO1	0.31556	1.12877	2.91086e-06	grey		CAD	-0.352753	0	0.0583985	grey		C6orf47	-0.498931	0.0403186	0	grey
ID1	-0.588421	1.12847	2.91288e-06	grey		EPN1	-0.4008	0	0.0584155	grey		CD58	-0.963339	0.0403186	0	grey
PARVA	0.261035	1.12732	2.9206e-06	grey		SPATA7	0.406703	0	0.058431	grey		FOSL1	-0.620294	0.0403186	0	grey
AP5B1	0.291262	1.12501	2.93618e-06	grey		UROD	-0.362224	0	0.0584886	grey		GNG2	-0.55581	0.0403186	0	grey
CLASP1	0.319031	1.12218	2.95537e-06	grey		DDX26B	-0.455914	0	0.0588063	grey		KCNE3	-0.986405	0.0403186	0	grey
PYGL	-0.298696	1.12189	2.9574e-06	grey		TGFBR1	-0.521218	0	0.0589481	grey		KIAA1328	-0.428778	0.0403186	0	grey
PLEKHM2	0.339047	1.11955	2.97336e-06	grey		PHF20L1	-0.317085	0	0.0591353	grey		KLHL26	-0.491815	0.0403186	0	grey
ECE1	0.292727	1.11926	2.97534e-06	grey		KDM4A	-0.421067	0	0.0591999	grey		MRGPRX1	-0.300092	0.0403186	0	grey
MEF2A	0.253595	1.11179	3.02696e-06	grey		USP45	-0.409329	0	0.0591999	grey		PAK6	-0.445957	0.0403186	0	grey
CISD2	0.27251	1.10642	3.06465e-06	grey		EXD3	0.26723	0	0.0592322	grey		RNF139-AS1	-0.819981	0.0403186	0	grey
ZBTB3	-1.13259	1.09933	3.11503e-06	grey		PRAMEF12	-0.575987	0	0.0592325	grey		RP11-94I2.4	-0.784222	0.0403186	0	grey
LCP1	0.367407	1.09471	3.14838e-06	grey		SMAD5	0.338672	0	0.0593273	grey		RPP21	-0.381646	0.0403186	0	grey
PANK3	0.359986	1.09431	3.1513e-06	grey		C1GALT1C1	0.436206	0	0.0593754	grey		SLC16A6	-0.334752	0.0403186	0	grey
SLC4A7	0.635986	1.09353	3.15694e-06	grey		GLE1	-0.330347	0	0.0593839	grey		TFF1	-0.476619	0.0403186	0	grey
LPAR2	0.284488	1.09321	3.15924e-06	grey		MTIF3	0.298464	0	0.0594965	grey		ZNF205	-0.526213	0.0403186	0	grey
RDH14	0.286741	1.09248	3.16458e-06	grey		KLF5	-0.501402	0	0.0595819	grey		ZNF774	-0.5325	0.0403186	0	grey
DAAM1	0.388221	1.09196	3.16838e-06	grey		GLTPD2	-0.477548	0	0.05989	grey		MYO5A	1.01385	0.0408106	0	grey
RASSF3	0.375024	1.09194	3.16848e-06	grey		C19orf52	0.319428	0	0.0599938	grey		SLC38A10	0.806568	0.0408106	0	grey
ATR	0.262864	1.09018	3.1814e-06	grey		HIBADH	0.3511	0	0.0602093	grey		ZNF609	0.786923	0.0408106	0	grey
USP6NL	0.334837	1.08991	3.18339e-06	grey		AKAP1	-0.476042	0	0.0602187	grey		AGRN	0.797697	0.0410283	0	grey
NCOA6	0.459473	1.08979	3.18426e-06	grey		CAMLG	-0.261948	0	0.0603229	grey		P3H2	1.53469	0.0410283	0	grey
PLBD1	-0.288984	1.0834	3.23141e-06	grey		CCDC106	-0.471707	0	0.0603574	grey		COPA	0.620448	0.0410595	0	grey
CNNM2	1.38003	1.07839	3.26891e-06	grey		MICB	0.326982	0	0.060425	grey		GNAI2	0.798317	0.0410595	0	grey
NIM1K	0.345798	1.07216	3.31613e-06	grey		NUP37	0.330989	0	0.0604999	grey		MVD	0.922234	0.0410595	0	grey
HAUS6	0.259754	1.06018	3.40892e-06	grey		PCNT	0.398472	0	0.060661	grey		NDUFAF5	-0.851615	0.0410595	0	grey
PCBD2	-0.334125	1.0573	3.43156e-06	grey		DTNB	-0.262411	0	0.0606786	grey		SLC4A8	0.997684	0.0410595	0	grey
CTSH	0.285052	1.03144	3.64215e-06	grey		DOCK6	-0.54505	0	0.0606984	grey		DGCR8	1.13204	0.0410641	0	grey
KIAA0355	0.441849	1.02915	3.66139e-06	grey		NCKIPSD	0.27325	0	0.0607041	grey		ACRC	-0.468761	0.0410677	0	grey
KATNA1	-0.311168	1.02747	3.67558e-06	grey		SMARCD2	-0.387764	0	0.0607772	grey		LINC01605	-0.38673	0.0416105	0	grey
WWP2	0.365342	1.02667	3.68234e-06	grey		SHD	0.421046	0	0.0608227	grey		RP11-495P10.5	-0.42466	0.0416105	0	grey
OLR1	0.298779	1.02584	3.68942e-06	grey		BCYRN1	0.457231	0	0.0608453	grey		KATNAL1	0.684994	0.0418275	0	grey
DVL1	0.278695	1.02125	3.72863e-06	grey		URI1	-0.29862	0	0.0608832	grey		RP1-122P22.4	0.538322	0.0418275	0	grey
SLC2A4RG	0.264937	1.01959	3.74289e-06	grey		ARRB1	-0.324133	0	0.0608904	grey		MMS22L	1.15479	0.0418417	0	grey
RBM38	0.336362	1.01599	3.77404e-06	grey		SLC12A2	-0.424477	0	0.0610536	grey		PTPN9	0.680552	0.0418417	0	grey
SLC35F5	0.252986	1.0122	3.80713e-06	grey		MAP7D3	-0.416924	0	0.0611419	grey		RP11-382A20.3	0.787831	0.0418417	0	grey
URB1	0.277092	1.00681	3.85463e-06	grey		RGS16	0.638022	0	0.0611596	grey		SLC16A10	0.933899	0.0418417	0	grey
MPRIP	0.307694	1.00233	3.89462e-06	grey		SDCCAG3	-0.303416	0	0.061237	grey		SMG9	1.08803	0.0418417	0	grey
ABR	0.275195	0.989932	4.00741e-06	grey		ZNF559	0.498874	0	0.0613486	grey		TICRR	0.685815	0.0418417	0	grey
STK35	0.342793	0.989875	4.00794e-06	grey		CARS	0.251988	0	0.0614131	grey		ZFP82	1.02109	0.0418417	0	grey
ASCC3	0.263532	0.979343	4.10633e-06	grey		PPP1CC	-0.270783	0	0.0614528	grey		ZNF724P	0.627776	0.0418417	0	grey
SART3	0.265073	0.975295	4.14477e-06	grey		TDP2	0.281214	0	0.0615204	grey		AC007182.6	0.574776	0.0422252	0	grey
TMEM164	0.304415	0.968286	4.21221e-06	grey		SPIN4	0.52975	0	0.0618288	grey		AC010525.4	0.523092	0.0422252	0	grey
RALGPS2	0.259197	0.961204	4.28146e-06	grey		GEMIN4	-0.383095	0	0.0618836	grey		AC079807.2	1.14907	0.0422252	0	grey
RAB5B	0.416973	0.960722	4.28622e-06	grey		SLC7A5	-0.589216	0	0.0621363	grey		AF131216.5	0.363465	0.0422252	0	grey
SPP1	-0.299038	0.959543	4.29787e-06	grey		SREBF2	-0.268657	0	0.0621482	grey		AMPD3	0.357653	0.0422252	0	grey
JMJD4	0.281913	0.959437	4.29891e-06	grey		E2F1	-0.292907	0	0.06222	grey		ANKRD18B	0.43388	0.0422252	0	grey
DSC2	0.265984	0.957635	4.31679e-06	grey		ADGRL1	-0.459378	0	0.0622298	grey		ANKRD36C	0.660008	0.0422252	0	grey
RPS6KA5	0.310854	0.955183	4.34123e-06	grey		HSPBP1	-0.27295	0	0.0625453	grey		AP000350.5	0.729599	0.0422252	0	grey
KLHDC10	0.274457	0.951506	4.37814e-06	grey		DYNC1LI1	-0.318046	0	0.0625918	grey		AP001628.6	0.28299	0.0422252	0	grey
ZDHHC5	0.323328	0.948822	4.40529e-06	grey		TMEM2	-0.253841	0	0.0625943	grey		ATP2A3	0.558803	0.0422252	0	grey
TOMM34	0.285219	0.947055	4.42325e-06	grey		NRBP2	0.524466	0	0.0629285	grey		C11orf96	1.45257	0.0422252	0	grey
EP400	0.275724	0.942791	4.46689e-06	grey		LIPH	0.362711	0	0.0630073	grey		C9orf9	1.01789	0.0422252	0	grey
CASC4	0.292065	0.941936	4.4757e-06	grey		FGF13	0.444541	0	0.0630311	grey		CASC2	0.785518	0.0422252	0	grey
CDK16	0.260425	0.941368	4.48154e-06	grey		TNRC6C	-0.63521	0	0.063072	grey		CCDC146	0.420635	0.0422252	0	grey
CCNJ	0.528121	0.939359	4.50233e-06	grey		RP11-588H23.3	0.363283	0	0.0631275	grey		CHRM3	0.812069	0.0422252	0	grey
NCKAP1	0.282956	0.938829	4.50782e-06	grey		GINS3	-0.25267	0	0.0631724	grey		CHRNA3	1.26212	0.0422252	0	grey
HIST2H2AC	0.32847	0.933995	4.55829e-06	grey		PPP5C	-0.344158	0	0.0631928	grey		CLEC12A	1.00854	0.0422252	0	grey
TOM1L1	0.773503	0.923316	4.67175e-06	grey		GALNT10	0.300782	0	0.0632795	grey		CPNE9	0.451279	0.0422252	0	grey
ARHGEF12	0.354114	0.922994	4.67522e-06	grey		ARHGAP18	0.521869	0	0.0633167	grey		CRABP2	0.650442	0.0422252	0	grey
EFNB2	0.295927	0.920096	4.70652e-06	grey		KTN1	-0.300724	0	0.0633697	grey		CRLF1	0.771306	0.0422252	0	grey
MARK4	0.391827	0.918535	4.72347e-06	grey		SLC1A3	0.552872	0	0.0635455	grey		CTC-499B15.5	0.384393	0.0422252	0	grey
MAPK9	0.343892	0.917797	4.7315e-06	grey		PROM1	-0.303183	0	0.0635545	grey		CTD-2231E14.5	0.443974	0.0422252	0	grey
WBSCR27	-0.542411	0.91771	4.73245e-06	grey		TATDN3	-0.254815	0	0.0636396	grey		CTD-2535I10.1	0.437736	0.0422252	0	grey
SLC38A10	0.306776	0.915962	4.75154e-06	grey		LDHD	-0.568255	0	0.0636412	grey		DDX58	0.936059	0.0422252	0	grey
SLK	0.335923	0.915039	4.76165e-06	grey		ENO2	0.513673	0	0.0636789	grey		EGR3	0.547065	0.0422252	0	grey
ZNF518B	0.280126	0.91493	4.76284e-06	grey		SLC7A7	0.374337	0	0.0637549	grey		ELMOD1	0.494309	0.0422252	0	grey
NXN	0.294472	0.90842	4.83477e-06	grey		RPP38	-0.250547	0	0.0639404	grey		F8	0.744293	0.0422252	0	grey
PIGG	0.250685	0.906975	4.85089e-06	grey		CRAMP1	-0.291252	0	0.0640321	grey		FAM228B	0.359843	0.0422252	0	grey
RNF19A	0.310993	0.904172	4.88229e-06	grey		ECHDC1	-0.342008	0	0.0640456	grey		FAM71F2	0.401016	0.0422252	0	grey
KIAA1958	0.262497	0.900237	4.92673e-06	grey		EPPK1	0.267778	0	0.0641719	grey		FEM1A	0.409836	0.0422252	0	grey
TFDP1	0.271433	0.897012	4.96346e-06	grey		USP6NL	-0.376769	0	0.0642677	grey		FN3K	0.362085	0.0422252	0	grey
CDK12	0.289451	0.896798	4.96591e-06	grey		STON2	-0.50984	0	0.0643581	grey		GNE	0.63732	0.0422252	0	grey
MLLT1	0.275474	0.896337	4.97118e-06	grey		ERVK3-1	0.263677	0	0.0644225	grey		GOLGA6L10	0.32831	0.0422252	0	grey
RP11-265D19.6	-0.547007	0.895191	4.98431e-06	grey		PDLIM5	0.30844	0	0.0644395	grey		HACD4	0.484542	0.0422252	0	grey
ZHX3	0.913253	0.886407	5.08615e-06	grey		SGOL1	-0.364904	0	0.0644458	grey		HCN3	0.28542	0.0422252	0	grey
APOE	0.379895	0.883739	5.11749e-06	grey		FAM72D	-0.29051	0	0.0645497	grey		HLA-DPB1	1.31327	0.0422252	0	grey
FHIT	0.344322	0.877892	5.18685e-06	grey		MTOR	-0.304978	0	0.0645817	grey		IL36RN	0.34325	0.0422252	0	grey
QKI	0.29744	0.875731	5.21273e-06	grey		CLDND1	-0.41514	0	0.0646278	grey		IQSEC2	0.324195	0.0422252	0	grey
RP11-65I12.1	0.330011	0.875014	5.22135e-06	grey		MTR	-0.289375	0	0.0648581	grey		JAM2	0.909452	0.0422252	0	grey
USP34	0.419503	0.8649	5.34436e-06	grey		UBASH3B	-0.295803	0	0.0648941	grey		KIAA1324L	0.62043	0.0422252	0	grey
FUT1	0.2548	0.859588	5.41013e-06	grey		MOGS	-0.309685	0	0.0649212	grey		LHX2	0.584611	0.0422252	0	grey
TAF5L	0.348625	0.857806	5.43238e-06	grey		KIAA0355	0.460686	0	0.0650101	grey		LINC00106	0.70807	0.0422252	0	grey
MT1M	-0.285976	0.857517	5.436e-06	grey		UBXN11	0.278038	0	0.0651327	grey		LPAR1	0.412461	0.0422252	0	grey
CHAF1A	0.410868	0.857207	5.43988e-06	grey		SUDS3	-0.256086	0	0.0651344	grey		LRMP	0.406899	0.0422252	0	grey
PAPD7	0.634499	0.856746	5.44566e-06	grey		RALY	-0.253533	0	0.0651501	grey		MAGIX	0.37262	0.0422252	0	grey
HIST1H1E	0.59293	0.850406	5.52574e-06	grey		SOX17	0.512173	0	0.0653343	grey		MAP3K10	0.295136	0.0422252	0	grey
KATNAL1	0.48781	0.84325	5.61754e-06	grey		FAM84B	-0.460416	0	0.0654211	grey		MIF-AS1	0.663212	0.0422252	0	grey
TRIM43	-1.01819	0.832691	5.7558e-06	grey		GMDS	0.283848	0	0.0655183	grey		MUC1	0.344787	0.0422252	0	grey
ZNF107	0.28061	0.830697	5.78229e-06	grey		ETV1	-0.623744	0	0.0655687	grey		NCMAP	0.464785	0.0422252	0	grey
GNPDA2	0.677658	0.827291	5.82781e-06	grey		ANO1	-0.29764	0	0.0657685	grey		NEFM	0.8479	0.0422252	0	grey
MECP2	0.366145	0.825887	5.84667e-06	grey		NAF1	0.865249	0	0.0658138	grey		NPIPB3	0.273504	0.0422252	0	grey
EFNA1	0.256916	0.821532	5.9056e-06	grey		CDS1	0.396629	0	0.0659572	grey		NRG1	0.571545	0.0422252	0	grey
DCDC2	0.72201	0.820801	5.91555e-06	grey		ATP8B1	-0.406049	0	0.0660563	grey		NRIP1	0.83117	0.0422252	0	grey
LAMA4	-0.412767	0.811926	6.03768e-06	grey		MRPL24	-0.32826	0	0.0660664	grey		PAM	0.376546	0.0422252	0	grey
CDC42BPA	0.43497	0.806612	6.11201e-06	grey		TAB2	-0.361825	0	0.0660846	grey		PAX3	0.255167	0.0422252	0	grey
DIAPH1	0.336015	0.806102	6.11919e-06	grey		EBLN3	0.565437	0	0.0661742	grey		PCAT7	0.427392	0.0422252	0	grey
MDN1	0.33531	0.801194	6.18873e-06	grey		FANCA	0.330112	0	0.0661939	grey		PIH1D2	0.375425	0.0422252	0	grey
LEMD2	0.276928	0.801132	6.18963e-06	grey		MAPK13	0.393329	0	0.0664056	grey		PYROXD2	0.389286	0.0422252	0	grey
C16orf74	0.962231	0.798069	6.23342e-06	grey		ERCC2	-0.457809	0	0.0665401	grey		RAB40AL	0.293904	0.0422252	0	grey
DDHD1	0.348773	0.795517	6.27016e-06	grey		JARID2	0.258689	0	0.0666262	grey		RMRP	1.14406	0.0422252	0	grey
FADS1	0.459293	0.788155	6.37737e-06	grey		GLYR1	-0.351519	0	0.066696	grey		RP1-39G22.7	0.643588	0.0422252	0	grey
BIRC2	0.332019	0.783352	6.44829e-06	grey		GALNS	0.26183	0	0.0668512	grey		RP11-1114A5.4	0.339495	0.0422252	0	grey
GLUL	-0.327168	0.782064	6.46743e-06	grey		LCP1	0.656423	0	0.0668543	grey		RP11-131L12.3	0.347208	0.0422252	0	grey
SNAPC3	-0.35981	0.776785	6.54653e-06	grey		APPL1	-0.369085	0	0.0668863	grey		RP11-23F23.2	0.296406	0.0422252	0	grey
CNST	0.257199	0.776336	6.55331e-06	grey		MAU2	-0.353425	0	0.0669261	grey		RP11-30P6.6	0.398503	0.0422252	0	grey
BCORL1	0.355309	0.775725	6.56253e-06	grey		RBM25	-0.272185	0	0.0669415	grey		RP11-3B12.2	0.413568	0.0422252	0	grey
SLC25A12	-0.289771	0.774992	6.57361e-06	grey		PTHLH	-0.288797	0	0.0669745	grey		RP11-440L14.1	0.461002	0.0422252	0	grey
DNAJC13	0.265795	0.7723	6.61449e-06	grey		PMM1	0.387803	0	0.0671314	grey		RP11-477J21.6	0.390978	0.0422252	0	grey
FAM21C	0.266634	0.771225	6.63088e-06	grey		ABHD17B	-0.353122	0	0.0673564	grey		RP11-530C5.2	0.710042	0.0422252	0	grey
CDK9	0.285038	0.766158	6.7087e-06	grey		ATG2A	-0.396648	0	0.0673632	grey		RP11-53I6.3	0.718158	0.0422252	0	grey
ACADS	-0.331385	0.764471	6.7348e-06	grey		ZNF79	0.502519	0	0.0674156	grey		RP11-563E2.2	0.917766	0.0422252	0	grey
MGME1	-0.285965	0.76257	6.76435e-06	grey		RP11-130F10.1	0.380831	0	0.0675624	grey		RP11-613M10.6	0.412535	0.0422252	0	grey
RP11-473M20.16	-0.916165	0.73952	7.13307e-06	grey		HMGXB3	0.385209	0	0.0676502	grey		RP11-981G7.6	0.946159	0.0422252	0	grey
FGFBP2	0.344228	0.738082	7.15672e-06	grey		RNPC3	-0.506196	0	0.0678164	grey		RP4-686C3.7	2.00967	0.0422252	0	grey
ADRBK1	0.330836	0.73402	7.22397e-06	grey		RP11-266N13.2	0.368462	0	0.0679353	grey		SH2D4B	1.23478	0.0422252	0	grey
MAPRE2	0.408932	0.727464	7.33385e-06	grey		AGPAT3	-0.695977	0	0.0680692	grey		SLC25A34	0.47202	0.0422252	0	grey
TBC1D14	0.581214	0.726733	7.34621e-06	grey		PTPRJ	-0.392454	0	0.0681095	grey		SNHG23	0.315779	0.0422252	0	grey
NET1	0.251949	0.718953	7.47898e-06	grey		LAMA1	-0.293193	0	0.0681612	grey		STOX1	0.78296	0.0422252	0	grey
TMEM106B	0.268044	0.718766	7.48221e-06	grey		WDR3	0.28896	0	0.0686689	grey		TMEM257	0.531849	0.0422252	0	grey
FAM76A	0.344118	0.715339	7.54149e-06	grey		MTRNR2L8	1.08746	0	0.0687067	grey		WNT3A	0.35021	0.0422252	0	grey
RP4-601P9.2	0.271314	0.714905	7.54903e-06	grey		UBXN7	-0.515403	0	0.0687794	grey		ZNF423	0.300791	0.0422252	0	grey
MGST2	-0.311046	0.714747	7.55178e-06	grey		CDYL	0.280187	0	0.0688109	grey		ZNF470	0.41247	0.0422252	0	grey
SS18L1	0.260995	0.714041	7.56405e-06	grey		SLC2A14	0.493266	0	0.0690413	grey		ZNF514	0.534013	0.0422252	0	grey
TRIM11	0.296249	0.712729	7.58695e-06	grey		GK5	-0.269741	0	0.0692615	grey		ZNF784	0.603605	0.0422252	0	grey
DEAF1	0.523547	0.711032	7.61666e-06	grey		NEK7	-0.294283	0	0.0692634	grey		P2RY11	1.13679	0.0422651	0	grey
METRNL	0.339094	0.707455	7.67964e-06	grey		POC5	0.310491	0	0.0693636	grey		SLC27A5	-0.980692	0.0422671	0	grey
CAMSAP1	0.352793	0.704042	7.74024e-06	grey		AP1M1	0.3364	0	0.0694804	grey		MAGEA4	0.472819	0.0423188	0	grey
MSANTD4	0.287919	0.701766	7.7809e-06	grey		FBXW7	0.599135	0	0.0694809	grey		PDE7A	0.980184	0.0423188	0	grey
PCP4L1	1.76275	0.694282	7.91616e-06	grey		POLR3G	-0.25686	0	0.0695989	grey		DDAH2	0.700335	0.0424401	0	grey
PCYT2	0.291719	0.687222	8.04589e-06	grey		BRDT	0.352753	0	0.0696223	grey		EIF2B5	0.861728	0.0424401	0	grey
TATDN3	-0.302994	0.684439	8.09761e-06	grey		CCND1	0.591146	0	0.0697021	grey		LRCH4	0.815059	0.0424401	0	grey
SACS	0.346004	0.674849	8.27841e-06	grey		FGF4	-0.811399	0	0.0697021	grey		CBX4	1.04393	0.0425546	0	grey
ROCK2	0.331862	0.672138	8.33025e-06	grey		UBR2	0.309956	0	0.0700422	grey		DHX32	0.557228	0.0425546	0	grey
KCTD5	0.349345	0.666208	8.44478e-06	grey		RSPH3	0.439183	0	0.0701979	grey		NAT14	1.06237	0.0425546	0	grey
TGOLN2	0.2955	0.666198	8.44497e-06	grey		SMLR1	0.405501	0	0.0703062	grey		LRP6	0.804272	0.0428688	0	grey
SHMT1	-0.25255	0.665314	8.46218e-06	grey		CMBL	0.516337	0	0.0703273	grey		ZFC3H1	0.665914	0.0428688	0	grey
KBTBD2	0.3269	0.657538	8.61507e-06	grey		PARM1	0.451683	0	0.0703305	grey		FAM20B	0.770812	0.0431551	0	grey
TTC3	0.38102	0.656704	8.63161e-06	grey		C1orf122	-0.368583	0	0.0703891	grey		ADSS	0.693738	0.0433271	0	grey
OGFR	0.265502	0.645179	8.86374e-06	grey		TCN2	0.404504	0	0.0703915	grey		FAAP100	0.816553	0.0433271	0	grey
FRMD4B	0.282524	0.636867	9.03501e-06	grey		TMEM144	-0.427022	0	0.0704186	grey		KCTD5	0.696951	0.0433271	0	grey
C15orf61	0.312969	0.636286	9.04711e-06	grey		QTRTD1	-0.310286	0	0.0705342	grey		RBFA	-0.652518	0.0433271	0	grey
MTMR9	0.262314	0.62129	9.36496e-06	grey		SDF4	-0.417015	0	0.0705916	grey		SNX27	0.662808	0.0433271	0	grey
APEX2	0.29844	0.618422	9.427e-06	grey		TRMT6	0.286168	0	0.0706743	grey		SPRY2	0.557874	0.0433271	0	grey
APOC3	0.423961	0.616701	9.46443e-06	grey		MSH6	0.502667	0	0.0708787	grey		TMEM248	0.711075	0.0433271	0	grey
PVRL4	0.321205	0.61399	9.52371e-06	grey		TSTD3	-0.303347	0	0.0708796	grey		ZNF320	0.699832	0.0433271	0	grey
CCS	-0.288483	0.613197	9.54112e-06	grey		MMP15	-0.422871	0	0.070889	grey		GOLPH3	0.523555	0.0434131	0	grey
FAM72C	-0.341401	0.611251	9.58397e-06	grey		GUCA1A	-0.65106	0	0.0709218	grey		JARID2	0.697841	0.0434131	0	grey
XPO5	0.277862	0.607586	9.66519e-06	grey		SLC16A2	0.49393	0	0.0710548	grey		MFF	-0.735447	0.0434131	0	grey
MAN1A2	0.319457	0.605261	9.71707e-06	grey		FAM189B	-0.263234	0	0.0710747	grey		NEMF	0.544692	0.0434131	0	grey
KDM4B	0.28424	0.603084	9.76589e-06	grey		CAPZA1	-0.253604	0	0.0710978	grey		WDR82	0.377519	0.0434131	0	grey
TIMP2	0.337306	0.592102	1.0016e-05	grey		KRBOX4	0.469415	0	0.0712695	grey		BLVRB	-0.975455	0.0434277	0	grey
CHEK1	0.313461	0.590716	1.0048e-05	grey		LINC00680	0.581439	0	0.0713538	grey		AKAP1	0.500153	0.0434418	0	grey
ATP6V0D2	-0.326969	0.590046	1.00635e-05	grey		RP11-488L18.10	-0.427355	0	0.0716336	grey		APTX	-0.802742	0.0434418	0	grey
BTBD10	0.395945	0.586648	1.01426e-05	grey		APOBEC3C	-0.974005	0	0.0716355	grey		BCKDK	-0.979729	0.0434418	0	grey
FHOD1	0.260444	0.579832	1.0303e-05	grey		EPC2	-0.632109	0	0.0716455	grey		BSG	-0.333625	0.0434418	0	grey
TINF2	0.326047	0.574606	1.04277e-05	grey		UGP2	-0.26786	0	0.0717441	grey		C20orf27	-0.844418	0.0434418	0	grey
ABL2	0.263928	0.573621	1.04514e-05	grey		OTX1	0.866055	0	0.0719685	grey		CCNF	0.899801	0.0434418	0	grey
HCG18	0.290197	0.572697	1.04737e-05	grey		LRIG3	-0.280098	0	0.0720855	grey		CHCHD2	-0.345341	0.0434418	0	grey
UBXN11	0.805529	0.571061	1.05132e-05	grey		POLB	0.314571	0	0.0721938	grey		CIAO1	-0.604344	0.0434418	0	grey
TOMM5	-0.447448	0.566624	1.06212e-05	grey		RPS6KA4	-0.365792	0	0.072315	grey		COX14	-0.55775	0.0434418	0	grey
BCL9	0.284134	0.563915	1.06876e-05	grey		IRF2BP2	-0.470173	0	0.0728434	grey		EPCAM	-0.301127	0.0434418	0	grey
CDC42EP3	0.344299	0.560664	1.07679e-05	grey		EIF2AK1	0.302604	0	0.0729291	grey		ERH	-0.419939	0.0434418	0	grey
EPB41L1	0.300628	0.558261	1.08277e-05	grey		ELL	0.28457	0	0.0729291	grey		ERI3	-0.529752	0.0434418	0	grey
ZNF407	0.318751	0.554083	1.09323e-05	grey		PTOV1	-0.357724	0	0.073034	grey		G3BP2	0.410637	0.0434418	0	grey
PIGA	0.354391	0.553896	1.0937e-05	grey		CXorf40B	0.409318	0	0.0732109	grey		GRB10	0.660975	0.0434418	0	grey
TOMM40	-0.25855	0.551569	1.09958e-05	grey		CRLS1	-0.451612	0	0.0733025	grey		MRPS30	-0.872287	0.0434418	0	grey
ALG8	-0.323871	0.54757	1.10975e-05	grey		CNNM4	-0.400486	0	0.0734865	grey		MTCH2	-0.391067	0.0434418	0	grey
CTB-50L17.10	0.274062	0.541332	1.12581e-05	grey		MPP1	0.40821	0	0.0734865	grey		NDUFA8	-0.442997	0.0434418	0	grey
TDGF1	-0.250131	0.538387	1.13347e-05	grey		FANCM	0.258061	0	0.0736086	grey		OSTC	-0.432138	0.0434418	0	grey
EXOC3	0.340245	0.53103	1.15283e-05	grey		C18orf25	0.258596	0	0.0740638	grey		PFDN2	-0.512992	0.0434418	0	grey
AP1S1	-0.319669	0.52816	1.16048e-05	grey		NR2F6	-0.501716	0	0.0740638	grey		PSMA4	-0.35079	0.0434418	0	grey
QSOX2	0.310556	0.526735	1.16429e-05	grey		CTC-534A2.2	0.319262	0	0.0740684	grey		PSMC6	-0.458384	0.0434418	0	grey
XPR1	0.329624	0.518953	1.18534e-05	grey		CHCHD4	-0.305668	0	0.0741107	grey		RABAC1	-0.543237	0.0434418	0	grey
CLSTN1	0.287413	0.514351	1.19797e-05	grey		PPWD1	0.305108	0	0.0742352	grey		REEP5	-0.599527	0.0434418	0	grey
PPM1F	0.253155	0.510319	1.20914e-05	grey		CSNK2A2	-0.417793	0	0.0742461	grey		SEC23B	-0.634663	0.0434418	0	grey
MBNL3	0.298683	0.507248	1.21772e-05	grey		PLS1	0.294308	0	0.0745144	grey		SPCS3	-0.471523	0.0434418	0	grey
PIM2	0.309091	0.502837	1.23015e-05	grey		CELF1	-0.417727	0	0.0745344	grey		TIMM8B	-0.650013	0.0434418	0	grey
OSBPL10	0.932238	0.502583	1.23087e-05	grey		CORO1A	0.362674	0	0.0745649	grey		TMED9	-0.702614	0.0434418	0	grey
SMARCAD1	0.263877	0.499968	1.23831e-05	grey		NEMF	0.259969	0	0.0746665	grey		UBXN8	-0.836196	0.0434418	0	grey
MXD4	0.475464	0.499115	1.24074e-05	grey		PRPF39	0.413993	0	0.0747833	grey		ZC3H18	0.631631	0.0434418	0	grey
CNOT11	0.426433	0.498598	1.24222e-05	grey		AKAP10	0.271284	0	0.0747957	grey		DEPDC5	1.08726	0.043474	0	grey
TNFRSF10B	0.363831	0.494346	1.25444e-05	grey		TRIM14	0.316175	0	0.0749782	grey		PTCD2	-1.04609	0.043474	0	grey
RTN4	0.27983	0.492246	1.26052e-05	grey		TMEM139	0.349035	0	0.075045	grey		VWA8	1.03053	0.043474	0	grey
HS2ST1	0.2503	0.487519	1.27432e-05	grey		ZFR	0.251836	0	0.0752444	grey		ATP7B	1.25993	0.0444914	0	grey
SPAG5	-0.269941	0.486584	1.27706e-05	grey		SELM	0.507829	0	0.0753116	grey		MIR4432HG	0.372834	0.0446125	0	grey
BIRC6	0.310248	0.482596	1.28884e-05	grey		ATE1	-0.274806	0	0.0753927	grey		TCIRG1	0.42135	0.0446125	0	grey
IP6K1	0.284089	0.480306	1.29566e-05	grey		TFAP4	-0.383849	0	0.0757021	grey		C5orf28	-0.608114	0.0448316	0	grey
TP53INP1	0.359003	0.480166	1.29607e-05	grey		MOSPD3	-0.551366	0	0.0757157	grey		MTG1	-0.579876	0.0448316	0	grey
REXO1	0.373691	0.474036	1.3145e-05	grey		FAM134C	-0.257669	0	0.0759303	grey		SDCCAG8	0.78171	0.0448718	0	grey
AKAP11	0.516851	0.465517	1.34054e-05	grey		ADGRE5	-0.273751	0	0.0759394	grey		SLC15A4	0.617104	0.0448718	0	grey
MICB	0.266101	0.459944	1.35785e-05	grey		PIM2	0.449679	0	0.0759444	grey		AC055733.1	0.363851	0.044989	0	grey
TANC1	0.357432	0.444442	1.40719e-05	grey		HEY2	-0.373377	0	0.075965	grey		SENP3	-0.436673	0.044989	0	grey
SLC25A43	0.346941	0.442835	1.41241e-05	grey		NUP153	-0.383077	0	0.076108	grey		PTPN21	0.689779	0.0450912	0	grey
PRRC2B	0.323642	0.440792	1.41907e-05	grey		LSR	-0.424886	0	0.0761716	grey		TYSND1	0.636629	0.0450912	0	grey
AGA	0.292886	0.431424	1.45002e-05	grey		CTBP2	-0.326997	0	0.0762934	grey		ADCK3	-0.947868	0.0456125	0	grey
PDE8A	0.256703	0.430725	1.45235e-05	grey		CTNND1	-0.274811	0	0.0763568	grey		EIF3M	-0.523676	0.0458797	0	grey
TNIP2	0.305546	0.427855	1.46198e-05	grey		BCOR	-0.365109	0	0.0765634	grey		NXT1	-0.680594	0.0458797	0	grey
ACAP2	0.289146	0.426746	1.46572e-05	grey		LINC00909	0.723974	0	0.0767612	grey		SPAG9	0.667956	0.0458797	0	grey
GSTA3	0.422718	0.426672	1.46597e-05	grey		BORCS5	0.315188	0	0.0767616	grey		ARHGEF39	0.87075	0.0460022	0	grey
STX3	0.267589	0.423886	1.4754e-05	grey		LAP3	0.28099	0	0.0768099	grey		LRRC40	1.18368	0.0460022	0	grey
HMGXB3	0.314309	0.413422	1.51138e-05	grey		SH3PXD2A	-0.437504	0	0.0772253	grey		IDH3A	-0.657789	0.0462841	0	grey
HIBADH	0.255485	0.393852	1.58104e-05	grey		C10orf2	-0.273004	0	0.0773601	grey		TMPRSS2	0.533061	0.0467777	0	grey
ZNF362	0.264205	0.392408	1.58631e-05	grey		POLK	0.383767	0	0.0774229	grey		KDELC1	-0.858145	0.0468842	0	grey
SRF	0.347974	0.391682	1.58896e-05	grey		CCNE1	-0.565646	0	0.0775882	grey		PRUNE2	0.888687	0.0468842	0	grey
CCNI2	0.408313	0.391586	1.58932e-05	grey		RP11-499F3.2	-0.515518	0	0.0776891	grey		VCX2	2.12952	0.0468842	0	grey
UBE2W	0.314793	0.382218	1.62397e-05	grey		TRMT10A	-0.447246	0	0.0780242	grey		ERCC4	0.857832	0.046936	0	grey
KIAA0319L	0.341635	0.382185	1.62409e-05	grey		BAD	0.340229	0	0.0780893	grey		SLC41A1	0.723368	0.046936	0	grey
POP5	-0.284118	0.379724	1.63332e-05	grey		PUS1	-0.333524	0	0.0781826	grey		DTWD2	1.21067	0.0472994	0	grey
SIPA1	0.272	0.377765	1.64071e-05	grey		SACM1L	-0.380411	0	0.0784872	grey		RP11-73M18.10	0.846108	0.0472994	0	grey
MFAP3L	0.297269	0.372273	1.66159e-05	grey		SEC22B	0.323356	0	0.0786294	grey		TRIM66	0.844364	0.0472994	0	grey
DDX54	0.275418	0.367158	1.68127e-05	grey		RP4-773N10.4	-0.645085	0	0.0787941	grey		ZNF341	0.635946	0.0472994	0	grey
UACA	-0.44093	0.362844	1.69805e-05	grey		SNHG9	0.717831	0	0.0792283	grey		ZNF700	0.645191	0.0472994	0	grey
PUM2	0.306433	0.362171	1.70069e-05	grey		CMTM6	-0.362577	0	0.0793544	grey		CEP192	0.875631	0.0474199	0	grey
ZBTB33	0.270887	0.356793	1.72188e-05	grey		C17orf51	0.319512	0	0.0793551	grey		GDF3	-1.51093	0.0475412	0	grey
REV3L	0.288343	0.345853	1.76581e-05	grey		TTC19	-0.456096	0	0.0797703	grey		HIST2H2AC	2.06281	0.0475412	0	grey
TMEM189	0.294872	0.339836	1.79044e-05	grey		PELP1	-0.605839	0	0.0799259	grey		MMP24-AS1	0.840429	0.0475412	0	grey
USP31	0.289563	0.337674	1.79938e-05	grey		FAM160B2	-0.276361	0	0.0799703	grey		ARPIN	-0.429963	0.0477953	0	grey
MAVS	0.306373	0.335091	1.81011e-05	grey		RRM2	-0.25266	0	0.0800598	grey		ATP12A	-0.38278	0.0477953	0	grey
ZNF317	0.261944	0.32719	1.84334e-05	grey		ZNHIT2	0.269378	0	0.080653	grey		TRPV2	-0.503579	0.0477953	0	grey
ZBTB17	0.28766	0.326965	1.8443e-05	grey		TERF2	-0.273858	0	0.0807516	grey		ZNF749	-0.448521	0.0477953	0	grey
TTF1	-0.295376	0.326877	1.84467e-05	grey		SNX19	0.387498	0	0.0807528	grey		ACVR2B	1.10181	0.0478797	0	grey
PDZD8	0.33344	0.325173	1.85192e-05	grey		ZNF266	0.512855	0	0.0807532	grey		BAG3	0.820124	0.0478797	0	grey
AGPAT3	0.267824	0.321246	1.86875e-05	grey		STK17A	0.352969	0	0.0809268	grey		TRIM32	-1.02016	0.0478797	0	grey
L1TD1	0.265848	0.313792	1.9011e-05	grey		NUDT6	0.34696	0	0.0810429	grey		LLNLR-245B6.1	-0.754201	0.0480729	0	grey
MSI2	0.422527	0.305548	1.93753e-05	grey		CYR61	0.364077	0	0.0813379	grey		MRPS18A	-0.415957	0.0480729	0	grey
ATP11A	0.275325	0.302222	1.95242e-05	grey		XBP1	-0.672649	0	0.0814606	grey		ARHGAP42	0.845763	0.0481867	0	grey
SDCCAG8	0.251969	0.2954	1.98333e-05	grey		INTS8	0.263597	0	0.0816407	grey		IP6K1	0.738411	0.0481867	0	grey
VPS13B	0.517633	0.284061	2.0358e-05	grey		XAGE3	0.797202	0	0.0820487	grey		PGRMC2	0.803519	0.0481867	0	grey
C1orf210	0.418613	0.274327	2.08194e-05	grey		AXIN2	-0.562418	0	0.0824234	grey		PLP2	-0.81891	0.0482252	0	grey
INTS1	0.265944	0.272292	2.09172e-05	grey		MAGED1	0.285065	0	0.0826174	grey		CSNK1G2	0.858994	0.0483711	0	grey
PPM1A	0.269689	0.269097	2.10717e-05	grey		P2RX5	-0.479818	0	0.0826183	grey		CWF19L1	0.710128	0.0483711	0	grey
MTMR14	-0.399147	0.268642	2.10938e-05	grey		DNAL4	0.309743	0	0.0826273	grey		HEXB	-0.615046	0.0483711	0	grey
MOSPD1	0.288959	0.263726	2.13339e-05	grey		DDX19A	0.270681	0	0.0829545	grey		RAPGEF1	0.647549	0.0483711	0	grey
PYGO2	0.281684	0.25989	2.15232e-05	grey		GLTSCR1	-0.390004	0	0.082973	grey		SERPINB6	-0.915142	0.0483711	0	grey
SLC9A6	0.402176	0.253196	2.18575e-05	grey		TRAPPC4	-0.28078	0	0.0831611	grey		SNRPN	-1.01999	0.0483711	0	grey
UHRF1BP1L	0.260773	0.248991	2.20701e-05	grey		LINC00958	0.852327	0	0.0831814	grey		FAM21A	0.355843	0.0484633	0	grey
UAP1	-0.356714	0.239004	2.25836e-05	grey		BCL7C	-0.329422	0	0.0833293	grey		PDCD7	0.687533	0.0484633	0	grey
ARRDC2	-0.419937	0.233008	2.28975e-05	grey		SCAF11	-0.263793	0	0.083401	grey		SFXN4	-0.931762	0.0484633	0	grey
SMPD1	0.293876	0.229363	2.30905e-05	grey		CCNG2	0.304025	0	0.0837146	grey		SHKBP1	0.460335	0.0484633	0	grey
RALY	0.298719	0.228038	2.31611e-05	grey		FRAS1	0.361893	0	0.0840461	grey		THYN1	-0.712331	0.0484633	0	grey
TMTC4	0.25087	0.224231	2.33649e-05	grey		NIF3L1	0.266737	0	0.0841961	grey		TUBGCP2	0.707412	0.0484633	0	grey
IL32	0.390985	0.223869	2.33844e-05	grey		DSG2	-0.355764	0	0.0848207	grey		ABCF2	-0.550443	0.0484941	0	grey
KTI12	0.252219	0.221689	2.35021e-05	grey		MTCL1	-0.427681	0	0.0849647	grey		ATP5E	-0.278469	0.0484941	0	grey
CXXC5	0.361263	0.221376	2.35191e-05	grey		STK38L	-0.454771	0	0.0851942	grey		AURKAIP1	-0.298262	0.0484941	0	grey
TSEN34	0.264501	0.217597	2.37246e-05	grey		EMC10	-0.835102	0	0.0852487	grey		CIAPIN1	-0.84445	0.0484941	0	grey
CHCHD10	-0.421059	0.217199	2.37463e-05	grey		ZNF564	1.2257	0	0.0853349	grey		CLCN3	1.0678	0.0484941	0	grey
HILPDA	0.254722	0.213794	2.39333e-05	grey		BLZF1	-0.321489	0	0.0861041	grey		CNOT2	0.829492	0.0484941	0	grey
PRRG1	0.332293	0.21055	2.41127e-05	grey		SNX18	-0.489428	0	0.0864457	grey		DESI1	-0.700555	0.0484941	0	grey
CLPS	0.346425	0.208388	2.42331e-05	grey		TSC22D1	0.514503	0	0.0864748	grey		DYNC1LI2	0.430394	0.0484941	0	grey
PON2	0.308229	0.203305	2.45184e-05	grey		BIRC2	0.264636	0	0.0867921	grey		EIF2A	0.520666	0.0484941	0	grey
ERMP1	0.305819	0.200969	2.46506e-05	grey		SUSD3	0.410524	0	0.0867924	grey		FAF1	0.740954	0.0484941	0	grey
ID2	-0.318631	0.190172	2.52711e-05	grey		CHPT1	-0.502727	0	0.0868035	grey		FARSA	-0.576338	0.0484941	0	grey
ZMYM4	0.265247	0.18843	2.53727e-05	grey		OSBPL3	-0.256361	0	0.0869651	grey		FRAT2	0.699883	0.0484941	0	grey
MAP2K7	0.252604	0.18014	2.58616e-05	grey		CTC-444N24.11	-0.371714	0	0.0869899	grey		FRMD6	0.459982	0.0484941	0	grey
PLEKHM1	0.265841	0.177045	2.60466e-05	grey		MTAP	0.361296	0	0.0871039	grey		GGH	-0.674612	0.0484941	0	grey
CTSF	0.282343	0.171755	2.63658e-05	grey		ZNF322	-0.414906	0	0.0872801	grey		GOLGA4	0.806612	0.0484941	0	grey
ZNF496	0.264308	0.170346	2.64515e-05	grey		PSME1	-0.253517	0	0.0872879	grey		GRSF1	-0.539976	0.0484941	0	grey
WDR74	-0.299344	0.169906	2.64783e-05	grey		SLC25A44	-0.323719	0	0.0873602	grey		GTF2A2	-0.359444	0.0484941	0	grey
TRIM60	-0.284796	0.165888	2.67244e-05	grey		MYO5C	-0.480726	0	0.087739	grey		H2AFX	0.691463	0.0484941	0	grey
NAA11	0.371182	0.157086	2.72716e-05	grey		DNAL1	0.523232	0	0.0878027	grey		HRSP12	-0.620276	0.0484941	0	grey
ACVR2B	0.331855	0.139309	2.84111e-05	grey		SP5	0.447027	0	0.0878155	grey		IMPDH2	-0.26046	0.0484941	0	grey
GSK3B	0.369376	0.138728	2.84491e-05	grey		STX17	0.453327	0	0.0879337	grey		ITPA	-0.481097	0.0484941	0	grey
TM7SF2	0.266654	0.130749	2.89766e-05	grey		AP4M1	-0.387884	0	0.0880465	grey		MESDC2	-0.611368	0.0484941	0	grey
BTBD2	0.375572	0.129213	2.90793e-05	grey		ZCCHC7	0.2684	0	0.0884712	grey		MRPL17	-0.356356	0.0484941	0	grey
R3HDM1	0.301396	0.125745	2.93124e-05	grey		ERO1A	-0.405992	0	0.0884801	grey		MRPL55	-0.505293	0.0484941	0	grey
MBD3L2	-0.992229	0.121685	2.95877e-05	grey		FAM83H	-0.410801	0	0.0888516	grey		MRPS35	-0.410173	0.0484941	0	grey
FAM122C	-0.471337	0.118683	2.97929e-05	grey		GSN	-0.44493	0	0.0888681	grey		NAA15	-0.571199	0.0484941	0	grey
GRB10	0.306442	0.117819	2.98523e-05	grey		EML6	0.553928	0	0.0891245	grey		NDUFA4	-0.321741	0.0484941	0	grey
PRKD3	0.280955	0.117454	2.98773e-05	grey		PHF14	-0.307022	0	0.0891795	grey		NDUFB3	-0.499039	0.0484941	0	grey
CDK13	0.261217	0.116248	2.99604e-05	grey		SRFBP1	0.27577	0	0.0893795	grey		NUDT16L1	-0.554538	0.0484941	0	grey
MGAT5	0.619296	0.110812	3.03378e-05	grey		SLC25A26	-0.304988	0	0.0893918	grey		PCMT1	-0.465659	0.0484941	0	grey
MGRN1	0.617243	0.105833	3.06876e-05	grey		TRAF2	0.272079	0	0.0893919	grey		POLD2	-0.770048	0.0484941	0	grey
SCOC-AS1	-0.49673	0.104044	3.08143e-05	grey		CDHR1	-0.358277	0	0.0896554	grey		PPP4R2	0.727523	0.0484941	0	grey
ARHGAP17	0.277363	0.100117	3.10942e-05	grey		CAMKK2	-0.315678	0	0.0897778	grey		PSMD14	-0.345633	0.0484941	0	grey
TMEM45B	0.253546	0.0888114	3.19143e-05	grey		ID2	0.710566	0	0.0898071	grey		PSPH	-0.971248	0.0484941	0	grey
SUZ12	0.325989	0.0769811	3.27956e-05	grey		BRD3	0.291599	0	0.0898822	grey		PTGES	0.467412	0.0484941	0	grey
PCNX	0.264594	0.0705895	3.32818e-05	grey		SLC27A4	-0.306647	0	0.0901069	grey		RNASEH1	-0.549616	0.0484941	0	grey
CSGALNACT2	0.312753	0.069454	3.33689e-05	grey		CTD-2349P21.9	-0.294837	0	0.0901746	grey		RP11-3P17.5	-0.497035	0.0484941	0	grey
CEP104	0.317745	0.0668068	3.35729e-05	grey		WRB	-0.32983	0	0.0902026	grey		SPINT2	-0.306314	0.0484941	0	grey
SOAT2	-0.500782	0.0641048	3.37825e-05	grey		ALDH6A1	0.254337	0	0.090257	grey		TBX3	0.517497	0.0484941	0	grey
ANKLE2	0.293826	0.0626245	3.38978e-05	grey		PPP1R13L	0.322451	0	0.0903409	grey		THOC2	0.670747	0.0484941	0	grey
ZSCAN4	-0.876583	0.0489867	3.49792e-05	grey		UTP20	-0.373736	0	0.090353	grey		TLK1	1.09797	0.0484941	0	grey
PPP2R3B	0.258126	0.0423558	3.55173e-05	grey		ACP5	-0.526089	0	0.0906038	grey		TRMT1	-0.653481	0.0484941	0	grey
AHCTF1	0.321291	0.0386117	3.58249e-05	grey		CNEP1R1	0.555926	0	0.0906352	grey		USP10	0.391332	0.0484941	0	grey
PROSER2	0.329818	0.0370343	3.59552e-05	grey		DLG1	-0.443825	0	0.0906513	grey		YTHDF1	0.583423	0.0484941	0	grey
JUN	0.43256	0.0360832	3.6034e-05	grey		COMTD1	0.360259	0	0.0907594	grey		FAM8A1	1.03587	0.0486532	0	grey
PLS1	0.450255	0.0344834	3.6167e-05	grey		RNF145	-0.558083	0	0.0907778	grey		DCUN1D3	0.732751	0.0501098	0	grey
ANKIB1	0.335245	0.033807	3.62234e-05	grey		DHCR7	0.335662	0	0.09087	grey		HERC1	0.734271	0.0501098	0	grey
C1orf198	-0.33417	0.0251827	3.69499e-05	grey		WWOX	0.453822	0	0.0908772	grey		MGAT4B	0.521765	0.0501098	0	grey
ADAR	0.319773	0.0247254	3.69888e-05	grey		FAM111B	0.341088	0	0.0909634	grey		RAP2C	1.31102	0.0501098	0	grey
AKR7A2	0.304639	0.0234235	3.70999e-05	grey		B4GAT1	-0.265307	0	0.0911295	grey		ST14	-1.05774	0.0501098	0	grey
SACM1L	0.252536	0.0232027	3.71188e-05	grey		JHDM1D-AS1	-0.299879	0	0.0913868	grey		TRIM41	0.968252	0.0501098	0	grey
GPAT3	0.481228	0.0187427	3.75019e-05	grey		APOPT1	0.270945	0	0.0914674	grey		RP11-1143G9.5	0.596892	0.0501869	0	grey
FAM129B	0.3007	0.0141312	3.79022e-05	grey		SLC25A35	0.302057	0	0.0915705	grey		EMC6	-0.451588	0.0505344	0	grey
CTC-260E6.6	-0.295855	0.0115201	3.81308e-05	grey		KMT5C	-0.290101	0	0.091764	grey		ENPP1	1.01362	0.0508819	0	grey
ULK1	0.308138	0.010217	3.82454e-05	grey		FKBP5	-0.318038	0	0.0921724	grey		RNGTT	0.928261	0.0508819	0	grey
PDIA5	0.268572	0.00566582	3.86483e-05	grey		HIST1H2BK	0.367244	0	0.0922799	grey		FTX	0.779332	0.0511668	0	grey
PHGDH	0.406827	0	3.92919e-05	grey		PACSIN2	-0.261076	0	0.0927642	grey		MAGOHB	-0.615095	0.051168	0	grey
TET3	0.497359	0	4.07188e-05	grey		ABHD4	0.346934	0	0.093013	grey		UBXN2A	0.792148	0.051168	0	grey
GTPBP6	0.274256	0	4.13487e-05	grey		RBM47	-0.371398	0	0.0930525	grey		IER5	0.985596	0.0512807	0	grey
STK38	0.261641	0	4.15293e-05	grey		DHFR	0.287687	0	0.0932897	grey		LRRC61	0.832648	0.0512807	0	grey
PORCN	0.524855	0	4.25263e-05	grey		DCAF11	-0.268494	0	0.0933587	grey		IPP	1.05001	0.0514312	0	grey
NPM2	1.35449	0	4.33743e-05	grey		ZBED9	0.332315	0	0.0934429	grey		CTAGE5	0.668968	0.0520956	0	grey
ATP2B4	0.284923	0	4.40697e-05	grey		TRMT1L	-0.299756	0	0.0934957	grey		ZNF384	-0.727599	0.0520956	0	grey
TMEM135	0.254914	0	4.42368e-05	grey		PRPS1	0.448029	0	0.0935766	grey		ATP13A1	0.790284	0.0521947	0	grey
N4BP1	0.315516	0	4.44129e-05	grey		NCOA1	-0.434728	0	0.093611	grey		C12orf65	1.10119	0.0521947	0	grey
ANKRD13A	0.306918	0	4.46268e-05	grey		ZNF823	0.390599	0	0.093671	grey		DEPDC1	0.808208	0.0521947	0	grey
DDX11	0.332411	0	4.4755e-05	grey		PAK6	0.318015	0	0.093864	grey		IPMK	0.557926	0.0521947	0	grey
BRWD1	0.377685	0	4.51498e-05	grey		TBC1D17	0.297654	0	0.0940427	grey		IRF2BP2	0.78925	0.0521947	0	grey
CLDN10	-0.280986	0	4.67774e-05	grey		TAPT1-AS1	0.364941	0	0.0941072	grey		TRIM35	-1.49265	0.0521947	0	grey
IMPA1	0.380807	0	4.73877e-05	grey		PTBP3	-0.301905	0	0.0942265	grey		VPS54	1.04557	0.0521947	0	grey
ADAL	-0.292649	0	4.7598e-05	grey		PER1	-0.621312	0	0.0942557	grey		CLASP1	0.797073	0.0524457	0	grey
KIF18B	0.293796	0	4.77769e-05	grey		VASH1	-0.481043	0	0.0943061	grey		KMT2A	1.43218	0.0524457	0	grey
SPDYC	0.934489	0	4.82073e-05	grey		ITPKC	0.305507	0	0.094362	grey		NHLRC2	0.822654	0.0524457	0	grey
ST5	0.38901	0	4.92785e-05	grey		PCSK7	0.30036	0	0.095052	grey		C12orf49	0.72056	0.052882	0	grey
TMEM171	0.373557	0	5.01254e-05	grey		GIGYF1	-0.639014	0	0.095058	grey		CDK10	0.962137	0.052882	0	grey
GGA3	0.327395	0	5.09915e-05	grey		PEX11B	-0.403125	0	0.0953595	grey		SHB	0.796422	0.052882	0	grey
UXS1	0.253267	0	5.13023e-05	grey		SLC22A18	0.304396	0	0.0954422	grey		TMEM177	-1.05588	0.052882	0	grey
HOMER1	0.303762	0	5.16666e-05	grey		EPB41L1	-0.4355	0	0.0954981	grey		GRAMD3	0.825975	0.0529893	0	grey
BAK1	-0.370938	0	5.17663e-05	grey		CALR	0.326848	0	0.0956601	grey		PIBF1	-0.72771	0.0529893	0	grey
GMDS	0.270442	0	5.28591e-05	grey		SEC23A	-0.349629	0	0.0957668	grey		TRIML1	-0.578538	0.0529893	0	grey
OSTM1	0.271947	0	5.33559e-05	grey		TCERG1L	0.260183	0	0.0957752	grey		ZNF534	0.48187	0.0529893	0	grey
OOSP2	1.32721	0	5.37962e-05	grey		LIMS1	-0.366853	0	0.0959384	grey		CCDC134	-1.11695	0.0530897	0	grey
ZCCHC14	0.363793	0	5.64282e-05	grey		UBE3D	-0.525404	0	0.09604	grey		CDHR1	1.07697	0.0530897	0	grey
PDS5A	0.334038	0	5.68953e-05	grey		ATP9A	-0.255004	0	0.0963527	grey		CSF2RA	0.877588	0.0530897	0	grey
RABGAP1L	0.277036	0	5.72302e-05	grey		PAGE1	0.365571	0	0.0964061	grey		SP6	-0.482704	0.0530897	0	grey
GSTA4	0.260184	0	5.74919e-05	grey		CELF2	-0.287027	0	0.0965375	grey		PNLDC1	0.809592	0.0532951	0	grey
PFKFB3	-0.626719	0	5.80106e-05	grey		HGH1	0.382119	0	0.0966246	grey		DCTN4	1.00246	0.0533739	0	grey
R3HCC1	-0.29616	0	5.82127e-05	grey		DDX43	-0.281044	0	0.0966675	grey		FAM122B	0.806813	0.0533739	0	grey
CORO1B	0.297858	0	5.97528e-05	grey		ZNF510	0.265399	0	0.096986	grey		PIGO	0.475958	0.0533739	0	grey
TRAPPC10	0.284247	0	6.11872e-05	grey		DNAJB4	0.346893	0	0.0970481	grey		RNF41	-0.861083	0.0533739	0	grey
GDI1	0.294681	0	6.20131e-05	grey		MBD6	-0.302118	0	0.097067	grey		TMEM245	0.668029	0.0533739	0	grey
PRKAR2A	0.291088	0	6.22295e-05	grey		TFPI	-0.498041	0	0.0971615	grey		TTC39B	1.06427	0.0533739	0	grey
CD9	-0.391812	0	6.24658e-05	grey		NMT2	0.497616	0	0.0973095	grey		PDZD2	1.07598	0.0534943	0	grey
FAM103A1	-0.270659	0	6.24761e-05	grey		WDR20	0.258748	0	0.0978048	grey		ZNF395	0.825539	0.0534943	0	grey
SLC25A14	0.335599	0	6.25398e-05	grey		EPM2AIP1	0.276177	0	0.0979225	grey		DIAPH2	1.0444	0.0536461	0	grey
DEDD2	-0.273267	0	6.50396e-05	grey		PLOD1	0.399225	0	0.098157	grey		MED12L	0.372365	0.0536461	0	grey
RNF111	0.327062	0	6.53363e-05	grey		ZBED4	-0.334644	0	0.0982037	grey		MRPL9	-1.14547	0.0537022	0	grey
TRAM2	0.593261	0	6.56777e-05	grey		FBXL5	0.29434	0	0.098426	grey		ZNF677	0.575145	0.0537022	0	grey
NAA16	0.280016	0	6.56782e-05	grey		RASSF1	0.526192	0	0.0985209	grey		DSCR3	-0.738091	0.0538994	0	grey
KIAA1671	0.285214	0	6.66457e-05	grey		2022-03-05	0.374063	0	0.0988491	grey		ESD	-0.534155	0.0538994	0	grey
CCSER2	0.279505	0	6.71617e-05	grey		RRAGA	0.399216	0	0.0988657	grey		NIF3L1	-0.708362	0.0538994	0	grey
SDF2L1	-0.287053	0	6.79281e-05	grey		PRPF18	0.351873	0	0.0991161	grey		PRPS2	-0.816936	0.0538994	0	grey
USP2	1.64991	0	6.79924e-05	grey		USP34	0.309737	0	0.0992623	grey		RNPEP	0.648264	0.0538994	0	grey
MFHAS1	0.286568	0	6.80428e-05	grey		ZFC3H1	-0.259641	0	0.0994132	grey		CAPN1	0.591169	0.053998	0	grey
ZNF148	0.261122	0	6.81899e-05	grey		SIRT7	-0.380645	0	0.0995011	grey		MAP4K4	0.861559	0.053998	0	grey
MTUS2	0.288028	0	6.8225e-05	grey		MAD2L2	-0.330876	0	0.0995776	grey		MED30	-0.787299	0.053998	0	grey
JUND	0.38691	0	6.91018e-05	grey		CS	-0.398081	0	0.0995927	grey		PDLIM5	1.18593	0.053998	0	grey
DTX2	0.365592	0	6.92905e-05	grey		HHLA3	0.300919	0	0.0996601	grey		SERPINE2	-0.847418	0.053998	0	grey
MAGEB2	0.520769	0	6.9463e-05	grey		ITGB5	-0.491134	0	0.0996601	grey		ACTB	-0.267756	0.0540309	0	grey
KCNV1	0.305069	0	7.00656e-05	grey		DPM2	0.281088	0	0.0998634	grey		AHCY	-0.427955	0.0540309	0	grey
KMT2C	0.404197	0	7.08551e-05	grey		HPS6	-0.496672	0	0.100119	grey		ANPEP	0.345605	0.0540309	0	grey
VPS54	0.268231	0	7.19213e-05	grey		KLF8	0.441782	0	0.10026	grey		CHCHD3	-0.562802	0.0540309	0	grey
C7orf26	0.32147	0	7.21848e-05	grey		ING4	0.305401	0	0.100344	grey		CHMP2A	-0.636893	0.0540309	0	grey
CENPO	0.259625	0	7.24228e-05	grey		OTX2	0.555173	0	0.100503	grey		CLNS1A	-0.355486	0.0540309	0	grey
TJP1	0.265019	0	7.27763e-05	grey		RCOR2	-0.291123	0	0.100581	grey		DEF8	-0.593506	0.0540309	0	grey
CALR	0.315273	0	7.39826e-05	grey		LRP1	0.27399	0	0.100892	grey		ECE2	-1.31748	0.0540309	0	grey
HSDL2	0.284218	0	7.59077e-05	grey		KLHL24	-0.366727	0	0.10097	grey		ETF1	-0.354413	0.0540309	0	grey
SYT2	0.385011	0	7.91872e-05	grey		ADAM10	-0.335073	0	0.10098	grey		FAM60A	-0.462358	0.0540309	0	grey
C9orf69	0.349014	0	8.00032e-05	grey		CHEK2	-0.542947	0	0.101162	grey		FRMD4B	0.577416	0.0540309	0	grey
DHRS7B	-0.27167	0	8.01078e-05	grey		USP2	0.305214	0	0.101313	grey		GNAS	0.481148	0.0540309	0	grey
ARHGAP39	0.268928	0	8.12981e-05	grey		IRF2BPL	-0.506992	0	0.101398	grey		KDM1A	0.733264	0.0540309	0	grey
LVRN	0.262557	0	8.26515e-05	grey		PRR11	-0.286772	0	0.101711	grey		KPNA4	0.545111	0.0540309	0	grey
TPK1	0.603519	0	8.28436e-05	grey		VPS37C	-0.309149	0	0.101714	grey		MALSU1	-0.487063	0.0540309	0	grey
DMPK	0.353816	0	8.34779e-05	grey		ZYX	-0.344459	0	0.101808	grey		MCM6	0.67087	0.0540309	0	grey
HOOK3	0.25329	0	8.38153e-05	grey		CNNM2	0.812135	0	0.101846	grey		MRPS21	-0.423179	0.0540309	0	grey
PLPP5	-0.367992	0	8.45639e-05	grey		SLC30A7	-0.327458	0	0.10197	grey		NAP1L1	0.425366	0.0540309	0	grey
GATAD2B	0.325091	0	8.62146e-05	grey		ANKRD39	0.35246	0	0.102385	grey		PAK1IP1	-0.696315	0.0540309	0	grey
TJAP1	0.391563	0	8.63508e-05	grey		MAPK14	-0.331231	0	0.10348	grey		PQBP1	0.313741	0.0540309	0	grey
BCAT2	0.27562	0	8.71351e-05	grey		IARS2	-0.282501	0	0.10357	grey		RAP1A	0.566311	0.0540309	0	grey
MSL2	0.601242	0	8.75979e-05	grey		CAMK2D	0.510925	0	0.10362	grey		RCN1	-0.57554	0.0540309	0	grey
CEP128	0.319577	0	8.76533e-05	grey		NXN	-0.416384	0	0.103681	grey		RIOK2	-0.644021	0.0540309	0	grey
CYB561	-0.368705	0	8.78712e-05	grey		RBM15	-0.301623	0	0.103794	grey		RPL22	-0.593017	0.0540309	0	grey
MSRA	1.09184	0	8.89214e-05	grey		LMNA	0.273503	0	0.103868	grey		SNRPA1	-0.518888	0.0540309	0	grey
BRAP	-0.25599	0	9.04876e-05	grey		KATNB1	0.421308	0	0.103977	grey		STK4	0.566835	0.0540309	0	grey
PAGE2	0.389059	0	9.1623e-05	grey		RP11-81H3.2	0.375857	0	0.104115	grey		THUMPD1	0.571312	0.0540309	0	grey
HIVEP1	0.483382	0	9.24398e-05	grey		FURIN	-0.33409	0	0.104124	grey		TLN1	0.776497	0.0540309	0	grey
ACAP3	0.258498	0	9.25439e-05	grey		CRADD	-0.381784	0	0.104342	grey		UQCRC2	-0.282247	0.0540309	0	grey
WARS	-0.288712	0	9.69459e-05	grey		WHAMM	-0.327927	0	0.104412	grey		VDAC2	-0.306016	0.0540309	0	grey
HPRT1	0.285149	0	9.913e-05	grey		PARP16	0.297138	0	0.104457	grey		WBSCR16	0.659929	0.0540309	0	grey
IBTK	0.261987	0	9.93619e-05	grey		ANKRA2	0.357814	0	0.104636	grey		NSMCE3	0.590535	0.0545175	0	grey
RTTN	0.266865	0	0.000100182	grey		HEATR3	-0.457438	0	0.104699	grey		PRDM1	1.2357	0.0545175	0	grey
WHSC1L1	0.266583	0	0.000100488	grey		TBCE	0.413186	0	0.105012	grey		TRIM56	0.815998	0.0545175	0	grey
ATXN7L3	0.266524	0	0.000103464	grey		RP11-544M22.1	-0.35481	0	0.105391	grey		NAGLU	1.29461	0.0545334	0	grey
SLC35G1	0.391575	0	0.000104166	grey		EXOC2	-0.480627	0	0.105402	grey		SYT1	0.824193	0.0545334	0	grey
KDM3B	0.254718	0	0.000106468	grey		LINC00511	0.592372	0	0.105491	grey		ZNF613	0.793691	0.0545334	0	grey
ALMS1	0.332713	0	0.000106576	grey		KIF14	0.309467	0	0.105576	grey		NME2	-0.399252	0.0547352	0	grey
LLGL2	0.30053	0	0.000106654	grey		MERTK	0.350039	0	0.105734	grey		NKRF	0.794201	0.0558045	0	grey
MBP	0.351444	0	0.000108847	grey		AGTRAP	-0.266573	0	0.10576	grey		FABP7	0.879564	0.0558993	0	grey
CNOT6	0.305861	0	0.000109078	grey		MORN2	-0.317261	0	0.1059	grey		SMAD9	0.821161	0.0558993	0	grey
PTK7	0.330055	0	0.000109301	grey		ZSCAN2	-0.366094	0	0.105935	grey		AC144836.1	0.877492	0.0559461	0	grey
TMEM134	-0.321963	0	0.000110779	grey		RBM27	-0.342326	0	0.105939	grey		ATL1	0.347261	0.0559461	0	grey
TRAIP	0.263936	0	0.00011224	grey		CFL2	0.313711	0	0.106099	grey		CDK5R1	0.92695	0.0559461	0	grey
AUTS2	0.289464	0	0.000114275	grey		DCDC2	0.2956	0	0.106211	grey		CLCN2	0.544652	0.0559461	0	grey
FBRS	0.305793	0	0.000115853	grey		TMEM181	-0.30977	0	0.106267	grey		DANT2	0.550649	0.0559461	0	grey
SAV1	0.299319	0	0.000116617	grey		CEP89	0.372169	0	0.106373	grey		HCFC2	0.843492	0.0559461	0	grey
UGCG	0.272614	0	0.000117643	grey		ADPRHL2	0.301487	0	0.106373	grey		IL11RA	0.410928	0.0559461	0	grey
CDKN1A	0.367701	0	0.000118932	grey		LCORL	0.365115	0	0.106466	grey		MEIS3	0.55558	0.0559461	0	grey
LGALS8	0.276321	0	0.000120687	grey		ZNF524	0.260663	0	0.106466	grey		NES	1.14403	0.0559461	0	grey
LGALS4	-0.309175	0	0.000120904	grey		LRP6	-0.486389	0	0.106626	grey		PLA2R1	0.902664	0.0559461	0	grey
CD82	-0.294787	0	0.000122011	grey		SNX14	-0.336853	0	0.106626	grey		RP11-157P1.4	0.655434	0.0559461	0	grey
LHFP	0.34036	0	0.000122254	grey		TTC7B	-0.579583	0	0.106992	grey		RP11-511P7.5	0.979134	0.0559461	0	grey
ACE	-0.403395	0	0.000123126	grey		CDC42BPB	0.39083	0	0.107107	grey		STXBP5L	0.741706	0.0559461	0	grey
GNS	0.405397	0	0.000124174	grey		MACROD1	-0.34926	0	0.107139	grey		ZNF467	0.600036	0.0559461	0	grey
IQSEC1	0.347631	0	0.000124431	grey		ACTR5	0.251683	0	0.107375	grey		AXIN2	0.997692	0.0561074	0	grey
TFCP2L1	0.261063	0	0.000128885	grey		ZNF697	-0.327478	0	0.107387	grey		FAM219A	1.07159	0.0561074	0	grey
SETD2	0.275612	0	0.000129327	grey		EPC1	-0.516445	0	0.107413	grey		PDP1	1.80828	0.0561315	0	grey
TPTEP1	0.277132	0	0.000129367	grey		PDPR	-0.317831	0	0.107457	grey		H1FX	1.61247	0.0566519	0	grey
ABCC4	0.272703	0	0.000130301	grey		MROH8	-0.478069	0	0.10749	grey		RGS10	-0.916444	0.0566519	0	grey
PRRC1	0.283917	0	0.000130413	grey		AURKB	-0.263348	0	0.107687	grey		ST3GAL2	0.598133	0.0566519	0	grey
GIPC1	0.331593	0	0.000133274	grey		USP13	-0.47103	0	0.107756	grey		ZNF148	1.06943	0.0566519	0	grey
CPEB2	0.431107	0	0.000134351	grey		DENND1B	-0.368198	0	0.107841	grey		C18orf8	0.780193	0.0569161	0	grey
RBP1	0.543069	0	0.00013573	grey		CLUL1	0.250334	0	0.107935	grey		GLRX2	-0.574771	0.0569574	0	grey
NANOS1	0.69177	0	0.000135834	grey		CWF19L2	-0.35139	0	0.107943	grey		PPP1R8	0.603738	0.0569574	0	grey
RRAD	0.459634	0	0.000136849	grey		SHQ1	-0.363125	0	0.108098	grey		TECR	-0.65064	0.0569574	0	grey
PCMTD1	0.314113	0	0.000137363	grey		DNAJC21	-0.42567	0	0.108261	grey		TJP2	0.585815	0.0569574	0	grey
PER3	-0.256669	0	0.000137874	grey		HIC2	-0.339418	0	0.108284	grey		TRIM60	-0.600369	0.0569574	0	grey
IRX2	0.254609	0	0.000139296	grey		GABARAPL2	0.270971	0	0.108284	grey		SPP1	1.42378	0.0571507	0	grey
SLC25A46	0.351788	0	0.000140392	grey		CENPE	0.321774	0	0.108606	grey		BCL7C	1.03099	0.0573865	0	grey
STARD3NL	0.363305	0	0.000151597	grey		ESCO1	-0.355228	0	0.10897	grey		DDIT4	-1.5119	0.0573865	0	grey
CDKL5	0.281742	0	0.000153381	grey		CHSY1	-0.408002	0	0.109584	grey		SENP1	0.945446	0.0573865	0	grey
SMG6	0.345681	0	0.000153897	grey		SH2D4A	0.334324	0	0.109585	grey		ZGRF1	1.02777	0.0573865	0	grey
TAF3	0.403473	0	0.000155433	grey		ROCK2	-0.329586	0	0.10961	grey		IFT80	0.453519	0.0580277	0	grey
C17orf51	0.259537	0	0.000156773	grey		DDRGK1	-0.262968	0	0.109771	grey		OGFRL1	0.43952	0.0580277	0	grey
CUL5	0.333391	0	0.000157595	grey		SPG21	-0.280806	0	0.109968	grey		SLC44A3	0.437208	0.0580277	0	grey
B4GALT5	0.323008	0	0.000157825	grey		PHF2	-0.418251	0	0.109981	grey		ZNF585B	0.447036	0.0580277	0	grey
ASAP1	0.27084	0	0.000158634	grey		PQLC2	-0.412143	0	0.110374	grey		C1orf27	0.666614	0.0581268	0	grey
SMDT1	0.260009	0	0.000159185	grey		CASC15	-0.303692	0	0.110397	grey		SHPRH	0.726699	0.0581268	0	grey
RTP3	-0.450251	0	0.000159516	grey		TSC22D2	-0.580353	0	0.110404	grey		TGFBRAP1	0.690035	0.0581268	0	grey
GOLM1	0.287195	0	0.000161128	grey		SMIM8	0.259918	0	0.110622	grey		ZNF652	0.61678	0.0581268	0	grey
SCRIB	0.404917	0	0.000161216	grey		S1PR3	-0.387737	0	0.110897	grey		FNIP1	1.16337	0.0585053	0	grey
HIST1H1B	0.351821	0	0.000161775	grey		CTNS	0.296229	0	0.110969	grey		RASA2	0.914411	0.0585053	0	grey
SPHK1	0.345413	0	0.000161854	grey		AP4B1	-0.337346	0	0.111081	grey		PYROXD1	0.738902	0.0585087	0	grey
ENPEP	0.260814	0	0.000162132	grey		HNF4A	0.350161	0	0.111768	grey		TXK	0.435753	0.0585087	0	grey
GAL	-0.271241	0	0.000163807	grey		ZNF689	0.48506	0	0.112129	grey		ZNF717	0.264237	0.0585087	0	grey
EMC2	-0.261147	0	0.000164896	grey		ATP13A1	-0.293825	0	0.112592	grey		GRK5	1.18294	0.0585484	0	grey
SMARCC2	0.342016	0	0.000165003	grey		SCYL2	-0.472349	0	0.112817	grey		RASSF3	1.15094	0.0585484	0	grey
NAALAD2	0.328223	0	0.000165921	grey		2022-09-09	-0.551884	0	0.112879	grey		KNTC1	0.791763	0.0588603	0	grey
COLEC12	0.272672	0	0.000167331	grey		GPR89A	0.287788	0	0.113029	grey		RASAL2	0.574299	0.0593769	0	grey
MROH8	-0.597458	0	0.000169841	grey		UBR7	0.432079	0	0.113037	grey		ZNF398	0.323197	0.0593769	0	grey
TLK2	0.278288	0	0.000173117	grey		LIMD2	0.498368	0	0.113393	grey		ZNF114	-0.935452	0.059385	0	grey
TUFT1	0.298102	0	0.000174019	grey		RAD51B	0.302845	0	0.113711	grey		ABHD2	0.646365	0.0596195	0	grey
C12orf49	0.271211	0	0.000177872	grey		PTRHD1	0.306542	0	0.113743	grey		C18orf54	1.18782	0.0596195	0	grey
DNAJC25	-0.395859	0	0.000181838	grey		MED6	0.392356	0	0.113752	grey		OPTN	0.608296	0.0596195	0	grey
FER	0.292887	0	0.000182133	grey		MRM1	0.365182	0	0.113974	grey		WDR72	1.10458	0.0596195	0	grey
CHPF	0.273196	0	0.000190652	grey		SUOX	0.303798	0	0.114721	grey		ATAD2B	0.848611	0.0597352	0	grey
KLF17	-0.475478	0	0.000191055	grey		APPL2	-0.432003	0	0.114781	grey		DGCR14	0.505608	0.0597352	0	grey
MYO1B	-0.276515	0	0.000192735	grey		LGALS1	0.405461	0	0.114939	grey		SRF	0.618184	0.0597352	0	grey
TULP3	0.669627	0	0.000195552	grey		MAP3K3	-0.326194	0	0.115378	grey		ZCCHC9	0.589521	0.0597352	0	grey
LAPTM5	-0.491892	0	0.00019648	grey		SLC27A5	0.568341	0	0.115585	grey		ZDHHC5	0.884855	0.0597352	0	grey
GOLGB1	0.297143	0	0.000196635	grey		TTC23	0.317193	0	0.115597	grey		MAP3K4	0.65298	0.0599454	0	grey
UHRF1	0.548004	0	0.000198846	grey		AKT1	0.308822	0	0.115778	grey		PDZD8	0.443223	0.0599454	0	grey
KMT2A	0.317674	0	0.000204556	grey		CCSAP	-0.850658	0	0.115814	grey		RAD50	0.813669	0.0599454	0	grey
MPHOSPH9	0.289843	0	0.000207255	grey		PALLD	0.264404	0	0.116001	grey		ST6GALNAC1	-1.21519	0.0599454	0	grey
CSNK1G1	0.337619	0	0.000215064	grey		PUS3	0.45291	0	0.1161	grey		ARMC8	-0.618749	0.0600505	0	grey
PER2	0.281567	0	0.00021871	grey		CXorf65	0.259006	0	0.116261	grey		FAM45A	0.580806	0.0600505	0	grey
LSM11	0.398675	0	0.000221296	grey		IL1RAP	-0.381876	0	0.116666	grey		LRWD1	-0.2531	0.0600505	0	grey
CABYR	0.291874	0	0.000221853	grey		NFRKB	0.255862	0	0.116672	grey		POLRMT	0.897418	0.0600505	0	grey
EHMT1	0.273654	0	0.000222379	grey		CCNA1	-0.791854	0	0.116992	grey		RNF115	0.690779	0.0600505	0	grey
SAT1	-0.327474	0	0.000227099	grey		SKIV2L	-0.296632	0	0.117059	grey		SENP5	0.84942	0.0600505	0	grey
CH17-340M24.3	0.303448	0	0.000230126	grey		ZBTB44	-0.530271	0	0.117086	grey		ANXA7	-0.633262	0.0600856	0	grey
PPP1R12C	0.272651	0	0.000237364	grey		AGFG1	-0.405671	0	0.117131	grey		BYSL	-0.69855	0.0600856	0	grey
NACC2	0.273903	0	0.000239013	grey		TTF1	-0.358249	0	0.117273	grey		CAND1	0.560849	0.0600856	0	grey
CNOT1	-0.440646	0	0.00023956	grey		ZNF582	0.269127	0	0.117421	grey		COX5B	-0.324435	0.0600856	0	grey
C17orf53	0.260583	0	0.000240401	grey		DENND5B	-0.269637	0	0.117526	grey		DUSP4	0.677472	0.0600856	0	grey
SEC24C	0.253844	0	0.000243582	grey		ADORA2B	-0.313717	0	0.117697	grey		EPB41L4A-AS1	-0.761368	0.0600856	0	grey
ADCK2	-0.540548	0	0.000244112	grey		MED21	0.270417	0	0.118091	grey		ESF1	-0.871481	0.0600856	0	grey
NEMP1	0.330993	0	0.000245281	grey		ID4	-0.303291	0	0.118112	grey		GALE	-0.816069	0.0600856	0	grey
SFN	0.251953	0	0.000253011	grey		ANKRD28	-0.351035	0	0.11812	grey		GLYR1	0.416368	0.0600856	0	grey
MPP5	0.270398	0	0.000253732	grey		MBIP	0.55315	0	0.118271	grey		GPN3	-0.36542	0.0600856	0	grey
DAP	0.35387	0	0.000256135	grey		GATA6-AS1	0.291893	0	0.118357	grey		IMPA1	0.552912	0.0600856	0	grey
AMOTL2	0.259484	0	0.00025928	grey		STIM2	-0.32098	0	0.11853	grey		KANK1	0.381349	0.0600856	0	grey
STRADB	-0.269589	0	0.000260975	grey		CLCN5	0.449777	0	0.118755	grey		LARP4	0.655211	0.0600856	0	grey
ARFGEF2	0.30114	0	0.000262596	grey		RP11-320N7.2	-0.46482	0	0.118839	grey		MDH1	-0.299634	0.0600856	0	grey
PIK3CB	0.267434	0	0.000270339	grey		SIRT1	-0.282613	0	0.118993	grey		MED24	1.10995	0.0600856	0	grey
LINC01224	-0.380793	0	0.00027091	grey		PIGX	-0.280067	0	0.119032	grey		MFSD14A	0.316302	0.0600856	0	grey
SKAP2	0.261994	0	0.00027512	grey		CHIC2	0.35156	0	0.119158	grey		MSH6	0.813837	0.0600856	0	grey
H1FX	0.291064	0	0.000276512	grey		CASP9	-0.431193	0	0.119203	grey		NIPBL	0.641695	0.0600856	0	grey
RAP2A	0.326471	0	0.000277404	grey		TMEM242	0.317159	0	0.119303	grey		OGDH	0.39523	0.0600856	0	grey
FAM53C	0.593996	0	0.000282761	grey		NIFK-AS1	0.647247	0	0.119319	grey		PARD3	0.57683	0.0600856	0	grey
NUDT4	-0.350652	0	0.00028366	grey		C3orf38	0.317888	0	0.119599	grey		POLR2F	-0.314038	0.0600856	0	grey
PROSER1	0.471365	0	0.000284196	grey		WEE1	-0.589809	0	0.119719	grey		POP7	-0.366659	0.0600856	0	grey
NUP43	-0.284307	0	0.000285456	grey		NRIP3	0.376835	0	0.119767	grey		PPWD1	0.53243	0.0600856	0	grey
PEA15	0.33658	0	0.00028918	grey		TGM2	0.443806	0	0.119888	grey		PRPF4	-0.47439	0.0600856	0	grey
ID3	-0.592981	0	0.000292155	grey		FBXO25	-0.263961	0	0.120033	grey		PUS1	0.550379	0.0600856	0	grey
ASNS	0.253356	0	0.000294005	grey		CTD-2210P24.3	0.328302	0	0.120145	grey		RNF38	0.658015	0.0600856	0	grey
SPDL1	0.293544	0	0.000309653	grey		HNRNPD	-0.356345	0	0.12079	grey		RSL24D1	-0.533101	0.0600856	0	grey
CEP131	0.312343	0	0.000309718	grey		KCTD2	-0.498017	0	0.120873	grey		RUFY1	0.817105	0.0600856	0	grey
DMWD	0.305268	0	0.000310749	grey		ADAMTSL3	-0.542086	0	0.120898	grey		SCP2	-0.607777	0.0600856	0	grey
MGAT4B	0.391091	0	0.000311911	grey		VRK2	0.336924	0	0.120909	grey		SLC16A1	-0.360563	0.0600856	0	grey
KLHL26	0.34167	0	0.000312711	grey		RPIA	-0.299974	0	0.121029	grey		SLC2A3	0.515619	0.0600856	0	grey
SLC41A1	0.507558	0	0.000315739	grey		INSM1	-0.320326	0	0.121377	grey		SLC7A5	-1.52048	0.0600856	0	grey
CDKN2D	-0.345732	0	0.000320043	grey		NR1H3	-0.33882	0	0.121405	grey		SUCLG1	-0.65586	0.0600856	0	grey
TUT1	0.271044	0	0.000326478	grey		MXRA7	-0.506369	0	0.121419	grey		TCEB2	-0.375982	0.0600856	0	grey
NOS1AP	0.540059	0	0.000331873	grey		N4BP3	-0.311503	0	0.121559	grey		TEX264	-0.867585	0.0600856	0	grey
COL9A3	0.381335	0	0.000332146	grey		SOCS4	0.270056	0	0.12204	grey		TKT	-0.388902	0.0600856	0	grey
TPST1	0.318313	0	0.000332277	grey		EZH2	-0.328797	0	0.122354	grey		TOP2A	0.895014	0.0600856	0	grey
ADTRP	-0.270336	0	0.000335133	grey		ACTL8	0.748578	0	0.122375	grey		TRIM28	0.553073	0.0600856	0	grey
ADPGK	0.278962	0	0.000337265	grey		RCOR1	-0.283001	0	0.122512	grey		UBE2W	-0.799485	0.0600856	0	grey
TP53INP2	0.30459	0	0.000340118	grey		GABPB1-AS1	-0.388376	0	0.12289	grey		VTA1	0.427424	0.0600856	0	grey
CLDN19	-0.325079	0	0.000343149	grey		ZFHX3	-0.439373	0	0.122915	grey		YIPF4	-0.587128	0.0600856	0	grey
TBC1D9B	0.257319	0	0.000352382	grey		TNRC6B	-0.48424	0	0.123667	grey		LIN54	0.481272	0.0605728	0	grey
CXorf23	0.273149	0	0.000354086	grey		ZC4H2	0.300683	0	0.12378	grey		AC012358.8	0.802712	0.0608009	0	grey
GLUD1	-0.317093	0	0.000356236	grey		SCRN1	0.327712	0	0.124208	grey		RP11-973H7.4	1.46871	0.0608009	0	grey
RAP2C	0.266706	0	0.000360513	grey		TRPV3	-0.455997	0	0.124265	grey		ZSWIM1	0.790425	0.0608009	0	grey
NUMB	0.450051	0	0.000371641	grey		ZNF732	0.254685	0	0.124427	grey		IFT88	1.02951	0.0614803	0	grey
BORCS6	0.26032	0	0.000377674	grey		LRRC57	0.318767	0	0.1245	grey		SIX1	1.18064	0.0614803	0	grey
GNG12	0.27174	0	0.000386815	grey		AKAP8L	-0.253466	0	0.124731	grey		SRCAP	0.605568	0.0614803	0	grey
TPD52	0.338397	0	0.000387755	grey		MT-CO1	0.263597	0	0.124754	grey		TBCEL	0.754051	0.0614803	0	grey
TBC1D23	-0.284641	0	0.000390682	grey		PITPNA-AS1	-0.30581	0	0.12483	grey		AC007405.6	1.27568	0.0617049	0	grey
RSRP1	-0.379557	0	0.000397165	grey		ZBTB10	-0.784465	0	0.124879	grey		FCER1G	-1.4241	0.0617049	0	grey
AK5	0.43263	0	0.000401502	grey		UCHL1	0.646636	0	0.124917	grey		PKMYT1	-0.405245	0.0617049	0	grey
CNPPD1	0.267905	0	0.000402081	grey		IFT52	0.270722	0	0.125178	grey		APITD1	-0.975557	0.0620538	0	grey
FAM132A	0.503592	0	0.00040491	grey		VPS37B	-0.323914	0	0.125202	grey		INO80D	0.871627	0.0620538	0	grey
WDFY1	0.715864	0	0.000405506	grey		TIGD7	0.462656	0	0.125309	grey		SREBF1	0.609666	0.0620538	0	grey
B3GNT4	0.37173	0	0.000411103	grey		DCAF16	0.306297	0	0.125478	grey		EEF2K	-0.613365	0.0622354	0	grey
RP11-10A14.6	-0.335367	0	0.000413609	grey		PPCS	0.281939	0	0.125712	grey		RP11-108M9.4	-0.701329	0.0624959	0	grey
N4BP2	0.255937	0	0.000415189	grey		TRIT1	-0.279854	0	0.126439	grey		CBLC	-0.742922	0.0626678	0	grey
WWC1	0.286423	0	0.000420164	grey		BAG1	-0.310078	0	0.126702	grey		FGF4	-0.439581	0.0626678	0	grey
SLC35E4	-0.537495	0	0.000424215	grey		ZNF548	0.262112	0	0.126815	grey		IL3RA	0.586336	0.0626678	0	grey
KIAA0430	0.282615	0	0.000427151	grey		SSFA2	1.14304	0	0.126884	grey		KCNN1	0.800163	0.0626678	0	grey
C19orf47	0.313096	0	0.000439353	grey		IGSF3	-0.366974	0	0.127109	grey		LL22NC03-86G7.1	-0.798363	0.0626678	0	grey
RAC2	0.258483	0	0.00044246	grey		AP001505.10	-0.526693	0	0.127249	grey		MUC3A	-0.619951	0.0626678	0	grey
DDX10	0.27063	0	0.000445991	grey		WFDC2	0.500493	0	0.127315	grey		RNLS	-1.02743	0.0626678	0	grey
PIP4K2A	0.25941	0	0.000447687	grey		GPBP1	-0.262117	0	0.127452	grey		TDRD7	0.955511	0.0626678	0	grey
CBR1	0.513747	0	0.00044788	grey		GDF9	1.34683	0	0.128037	grey		TMEM117	1.48423	0.0626678	0	grey
PPFIA3	0.262429	0	0.000448945	grey		APOA1	-1.30813	0	0.128294	grey		ZNF674-AS1	-0.724603	0.0626678	0	grey
MAPKAPK2	0.361085	0	0.000456185	grey		ZC2HC1A	0.335431	0	0.128352	grey		CA4	1.50723	0.0628029	0	grey
GLCCI1	0.39127	0	0.000460115	grey		CPOX	-0.250832	0	0.12838	grey		CTA-384D8.36	0.977075	0.0628029	0	grey
EPPK1	0.384321	0	0.000463754	grey		SDHAF1	0.476966	0	0.12839	grey		DALRD3	-0.760226	0.0628029	0	grey
SYTL3	0.69355	0	0.000484915	grey		KIAA0319L	-0.273072	0	0.128526	grey		PITPNC1	0.772666	0.0629564	0	grey
EPS15	0.251854	0	0.000487153	grey		CDIP1	0.762727	0	0.128821	grey		C1orf174	-0.562448	0.0632816	0	grey
SNX7	0.251418	0	0.000488528	grey		VRK3	-0.329044	0	0.128948	grey		DERL2	-0.827936	0.0632816	0	grey
ASXL1	0.261279	0	0.000501723	grey		ACAD9	0.307893	0	0.129213	grey		KHDRBS3	1.22494	0.0632816	0	grey
[truncated: 5,147 more rows]

## Sheet: S1B Fig
Sample size	50		30		10		50		30		10
Lineage	TE		TE		TE		EPI		EPI		EPI
GeneSymbol	ST_mean	ICSI_mean	ST_mean	ICSI_mean	ST_mean	ICSI_mean	ST_mean	ICSI_mean	ST_mean	ICSI_mean	ST_mean	ICSI_mean
A1BG	0.0722976	0.183459	0.120798	0.0842509	0.175896	0.230832	0.501355	0.368623	0.475955	0.431842	0.0143739	0.381389
A1BG-AS1	0	0	0	0	0	0	0	0	0	0	0	0
A1CF	0.015685	0.0240166	0	0.0157812	0	0	0.0297265	0	0.0495441	0.0371542	0	0
A2M	0.00754288	0	0	0	0	0	0.0100814	0.0125259	0.0168023	0	0	0
A2M-AS1	0	0.0266458	0	0.0444097	0	0	0	0.00614365	0	0	0	0
A2ML1	0.00885985	0.0298626	0.0262884	0.065756	0.0821242	0	0.0460039	0.0241783	0.0628675	0.0357149	0.169072	0
A2ML1-AS1	0	0.0353195	0.0345434	0.0271433	0.0634482	0	0	0	0.00651	0	0	0
A2ML1-AS2	0.00960969	0	0	0	0	0	0.00613154	0	0	0	0.0306577	0
A4GALT	2.88872	2.89985	2.95084	2.84209	3.03828	2.59792	2.87117	3.03831	2.81305	2.72067	3.0534	3.00307
A4GNT	0	0	0	0	0	0	0	0.0147621	0	0	0	0.068134
AAAS	2.40765	2.55561	2.38421	2.37332	1.99661	1.87722	2.30626	2.16627	2.33568	2.10386	2.88458	2.02391
AACS	0.788727	0.612294	0.979151	0.804646	1.52087	0.317731	0.976723	0.409382	0.897304	0.478104	0.414041	0.678159
AADAC	0.0215139	0.0121546	0	0	0	0	0	0.0125259	0	0	0	0
AADACL2	0.0153647	0	0	0.0271433	0	0	0.00800829	0	0.0133472	0	0	0
AADACL2-AS1	0.0348718	0	0.0337418	0	0	0	0	0.0436492	0	0.0467877	0	0.0377005
AADACL3	0.0629352	0.0918234	0.080968	0.164991	0	0.215454	0.0342816	0.0178265	0.0411595	0.0365514	0	0.0377005
AADAT	0.661969	0.47549	0.736788	0.616954	0.782368	0.510815	0.619123	0.445624	0.441374	0.580038	0.641758	0.669357
AAED1	0.185317	0.285377	0.219001	0.140296	0.430761	0.332036	0.146623	0.223421	0.190116	0.197902	0.124511	0.242659
AAGAB	1.53821	1.67684	1.74431	1.62857	1.35564	1.63518	1.54565	1.54106	1.51637	1.35296	1.60983	1.23266
AAK1	1.98256	1.8663	2.2283	1.58483	2.03841	1.18446	1.5027	1.39696	1.64403	1.66172	1.49733	1.70017
AAMDC	0.489539	0.660122	0.517412	0.681098	0.741424	0.678836	1.18321	1.10024	1.22959	1.08365	1.33414	1.03192
AAMP	3.22749	3.43415	3.2815	3.471	3.12077	3.29866	3.27485	3.34396	3.18794	3.46542	3.41118	3.59173
AANAT	0.023491	0.0123644	0	0	0	0	0	0	0	0	0	0
AAR2	1.49105	1.94523	1.93086	1.90247	1.92425	1.51306	1.56029	1.53019	1.74067	1.70814	2.01937	1.60969
AARD	0.0842158	0.0247632	0.02704	0	0	0.0738909	0.0920073	0.0706585	0.0825873	0.0698491	0.0306577	0
AARS	2.23823	1.94411	2.07061	1.89863	2.06425	2.18327	1.60901	1.5127	1.5765	1.13266	1.78179	1.76499
AARS2	0.850965	0.968501	0.993676	0.91508	0.925925	0.689856	1.56636	1.75308	1.26635	1.31629	1.71621	1.54676
AARSD1	0.138278	0.148762	0.115771	0.104375	0.160394	0.454277	0.131067	0.138396	0.135115	0.0346953	0	0.220943
AASDH	0.927096	1.19007	0.932642	1.11071	0.963687	0.765	1.29819	1.0312	1.00071	1.1873	1.68298	1.38627
AASDHPPT	1.60679	1.48144	1.62939	1.4852	1.26536	1.13348	1.32404	1.35366	1.36277	1.31506	1.52267	1.31977
AASS	0.236642	0.231559	0.252643	0.354505	0.612099	0.183748	0.242484	0.2815	0.322718	0.447232	0	0.290924
AATBC	0.0418009	0.0471055	0	0.115722	0.0765724	0	0.0701843	0.0261042	0.0653686	0.023506	0.342705	0
AATF	2.50924	2.66454	2.38977	2.64916	2.4944	2.62368	2.37355	2.37194	2.53742	2.4423	2.43337	2.48862
AATK	0.0364533	0.0118117	0.00943347	0.0340206	0	0	0	0.0209716	0	0.0371542	0	0
AB015752.3	0.0239602	0.0130767	0.102741	0	0.170202	0	0.0986623	0.0582068	0.194479	0.130819	0	0.131547
ABALON	0.179842	0.18977	0.371312	0.0735974	0.315	0	0.209154	0.121688	0.0945013	0.317362	0.316541	0.227216
ABAT	0.0111097	0.0599669	0.0463303	0	0.0495094	0.0225545	0.241383	0.387496	0.267409	0.281623	0.278965	0.400699
ABC7-42404400C24.1	0	0.0157803	0.0152781	0	0	0.0939367	0	0	0	0	0	0
ABCA1	0.0763719	0.114874	0.124137	0.1277	0.170299	0.0225545	0.698931	0.624491	0.610662	0.840695	0.505983	0.714441
ABCA10	0	0.0433903	0	0	0	0	0.099875	0.0533701	0.109713	0.0279353	0	0
ABCA12	0	0	0.0214773	0.0184947	0.228189	0.0738909	0.0120818	0.0447705	0.0509889	0.0317647	0.0143739	0
ABCA13	0.289196	0.236876	0.193244	0.200681	0.091272	0.0564755	0.260688	0.155874	0.411955	0.261323	0.214104	0.158712
ABCA2	0	0.0246379	0.0187908	0.0216302	0.143251	0.218553	0.0562485	0	0.0665632	0	0	0
ABCA3	0.0271177	0.104689	0.0515087	0	0.17868	0	0.0813123	0.100968	0.121708	0.0527631	0.212782	0
ABCA4	0.0880827	0.0849495	0.0855817	0.0959615	0.0506944	0	0.0654494	0.00989627	0.0716377	0.0225988	0.0480287	0.117278
ABCA5	0.230548	0.0919838	0.0816772	0.0323579	0.0794543	0	0.188396	0.143668	0.221473	0.0630321	0.138596	0
ABCA6	0	0	0	0	0.14361	0.057543	0.0323521	0.0125259	0	0.0468097	0.1256	0
ABCA7	0.186427	0.118179	0.242413	0.2534	0.250465	0.183748	0.140894	0.166472	0.172266	0.204895	0	0.240017
ABCA8	0	0.00237139	0.010338	0.0142978	0	0.0489723	0.0200498	0.0450947	0.0178325	0.0145011	0	0
ABCA9	0	0	0	0	0	0	0.0363234	0.0231167	0.0149815	0.023506	0	0
ABCA9-AS1	0	0	0	0	0	0	0	0	0	0	0	0
ABCB1	0	0.00449118	0.00780407	0	0	0	0.0560944	0.00343044	0.125745	0.0705884	0	0.118951
ABCB10	0.929012	0.834294	0.986357	1.05562	1.20484	0.981373	0.433119	0.697819	0.332947	0.896942	0.59041	0.492702
ABCB11	0.0328351	0	0	0	0	0	0	0.020005	0	0	0	0
ABCB4	0	0.0153577	0	0.0255961	0.124851	0	0.0762777	0.0167103	0.0391105	0	0.11438	0
ABCB5	0.0541435	0	0.0187127	0.0148062	0	0	0.0168246	0.0547235	0.011445	0	0	0
ABCB6	0.0221211	0.00379695	0	0	0	0	0	0.0117599	0.018469	0	0	0
ABCB7	1.15191	0.88184	1.29406	0.85875	1.31219	0.729419	1.1017	0.894898	1.09848	1.05811	1.30632	0.637931
ABCB8	1.66964	2.0671	2.04019	1.86187	1.69626	1.84308	2.38475	2.39523	2.35729	2.11122	2.4288	2.35412
ABCB9	0.038521	0.0400503	0	0.0627982	0.0526298	0	0.0996663	0.0857497	0.139949	0.100441	0.078098	0.114918
ABCC1	0.105364	0.0407799	0.105155	0.0111008	0	0.0964454	0.299764	0.156003	0.266788	0.114469	0.246025	0
ABCC10	0.29566	0.246059	0.390108	0.286383	0	0.319409	0.580284	0.632735	0.493858	0.598573	0.757127	0.883591
ABCC11	0	0.00237139	0.00843436	0	0	0	0	0.0272997	0	0	0	0
ABCC12	0	0.00449118	0	0	0	0	0	0.0428187	0	0	0	0
ABCC2	0.174872	0.176163	0.0807068	0.0985369	0.107225	0.29694	0.496519	0.387661	0.505534	0.570395	0.79719	0.661798
ABCC3	0.00779464	0.0266458	0.0124393	0.0444097	0	0.0939367	0.0459292	0.0313484	0	0	0.0480287	0
ABCC4	1.39683	1.10865	1.58075	1.22022	1.4502	1.00023	0.364322	0.532319	0.347542	0.607678	0.332642	0.473951
ABCC5	1.43304	1.54399	1.41415	1.32301	1.24082	1.36977	1.36932	1.40957	1.52425	1.21323	1.79741	0.656764
ABCC5-AS1	0	0.0100694	0	0	0	0	0	0	0	0	0	0
ABCC6	0.0250076	0.0109349	0.0405231	0	0	0.222707	0.162041	0.0418405	0.0661102	0.177146	0	0.1488
ABCC8	0.00920044	0	0.010338	0	0	0	0	0.00722794	0.00651	0.0254028	0	0.0762085
ABCC9	0	0.0104325	0.0109648	0.245063	0	0	0.0487145	0.00722794	0.064429	0.0430328	0	0
ABCD1	0.0745804	0.127971	0.0591841	0.05349	0	0.125202	0.147972	0.0782563	0.145503	0.043621	0.0482923	0.0762085
ABCD2	0	0	0	0	0	0	0.00960574	0.0125259	0	0	0.0480287	0
ABCD3	1.54578	1.61753	1.79079	1.70157	1.16036	1.64447	1.19179	1.15857	1.29365	1.17692	1.44206	1.25025
ABCD4	0.896936	0.94052	0.939905	0.783066	0.980106	0.694989	1.03283	1.00148	0.879084	1.0052	1.21973	0.641828
ABCE1	2.37663	2.49528	2.39812	2.55309	2.50134	2.38569	2.18364	2.12019	2.31396	2.01239	2.16217	1.87013
ABCF1	3.33976	3.47285	3.27743	3.34021	3.49142	3.33218	3.18157	3.47775	3.14641	3.58713	3.40557	3.58764
ABCF2	2.67921	2.78541	2.58641	2.68863	2.87427	2.57506	2.62744	2.48282	2.56985	2.56993	2.49775	2.59139
ABCF3	1.65004	1.79364	1.80752	1.6587	1.31431	1.90286	1.8712	1.79295	1.79228	1.65901	1.89523	1.58445
ABCG1	0.0364533	0	0	0.0211436	0	0	0	0.038044	0	0.0271305	0	0
ABCG2	2.77227	2.23856	2.56389	2.04229	2.69038	1.57489	1.00073	0.587576	0.800014	0.66201	1.10222	0.576804
ABCG4	0	0	0	0	0	0	0.0185223	0	0	0	0	0
ABCG5	0.0111097	0.0220393	0	0	0	0	0.114842	0	0.126298	0	0	0
ABCG8	0.00426182	0.0238132	0	0.0525107	0	0	0	0	0	0	0	0
ABHD1	0.0761944	0.0130546	0.0711169	0	0	0	0.0331545	0.035159	0.0552575	0	0	0
ABHD10	1.2624	1.1197	1.2474	0.869241	0.888677	1.12203	1.16132	0.980449	1.00486	0.908993	1.05332	1.20587
ABHD11	2.48848	2.46655	2.41302	2.2389	2.22742	2.05379	1.95964	1.79105	2.02687	1.6421	2.22388	2.01895
ABHD11-AS1	0	0	0.0143262	0	0	0	0.0132704	0	0	0	0.0663518	0
ABHD12	2.20347	2.11411	2.09414	2.17017	2.00798	2.31711	1.97849	2.17527	1.92364	1.97717	2.29895	2.45207
ABHD12B	0.964436	0.954457	0.909002	0.930917	0.90371	1.16883	1.30624	1.44187	1.27805	1.55681	1.95432	1.73658
ABHD13	0.899216	0.824596	1.08231	0.678204	1.00145	0.812777	0.923065	0.872505	1.0248	1.17294	0.97141	0.835657
ABHD14A	0.550266	0.399421	0.364923	0.28542	0.457808	0.332603	0.36547	0.201173	0.409474	0.335981	0.521995	0.462875
ABHD14B	0.907828	1.06131	0.807368	0.872259	1.09551	0.463297	0.539826	0.799562	0.508084	0.549051	0.269858	0.852703
ABHD15	0.189305	0.281121	0.131479	0.163448	0.17378	0.0225545	0.67496	0.744831	0.813332	0.504414	0.908558	0.419135
ABHD15-AS1	0	0.00818929	0	0	0	0.0409465	0	0	0	0	0	0
ABHD16A	0	0	0	0	0.0495094	0	0.00723197	0.0156103	0	0	0	0
ABHD17A	0.706966	0.473081	0.883739	0.535074	0.506287	0.142962	0.444517	0.482635	0.44065	0.411366	0.506309	0.467449
ABHD17B	0.719768	0.648923	0.86169	0.62532	1.1684	0.958886	0.643702	0.758376	0.546251	0.776869	0.492804	1.00991
ABHD17C	1.20501	1.15387	0.930417	1.41894	1.23861	0.729086	0.88812	0.91359	0.967631	0.932238	0.952753	0.938462
ABHD18	0.789006	0.897937	1.03612	1.0624	1.00003	0.762756	0.862047	0.635835	0.827479	0.670708	0.664952	0.827639
ABHD2	0.574353	0.54783	0.916148	0.691878	0.619336	0.294374	0.720032	0.529462	0.758782	0.555812	0.568626	0.879998
ABHD3	1.05308	1.10249	0.960047	0.806566	1.01143	1.29794	1.22202	1.44112	1.20714	1.51279	1.09189	1.73341
ABHD4	0.790141	0.655731	0.764859	0.687219	0.691076	0.250886	0.440351	0.315597	0.414516	0.291167	0.300775	0.222338
ABHD5	1.6048	1.72787	1.91133	1.83106	1.60267	1.2357	1.21802	1.21566	1.20691	1.36121	1.24352	1.11512
ABHD6	0.316777	0.738101	0.649386	0.814299	0.351371	0.616079	0.521578	0.850164	0.672853	0.564104	0.817016	0.559133
ABHD8	0.137372	0.0584528	0.193583	0.0345165	0.23865	0.0409465	0.0368584	0.00722794	0.00651	0	0	0
ABI1	1.46962	1.32051	1.58921	1.46423	1.28211	1.01609	1.33798	1.38818	1.28608	1.42068	1.39912	1.52565
ABI2	0.769468	0.870375	0.716268	0.810905	0.413546	0.886051	1.27068	1.08868	1.08433	1.05298	1.34415	1.10232
ABI3	0.0314768	0.030841	0.0643102	0	0	0	0.0256075	0.101953	0.0601937	0.145874	0.028757	0.0395368
ABI3BP	0	0.0104325	0	0	0.17868	0	0.0738968	0.0544821	0.0452279	0.0852956	0.0480287	0
ABL1	0.663044	0.83221	0.518477	0.726331	1.15371	0.468183	0.642455	0.501884	0.39672	0.711418	0.741044	0.532817
ABL2	0.764512	0.615182	0.963261	0.685248	0.927138	0.351291	0.972572	0.954648	0.853327	0.830376	1.04537	0.973454
ABLIM1	0.182778	0.167523	0.0952392	0.312026	0	0.177904	0.216153	0.00759991	0.210834	0.0809397	0.215419	0.0650147
ABLIM2	0.00781234	0.0228785	0.1022	0	0	0	0.0352206	0.0261042	0.0269429	0	0	0
ABLIM3	0	0.0635566	0.0156713	0	0.0553078	0	0.0937341	0.0476613	0.106545	0.0559927	0	0.167978
ABO	0.023793	0.106868	0.0149217	0.100278	0	0	0.0715371	0.103837	0.0947871	0.0989972	0	0
ABR	0.607415	0.420887	0.503627	0.654535	0.467874	0.520548	0.677925	0.524364	0.625894	0.476018	0.619037	0.894112
ABRA	0	0	0	0	0	0	0	0	0	0	0	0
ABRACL	2.13921	2.23718	2.44132	1.99916	2.17375	1.98125	2.04787	2.15511	1.95102	2.18056	2.44282	2.32893
ABT1	2.68514	2.89772	2.87661	2.86449	2.75636	2.7203	3.08047	2.81508	3.02923	2.83058	3.08585	2.8909
ABTB1	0.149945	0.0965424	0.0420104	0.0278156	0.0495094	0.11066	0.172454	0.196919	0.161516	0.144921	0.0656223	0.194022
ABTB2	0.403302	0.606544	0.318043	0.508198	0.247535	0.576176	0.890402	0.790534	0.981176	0.713545	1.14823	0.666867
AC000036.4	0.00885985	0.00449118	0.0281814	0.0803902	0	0	0	0	0	0	0	0
AC000068.5	0.00754288	0	0.026977	0.0112402	0	0	0.0478315	0.00628988	0	0	0.0663518	0.0314494
AC000111.6	0	0.00758856	0	0.0719748	0	0	0	0.0246654	0	0.0417615	0	0
AC000123.4	0	0	0.0389385	0.00857965	0	0.0328546	0	0	0	0	0	0
AC000124.1	0	0.00758856	0	0.0265704	0	0	0.0124219	0	0.0303335	0	0.0934456	0
AC000403.4	0	0	0	0	0	0	0	0	0	0	0	0
AC001226.7	0	0.0044157	0	0	0	0	0	0	0	0	0	0
AC002064.4	0	0	0	0	0	0	0	0	0	0	0	0
AC002076.10	0.041609	0	0.0243137	0	0	0	0	0	0	0	0	0
AC002115.9	0	0	0	0	0	0	0	0	0	0	0	0
AC002116.7	0.0454842	0.0717931	0.0725318	0	0.0821242	0.0938362	0.0333756	0.0182692	0.0198244	0.0202063	0	0
AC002127.4	0	0	0	0	0	0	0	0	0	0	0	0
AC002128.5	0.00540531	0.00601933	0.0302399	0.00774841	0	0	0.0039411	0.00895935	0	0	0	0
AC002306.1	0	0	0	0	0	0	0	0.0117599	0	0.0251124	0	0
AC002310.12	0.0708092	0.0319003	0.102546	0.127619	0.28827	0.246613	0.146901	0.0628544	0.20874	0.0755014	0.192989	0.101841
AC002310.7	0	0	0	0	0	0	0.00960574	0	0.00651	0	0.0480287	0
AC002368.4	0	0	0	0	0	0	0	0	0	0.0216716	0	0.0650147
AC002429.5	0.0105047	0.0541192	0	0	0.0553078	0	0	0.00895935	0	0	0	0
AC002451.3	0.0133409	0	0	0.0271433	0	0	0	0	0.0481138	0	0	0
AC002454.1	0.0179198	0.120072	0.117615	0	0.0553078	0.057543	0.0228105	0	0.00944356	0.0125668	0.0457618	0.0377005
AC002456.2	0	0	0.0197715	0	0	0	0	0.0125259	0	0	0	0
AC002463.3	0.0590447	0.0798295	0.138428	0.0726573	0.0314298	0.207816	0.21479	0.165544	0.237434	0.119363	0.148288	0.121212
AC002467.7	0.307373	0.436139	0.388649	0.302337	0.0753873	0.668039	0.35647	0.49943	0.49136	0.483804	0.347231	0.658439
AC002472.11	0	0	0	0	0	0	0	0	0	0	0	0
AC002480.2	0.0557961	0.120199	0.0788087	0.067397	0.170123	0.176813	0	0.050661	0.00651	0.0602341	0	0
AC002480.3	0.160316	0.281528	0.41483	0.168356	0.563842	0.200096	0.0224056	0.0276735	0.051713	0.0241264	0.028757	0.0395368
AC002480.4	0.0741041	0.0991797	0.0124393	0.03493	0.116807	0	0	0.0314062	0	0	0	0.168131
AC002550.6	0.0186064	0.042387	0.0427877	0.0215679	0.165691	0	0.0137112	0.0117599	0.0228521	0.0155186	0	0.0623044
AC003005.2	0	0.030751	0.0466591	0	0	0	0.0230344	0	0	0	0	0
AC003009.1	0	0	0	0	0	0	0	0	0	0	0	0
AC003075.4	0	0.0126382	0	0	0	0	0.00536184	0.0167103	0	0.023506	0	0
AC003084.2	0	0	0	0	0	0	0	0	0	0	0	0
AC003088.1	0	0.0231922	0	0	0	0	0.00958589	0.0257155	0	0.0428592	0	0
AC003090.1	0	0	0	0	0	0	0	0.00722794	0	0	0	0
AC003092.1	0	0.00535358	0.0564636	0	0	0	0.035885	0	0.0198244	0	0	0
AC003664.1	0	0	0	0	0	0	0	0.00722794	0	0	0	0
AC003956.1	0	0	0	0	0	0	0	0	0	0	0	0
AC003984.1	0	0.00449118	0.0204343	0	0	0	0	0	0	0	0	0
AC003986.6	0	0	0	0.0130447	0	0	0	0.0201689	0	0	0	0
AC003986.7	0	0	0	0	0	0	0	0.0125259	0	0	0	0
AC003988.1	0.0694063	0.0429487	0.0486356	0.0654635	0	0	0.0287836	0.0154224	0	0.0131789	0	0.0395368
AC003991.3	0	0	0	0	0	0	0.00664674	0	0.0110779	0	0	0
AC004009.3	0	0.0221318	0	0.0368863	0	0	0	0.0244164	0	0.0733908	0.0143739	0
AC004019.13	0.0125132	0.0217265	0	0.0148062	0	0	0.0513553	0	0.0689961	0	0	0
AC004053.1	0	0	0	0	0	0	0	0.0125259	0	0.0371542	0	0
AC004067.5	0	0.0151625	0	0.0329686	0	0.0328546	0	0	0	0	0	0
AC004069.2	0.0682782	0.252494	0.160709	0.120453	0.149379	0.0328546	0.0164839	0.0814588	0.00944356	0.0554456	0.0540889	0.0397609
AC004076.5	0.0855045	0.0292777	0.016453	0	0.0314298	0	0.0470263	0.0304218	0.0783772	0	0	0
AC004112.4	0	0.0139336	0.0187127	0.0140311	0	0	0	0	0	0	0	0
AC004156.3	0	0.0191877	0	0.00952312	0	0	0.0100814	0.0321327	0.0168023	0.015599	0	0
AC004158.1	0	0	0	0	0	0	0.033948	0	0	0	0	0.0397609
AC004158.3	0.0709618	0.0154628	0	0	0.0841748	0	0.0815545	0.0988495	0.0583049	0.094978	0	0
AC004160.4	0	0	0	0	0	0	0	0	0	0	0	0
AC004221.2	0	0	0.0468469	0	0	0	0	0	0	0	0	0
AC004237.1	0	0	0	0	0	0	0	0	0	0	0	0
AC004257.1	0	0.00237139	0	0	0	0	0	0.00722794	0	0.0377883	0	0
AC004381.6	0.396379	0.402129	0.393481	0.48731	0.349913	0.246463	0.237796	0.232039	0.280853	0.138227	0.301591	0.068134
AC004448.2	0	0	0	0	0	0	0.00965847	0	0.0160974	0	0.0482923	0
AC004448.5	0.0154781	0.00640766	0	0.00857965	0	0	0.0557728	0.0435181	0.0151794	0	0.166869	0
AC004449.6	0.00426182	0.00594925	0	0	0	0	0.124021	0	0.1088	0.0263968	0.0663518	0
AC004471.10	0	0.0151625	0	0	0	0	0	0.00519105	0	0.0547441	0	0
AC004471.9	0.0284382	0.00815645	0.0470728	0.0616822	0	0	0.034165	0.0113098	0.0290786	0	0	0
AC004485.3	0	0	0	0	0	0	0	0	0	0	0	0
AC004490.1	0.150304	0.10915	0.219087	0.111963	0.35324	0.132377	0.124633	0.0932736	0.136566	0.222523	0.169072	0.19818
AC004510.3	0.219777	0.20484	0.205804	0.0542958	0	0	0.0141236	0.00483426	0.0599713	0.0108307	0.0450316	0
AC004540.5	0	0	0	0	0	0	0	0.019378	0	0.0322967	0	0
AC004549.6	0	0.0130599	0.038983	0	0	0	0	0	0	0	0	0
AC004556.1	0.214977	0.234379	0.247662	0.127553	0.447996	0.316145	0.25528	0.290601	0.272513	0.0316014	0.480136	0.598739
AC004593.3	0	0	0	0	0.0506944	0	0	0	0	0	0	0
AC004603.4	0	0	0.0190194	0	0	0	0	0	0	0	0	0
AC004637.1	0	0	0	0	0	0	0	0	0	0	0	0
AC004691.5	0	0	0	0	0	0	0.0147343	0	0	0	0	0
AC004702.2	0	0	0	0	0	0	0	0	0	0	0	0
AC004744.3	0	0	0	0	0	0	0	0	0	0	0	0
AC004754.3	0	0	0	0	0	0	0	0	0	0	0	0
AC004813.1	0.0490803	0.102846	0.0486356	0.0416772	0.134292	0	0.0492135	0.0702336	0.100426	0.031037	0.153533	0.0824344
AC004824.2	0	0.0125942	0	0	0	0	0.0174471	0	0.0290786	0	0	0
AC004837.5	0	0.0128325	0	0.0213875	0	0	0	0.00722794	0	0	0.028757	0
AC004854.4	0.0163965	0.0581734	0.0602737	0	0	0.106928	0.03565	0.0412501	0.00901115	0	0.0270335	0
AC004862.6	0	0	0.0167777	0	0	0	0	0.00722794	0	0	0	0
AC004893.11	0.153622	0.127867	0.124352	0.194537	0.0794543	0.21785	0.226238	0.165013	0.342961	0.154026	0.274627	0.10482
AC004895.4	0.00914119	0.0290782	0	0	0	0	0.0357601	0	0.0596002	0	0	0
AC004941.3	0	0	0	0	0	0	0	0.00722794	0	0	0	0
AC004951.6	0.0333267	0.0102724	0.0948174	0.0066656	0.0841748	0	0.00800829	0	0.0253011	0.0263968	0	0
AC004988.1	0	0.0163817	0	0	0	0	0	0.00872451	0	0	0	0
AC005009.2	0.019296	0	0	0	0	0	0	0	0	0	0	0
AC005019.3	0.018527	0.0329023	0	0	0.0506944	0	0.172401	0.239936	0.234624	0.402471	0.0143739	0.0957065
AC005042.4	0.0246841	0.0418117	0.214418	0.0444097	0.325237	0	0.0249909	0.0139979	0.0660378	0.0753491	0	0.118951
AC005076.5	0.234338	0.329594	0.294011	0.242594	0.206653	0.245275	0.249981	0.215004	0.179039	0.26206	0.484416	0.315224
AC005082.12	0	0	0.0167777	0	0	0	0	0	0	0	0	0
AC005150.1	0	0	0	0	0	0	0.0230344	0	0	0.037059	0	0
AC005152.3	0	0	0.0109648	0	0.124851	0	0	0	0	0.0689495	0	0
AC005162.4	0	0	0	0	0	0	0	0	0	0	0	0
AC005197.2	0.00353282	0	0.0837219	0	0	0	0.00944137	0	0	0	0	0
AC005224.2	0.0352885	0.0164518	0.0797985	0.0439965	0	0	0.0247537	0	0.0412561	0	0	0
AC005253.2	0	0	0	0	0	0	0.0039411	0	0	0	0	0
AC005264.2	0	0.00976455	0	0.0271433	0	0	0.0558837	0.00722794	0.0326005	0	0	0
AC005276.1	0	0	0.038983	0	0	0	0.0345872	0	0	0	0	0
AC005281.1	0	0.00727245	0	0	0	0	0	0.00722794	0	0	0	0
AC005281.2	0	0.00449118	0	0	0	0	0	0.0237626	0	0	0	0
AC005301.8	0	0	0	0	0	0	0	0	0	0	0	0
AC005307.1	0	0	0.038983	0.0157812	0	0	0	0	0	0	0	0
AC005307.3	0	0.028048	0.0179981	0	0	0	0	0	0	0.023506	0	0
AC005329.7	0	0.00237139	0	0	0	0	0	0	0	0	0	0
AC005330.2	0	0	0	0	0.0314298	0	0.0209099	0	0	0	0	0
AC005355.1	0	0	0	0	0	0	0.0263261	0.0585528	0.0260182	0	0.163756	0
AC005355.2	0.0649153	0.0799701	0.145992	0.00676174	0.253925	0	0.0458078	0.0137243	0.0820128	0	0.169114	0
AC005358.3	0	0	0	0	0	0	0.0266214	0	0.044369	0	0	0
AC005363.11	0.0340248	0.00727245	0.0287782	0	0	0	0.134376	0.0321978	0.0760068	0.0630018	0.124305	0
AC005387.3	0	0	0	0	0	0	0	0	0	0	0	0
AC005394.1	0	0	0	0	0	0	0	0	0	0	0	0
AC005477.1	0	0	0	0	0	0	0	0	0	0	0	0
AC005480.1	0	0	0.00943347	0	0	0	0	0.00343044	0	0	0	0
AC005481.5	0	0	0	0	0	0	0	0	0	0	0	0
AC005487.2	0	0	0.0475817	0	0	0	0.0535844	0	0.0893074	0	0	0
AC005498.3	0	0.0204616	0.0466591	0	0	0	0.0476794	0.0336347	0.041075	0	0	0
AC005522.7	0.014876	0.0151625	0.0167777	0	0	0	0	0	0	0	0	0
AC005523.3	0.0157155	0.0354027	0.0398856	0	0.0506944	0.0738909	0.0569948	0.0225135	0.139525	0	0	0
AC005534.8	0	0	0	0	0	0	0	0	0	0	0	0
AC005537.2	0.0435647	0.00758856	0.0726079	0.00782222	0	0	0.0393213	0.0808833	0.0655355	0.0332756	0	0
AC005546.2	0.131657	0.0409407	0	0.0243293	0.154373	0.0328546	0.0262433	0.0427703	0.0228521	0.0284055	0	0
AC005550.3	0	0	0.0194332	0.0520625	0	0	0.124688	0.0624149	0.131904	0	0.268521	0
AC005592.1	0.00852111	0	0.0187127	0	0	0	0.0527552	0	0	0	0	0
AC005592.2	0.00508837	0.0100272	0.0190194	0	0	0	0.0260919	0.0167103	0.0434865	0.0396917	0	0.119075
AC005614.3	0	0	0	0	0	0	0.0230344	0.00722794	0	0	0	0
AC005624.2	0.0190611	0	0	0	0	0	0	0	0	0	0	0
AC005740.5	0	0.0122844	0	0.0210538	0.0664444	0	0	0.0157478	0	0.0457957	0	0.0902105
AC005740.6	0	0	0	0	0	0	0	0	0	0	0	0
AC005754.7	0.0111438	0	0	0	0	0	0.0409988	0	0.0201363	0	0	0
AC005754.8	0	0	0	0	0	0	0	0.0125259	0	0	0	0
AC005775.2	0.0492719	0.0539179	0	0.0329686	0	0.0923479	0.0490122	0.062245	0.0432963	0	0	0
AC005780.1	0.00885985	0	0	0	0	0	0	0	0	0	0	0
AC005786.5	0	0	0	0	0	0	0	0	0	0	0	0
AC005808.3	0	0	0.0109867	0	0	0	0	0.0406292	0	0.0677153	0	0
AC005863.1	0	0	0	0	0	0	0	0	0	0	0	0
AC005863.2	0	0	0	0	0	0	0	0.0182692	0	0	0	0
AC006000.5	0	0	0	0	0	0	0	0.037635	0	0	0	0
AC006026.2	0	0.00601933	0	0	0	0	0.00477847	0.0600022	0.00796412	0	0	0
AC006042.6	0	0	0	0	0.0495094	0	0	0	0	0	0	0
AC006116.12	0	0	0	0	0	0	0.0470263	0.0181593	0.0783772	0.053429	0	0.0762085
AC006116.17	0	0	0	0	0	0	0.0641652	0	0	0	0	0
AC006116.21	0.00873318	0.00237139	0	0	0	0	0.0249909	0.00649306	0.0416515	0.0108218	0	0
AC006129.1	0	0	0	0	0	0	0.0698656	0	0.0606813	0	0	0
AC006129.2	0	0	0	0	0	0	0.0118626	0.0339002	0.019771	0	0.0692922	0
AC006130.3	0.00914119	0.00774048	0	0	0	0	0	0.00483426	0	0	0	0
AC006145.4	0	0	0	0	0	0	0	0	0	0.023506	0	0
AC006160.5	0	0.0281616	0.00548823	0.0255961	0	0	0.0409988	0.0151662	0.0201363	0	0	0
AC006227.1	0	0	0	0	0	0	0	0	0	0	0	0
AC006262.5	0	0	0	0	0	0	0.010418	0	0	0	0	0
AC006272.1	0	0	0	0	0	0	0	0.0154224	0	0	0	0
AC006273.4	0.0734516	0.0591701	0.0187127	0.13278	0	0	0.0674299	0.0753318	0.06425	0.0355214	0.0270335	0
AC006273.5	0.302938	0.270652	0.319882	0.36492	0.0939499	0.0699141	0.170243	0.0325242	0.235092	0	0	0
AC006277.2	0.0576423	0.0928317	0.098368	0.0650023	0	0.074073	0.0176287	0.0526217	0.0435469	0.00969813	0.0143739	0
AC006296.2	0	0	0	0	0	0	0	0	0	0	0	0
AC006372.4	0	0	0	0	0	0	0	0	0	0	0	0
AC006378.2	0	0	0	0.0258886	0	0	0.0570834	0	0.0783772	0.0141046	0	0
AC006460.2	0.0161407	0	0	0	0	0	0	0.00722794	0	0	0	0
AC006547.13	0.147381	0.107185	0.180379	0.198158	0.0495094	0	0.0924493	0.0979771	0.149556	0.141428	0.171329	0.118951
AC006552.1	0	0	0	0	0	0	0.0156109	0	0.0260182	0	0	0
AC006946.15	0.00700495	0.00405704	0	0.00676174	0	0	0	0	0	0	0.0572625	0
AC006960.7	0	0.00449118	0	0	0	0	0.0120818	0	0.0201363	0	0	0
AC006994.2	0.0153647	0	0	0	0	0.14546	0.0899298	0.0464732	0.0749568	0.0568044	0	0
AC007038.7	0	0.0809247	0.0241348	0.0444097	0	0	0.053796	0.0186177	0.09299	0.0290488	0.0143739	0
AC007040.11	0.0821579	0	0.0117591	0.0525935	0	0	0	0	0	0	0	0
AC007050.17	0.0622238	0	0	0	0.0386421	0	0	0.0337487	0	0.0239846	0	0
AC007078.4	0.0237017	0	0.0167777	0	0	0	0	0.0310061	0	0.0260661	0	0
AC007091.1	0	0	0	0	0	0	0.00960574	0	0	0	0.0480287	0
AC007106.1	0	0	0	0	0	0	0	0.00722794	0	0	0	0
AC007126.1	0	0.025595	0	0	0	0	0.0297265	0	0.0495441	0	0	0
AC007128.1	0	0	0.00548823	0	0	0	0	0	0	0	0	0
AC007131.1	0.0153915	0.0382129	0.150235	0.0594495	0.0506944	0	0.0223641	0.0270518	0.0372734	0.0317647	0	0
AC007131.2	0.0285572	0	0.0246642	0	0	0	0	0	0	0	0	0
AC007161.5	0.00935418	0.0234637	0	0.00857965	0	0	0.00723197	0.0191917	0	0.0154924	0	0.0494814
AC007163.2	0	0.0162931	0	0	0	0	0	0.0192701	0.018469	0.0217692	0.0143739	0
AC007163.3	0	0	0	0	0	0	0	0.0231167	0	0.0554424	0	0
AC007163.6	0	0	0	0	0	0	0.0334568	0	0	0	0	0
AC007182.6	0.0908634	0.0511311	0.119233	0.0328513	0.129852	0.0971305	0.134019	0.148495	0.255513	0.19513	0.212388	0.127663
AC007204.2	0.00380761	0	0	0	0	0	0	0.0334147	0.0513469	0.0997705	0	0.1488
AC007228.11	0	0.021998	0	0	0	0	0.0623911	0.0197793	0	0.0329655	0	0
AC007228.5	0.0364533	0.0484623	0	0	0	0	0	0.00900134	0	0.0533435	0	0
AC007228.9	0.125394	0.113027	0.10306	0.0996737	0.0314298	0.0328546	0.0478297	0.0652689	0.0377722	0.0191746	0.121198	0
AC007246.3	0.224139	0.415933	0.384966	0.110164	0.2901	0.0489723	0.226805	0.255853	0.227264	0.227178	0.382462	0.380104
AC007249.3	0	0.0151965	0.0248681	0	0	0	0.0596615	0.0424255	0.044022	0.0684601	0	0
AC007250.4	0	0	0	0	0	0	0.0167454	0.00722794	0.027909	0	0	0
AC007255.8	0	0	0.121129	0	0.129695	0	0.0267011	0	0	0	0	0
AC007277.3	0.0433669	0	0	0	0	0	0	0.0450864	0	0	0	0
AC007285.7	0	0	0	0	0	0	0	0	0	0	0	0
AC007292.3	0.00426182	0	0	0	0	0	0.00842775	0	0.0140462	0.0280261	0.0143739	0
AC007292.4	0.0153647	0.00885403	0	0	0.0553078	0	0.0266214	0	0.044369	0	0	0
AC007292.6	0.00893813	0	0.0257151	0	0	0	0	0.0162783	0.00651	0.0271305	0	0.131718
AC007319.1	0.0778195	0.119352	0.0855661	0.084189	0.123164	0	0.0692706	0.0164254	0.100082	0.0630308	0	0
AC007325.1	0	0	0	0	0	0	0	0	0	0	0	0
AC007325.2	0.280264	0.278232	0.187256	0.395117	0.195885	0.0800975	0.255744	0.286358	0.152967	0.152626	0.365765	0.343159
AC007325.4	1.54524	1.65048	1.75024	1.56307	1.60314	1.10639	1.2082	1.36213	1.21404	1.14002	1.40546	1.18165
AC007326.1	0	0.0257462	0.0258012	0.0142978	0	0	0.0944256	0	0.136441	0.051131	0	0
AC007326.10	0	0.00449118	0	0.0148062	0	0	0	0.00989627	0	0	0	0.0494814
AC007364.1	0.0160733	0	0	0	0	0	0.0146648	0	0	0	0	0
AC007365.1	0	0	0.0124393	0	0	0	0	0.0404975	0	0	0	0
AC007365.3	0.0192366	0.0418131	0.0272948	0.0197293	0	0	0	0	0	0	0	0
AC007381.3	0.0222768	0.0172538	0.0296325	0	0	0	0.0511135	0	0	0	0.0457618	0
AC007383.3	0.083141	0.0205597	0.00943347	0.0280916	0	0	0.106928	0.0474573	0.0160974	0.0903989	0.144572	0
AC007386.2	0.0364533	0	0.0117591	0	0	0	0	0.0568499	0	0.0432082	0.026939	0
AC007386.4	0	0	0	0	0	0	0.0146648	0.00799295	0	0	0	0
AC007389.3	0	0	0.010338	0	0	0	0.0384568	0.0170433	0.0640947	0.0284055	0	0
AC007392.3	0	0	0.0475817	0	0.213481	0	0	0.0209716	0	0	0	0
AC007403.2	0	0	0	0	0	0	0	0	0	0	0	0
AC007405.4	0.0302488	0.0339711	0.00843436	0.0354121	0.0956329	0	0.0429717	0.00870068	0	0.082208	0	0
AC007405.6	0.180808	0.205418	0.277791	0.209884	0.243866	0.202814	0.221987	0.161752	0.230115	0.0900653	0.28493	0.08509
AC007422.1	0	0	0	0	0	0	0	0.0167103	0	0	0	0
AC007556.3	0	0.0348095	0	0	0	0	0	0	0	0	0	0
AC007563.1	0.00734042	0.00885403	0	0.0565059	0	0	0.0106995	0	0.0178325	0	0	0
AC007563.5	0	0	0	0	0	0	0	0	0	0	0	0
AC007566.10	0.016237	0.0149239	0	0	0	0	0	0.0130872	0	0	0	0.0654362
AC007682.1	0	0	0	0	0	0	0.0146648	0.0224921	0	0.0483175	0	0
AC007731.1	0	0	0	0	0	0	0	0	0	0	0	0
AC007740.1	0	0	0	0	0	0	0	0	0	0	0	0
AC007743.1	0.0162672	0	0	0	0	0	0.0402738	0	0	0	0	0
AC007750.5	0	0	0	0	0	0	0.0120818	0.0125259	0.0201363	0	0	0
AC007773.2	0.0429095	0.0251054	0.03693	0	0	0	0.0526906	0.016028	0	0	0.195017	0
AC007879.2	0	0.0204582	0	0	0.213481	0.176233	0	0.014011	0.00963036	0	0	0
AC007879.5	0.0221625	0.00384631	0.0433057	0	0	0	0.0805217	0	0	0.0612204	0.0457618	0
AC007880.1	0.00781234	0	0	0	0	0	0	0	0	0	0	0
AC007950.1	0.0364533	0	0	0	0	0	0	0	0	0	0	0
AC007950.2	0	0	0	0	0	0	0	0.00581888	0	0.00969813	0	0
AC007966.1	0.00359032	0.0461123	0.0132923	0	0	0	0.017717	0.0498661	0.0295284	0.0398106	0.145848	0
AC008060.5	0.0364533	0.122238	0	0.309718	0	0.126205	0	0.0852363	0	0.0395758	0	0.0395368
AC008063.2	0	0	0.0187127	0	0	0	0.031268	0	0.0521133	0	0.124511	0
AC008067.2	0	0	0.0564636	0	0	0	0	0.0550739	0	0.0451879	0	0
AC008073.7	0	0	0	0	0	0	0	0.00722794	0	0	0	0
AC008074.1	0	0	0	0	0	0	0	0.00759991	0	0	0	0
AC008079.10	0.0917684	0.039517	0	0.0871851	0.0464172	0.0328546	0.0825631	0.0425977	0.130162	0.103355	0.105891	0.0774614
AC008269.2	0.0266621	0.0352953	0.0156713	0	0	0	0.0473454	0	0.0119337	0.0202063	0.200926	0
AC008271.1	0.0478696	0.0348835	0.00943347	0.143267	0	0.0328546	0.0449835	0.0562266	0.108775	0.0255257	0	0
AC008278.3	0	0	0	0	0	0	0.0249909	0.028065	0.0536055	0.102217	0	0
AC008440.10	0.0374961	0	0	0	0	0	0	0	0	0	0	0
AC008522.1	0	0	0	0	0	0	0.0100814	0	0.0168023	0	0	0
AC008592.7	0	0	0	0	0	0	0.0327719	0	0.0546198	0	0	0
AC008686.1	0	0	0	0	0	0	0	0	0.00651	0	0	0
AC008697.1	0	0.0565824	0.0143262	0	0	0	0	0.00722794	0	0	0	0
AC008703.1	0	0.0266458	0.0284529	0.106092	0	0	0	0.0309819	0	0.036685	0	0.0395368
AC008746.12	0	0	0	0	0	0	0	0	0	0.0510333	0	0
AC008753.4	1.04054	0.995858	0.907054	0.759465	0.65788	1.23256	1.47265	1.30384	1.30334	1.22191	2.18833	1.48239
AC008753.6	0	0	0	0	0	0	0	0	0	0	0	0
AC008759.1	0.00394887	0.00237139	0	0	0	0	0	0	0	0	0	0
AC008810.1	0	0	0	0	0	0	0.0081683	0	0.0136138	0	0.0270335	0
AC008937.2	0	0.0100694	0	0	0	0	0.0120818	0	0.0201363	0	0	0
AC008937.3	0	0	0	0	0	0	0	0	0	0	0	0
AC008940.1	0.0794868	0.0808279	0.304286	0.0675754	0.42147	0.301076	0.196707	0.098813	0.179142	0.125474	0.0750621	0.016956
AC009005.2	0.135264	0.134661	0.137309	0.151573	0.242705	0	0.291035	0.130358	0.18716	0.35321	0.324971	0.45786
AC009014.3	0.0726389	0.113846	0.1126	0.142396	0.10196	0	0.0249873	0	0.0481554	0.0254028	0.143946	0.0762085
AC009022.1	0	0	0	0	0	0	0	0.0174668	0	0.0555082	0.0143739	0
AC009060.2	0.00353282	0	0	0	0	0	0	0.00722794	0	0	0	0
AC009060.3	0	0	0	0	0	0	0	0	0	0	0	0
AC009095.4	0.0511612	0	0.0577052	0	0	0	0	0	0	0	0	0
AC009120.10	0	0	0.00943347	0	0	0	0.0107594	0	0.0179323	0.0326967	0.0537969	0
AC009120.11	0.0234601	0.0151503	0	0.0233858	0	0	0	0	0	0	0	0
AC009120.4	0	0.0480661	0.053881	0.0525107	0	0	0.0225812	0.0186981	0	0.0373927	0	0
AC009120.5	0	0.0470318	0	0	0	0	0.0119693	0	0.0199489	0.06958	0	0
AC009133.12	0.0170258	0.0501841	0	0.0229722	0.17868	0	0.0458584	0.0202315	0.040673	0.0343367	0.0936883	0
AC009133.17	0	0	0	0	0	0	0	0.0139932	0.0166324	0.023322	0	0
AC009158.1	0	0	0	0	0	0	0	0.00722794	0	0	0	0
AC009166.5	0.0866169	0.0967021	0.0762622	0.0745807	0	0.0738909	0.0366236	0.0490996	0.0290786	0	0	0
AC009228.1	0	0.0335659	0.0825566	0.0486014	0.116767	0.14546	0.261597	0.174769	0.305698	0.109951	0.485646	0.0935871
AC009236.2	0	0	0	0	0	0	0.028917	0	0.00651	0	0	0
AC009262.2	0	0	0	0	0	0	0	0	0	0	0	0
AC009264.1	0.0165491	0.0243056	0	0	0.0552827	0.126205	0.0301257	0.0378292	0	0.0578564	0.0921889	0.0547744
AC009299.2	0	0	0	0	0	0	0.0146648	0	0.0231868	0	0	0
AC009299.3	0.014117	0.0610796	0.0765573	0.0203619	0	0.145417	0.094561	0.0139433	0.0317581	0.0141046	0.0889973	0
AC009303.1	0.0153647	0	0.0147013	0	0	0	0.0650708	0.0130825	0	0	0	0
AC009312.1	0	0	0.038983	0	0	0	0	0.0271933	0	0.105675	0	0
AC009313.1	0	0.0104325	0	0	0.0553078	0	0.0230344	0.0224921	0	0.0374869	0	0
AC009403.2	0.912599	1.18359	0.939706	0.935476	1.01292	1.27899	0.982761	1.0148	1.02231	0.790951	1.22982	0.689322
AC009404.2	0.217541	0.121414	0.178914	0.266911	0.0745689	0.186285	0.179915	0.220636	0.136069	0.221158	0.343742	0
AC009410.1	0.0555376	0.0677063	0.0558022	0.0825139	0.0552827	0	0.0662512	0.022425	0.011445	0.049565	0	0.352034
AC009411.1	0	0.00857258	0	0	0	0	0	0.00722794	0	0	0	0
AC009473.1	0	0	0.0187127	0	0.0386421	0	0	0.0244616	0	0	0	0
AC009491.2	0	0	0	0	0	0	0	0	0.00651	0	0	0
AC009495.4	0.00540531	0	0	0	0	0	0	0	0	0	0	0
AC009498.1	0	0.0044157	0	0	0	0	0.0456824	0	0.0761373	0	0	0
AC009501.4	0.0215817	0.0104325	0.0727184	0.0284947	0	0	0.17007	0.039533	0.128417	0.0109474	0.169072	0.0746071
AC009502.4	0.00920044	0.0330535	0.0874695	0.0444097	0	0	0.0547995	0.0376819	0.00901115	0.0108307	0.0270335	0
AC009505.2	0	0	0	0	0	0.132377	0.0150384	0.0805703	0	0.0914751	0	0
AC009506.1	0	0	0.021885	0	0	0	0.0517971	0.00464996	0.0244047	0.00774993	0	0
AC009518.8	0	0	0	0	0	0	0	0	0	0	0	0
AC009542.2	0	0	0.00943347	0.0157812	0	0	0.0195603	0	0.0326005	0	0	0
AC009892.10	0	0	0	0	0	0	0	0	0	0	0	0
AC009948.5	0.211607	0.137428	0.179686	0.147438	0.533303	0.290278	0.443229	0.391095	0.433181	0.497441	0.357128	0.348434
AC009950.2	0	0.00237139	0	0	0	0	0.0542457	0.0170433	0	0.070291	0.0143739	0
AC009961.3	0.136236	0.232113	0.196353	0.191367	0.0386421	0.0817587	0.208533	0.214797	0.240799	0.183188	0.292884	0.132897
AC010091.1	0.0184319	0	0.0763551	0	0	0.132377	0.0535592	0.0253599	0.0201363	0.0489089	0	0.0762085
AC010096.1	0	0	0	0	0	0	0	0	0	0	0	0
AC010096.2	0	0	0	0	0	0	0	0	0	0	0	0
AC010127.3	0	0	0	0	0	0	0	0.0281996	0	0	0	0
AC010132.10	0.0651507	0.00815645	0	0	0	0	0	0	0	0	0	0
AC010136.2	0	0	0	0	0	0	0	0	0	0	0	0
AC010145.4	0	0	0	0	0	0	0.0675035	0	0.0880644	0	0	0
AC010226.4	0.084262	0.0593966	0.0328048	0	0.187201	0	0.0320226	0.0750051	0	0.0862076	0.0847041	0.0314494
AC010504.2	0	0	0	0	0	0	0.00838314	0	0	0	0	0
AC010524.2	0.0200181	0.0265447	0.0973257	0.0452608	0	0	0.0874893	0.0294751	0.0560392	0.108017	0.0804985	0.0762085
AC010524.4	0	0	0	0	0	0	0.0121894	0	0	0	0	0
AC010525.4	0.0214304	0.0325735	0	0	0.140643	0	0.0765491	0.00634334	0.0178325	0.0468097	0	0
AC010642.1	0	0.0359301	0.0554619	0.0651072	0	0	0.0435382	0.076655	0.0168023	0	0	0.110943
AC010729.2	0	0	0	0	0	0	0	0	0	0	0	0
AC010731.4	0	0	0	0	0	0	0.0371543	0.00722794	0	0	0	0
AC010744.1	0	0	0.0632174	0	0	0	0.0511445	0	0	0	0	0
AC010761.13	0.0198453	0.0383339	0.0181817	0.109495	0	0	0	0	0	0	0	0
AC010761.14	0.0341398	0.0342538	0.114414	0.0910684	0	0.0489723	0.0216844	0.0339155	0	0.0374869	0.0457618	0
AC010761.8	0.0982117	0.0851469	0.130914	0.0327026	0.205892	0.0328546	0.0932892	0.0916007	0.027006	0.091039	0.0143739	0.117615
AC010880.1	0	0	0	0	0	0	0	0	0	0	0	0
AC010883.5	0	0	0	0	0	0	0.0575298	0	0	0	0	0
AC010884.1	0	0.00237139	0	0.03032	0	0	0	0	0	0	0	0
AC010894.3	0.0331338	0.0287125	0.027073	0.0520625	0	0	0.131808	0.0597113	0.122267	0.0186974	0	0.315613
AC010894.5	0.060614	0.0208087	0.0211595	0	0.145886	0.0899187	0	0.00343044	0	0	0.122203	0
AC010967.2	0	0	0	0	0	0	0.0396978	0.0204353	0	0	0	0
AC010969.1	0	0.00885403	0	0	0	0	0.028917	0	0	0	0	0
AC010975.1	0	0	0	0	0	0	0	0.0279612	0	0	0	0
AC010976.2	0	0	0	0	0	0.0738909	0	0.00799295	0	0	0	0
AC010987.6	0	0	0	0	0	0	0	0	0	0.0137355	0	0
AC011043.1	0.179177	0.247565	0.0896875	0.241865	0.070072	0.123045	0.123686	0.0779213	0.151376	0.0938985	0.134151	0.0650147
AC011193.1	0	0	0	0	0	0	0	0	0	0	0	0
AC011247.3	0.0623713	0.0643905	0.00943347	0.0444097	0	0	0.174993	0.0782307	0.0942638	0.0396295	0	0
AC011284.3	0	0	0	0	0	0	0	0	0	0	0	0
AC011286.1	0	0.0104325	0	0	0	0	0	0.00339119	0	0	0	0.016956
AC011288.2	0	0	0.0763551	0	0	0	0.00276161	0.0127215	0.00460269	0.040513	0	0
AC011290.4	0	0.0635959	0	0	0	0.156759	0.0181436	0	0.0398697	0	0	0
AC011298.2	0.00353282	0	0	0	0	0	0.00995763	0	0	0	0	0
AC011343.1	0	0	0	0	0	0	0.0338145	0	0.0563575	0	0.169072	0
AC011366.3	0	0	0	0	0	0	0	0.00722794	0	0.0234344	0	0
AC011380.1	0	0.0266458	0.0101993	0.0444097	0	0	0	0	0	0	0	0
AC011518.1	0	0.0044157	0	0	0	0	0	0	0	0	0	0
AC011525.2	0	0	0	0	0	0	0	0	0	0	0	0
AC011718.2	0	0	0	0	0	0	0	0	0	0	0	0
AC011738.4	0	0	0.093531	0	0.0506944	0.187412	0	0.0238863	0	0.0398106	0	0
AC011747.4	0.00426182	0.00384631	0	0	0	0	0.0330105	0.0167103	0.0550176	0	0	0
AC011747.6	0	0	0	0	0	0	0	0	0	0	0	0
AC011893.3	0.0413699	0.122637	0.00780407	0.251991	0	0.229231	0.0818261	0.138387	0.151646	0.0990526	0	0
AC011899.9	0	0.0266458	0	0.0444097	0	0.126205	0	0	0	0	0	0
AC011995.1	0	0	0.164195	0	0	0	0.0225812	0	0	0.0280261	0	0
AC011997.1	0.022911	0.107431	0.0284435	0.00676174	0	0.143959	0.0622886	0.0527312	0.0458857	0.0813859	0.283901	0
AC012005.3	0	0	0	0	0	0	0	0	0	0	0	0
AC012074.2	0.0136498	0	0	0	0	0	0.0146648	0.0418007	0	0.0696679	0	0
AC012123.1	0	0	0	0	0	0	0	0	0	0	0	0
AC012314.20	0	0	0.0136185	0	0	0	0.0146648	0	0	0	0	0
AC012314.8	0	0	0	0	0	0	0.0261247	0	0	0	0.080338	0
AC012322.1	0	0.00640766	0.031152	0	0	0	0	0	0	0	0	0
AC012354.6	0	0	0.00548823	0	0	0	0	0	0	0	0	0
AC012358.7	0	0.0044157	0	0	0	0	0	0.00722794	0	0	0	0
AC012358.8	0.0493897	0.243547	0.0922444	0.261502	0.0526298	0.343011	0.241674	0.200401	0.29171	0.324879	0.15179	0.329417
AC012360.4	0	0	0	0	0	0	0	0	0	0.0371542	0	0.149479
AC012360.6	0.0947863	0.065059	0.174478	0.00685604	0.108002	0.177904	0.0488918	0.0202695	0.0253397	0.00969813	0.0663518	0
AC012363.13	0	0	0	0	0	0	0.0146648	0	0	0	0	0
AC012363.4	0.0218789	0	0.0112391	0	0	0	0	0	0	0	0	0
AC012368.1	0	0	0	0	0.0495094	0	0.0182801	0.0167103	0.0304669	0	0	0
AC012370.3	0	0	0	0	0	0	0.0146648	0	0.0721275	0	0	0
AC012442.6	0	0.00449118	0	0	0	0.0328546	0	0	0	0.0225988	0	0.0677963
AC012485.2	0	0	0	0	0	0	0	0	0	0	0	0
AC012494.1	0.0237017	0	0	0.0112402	0.0664444	0	0	0.0481	0	0.0137355	0	0
AC012506.2	0	0	0	0	0	0	0	0	0	0	0	0
AC012506.4	0	0	0.15766	0	0.213481	0	0.0195603	0	0.0326005	0	0	0
AC012593.1	0	0.00405704	0	0.00676174	0	0	0	0	0	0	0	0
AC012594.1	0	0	0	0	0.0506944	0	0	0	0	0	0	0
AC012668.2	0	0	0.0179981	0	0	0	0.0387367	0.0419938	0.0326005	0.0699897	0	0
AC013264.2	0	0	0	0.0565059	0	0	0	0.00722794	0	0	0	0
AC013402.5	0	0	0	0	0	0	0	0.0194443	0	0	0	0
AC013461.1	0.367885	0.344436	0.30041	0.485441	0.312819	0.406213	0.520067	0.339302	0.641831	0.311495	0.455489	0.152515
AC013463.2	0.0338678	0.0691273	0.0184376	0.201627	0.0867125	0.0328546	0.0783823	0.0902285	0.0621313	0.21257	0.19939	0.188288
AC015691.13	0.00353282	0	0.0678716	0.00952312	0	0	0	0	0	0	0	0
AC015849.12	0	0.00857258	0	0	0	0	0	0	0	0	0	0
AC015849.16	0.361019	0.373557	0.564494	0.437627	0.604198	0.24796	0.0427239	0.0147436	0.0524443	0.0715929	0	0.0377005
AC015849.19	0.2036	0.224158	0.170668	0.0808583	0.229566	0.248348	0.0700575	0.131673	0.041397	0.0968386	0.0510646	0.0441057
AC015849.2	0	0	0.0516559	0	0	0	0.0333407	0	0	0	0.0143739	0
AC015922.6	0.0210295	0.0289611	0.0470494	0.124584	0.0506944	0	0.0555957	0.0211605	0.0681024	0.0587695	0	0
AC015933.2	0.0134596	0.0202743	0.0135689	0.0280872	0	0	0.0494593	0.0333925	0.0323285	0.03875	0.0457618	0.164698
AC015971.2	0	0.0461271	0.0147993	0	0	0	0.0571502	0	0.0178325	0	0.0306577	0
AC015987.1	0	0	0.0117591	0	0.124851	0.0328546	0	0	0	0	0	0
AC016292.1	0	0.0104325	0	0	0	0	0.0331545	0	0.0552575	0	0	0
AC016549.1	0.0112721	0.0192865	0.0240124	0	0	0	0	0	0	0	0	0
AC016577.1	0	0.0105286	0	0	0	0	0.0261867	0.00343044	0.027909	0	0	0
AC016582.2	0.0208229	0.0139336	0.0310611	0.0365345	0	0	0.0875143	0.046913	0.0290786	0	0	0
AC016629.3	0.0404022	0	0	0.0492678	0	0.0328546	0	0	0	0.023506	0	0
AC016700.2	0.0183286	0.0331697	0.151932	0.00782222	0.107225	0	0.0810201	0.0133745	0.152566	0.00774993	0.0993404	0
AC016700.5	0.0180476	0.0255678	0.0135689	0.00886785	0.0314298	0.0738011	0	0.00870068	0	0.0145011	0	0
AC016710.1	0.148132	0.0798586	0.0745087	0	0.186327	0.26938	0.0930538	0.0539142	0.0568805	0.0872616	0.0882728	0.166172
AC016716.2	0	0.0100694	0	0	0	0	0	0.0281996	0	0	0	0
AC016722.3	0	0	0	0	0	0	0	0	0	0	0	0
AC016722.4	0.0721856	0.0554747	0.125042	0	0.191644	0.0938362	0.0100763	0.034721	0.0593814	0.0191746	0	0
AC016723.4	0.0505788	0.00815645	0	0.06947	0	0	0.0764455	0.0485863	0.137328	0.0254028	0	0.0762085
AC016730.1	0	0	0	0	0.124851	0	0.0333407	0	0	0	0.154009	0
AC016735.1	0	0	0	0.00857965	0	0	0	0	0	0	0	0
AC016735.2	0.00920044	0	0.164257	0	0	0	0.0187285	0	0.0312142	0	0	0
AC016738.3	0	0	0	0.00886785	0	0	0	0	0.0207343	0	0	0
AC016738.4	0	0	0.0124393	0	0	0	0.0539861	0	0.0655355	0	0	0
AC016751.3	0	0	0	0	0	0	0.0470263	0	0.0783772	0	0.0143739	0
AC016768.1	0	0	0	0	0	0	0	0	0	0	0	0
AC016831.7	0	0	0.00548823	0	0	0	0.0179388	0.0154224	0.0186415	0.0505585	0.0270335	0
AC016903.2	0	0	0.0328194	0	0	0	0	0	0	0	0	0
AC016907.3	0.00380761	0.00535614	0.00780407	0	0	0	0.0729654	0.00870068	0.00460269	0.124492	0	0.1488
AC016910.1	0	0	0	0.0431351	0	0	0	0	0	0	0	0
AC016912.3	0.18246	0.264038	0.264192	0.372899	0.132084	0.318791	0.273697	0.306553	0.350093	0.194813	0.437606	0.12569
AC016995.3	0.0504005	0.0151115	0.051889	0.0881941	0	0.0328546	0.196727	0.125972	0.194051	0.170316	0.512861	0.398454
AC017002.1	0	0	0	0	0	0	0	0.0205189	0	0	0	0
AC017002.2	0.00426182	0	0	0	0	0	0	0	0	0	0	0
AC017002.4	0	0	0	0	0.17868	0	0	0.00722794	0	0	0	0
AC017028.10	0	0.0151625	0.0419647	0	0	0	0	0	0	0	0	0
AC017048.2	0	0	0.0763551	0	0	0	0.016031	0	0.0267183	0	0	0
AC017053.1	0	0	0	0	0	0	0	0	0	0	0	0
AC017074.1	0	0	0	0	0	0	0	0	0	0	0	0
AC017074.2	0	0	0	0	0	0	0.0523556	0	0.0201363	0	0	0
AC017104.2	0.131233	0.0700032	0.0956944	0.121322	0.313284	0	0.0503472	0.0645778	0.0160974	0.114601	0.0482923	0.166419
AC018359.1	0	0.0266458	0	0.0555105	0.213481	0	0.0329173	0	0	0	0	0.0623044
AC018462.2	0.0585769	0.00712288	0.0916681	0.0125397	0	0	0.00723197	0.0256852	0.0317904	0	0	0
AC018693.6	0.0462715	0	0	0.0148062	0	0	0	0.00722794	0	0	0	0
AC018731.3	0	0	0.0763551	0	0	0	0	0	0	0	0	0
AC018737.3	0	0	0	0	0	0	0.061503	0	0.0543101	0	0	0
AC018766.6	0	0.0130411	0	0	0	0	0.0416535	0	0	0	0	0
AC018799.1	0	0	0	0	0	0	0	0.0212211	0	0.023322	0	0
AC018816.3	0.00777309	0.0159943	0.0382988	0	0	0	0	0.00799295	0.0149815	0.044036	0	0.132108
AC018867.1	0	0	0	0	0	0	0	0	0	0	0	0
AC018890.4	0	0	0	0	0	0	0	0	0	0	0	0
AC018890.6	0.325843	0.211722	0.38354	0.341133	0.412114	0.222745	0.137909	0.218637	0.174355	0.165914	0.290249	0.252835
AC019048.1	0	0.0118117	0	0	0	0	0	0	0	0	0	0
AC019117.1	0	0	0	0	0	0	0.0107152	0.0167103	0	0	0.0535758	0
AC019118.3	0	0	0	0	0	0	0.0181436	0	0.0302394	0	0	0
AC019118.4	0	0	0	0	0	0	0.0379233	0	0.0133472	0	0	0
AC019181.2	0.00581542	0	0	0	0	0	0	0	0	0	0	0
AC019186.1	0	0.00774048	0	0.036835	0.0474192	0	0.0136868	0.0201689	0	0.0281658	0	0.0377005
AC019206.1	0	0	0	0.00774841	0	0	0.00540669	0	0.00901115	0	0.0270335	0
AC020571.3	0.273303	0.206657	0.370868	0.113214	0	0.550947	0.0480661	0.0545493	0.0431115	0.0728791	0.12537	0.016956
AC020594.5	0.0227901	0.0220737	0	0	0	0	0	0.012777	0.00651	0	0	0
AC020743.2	0	0	0	0	0	0	0	0.011059	0	0	0	0
AC020956.3	0	0	0	0	0	0	0	0	0	0	0	0
AC021106.1	0	0	0	0	0	0	0	0	0	0	0.0510646	0
AC021188.4	0.00359032	0	0	0	0	0	0.0230344	0	0	0	0	0
AC021218.2	0	0	0	0	0	0	0	0	0	0	0	0
AC021224.1	0.0647077	0.0620081	0.0136185	0.0911355	0.0474192	0.15906	0.0446448	0.0571119	0.061088	0.0185442	0	0
AC022007.5	0.335797	0.270304	0.250464	0.153837	0.155449	0.225786	0.123921	0.0974622	0.166803	0.136647	0.0143739	0.0377005
AC022154.7	0.0220529	0	0	0	0.0794543	0	0.0246242	0.00339119	0	0	0	0.016956
AC022182.1	0	0	0	0	0	0	0	0	0	0.0109474	0	0
AC022182.3	0	0	0	0	0	0	0	0	0	0	0	0
AC022201.4	0	0	0	0	0	0	0	0.00722794	0	0	0	0
AC022816.2	0	0	0	0	0.0506944	0	0	0.00722794	0	0	0	0
AC023115.2	0	0	0	0	0	0	0.0329173	0.011059	0	0	0	0
AC023115.4	0	0	0	0	0	0	0	0	0.0149815	0	0	0
AC023347.1	0	0	0	0	0	0	0	0	0	0	0	0
AC023481.1	0	0	0	0	0.0553078	0	0	0	0	0	0	0
AC023590.1	0	0	0	0	0	0	0	0	0	0	0	0
AC024028.1	0	0	0	0	0	0	0	0	0	0	0	0
AC024060.1	0.119648	0.0224763	0.0933415	0.10118	0.220468	0	0.0654143	0.0212999	0.0625787	0.0663797	0.112114	0
AC024084.1	0	0	0	0	0	0	0.0100814	0	0.0168023	0	0	0
AC024560.2	0.00664375	0	0	0	0.078849	0	0	0	0	0	0	0
AC024592.9	0.0426433	0.0618967	0	0.00774841	0	0	0.0345872	0.0586036	0.100886	0.198015	0	0
AC024704.2	0	0.0292223	0	0	0	0	0	0.00870068	0	0.0145011	0	0
AC025016.1	0	0.00976455	0.0642365	0	0	0	0	0	0	0	0	0
AC025171.1	0	0	0	0	0	0	0	0	0	0	0	0
AC025335.1	0.179808	0.157347	0.138771	0.113003	0.274162	0.0225545	0.222366	0.0930003	0.21024	0.216748	0.749387	0.103137
AC025811.3	0.0123287	0.0133071	0	0	0	0	0	0	0	0	0	0
AC025918.2	0	0	0	0	0	0	0.00716022	0	0.0119337	0	0	0
AC026167.1	0.0298173	0.0244548	0.0766671	0.0619228	0	0	0	0.00614365	0	0	0	0
AC026188.1	0	0	0	0	0	0	0	0.0201407	0	0	0	0
AC026202.3	0	0	0	0	0	0	0	0.0165234	0	0.0154924	0	0
AC026248.1	0.0417218	0.00771834	0	0	0	0	0	0.0130468	0	0	0	0.068134
AC027119.1	0.0374567	0.0150587	0.0471787	0.0146045	0.0779964	0.0328546	0	0	0	0	0	0
AC027601.1	0	0.0370783	0	0.0444097	0	0	0.0492026	0.0311753	0.0957159	0	0	0
AC034110.1	0	0.0288447	0	0	0	0	0	0	0	0	0	0
AC034243.1	0	0.0151503	0	0	0	0	0	0	0	0	0	0
AC046143.3	0	0	0	0	0	0	0.0111597	0.025132	0.0185995	0.0418866	0	0
AC053503.4	0	0	0	0	0	0	0.0852954	0.0319482	0.0487624	0.053247	0	0
AC055733.1	0	0.0607996	0.0167777	0.136346	0	0.0409465	0.0687076	0.253935	0.0318162	0.0996686	0.105891	0.223986
AC055764.1	0	0	0	0	0.0552827	0	0	0.049854	0	0	0	0
AC055866.1	0	0	0	0	0	0	0	0	0	0	0	0
AC058791.1	0.0422687	0.0153577	0	0.0255961	0	0	0.0134956	0	0	0	0	0
AC060834.3	0	0	0	0	0	0	0	0	0	0.023506	0	0
AC061992.2	0	0	0.0147993	0	0.0506944	0	0	0	0	0	0	0
AC062017.1	0.103006	0.0161162	0	0.0505029	0	0	0.0493473	0.0256117	0	0.00774993	0.187786	0
AC062020.2	0	0.00827924	0	0	0	0	0	0	0	0	0	0
AC062028.1	0	0.00237139	0	0	0	0	0	0.0598948	0	0.00774993	0	0
AC062029.1	0.0410078	0.0118117	0	0	0	0	0.0369253	0	0.0133472	0	0	0
AC062032.1	0	0	0	0	0	0	0.00686702	0	0.011445	0.0495999	0	0.1488
AC063976.3	0.043784	0.0528966	0.0850311	0.0242849	0.129893	0	0.0146648	0.0806096	0	0.13694	0.115938	0.016956
AC064834.1	0.00353282	0.00727245	0.038983	0	0	0	0.00536184	0	0.00651	0	0	0
AC064834.2	0	0	0	0	0	0	0.0146648	0	0.0166324	0.0257678	0	0
AC064834.3	0.0111097	0.0069868	0	0.00774841	0	0	0.0226207	0.101639	0.018469	0.045517	0.233655	0.153616
AC064874.1	0.0234946	0.0104325	0	0	0	0	0	0	0	0	0	0
AC066615.1	0	0	0	0	0	0	0.00716022	0	0.0119337	0	0	0
AC067956.1	0	0	0	0	0	0	0	0	0	0	0	0
AC067959.1	0	0	0	0	0	0	0.0174471	0	0.0290786	0.0572522	0	0.171757
AC067969.2	0	0	0	0	0.143586	0	0.0182801	0	0.0304669	0	0	0
AC068057.1	0	0.00237139	0	0	0	0	0	0	0	0.0182181	0	0
AC068134.6	0	0	0	0	0	0	0	0.0136882	0	0	0	0
AC068196.1	0	0	0	0.00952312	0	0	0	0.0178135	0	0.0131789	0	0.0395368
AC068282.3	0.106427	0.131133	0.161063	0.0514247	0.188668	0.126205	0.192249	0.0779968	0.114374	0.167143	0.265329	0.127025
AC068490.2	0.00874291	0	0	0	0	0	0	0	0	0	0	0
AC068492.1	0	0	0	0	0	0	0	0	0	0	0	0
AC068499.10	0	0	0.049231	0	0	0	0.0100814	0.0541603	0.0168023	0	0	0
AC068831.10	0.034541	0.0548539	0.00609104	0	0	0.0817587	0.00995763	0.0490222	0	0.0238027	0	0
AC068831.16	0.0393912	0.0158969	0.030639	0.00952312	0	0	0.0174471	0.030097	0.0290786	0.0627285	0	0.0774614
AC068831.6	0.0192475	0.0456144	0	0.0289658	0	0	0.0479557	0.0368498	0.00963036	0	0	0.0654362
AC069277.2	0.13996	0.119619	0.191376	0.0856788	0.142241	0	0.219829	0.181361	0.235044	0.244976	0.328879	0
AC069499.1	0.0373748	0	0	0	0	0	0	0	0	0	0	0
AC069513.4	0.0925133	0.0374321	0.159032	0.0211436	0	0	0.0476176	0.0674241	0.0304669	0.109017	0.147955	0.212751
AC072062.1	0	0.0482024	0.0124393	0.0881363	0	0.0971305	0.0609015	0.0643377	0.101503	0	0.0537969	0.143531
AC072062.3	0.00491657	0	0	0	0	0	0	0.0209716	0	0	0	0
AC073046.25	0	0	0	0.00782222	0	0	0	0	0	0	0	0
AC073072.5	0.0974172	0.0211661	0.0627072	0.00774841	0.302529	0	0.015097	0	0.0251617	0	0	0
AC073094.4	0	0	0	0	0	0	0	0	0	0	0	0
AC073133.1	0.0255035	0.0565921	0	0.0555105	0.239248	0.248742	0.0529073	0	0.011954	0	0	0
AC073133.2	0.00353282	0	0	0	0	0	0	0.00900134	0	0	0	0
AC073254.1	0.0263049	0.0853781	0.0640938	0.0325283	0.0907126	0	0.00276161	0.0358404	0.00460269	0	0	0
AC073283.4	0.00885985	0.0212402	0.0347695	0.0264481	0	0	0	0.0228382	0	0.0373443	0	0
AC073283.7	0	0.00594925	0	0.0616822	0	0	0	0	0	0	0	0
AC073284.4	0.0204531	0.00642828	0.0831116	0	0	0	0.0701781	0	0	0.0396504	0.0807257	0.118951
AC073321.4	0	0	0	0	0	0	0.0039411	0	0	0	0	0
AC073333.1	0.00664375	0	0	0	0	0	0.00536184	0.0156103	0	0.0131789	0	0.0395368
AC073333.8	0.00581542	0	0.150927	0	0.0506944	0	0.0349829	0.0226216	0.0583049	0.0271305	0	0
AC073343.13	0	0.00601933	0	0	0	0	0.0170833	0	0.0879775	0	0	0
AC073628.1	0	0	0	0.0148062	0	0	0	0.0125259	0	0	0	0
AC073635.5	0	0	0	0	0	0	0	0	0	0	0	0
AC073641.2	0.0111097	0	0	0	0	0	0	0	0	0.0528912	0	0
AC073657.1	0.0585704	0	0	0	0	0.0938362	0.0235246	0.0194443	0	0	0	0
AC073842.19	0	0	0	0	0	0	0	0	0	0	0	0
AC073928.2	0	0	0	0	0	0	0	0	0	0	0	0
AC073934.6	0.00974378	0	0	0	0	0	0	0	0	0	0	0
AC074011.2	0	0	0	0	0.17868	0	0.0351056	0	0.00944356	0	0	0
AC074033.1	0.595478	0.462651	0.473128	0.342869	0.345127	0.365022	0.380762	0.271094	0.386011	0.582886	0.537355	0.348819
AC074117.10	0.433773	0.432458	0.206482	0.201736	0.291271	0.396401	0.39026	0.346822	0.339354	0.447013	0.145149	0.39582
AC074183.4	0.0181165	0.00915053	0.0545993	0.0210538	0.0526298	0	0.0217753	0.00722794	0.00651	0.023506	0.026939	0
AC074212.6	0	0	0.0868282	0	0.129695	0	0	0	0	0	0	0
AC074289.1	0	0.00449118	0.0152781	0.0492678	0	0	0.150125	0.090585	0.0630604	0.22632	0	0
AC074366.3	0.00353282	0	0	0.00774841	0	0	0.102189	0.0295268	0.0655563	0.148735	0	0
AC074389.5	0.116155	0.0320159	0.144535	0	0	0	0.148636	0.0555684	0.156551	0.0922847	0	0.284441
AC074389.6	0	0	0	0	0	0	0	0	0	0	0	0
AC074391.1	0	0.00821265	0	0.0140311	0	0	0.140883	0.163393	0.146499	0.134727	0.0804985	0
AC078883.3	0	0	0	0	0	0	0.0359295	0	0.011445	0	0	0
AC078883.4	0.0116223	0.0414161	0	0.0690268	0	0	0.105158	0.133736	0.0830758	0.106709	0.169072	0
AC078941.1	0	0.0118117	0	0	0	0	0.0186915	0.0125259	0.0178325	0.0602266	0	0
AC078942.1	0	0	0	0	0.17868	0	0	0	0.00651	0	0	0
AC079117.1	0.0116223	0.00803062	0	0	0	0	0.0100814	0	0.0168023	0.0422285	0	0
AC079135.1	0	0.0282455	0.164195	0	0	0.118694	0.0100814	0	0.0168023	0	0	0
AC079145.4	0	0.0154628	0	0	0	0	0.0146648	0	0	0	0	0
AC079305.10	0.0256372	0.0287968	0.11973	0.0389135	0	0	0.0623911	0	0	0.0254028	0	0.0762085
AC079354.3	0	0	0	0	0	0	0	0	0	0	0	0
AC079354.5	0.0304847	0.114022	0.0275136	0	0	0.178832	0.203554	0.103777	0.191906	0.167432	0	0
AC079466.1	0.00353282	0.00384631	0	0	0	0	0	0.0231167	0	0	0	0
AC079586.1	0	0.0203185	0	0.0520625	0	0	0.0156968	0.0182336	0.00651	0.0557922	0	0.0762085
AC079630.4	0	0	0	0	0	0	0	0.0237148	0	0	0	0.0824344
AC079776.3	0	0	0	0	0	0	0	0.0209247	0.00651	0	0	0
AC079779.5	0	0	0	0	0	0	0	0	0	0	0	0
AC079807.2	0.0377634	0.0534125	0	0.0280916	0.0474192	0.0328546	0.0521544	0.0929869	0.0352752	0.0435185	0.0381001	0
AC079807.4	0	0.0479786	0	0.0197293	0	0	0.0407796	0	0.019771	0.0371542	0	0
AC079907.1	0.0378207	0	0	0	0.0553078	0.145417	0	0	0	0	0	0
AC079922.3	0.0196572	0	0	0	0	0	0.0132704	0	0	0	0.0663518	0
AC083843.1	0.0817024	0.0993361	0.0675687	0.0588361	0.396692	0.0817587	0.0882757	0.11842	0.0837841	0.121188	0.0143739	0.0654362
AC083843.2	0	0.0403158	0	0.0320391	0	0	0	0.0125259	0	0	0	0
AC083867.4	0	0.020262	0	0	0	0	0.0301191	0.00722794	0.0686676	0.0260661	0	0
AC084082.3	0	0	0	0	0	0	0.0195603	0	0.0326005	0	0	0
AC084149.2	0.0158905	0	0	0	0	0	0	0	0	0	0	0
AC084193.1	0.0128087	0.0462369	0.0357563	0	0.025878	0	0.0317122	0.0248051	0.0317838	0.0647027	0	0.107671
AC084219.4	0	0.0116456	0.0204202	0.00676174	0	0	0	0	0.011954	0.050647	0.0381001	0
AC084809.2	0	0	0	0	0	0	0	0.00649306	0.0166324	0.0108218	0	0
AC084809.3	0.00353282	0.0044157	0.101457	0	0.17868	0	0.00664674	0.0113868	0.0110779	0.018978	0	0
AC087294.2	0.0264038	0.0476413	0.0783199	0.0530099	0	0	0.0490828	0.041865	0	0.0744315	0.100829	0.179791
AC087350.1	0	0	0	0	0	0	0	0	0	0	0	0
AC087430.1	0	0	0.00843436	0	0	0	0	0.00722794	0	0	0	0
AC087491.2	0	0	0	0	0	0	0	0.0148171	0	0.0254028	0	0.0762085
AC087499.10	0.00394887	0	0	0	0	0	0	0	0	0	0.028757	0
AC087501.1	0	0	0	0	0	0	0	0	0	0	0	0
AC090498.1	2.094	2.2435	2.20937	1.90487	2.07347	1.96582	2.22393	2.67184	2.14435	2.47448	2.07535	3.05698
AC090505.4	0	0	0.0109648	0	0	0	0	0.00851986	0	0.0141998	0	0
AC090505.6	0	0.00774048	0	0	0	0	0.0230924	0	0.0384874	0	0.115462	0
AC090587.5	0.0134158	0	0	0	0	0	0	0	0.00651	0	0	0
AC090616.2	0.0199755	0	0.00609104	0	0	0	0.00930324	0	0.0155054	0	0.0481396	0
AC091153.4	0	0	0	0	0.025878	0	0	0	0	0	0	0
AC091493.2	0	0	0	0	0.0506944	0	0	0.00614365	0	0	0	0
AC091633.3	0.0154781	0	0	0	0.025878	0	0	0	0	0	0	0
AC091729.7	0	0	0	0	0	0	0	0	0	0	0	0
AC091729.8	0.01791	0	0	0	0	0	0	0.00649306	0.00651	0.0108218	0	0
AC091729.9	0.0879118	0.0606009	0.0398856	0.0123805	0.26047	0.0738909	0.102117	0.0700624	0.0545317	0.0141998	0.134151	0
AC091801.1	0	0.01798	0.183446	0.0184947	0.29836	0.187412	0.184592	0.0661252	0.143213	0.19304	0.0143739	0.279657
AC091814.3	0.0291051	0.0454465	0.0197349	0.0419031	0	0	0.0669789	0.120823	0.0658381	0	0	0
AC091878.1	0.0667269	0.0684373	0.0290628	0.0288384	0.0821242	0.0817587	0.0456462	0.0268417	0	0.0536452	0	0.12569
AC091962.3	0	0	0	0	0	0	0	0	0	0	0	0
AC092155.4	0.00781234	0	0	0	0	0	0	0.0118779	0	0.00774993	0	0
AC092159.2	0	0	0	0	0	0	0.00536184	0	0	0	0	0
AC092162.1	0.0328351	0.0153577	0.038983	0.0255961	0	0	0.0146648	0	0	0	0	0
AC092168.3	0	0	0	0	0	0	0	0	0	0	0	0.0623044
AC092171.2	0.0804893	0	0.122559	0.0512495	0	0	0.0170824	0.0551519	0.0284707	0	0	0
AC092171.4	0.517179	0.308671	0.317723	0.495488	0.542624	0.638961	0.102776	0.274144	0.0612619	0.3461	0.0143739	0.328632
AC092198.1	0	0	0	0	0	0	0	0	0	0	0	0
AC092295.4	0	0	0	0	0	0	0.0174471	0	0.0290786	0	0	0
AC092301.3	0.0147916	0.0154628	0	0.0112402	0	0	0	0	0	0	0	0
AC092415.1	0.00353282	0	0	0	0.239248	0	0.0786167	0	0.0393941	0	0.0481396	0
AC092535.3	0.0757278	0.0564727	0.0325791	0	0.0506944	0	0.0313826	0	0	0	0	0
AC092614.2	0.0428305	0.00815645	0	0	0	0	0.0191764	0	0	0	0	0
AC092620.3	0	0.0104325	0	0	0	0	0.00723197	0.0732511	0	0.14039	0	0
AC092625.1	0	0	0	0	0	0	0	0.0125259	0	0	0	0
AC092652.1	0	0	0	0	0	0	0	0	0	0	0	0
AC092669.3	0	0	0	0	0	0	0.0321556	0	0.0151794	0.015599	0	0
AC092675.3	0	0	0	0	0	0	0	0	0.00963036	0.023506	0	0
AC092684.1	0	0	0.0214773	0	0	0	0	0.00851986	0	0.0297987	0	0
AC092687.4	0.00353282	0	0	0	0	0	0	0.0288738	0	0	0	0
AC092687.5	0	0	0	0	0	0	0	0	0	0	0	0
AC092718.1	0	0	0	0	0	0	0	0	0	0	0	0
AC092835.2	0.00920044	0.00742828	0.135707	0.0123805	0	0	0.151489	0.0415024	0.133116	0.0401257	0	0
AC092839.4	0	0	0	0	0	0	0	0	0	0	0	0
AC092881.1	0.0246884	0	0	0	0	0	0	0	0	0	0	0
AC093110.3	0	0	0	0	0	0	0.00276161	0	0.00460269	0	0	0
AC093159.1	0.0105047	0.142785	0.109992	0	0	0	0.00940835	0.0487363	0.0654501	0.081641	0.0143739	0
AC093323.3	0.405695	0.428901	0.373003	0.355202	0.411172	0.241096	0.280976	0.357845	0.313364	0.383469	0.174403	0.40869
AC093326.3	0	0	0	0	0	0	0.0546015	0	0.0410325	0	0	0
AC093375.1	0	0.0118117	0.0243137	0	0	0	0	0.0400066	0	0.0458012	0	0
AC093382.1	0	0	0	0	0	0	0	0	0	0	0	0
AC093388.3	0.0236533	0.0221829	0	0.0835391	0	0	0.0253643	0	0.0178325	0	0.0656223	0
AC093390.1	0	0	0	0	0	0	0	0	0	0	0	0
AC093495.4	0	0.0172538	0	0.00952312	0.179524	0	0	0.0443349	0	0.0520794	0	0.0654362
AC093585.6	0.0258753	0	0	0	0	0	0	0	0	0	0	0
AC093590.1	0.0146312	0.00237139	0.0837219	0	0	0	0	0.0244237	0	0	0	0
AC093609.1	0	0.0151625	0	0	0	0	0	0	0	0	0	0
AC093620.5	0	0	0.0152781	0	0	0	0	0	0	0	0	0
AC093627.10	0.00920044	0.0144851	0	0	0	0	0	0	0	0	0	0
AC093627.9	0	0.0307339	0.0354904	0.0745608	0	0.074073	0	0.0513774	0	0	0	0
AC093639.1	0	0	0	0	0	0	0	0.0132078	0	0	0	0
AC093642.3	0	0	0	0	0	0	0	0	0	0	0	0
AC093673.5	0.0515177	0.0393373	0.0167777	0.050002	0.025878	0	0.0935006	0.0807093	0.033137	0	0.167068	0.0907559
AC093690.1	0	0.0044157	0	0.0402826	0.0841748	0	0	0.013745	0	0	0	0
AC093702.1	0	0	0	0	0	0	0.0429717	0	0	0	0	0
AC093802.1	0	0	0	0	0	0	0.0402738	0.00581888	0	0.00969813	0	0
AC093818.1	0	0.0329907	0.0391403	0	0	0	0.0682761	0.0560543	0.111444	0	0.217365	0.0494814
AC093822.1	0	0	0	0	0	0	0	0.00722794	0	0	0	0
AC093901.1	0.0227876	0.0045109	0	0	0	0.0225545	0.0392002	0	0.0269429	0	0	0.068134
AC096574.5	0	0	0.0887944	0	0	0	0	0	0	0	0	0
AC096579.13	0	0	0	0.0616822	0	0	0	0	0	0	0	0
AC096649.3	0.03157	0.0349602	0.087719	0.0364434	0	0	0.0985161	0	0.062363	0.0890082	0.0733368	0.285463
AC096670.3	0.0244322	0	0	0	0	0	0.0844653	0	0	0	0	0
AC096772.6	0.0604531	0.12282	0	0.0391536	0.0474192	0.0328546	0.0319264	0.0824082	0.0531521	0.0776064	0.0804985	0
AC097381.1	0	0	0	0	0	0	0	0	0	0	0	0
AC097461.4	0.0082107	0.0151659	0.0248681	0.018391	0	0.14546	0.0791761	0.00759991	0.0269065	0.0216716	0.0807195	0.0650147
AC097467.2	0	0	0	0	0	0	0.00723197	0.0167103	0	0	0	0
AC097468.7	0	0	0	0	0	0	0.0146648	0	0	0	0	0
AC097499.1	0	0	0	0	0	0	0.0203895	0	0.00460269	0	0	0
AC097662.2	0	0	0.0190194	0	0	0	0.0201658	0	0	0	0.100829	0.0397609
AC097713.4	0	0	0	0	0	0	0.0592961	0	0	0	0	0
AC097721.2	0.0386086	0.0665344	0	0	0.188783	0	0	0.0782695	0.0166324	0.0141998	0	0.089963
AC097724.3	0.013569	0.021819	0.0671219	0	0	0	0.0681075	0.0539422	0.0497336	0	0	0
AC098617.1	0	0.0228785	0	0	0	0	0.0108081	0.00722794	0.0421175	0.127437	0	0.1488
AC098820.4	0	0	0	0	0	0	0	0.0434398	0.00651	0	0	0
AC098823.3	0	0.00237139	0	0	0	0	0.0146648	0	0	0	0	0
AC098828.2	0	0.0266458	0	0.0444097	0	0	0.0371543	0	0	0	0	0
AC098973.1	0	0.00885403	0	0	0	0	0	0	0	0	0	0
AC098973.2	0.284099	0.329248	0.570921	0.211978	0.218061	0.200434	0.544466	0.841487	0.584784	0.873965	0.584748	0.609066
AC099552.4	0	0	0.0190247	0	0	0	0	0	0	0	0	0
AC099684.1	0	0	0	0	0	0	0.0338145	0	0.0563575	0	0.169072	0
AC099850.1	0.123759	0.177688	0.172564	0.202842	0.293102	0	0.0872329	0.0921633	0.0632217	0.124587	0.151894	0
AC100830.3	0.0636036	0.0970203	0.120356	0.048482	0.0634482	0.294457	0.0905945	0.210483	0.0611868	0.113105	0	0.153809
AC100830.5	0	0	0	0	0	0	0	0	0	0	0	0.127921
AC102948.2	0	0	0	0	0	0	0.0662327	0	0.164397	0	0.134151	0
AC103563.8	0	0	0	0	0	0	0.00276161	0	0.00460269	0	0	0
AC103881.1	0	0	0	0	0	0	0.0118946	0	0.0198244	0	0	0
AC104024.1	0	0	0	0	0	0	0	0	0	0.023506	0	0
AC104088.1	0	0	0	0	0	0	0	0	0	0	0	0
AC104134.2	0.0627002	0.0821063	0	0.0123805	0.0893365	0	0.0696142	0.053903	0.14956	0.0930738	0	0.14739
AC104532.3	0.00353282	0	0	0	0	0	0	0	0	0	0	0
AC104532.4	0.0116223	0	0	0	0	0	0	0.00882114	0	0	0	0.0441057
AC104534.2	0	0.0236869	0	0	0.0664444	0	0	0	0	0	0	0
AC104653.1	0.0313764	0	0	0.021139	0	0	0.0146648	0	0	0	0	0
AC104654.2	0.00927361	0.0112951	0	0	0	0.0564755	0.0227708	0	0.0379514	0	0	0
AC104667.3	0.0144775	0.0104325	0	0.00952312	0	0	0	0	0	0	0	0
AC104695.4	0	0	0	0	0	0	0	0	0	0	0	0
AC104699.1	0	0	0	0	0	0	0	0	0	0	0	0
AC104809.2	0.00426182	0	0	0	0	0	0	0	0	0	0	0
AC104820.2	0.0153647	0	0	0.00774841	0	0	0.0261678	0	0.0321705	0	0	0
AC104981.1	0	0.0112951	0	0	0	0.0564755	0.0460592	0.184068	0.053954	0.0693467	0	0.122195
AC105053.3	0	0	0	0	0	0.0738909	0.0633248	0	0	0	0	0
AC105339.1	0	0.00384631	0	0	0	0	0	0	0.0166324	0	0	0
AC105398.3	0	0	0	0	0	0	0.0161657	0	0.0269429	0	0	0
AC105402.4	0.00858416	0	0	0	0	0	0.0371543	0	0	0	0	0
AC105760.2	0.0284933	0.0389906	0.0629508	0.0803902	0	0	0	0.00929546	0	0.0154924	0.0572625	0.0623044
AC105760.3	0	0.0266458	0	0.0444097	0	0	0.0363234	0	0	0	0	0
AC106053.1	0	0	0	0	0	0	0	0	0	0	0	0
AC106706.1	0	0	0	0	0	0	0	0	0	0	0	0
AC106786.1	0	0	0.0691823	0	0	0	0	0	0	0	0	0
AC106801.1	0.016237	0	0	0	0	0	0	0.00722794	0	0.0254028	0	0.0762085
AC106869.2	0	0	0.0117591	0.0188048	0	0	0.0278092	0.00895935	0	0	0.104718	0
AC106873.4	0	0	0	0	0	0	0.0132704	0	0	0	0.0663518	0
AC106900.6	0	0	0	0	0	0	0	0	0	0	0	0
AC107079.1	0	0	0	0	0	0	0	0	0	0	0	0
AC107081.1	0	0.0337457	0	0	0	0	0	0	0	0	0	0
AC107081.5	0	0	0.0500522	0.0519841	0	0.145417	0.0125321	0	0.00651	0	0	0
AC107218.3	0	0	0	0	0	0	0	0.00722794	0	0.0234344	0	0
AC108004.3	0	0	0	0	0	0	0	0	0	0	0	0
AC108142.1	0.0202467	0	0	0.0558845	0	0	0.0517327	0	0.0862212	0.065458	0	0.0377005
AC108448.3	0	0	0	0	0	0	0.0239215	0.0390875	0.0398692	0.0108307	0	0
AC108462.1	0	0	0	0	0	0	0	0	0	0	0	0
AC108488.4	0.014876	0.0361404	0.0329916	0	0.0386421	0	0.00540669	0.0514365	0.00901115	0.00774993	0.0270335	0
AC108868.6	0	0	0	0	0	0	0	0.0260846	0	0.117318	0	0
AC108925.1	0	0.0192564	0	0	0	0.0328546	0.00477847	0.0322709	0.00796412	0.0108218	0	0
AC109333.10	0.0202467	0	0	0	0.0881747	0	0.0254554	0	0.0424257	0	0.0143739	0
AC109486.1	0	0.00449118	0	0.00774841	0	0	0.0163105	0.0242713	0	0.0655597	0	0
AC109642.1	0	0.0212277	0	0	0	0	0.0394887	0.0999471	0.0673262	0.0648407	0	0
AC109826.1	0	0	0	0	0	0	0	0	0	0	0	0
AC109829.1	0	0	0	0	0	0	0.0697802	0.036651	0	0.077929	0	0
AC110602.1	0	0	0	0.0525107	0	0	0.054412	0.0166014	0.0684141	0	0.0306577	0.0830071
AC110781.3	0	0	0	0	0	0	0	0	0	0	0	0
AC112715.2	0	0	0.0109867	0	0	0	0	0	0	0	0	0
AC112721.2	0	0	0	0	0	0	0	0	0	0	0	0
AC113189.5	0.051028	0.154934	0.139813	0.0134273	0	0.106745	0.119236	0.191331	0.165578	0.105279	0.0656223	0.427252
AC113331.9	0	0	0.0109648	0	0	0	0	0	0	0	0	0
AC113404.1	0.161259	0.0261623	0.0619646	0.0207975	0.0573078	0	0.127049	0.129556	0.110155	0.172267	0.157775	0.0944174
AC113617.1	0	0.00379695	0	0	0	0	0	0	0	0.0108307	0	0
AC114271.2	0.125977	0.115097	0.0227458	0.0952557	0.025878	0	0.0647877	0.139314	0.0837891	0.103674	0.0939014	0.0664373
AC114730.3	0	0	0	0	0	0	0	0	0	0.0471158	0	0
AC114763.1	0	0	0	0.0479719	0	0	0	0.0572914	0	0.0617664	0	0
AC114765.2	0	0	0.0147993	0	0.145906	0	0.0242712	0	0.0201363	0	0.144603	0
AC114776.3	0	0	0	0	0	0	0	0.00649306	0	0.0108218	0	0
AC114808.2	0	0	0	0	0	0	0.0146648	0	0	0	0	0
AC115522.3	0	0	0	0	0	0	0	0	0	0	0	0
AC116035.1	0	0	0	0	0	0	0	0	0	0	0	0
AC116366.6	0	0	0	0	0.0506944	0	0	0	0	0	0	0
AC116609.1	0	0	0	0	0	0	0.0146648	0	0	0	0	0
AC116609.2	0	0	0	0	0	0	0	0	0	0	0	0
AC116614.1	0	0	0	0	0	0	0.0542457	0.00649306	0	0.0525833	0	0
AC118345.1	0	0	0	0	0	0	0.0172332	0	0	0	0	0
AC122136.2	0	0	0	0	0	0	0	0	0	0	0	0
AC123023.1	0	0	0	0	0	0	0	0	0	0	0	0
AC124861.1	0	0	0.010338	0	0	0	0	0.0181374	0	0	0	0
AC124944.3	0	0	0	0	0	0	0	0	0	0	0	0
AC124944.5	0.00394887	0.0273571	0.0330099	0.0508323	0.0794543	0	0	0	0	0.0254028	0	0.0762085
AC124997.1	0.0130052	0	0.0216753	0	0	0	0	0	0	0.0459127	0	0
AC125421.1	0.0258753	0	0	0	0	0	0	0	0	0	0	0
AC130469.2	0	0.016758	0.0187127	0	0	0	0	0	0	0	0	0
AC131056.3	0	0	0	0.00952312	0	0	0	0	0	0	0	0
AC131263.1	0.0279033	0.0230751	0	0	0	0	0	0.0302928	0	0	0	0
AC133528.2	0.0359224	0.0416766	0	0.0307206	0.0506944	0.126205	0.0463805	0.00759991	0	0	0	0
AC133644.2	0.00508837	0	0	0	0	0	0	0	0	0	0	0
AC133680.1	0.00359032	0	0.0564636	0	0.124851	0	0.0350038	0	0.0264589	0	0	0
AC135050.5	0	0	0	0.0112402	0	0	0	0	0	0	0	0
AC136612.1	0.0201266	0	0.00780407	0	0	0	0.0341205	0.00759991	0.0673968	0	0	0
AC136616.1	0	0.0167933	0.0109648	0	0	0	0.0222973	0.0126332	0.0269429	0.0253263	0.0306577	0.0314494
AC137932.4	0.0189551	0.0765454	0	0	0.23383	0	0	0.0534472	0	0.0263968	0	0
AC137932.5	0	0	0	0	0	0	0	0	0	0	0	0
AC137932.6	0	0	0	0	0	0	0	0.0231623	0	0	0	0
AC137934.1	0.0953846	0.00684771	0.323945	0.0428467	0.259717	0.286479	0.0965372	0	0.0999014	0	0.0658146	0
AC138035.2	0	0	0	0	0	0	0.0356064	0.0241204	0.0201363	0	0	0
AC138472.6	0.00426182	0	0	0	0	0	0	0	0	0	0	0
AC138969.4	0	0.00405704	0	0.00676174	0	0	0.00566614	0.0387704	0.00944356	0.0646173	0	0
AC139099.4	0	0	0.0564636	0.00782222	0	0	0.0223219	0	0.0372032	0	0	0
AC139099.5	0	0.0190122	0	0	0	0	0.024327	0.0261414	0.040545	0	0.0381001	0.0547744
AC139100.3	0	0.00856795	0.0227923	0.00676174	0	0.0225545	0	0.00722794	0	0	0	0
AC139887.4	0	0	0	0	0	0	0.0156968	0	0	0	0	0
AC140481.8	0	0	0	0	0	0	0	0	0.0308525	0	0	0
AC140542.2	0	0	0	0	0	0	0	0	0	0	0	0
AC140725.4	0.0195889	0.0303466	0.00874823	0	0	0	0	0	0	0	0	0
AC140912.1	0	0	0	0	0	0.0738909	0	0	0	0	0	0
AC141928.1	0	0	0	0	0	0	0.0876927	0	0.00944356	0	0	0
AC141930.2	0	0	0	0	0	0	0.0230344	0	0	0.0191746	0	0
AC142119.1	0.0162919	0.0127901	0	0.00857965	0	0.0225545	0	0	0	0.0417615	0	0
AC142472.6	0.0314102	0.101047	0.0247241	0.0756924	0	0	0.0323207	0.0482323	0.0472993	0.0790442	0	0.0395368
AC142528.1	0.00508837	0	0	0.0492678	0	0	0.028917	0	0	0	0	0
AC144449.1	0	0	0	0	0	0	0.0225812	0	0	0	0	0
AC144652.1	0.0166879	0.0295973	0.0187689	0	0	0	0.021064	0	0	0	0	0
AC144831.1	0	0.0175339	0	0	0	0	0	0	0	0	0	0
AC144836.1	0.276804	0.346474	0.364791	0.28503	0.217744	0.320404	0.656081	0.800076	0.552182	0.732943	0.742891	0.655073
AC145110.1	0	0	0	0	0	0	0.0150384	0	0	0	0	0
AC145124.2	0	0	0.0184376	0	0	0	0.0195603	0	0.0326005	0	0	0
AC145343.2	0.00426182	0.0126356	0	0.11032	0	0	0.0935799	0.0295331	0.158363	0.023322	0	0
AC147651.1	0.00426182	0	0	0	0	0	0	0	0	0	0	0
AC147651.4	0	0	0	0	0	0	0	0	0	0	0	0
AC159540.1	0	0	0	0	0	0	0.00723197	0	0	0	0	0
AC195454.1	0.0749965	0	0.075863	0	0	0	0.0303616	0.0780181	0.018469	0.121621	0	0.0547744
AC213203.1	0	0	0	0	0	0	0	0	0	0	0	0
AC226118.1	0.0393912	0.0104325	0	0	0	0	0	0.00722794	0	0	0	0
AC240274.1	0.0817674	0.0283583	0.164339	0.0214718	0	0.15906	0.105324	0.0460833	0.154654	0.149756	0	0.208755
AC241585.2	0	0	0	0	0	0	0.00276161	0.0110457	0.00460269	0	0	0
AC243945.1	0	0.0188837	0	0.0111008	0	0.0564755	0.0121894	0.012777	0.0166324	0.0137355	0	0
AC245100.1	0.00914352	0.00237139	0.0109648	0	0	0	0.0269394	0	0.0372294	0.0141046	0.0381001	0
AC253572.1	0.0384612	0.00866254	0	0	0.170194	0	0.0690075	0.0999084	0.0750286	0.0194133	0	0.127921
ACAA1	0.105193	0.126215	0.054998	0.140702	0.0495094	0.236959	0.122927	0.119469	0.0835719	0.158083	0.028757	0.105317
ACAA2	3.35626	3.36388	3.38832	3.35822	3.11667	3.11924	3.39106	3.42905	3.25113	3.21824	3.81748	3.58135
ACACA	1.69571	1.49361	1.39615	1.477	1.66757	1.11893	1.31675	1.21648	1.27924	1.22177	1.06832	0.884455
ACACB	0.294612	0.184716	0.307787	0.305618	0.136222	0.30909	0.268117	0.301725	0.309501	0.140527	0.183446	0.0762085
ACAD10	0.739214	0.656874	0.52045	0.696087	0.852688	0.615629	0.576989	0.726476	0.459748	0.708863	0.740549	0.886248
ACAD11	0.0296339	0.00640766	0	0	0.0526298	0	0.00686702	0.023138	0.011445	0.0385634	0	0
ACAD8	1.0249	1.16961	1.45631	1.0297	1.07219	0.914072	1.21624	1.11449	1.2231	1.03671	1.40531	1.41895
ACAD9	1.5193	1.18216	1.76132	1.32242	1.11476	0.982075	1.39493	1.13493	1.1705	1.32454	1.77089	1.25868
ACADL	0	0.00449118	0.0190194	0	0.0314298	0	0	0.0167103	0	0.0108307	0	0
ACADM	1.42534	1.63153	1.65828	1.76784	1.57182	1.3549	1.60968	1.65152	1.56668	1.83585	1.56861	1.84117
ACADS	0.661403	0.919874	0.628184	0.795655	0.600105	1.08825	1.28318	1.48103	1.38388	1.07802	1.74754	1.91611
ACADSB	0.89549	1.14882	1.1824	1.21382	1.19043	1.13162	0.633729	0.622485	0.676788	0.594518	0.420586	0.849131
ACADVL	1.77524	1.45654	1.6027	1.02547	1.62055	0.647318	1.29124	1.43243	1.44714	1.09115	1.11279	0.974264
ACAN	0	0.0299281	0	0.0498801	0	0	0	0.0750089	0	0	0	0.0436044
ACAP1	0.631749	0.191112	0.336776	0.315949	0.442356	0.382981	0.415789	0.266215	0.399856	0.455786	0.25876	0.308731
ACAP2	1.86506	1.54753	1.86415	1.59287	2.02725	1.76808	1.53475	1.57495	1.66772	1.58331	1.34217	1.41147
ACAP3	0.356984	0.227562	0.222017	0.14455	0.547901	0.213114	0.19568	0.208446	0.183019	0.131344	0.322797	0.142674
ACAT1	1.95684	2.03895	2.12717	2.02983	1.83134	1.7085	1.87145	1.70032	2.02781	1.75352	2.08644	1.91246
ACAT2	0.91121	1.10752	0.963299	1.0867	1.57862	0.891029	0.838278	0.880819	0.770191	1.00888	0.738599	1.25347
ACBD3	1.20574	1.12557	1.27365	0.91843	1.2508	0.993687	1.31617	1.56402	1.38976	1.78763	1.13564	1.58059
ACBD4	0.0147569	0.0332714	0.0251047	0.0169214	0.0506944	0	0.0495028	0.015636	0	0	0	0
ACBD5	0.979283	0.740979	0.825849	0.609402	0.884814	0.400969	0.792303	0.971113	0.797765	0.997471	0.880625	1.10216
ACBD6	1.35339	1.32141	1.34394	1.39145	0.970078	1.5414	1.21203	1.37444	1.10598	1.37207	1.51311	1.16471
ACBD7	0	0.0198943	0	0.0714745	0	0	0.0197082	0.0949712	0.0532996	0.19473	0	0.131547
ACCS	0.00957592	0.00944228	0.0290507	0	0.0506944	0	0.0100814	0.00929546	0.0168023	0.0154924	0	0
ACCSL	0.0520652	0.0337687	0.383379	0.0610997	0.54002	0.132377	0.142018	0.0153154	0.195108	0.0509285	0.0663518	0.0762085
ACD	1.05618	1.16007	1.26482	1.24808	1.15844	1.0569	1.15748	1.12138	1.17911	0.830373	1.73158	1.02127
ACE	0.493422	0.652731	0.518295	0.678741	0.299509	0.9885	1.03616	1.46761	1.03624	1.37709	0.930956	1.52742
ACE2	1.74525	1.52121	2.0623	1.78318	2.05247	1.14461	0.657235	0.476549	0.606523	0.449699	0.339884	0.350928
ACER1	0.0393912	0	0	0	0	0	0	0	0	0.05888	0	0
ACER2	0.062021	0.0498465	0.0282702	0	0	0	0.168918	0.0716733	0.0703188	0.0438363	0.251378	0.0738672
ACER3	1.21262	1.10539	1.31069	0.905519	1.11925	0.792673	0.74765	0.605777	0.956225	0.540476	0.492367	0.430793
ACHE	0.121523	0.135707	0.194694	0.169068	0.0906774	0	0.232628	0.261018	0.172094	0.246965	0.146083	0.35127
ACIN1	2.65867	2.37779	2.59712	2.42145	2.84887	2.17563	2.26132	2.04805	2.06526	2.05488	2.43543	1.66362
ACKR1	0.00394887	0	0	0	0	0	0	0.0209716	0	0	0	0
ACKR2	0.834886	0.541498	0.776224	0.64758	0.958495	0.207957	0.216964	0.127891	0.216943	0.198662	0.0431309	0.0898042
ACKR3	0.128483	0.138192	0.173162	0.0870972	0	0	0.0271878	0.0880025	0.045313	0.0822516	0.0270335	0.115969
ACKR4	0	0	0	0	0	0	0	0.00519105	0	0	0	0
ACLY	2.54945	2.24435	2.57947	2.18706	2.79626	2.10137	1.84058	1.74146	1.84629	1.72921	1.88892	1.63476
ACMSD	0	0	0	0	0	0	0	0	0	0	0	0
ACO1	1.12234	1.3826	1.37856	1.25202	1.44727	0.840873	0.939977	0.808042	0.727035	0.924712	1.15803	1.2705
ACO2	0.233626	0.279566	0.189476	0.274393	0.139483	0.200155	0.225439	0.263437	0.251897	0.261435	0.120149	0.262263
ACOT1	0	0.00815645	0	0.0210538	0	0	0	0.0172337	0.0166324	0.0398329	0	0
ACOT11	0.101315	0.174649	0.0966626	0.137685	0.070072	0.398873	1.3022	1.31608	1.01347	1.02675	1.84606	0.872098
ACOT12	0	0	0	0	0	0	0.0595795	0.0462788	0.123437	0	0	0
ACOT13	0.667813	0.575915	0.474809	0.684923	0.292462	0.390638	0.547613	0.555544	0.421616	0.494293	0.537463	0.502822
ACOT2	0.369024	0.279104	0.296675	0.367917	0.621381	0.347658	0.42013	0.333916	0.426981	0.250318	0.339888	0.107557
ACOT4	0.417725	0.475119	0.687917	0.458525	0.606614	0.377687	0.400545	0.0433977	0.36436	0.13642	0.312396	0
ACOT7	2.10519	2.35271	2.2495	2.07349	2.31967	2.1714	2.10239	1.71368	2.02871	1.88829	2.22055	2.51001
ACOT8	0.673357	0.637478	0.665047	0.508316	0.661219	0.518142	1.0377	1.3305	1.11572	1.04673	0.899317	1.09805
ACOT9	0.432883	0.511436	0.302345	0.222707	0.298799	0.456118	0.507955	0.460134	0.627513	0.512991	0.804871	0.714892
ACOX1	1.88657	1.55395	1.67789	1.53057	1.80213	1.1514	1.21494	1.39802	1.12823	1.61703	1.47999	0.852289
ACOX2	0.00653428	0.0266458	0	0.0539328	0	0	0.0261695	0.0354281	0.0635987	0.154808	0	0.118951
ACOX3	0.502436	0.426884	0.51308	0.406866	0.37489	0.373926	0.393201	0.40427	0.313084	0.318751	0.668702	0.305425
ACOXL	0.527332	0.42133	0.469816	0.500907	0.615476	0.181615	0.728197	0.507173	0.524552	0.567658	0.361482	0.692746
ACP1	3.47449	3.63832	3.44835	3.35783	3.18954	3.9067	3.58669	3.63611	3.59308	3.73523	3.69904	3.81372
ACP2	0.664502	0.654865	0.701375	0.748159	0.547016	0.862142	0.876516	0.758024	0.798935	0.653515	1.16959	0.467908
ACP5	1.19419	1.21985	1.32401	1.10384	0.837681	1.05051	1.03252	1.64892	1.18632	0.945183	1.70961	1.41187
ACP6	0.487061	0.437537	0.610979	0.460124	0.476599	0.208265	0.528583	0.667455	0.339893	0.494699	0.653055	0.495514
ACP7	0	0	0.0219515	0	0	0	0.0791679	0	0.088288	0.0371542	0.159867	0
ACPP	0.0868349	0.0990101	0.0955658	0.147342	0.0778471	0	0.51054	0.458495	0.634012	0.304339	0.395161	0.323018
ACPT	0.0200002	0.0274882	0	0.0394151	0.0386421	0	0.0207566	0.0637671	0.0422187	0.135809	0.0656223	0.115745
ACR	0.00426182	0	0	0.0475288	0	0	0	0	0	0	0	0
ACRBP	0.00365462	0.00384631	0.0251158	0	0	0	0.0125321	0.0325135	0	0	0	0
ACRC	0.253191	0.113774	0.308783	0.0264481	0.0939499	0.200659	0.217562	0.128651	0.135386	0.247212	0.102089	0.269195
ACRV1	0.155411	0.0581045	0.102013	0.0452737	0.0526298	0.0328546	0.0670791	0.0526258	0.0856372	0.0512294	0	0.0397609
ACSBG1	0.00960969	0.0731389	0.0630671	0.0865313	0	0	0.0156968	0.0366594	0.100652	0.0602744	0	0.114144
ACSBG2	0	0	0	0.0280916	0	0	0.00566614	0.0227851	0.0265366	0.0379752	0	0
ACSF2	0.175669	0.15736	0.289443	0.115717	0	0.15906	0.564546	0.32731	0.585686	0.236095	0.670848	0.407226
ACSF3	1.11798	1.0209	1.04786	0.989836	0.758038	0.597465	0.869852	0.793447	0.719679	0.818999	1.50789	0.671412
ACSL1	0.143531	0.111677	0.23215	0.130108	0.078849	0.260591	0.0869024	0.162128	0.0306725	0.108251	0	0.385284
ACSL3	3.27806	3.20175	3.13211	3.21497	2.69329	3.21534	2.8587	3.31095	2.89963	3.18617	2.97765	3.14353
ACSL4	1.45173	0.995379	1.70584	1.0038	1.9063	1.01728	1.35783	1.19722	1.38143	1.0379	1.31385	1.52338
ACSL5	0.021689	0	0	0.0340206	0	0	0.0302577	0.0170433	0.0256436	0.0284055	0.0270335	0
ACSL6	0.634854	0.391907	0.723069	0.442729	0.774177	0.439657	0.0802781	0.0835966	0.104003	0.0691246	0.102089	0.105834
ACSM1	0.0174543	0.00885403	0	0	0	0	0.0200268	0.030081	0.033378	0	0	0
ACSM2A	0	0	0	0	0	0.126205	0.0487838	0.00722794	0	0	0	0
ACSM2B	0	0	0.0419647	0	0	0	0.0191764	0.0203104	0.0166324	0	0	0
ACSM3	0.17874	0.139091	0.149277	0.101556	0.0906774	0.0328546	0.0799433	0.108109	0.0714777	0.0731774	0.110996	0.0397609
ACSM4	0	0	0	0	0	0	0.00960574	0	0	0	0.0480287	0
ACSM5	0.00353282	0	0	0	0	0.126205	0	0.00722794	0.0383182	0.0202063	0	0
ACSM6	0.0233741	0	0	0	0	0	0.0448403	0.0156168	0	0.026028	0.0480287	0
ACSS1	0	0	0	0	0	0	0	0.0333321	0	0	0	0
ACSS2	1.39537	1.1427	1.29305	0.811784	1.56387	0.786402	1.01888	0.602129	0.923839	0.764446	0.894315	0.894815
ACSS3	0	0	0.0563052	0.103742	0.17868	0	0.0365761	0	0.0609602	0.0108307	0.169072	0
ACTA1	0.128123	0.0527872	0	0.0754945	0	0	0.0367048	0.0485739	0.0149815	0.199117	0.0450316	0.1488
ACTA2	0	0	0	0	0	0	0	0	0	0	0	0
ACTB	5.46138	5.51831	5.41675	5.70623	5.37702	5.80363	5.08176	5.18101	5.07813	5.08069	5.13685	5.09854
ACTC1	0.13259	0.138245	0.131082	0.0381222	0.0745689	0.106745	0.00799205	0.112016	0	0.0363802	0	0.129724
ACTG1	4.62606	4.73085	4.58293	4.77434	4.67894	4.96644	4.97044	5.03632	4.99148	4.82387	4.88154	4.83869
ACTG2	1.64609	1.28525	1.70765	1.35813	1.8701	1.21016	0.971853	0.257128	0.972927	0.310483	1.26042	0.256759
ACTL10	0	0	0	0	0	0	0	0	0	0	0	0
ACTL6A	1.67981	1.67612	1.68295	1.67236	1.72754	1.60793	1.52636	1.74196	1.42898	1.72196	1.47539	1.86601
ACTL6B	0	0	0	0	0	0	0	0	0	0	0	0
ACTL7B	0	0	0	0	0.0506944	0	0.0453486	0	0	0	0	0
ACTL8	0.609152	0.52561	0.928034	0.379021	1.05086	1.16649	0.820965	0.44909	0.738397	0.693903	0.3981	0.702185
ACTN1	2.76511	2.75733	2.70837	2.75635	2.83047	2.24613	1.65291	1.66319	1.65077	1.45367	1.55342	1.33237
ACTN1-AS1	0	0	0	0	0	0	0.010418	0.029931	0	0	0	0
ACTN2	0.231077	0.232539	0.379988	0.224592	0.116767	0.0773271	0.2444	0.142101	0.230232	0.215105	0.0457618	0
ACTN3	0.0112207	0	0	0	0	0	0.127451	0.0321963	0.127269	0.0202063	0.0480287	0
ACTN4	2.34429	2.14233	2.24239	1.96623	2.22339	2.01404	1.84339	2.01675	1.74158	1.92617	1.99941	2.1311
ACTR10	1.95744	2.00185	1.98123	2.03263	1.71337	1.88079	1.81345	1.49148	1.87576	1.40449	2.26842	1.50312
ACTR1A	2.68415	2.6631	2.58895	2.55398	2.65419	2.22724	2.46049	2.55734	2.43906	2.51491	2.90846	3.00881
ACTR1B	1.10619	0.812573	0.818993	0.74733	1.08966	0.558895	0.712991	0.733069	0.664649	0.724777	0.806787	0.656639
ACTR2	2.39238	2.09973	2.36576	2.13988	2.72828	1.9536	1.93725	2.14628	1.80943	1.99515	2.16431	1.9882
ACTR3	2.76655	2.56792	2.88096	2.32984	2.89601	2.32305	2.50182	2.4024	2.37115	2.30904	2.61129	2.51201
ACTR3B	0.46545	0.479732	0.538463	0.353456	0.458645	0.351294	0.546087	0.577586	0.476294	0.578158	0.262678	0.600506
ACTR3C	0.00873318	0.039929	0	0.0307542	0	0	0	0	0	0	0	0
ACTR5	0.578325	0.575116	0.518972	0.486364	0.705009	0.57811	0.80313	0.73108	0.700082	0.727487	0.755468	1.14617
ACTR6	1.77012	1.7907	1.95806	1.88843	1.79984	1.39183	1.47795	1.4789	1.24929	1.71271	1.42306	1.49051
ACTR8	0.981248	1.0629	1.01101	0.896656	0.724479	1.18387	1.11474	1.18382	1.1003	1.03127	0.925935	0.918944
ACTRT1	0	0.0266458	0	0.0444097	0	0	0	0.0209716	0	0	0	0
ACTRT3	0.132027	0.179777	0.158478	0.257433	0.0526298	0.231152	0.165267	0.28473	0.117719	0.256516	0.119959	0.26579
ACVR1	0.89824	0.457278	0.682438	0.679245	0.85921	0.183748	0.497512	0.631442	0.469248	0.568753	0.945333	0.41233
ACVR1B	0.458335	0.248936	0.605994	0.37247	0.690636	0.0738909	0.679841	0.501632	0.759179	0.405405	0.773916	0.466365
ACVR1C	0.031253	0.00237139	0.105286	0	0.0506944	0	0.0704452	0.119224	0.0965219	0.145173	0	0.235809
ACVR2A	0.511672	0.605357	0.767049	0.458062	0.388903	0.888883	0.47609	0.359515	0.388063	0.528774	0.533283	0.762921
ACVR2B	1.08433	0.692694	1.15872	0.758007	1.10986	0.460309	1.08263	1.02242	1.2979	0.831841	1.22402	1.05857
ACVR2B-AS1	0	0	0	0	0	0	0	0	0.0308525	0	0	0
ACVRL1	0.0068159	0.00534695	0	0.00952312	0.0824747	0	0.0497807	0.143978	0.0418943	0.120337	0.186624	0.104776
ACY1	0.0136941	0.0206798	0	0.108035	0.025878	0	0.00800829	0.0175212	0.0718771	0.0141998	0	0
ACY3	0	0	0	0.00782222	0	0	0	0	0	0	0	0
ACYP1	1.18957	1.34841	1.23517	1.13314	1.29728	0.983614	0.787755	1.0187	0.768314	1.03718	0.878811	1.0744
ACYP2	0.21539	0.351175	0.386904	0.224572	0.137438	0.119685	0.517848	0.489451	0.505237	0.613959	0.262132	0.977159
AD001527.7	0.0185485	0.0468273	0	0	0.0553078	0	0.0424139	0	0.0456258	0.0505585	0.136878	0
ADA	1.02198	0.791224	1.07095	0.456561	1.27123	0.938215	1.21531	1.31353	1.39807	1.33261	1.35662	1.15633
ADAD1	0.0810431	0.0506451	0.00609104	0.0292097	0.202858	0.0773271	0.287958	0.0240256	0.383169	0.0495999	0.0143739	0.1488
ADAD2	0.0165388	0.0551181	0	0	0	0	0	0.0355112	0	0.0496021	0	0.0762085
ADAL	0.807865	1.17344	0.703783	0.950977	0.763335	0.972932	0.663041	0.930411	0.61772	1.0543	0.857137	1.45387
ADAM10	2.09345	1.90191	2.02507	1.8088	2.24241	1.56221	1.38729	1.41524	1.55135	1.37187	1.64632	1.30514
ADAM11	0.0221734	0	0	0	0.11059	0	0.0483147	0.0290599	0	0	0	0
ADAM12	0.0570181	0	0.0475817	0	0	0	0	0	0	0	0	0
ADAM15	1.85809	1.64235	2.0095	1.57484	2.08165	1.24682	0.5596	0.517547	0.651942	0.444886	0.433389	0.458077
ADAM17	0.264098	0.128135	0.148423	0.275289	0.329902	0.0225545	0.208341	0.233788	0.148272	0.142971	0.167181	0.0945353
ADAM18	0.496	0.384306	0.306152	0.46826	0.346045	0.145685	0.837756	0.668631	0.73851	0.657125	0.884969	0.549224
ADAM19	0.488638	0.147685	0.493389	0.113459	0.397635	0.281597	0.336843	0.101081	0.471536	0.0578918	0.228715	0.0494814
ADAM2	0	0.0210923	0	0	0	0	0	0.0167103	0	0	0	0
ADAM20	0.0233118	0	0	0	0	0	0.0393213	0	0.0655355	0	0	0
ADAM20P1	0.0189252	0	0	0	0	0	0.034165	0	0.0290786	0	0	0
ADAM21	0.0442578	0.0371745	0.0213692	0.0431107	0.103324	0	0.0100726	0	0	0.0182181	0.129998	0
ADAM22	0.050691	0.0119332	0	0.0559335	0.14361	0	0.0393213	0.0359926	0.0655355	0.065508	0	0
ADAM23	0.250379	0.230309	0.22209	0.251316	0.184902	0.249069	0.422391	0.438735	0.442301	0.424777	0.451899	0.310396
ADAM28	0	0	0	0	0	0	0.00944137	0.00722794	0	0	0	0
ADAM29	0	0	0	0	0	0	0	0	0	0	0	0
ADAM32	0.0431595	0.0705481	0.0167777	0.0624126	0.160651	0.0328546	0.0287851	0.0561188	0.0229456	0.135127	0.120033	0.118951
ADAM33	0	0	0	0	0	0	0.0357601	0	0.0596002	0	0	0
ADAM8	0.0645989	0.106323	0.245968	0.0994159	0	0	0.133575	0.0808157	0.0751583	0.0823381	0.21454	0.0395368
ADAM9	2.19613	1.83458	2.14661	1.98413	2.17458	1.51345	1.0136	1.23124	0.992113	1.19716	1.15199	1.3643
ADAMDEC1	0	0.0290172	0	0.0444097	0	0	0	0	0	0	0	0
ADAMTS1	0.473425	0.435438	0.5046	0.359327	0.597039	0	0.13639	0.154333	0.273126	0.329453	0.169072	0.0397609
ADAMTS10	0.0393912	0.0270001	0.0124393	0.0537499	0	0	0	0.00464996	0	0.00774993	0	0
ADAMTS12	0.117637	0.136634	0.168079	0.178514	0	0.126205	0.275843	0.144375	0.270618	0.23447	0.0750621	0.349227
ADAMTS13	0.0522252	0.01672	0.0343242	0.0563751	0.0552827	0	0	0	0	0.126037	0	0.0864464
ADAMTS14	0	0.00449118	0	0	0	0	0	0	0	0	0	0
ADAMTS15	0	0.0151625	0.0227923	0	0	0	0	0	0	0	0	0
ADAMTS16	0	0	0	0.0211436	0	0.116157	0	0.0201689	0	0	0	0
ADAMTS17	0.171663	0.0682538	0.158966	0.114309	0.278329	0.335026	0.156456	0.00801698	0.139679	0.110755	0.21037	0
ADAMTS18	0.00965623	0	0.029689	0	0	0	0.0598123	0.0125259	0.0178325	0	0	0
ADAMTS19	0	0.00640766	0	0	0	0.200659	0.0225812	0.0331258	0	0.0202063	0	0
ADAMTS19-AS1	0	0	0	0	0	0	0	0	0	0	0	0
ADAMTS2	0.052097	0.116185	0.144317	0.041605	0.174494	0	0.0761686	0.0816393	0.0439397	0.0981917	0.19284	0.0314494
ADAMTS20	0.0153915	0	0	0	0	0	0	0.0113868	0	0.0371961	0	0
ADAMTS3	0.0636335	0.02166	0.128676	0.158859	0.127506	0	0.148854	0.15032	0.155337	0.143945	0	0
ADAMTS4	0	0	0	0.025907	0	0	0.288941	0.15431	0.18543	0.172385	0.18687	0.104973
ADAMTS5	0.0536507	0.0112529	0.065153	0	0.168868	0	0.034165	0.00989627	0.0290786	0	0	0.0494814
ADAMTS6	0.151968	0.145349	0.147696	0.0340206	0.186346	0.151218	0.109969	0.0832061	0.169009	0.0514597	0.105889	0
ADAMTS7	0.00920044	0.0173818	0.0848828	0	0	0	0	0.0462535	0	0.054305	0	0
ADAMTS8	0.0166879	0	0	0.0558708	0	0	0.0299358	0.0167103	0.0179323	0.0108307	0.0537969	0
ADAMTS9	0.111325	0.0638114	0.258391	0.0848924	0.324578	0	0.0978567	0.0442545	0.107952	0.100887	0.196011	0.118951
ADAMTS9-AS1	0.021178	0.0195731	0.0333839	0	0	0	0	0.0347309	0	0.00774993	0	0
ADAMTS9-AS2	0.0117776	0.0307811	0.0305941	0.0558708	0.0553078	0	0.00935033	0.036518	0	0.0426053	0	0.0547744
ADAMTSL1	0.00779464	0.0310982	0.149584	0	0	0.074073	0.0288416	0.0321085	0.0366267	0.0374869	0	0
ADAMTSL2	0.00920044	0.019836	0.0278858	0	0	0	0.0297265	0.0703915	0.0495441	0.0777285	0	0.22802
ADAMTSL3	0.0929433	0.12128	0.317014	0.107395	0.559063	0.406321	0.165632	0.281799	0.173348	0.302327	0.435487	0.194296
ADAMTSL4	0.718169	0.623245	0.766209	0.731016	0.867605	0.32707	0.163184	0.166005	0.172713	0.193384	0.150951	0.116998
ADAMTSL5	0.137711	0.302001	0.358906	0.335465	0	0.15148	0.496088	0.353846	0.422235	0.339627	0.211132	0.308614
ADAP1	0.0415417	0.027409	0.0758985	0	0.124851	0	0.150523	0.0989451	0.0953566	0.174803	0.261352	0.190415
ADAP2	0.18711	0.236613	0.331998	0.294689	0.317083	0.151615	0.135713	0.0638409	0.142263	0.14184	0.435988	0
ADAR	1.62744	1.49022	1.54437	1.62031	1.78857	0.953646	1.34516	1.36754	1.3835	1.31365	1.32375	1.40856
ADARB1	0.476139	0.413447	0.34466	0.46597	0.660492	0.386167	0.406569	0.518195	0.413824	0.403252	0.468052	0.289078
ADARB2	0.014876	0	0	0	0	0	0	0	0.0308525	0.0409214	0.028757	0.0762085
ADAT1	0.581061	0.679805	0.485489	0.624409	0.899932	0.511096	0.413261	0.590365	0.469576	0.677874	0.506997	0.377963
ADAT2	0.521399	0.715538	0.649453	0.634777	0.215479	0.200682	0.493683	0.553101	0.484891	0.413107	0.410176	0.452983
ADAT3	0.0293434	0.0736404	0.0511372	0.0621335	0	0	0.0497014	0.0586097	0.0201363	0	0	0
ADCK1	1.13403	1.27457	1.02052	1.27248	0.838104	1.43567	0.743139	0.913266	0.846438	0.729189	0.969502	0.84974
ADCK2	0.891455	1.23092	0.974319	1.27645	0.725557	1.45061	0.792129	1.35427	0.915347	1.09747	1.45075	1.4218
ADCK3	0.878142	1.42279	1.10157	1.23374	0.855023	1.15662	1.05063	1.25238	1.07405	1.34668	0.96269	1.55268
ADCK4	0.497771	0.681836	0.719138	0.64708	0.78189	0.469448	0.689377	0.577409	0.608604	0.673631	0.692009	0.602941
ADCK5	0.552308	0.542114	0.487291	0.445653	0.570912	0.495514	0.429215	0.376491	0.470434	0.425889	0.38054	0.500162
ADCY1	0.00653428	0	0.0356415	0	0	0	0.0194357	0.037591	0	0.0520794	0	0
ADCY10	0.0961143	0.199527	0.0992591	0.121732	0.249753	0.0328546	0.174175	0.106845	0.189802	0.0717105	0.456706	0.0395368
ADCY2	0.00394887	0.0044157	0	0	0	0	0	0.035701	0	0.0688772	0	0.0762085
ADCY3	0.0953801	0.129884	0.0698409	0.0853061	0.0893365	0.207964	0.148015	0.191666	0.151147	0.180239	0	0.171479
ADCY4	0	0	0	0	0	0	0	0	0	0	0	0
ADCY5	0.0202431	0.0151625	0.179435	0.135223	0.334416	0.0489723	0.100705	0.0687646	0.107386	0.223202	0.0624026	0.0314494
ADCY6	0.00426182	0	0	0.0616822	0	0	0.056372	0.0578965	0.0825107	0.085898	0.0270335	0
ADCY7	0.0118901	0	0.0418117	0	0.124851	0	0.0305666	0.0268521	0.00901115	0	0.0270335	0.0623044
ADCY8	0	0	0	0	0	0	0.00935033	0	0	0	0	0
ADCY9	0.353515	0.0619525	0.432003	0.207023	0.589677	0.235146	0.249196	0.0380022	0.204687	0.177724	0.0889973	0.190415
ADCYAP1	0.0518181	0	0.0187127	0	0	0.0738909	0.00910767	0.0201689	0.0151794	0	0	0
ADCYAP1R1	0	0	0	0	0	0	0	0.0125259	0	0	0	0
ADD1	1.94213	1.75063	2.04287	1.72405	2.49828	1.74478	1.7645	1.6623	1.75061	1.5714	2.25762	1.52119
ADD2	0.0483574	0.0507815	0.115613	0.0505502	0.239248	0.28025	0.304859	0.269455	0.228554	0.201467	0.15179	0.305845
ADD3	1.58671	1.50437	1.91051	1.60334	1.92538	1.19307	1.45427	1.04358	1.646	1.00435	1.24673	0.625821
ADGB	0.042924	0	0.038983	0	0	0	0	0.0125259	0.0207343	0.035991	0	0
ADGRA1	0	0	0.0109867	0	0	0	0.00566614	0.00871319	0.00944356	0.0741039	0	0.118951
ADGRA1-AS1	0	0	0	0	0	0	0.0429717	0	0	0	0	0
ADGRA2	0	0	0	0	0	0	0	0	0	0	0	0
ADGRA3	0.461819	0.313288	0.604296	0.253666	0.589629	0.315285	0.44058	0.520967	0.421339	0.310299	0.441569	0.227564
ADGRB1	0	0	0	0	0	0	0.040249	0.0167103	0.0832221	0.030938	0.0572625	0
ADGRB2	0	0.0112859	0.0109648	0	0	0	0.0230466	0.0364433	0.0133472	0.0284055	0	0
ADGRB3	0	0.0293597	0	0.0197293	0	0	0	0	0	0	0	0
ADGRD1	0.312735	0.129982	0.152187	0.187799	0.144387	0	0.398663	0.192482	0.399031	0.0743182	0.826083	0.0494814
ADGRD2	0	0.00450658	0	0	0	0	0	0	0	0	0	0
ADGRE1	0.0139538	0.055865	0.110405	0.0319031	0	0.074073	0.143814	0.0671795	0.123944	0.203532	0.11438	0.171757
ADGRE2	0.113594	0.120604	0.0920429	0.067861	0	0.0738909	0.0410736	0.0329868	0.0284721	0.0479709	0	0
ADGRE3	0.0364533	0	0	0.0616822	0	0.126205	0.0606504	0.0209716	0.040545	0	0	0
ADGRE5	0.513847	0.49261	0.638505	0.559566	0.570052	0.393153	0.22303	0.38111	0.156112	0.273295	0.298659	0.310306
ADGRF1	0	0.00727245	0	0	0	0	0.0119913	0.0125259	0	0.023506	0	0
ADGRF2	0	0.00535614	0	0.0223962	0	0	0	0	0	0	0	0
ADGRF3	0.00508837	0.0424261	0	0.0784302	0	0	0.0230344	0.0167103	0.00651	0	0	0
ADGRF4	0	0.00827924	0	0	0	0.0328546	0.0250136	0.00799295	0	0	0.125068	0
ADGRF5	0.0130052	0.0104325	0.0516055	0	0	0	0.0263367	0.0411076	0.0427862	0	0	0
ADGRG1	0.222314	0.22335	0.231069	0.0962392	0.0981136	0.183748	0.0253522	0.0342055	0.0756501	0.0233886	0.0663518	0.0774614
ADGRG2	0.0105047	0.0280267	0.018142	0.00952312	0	0	0.115899	0.0210054	0.133866	0.0396295	0.192415	0
ADGRG3	0	0.025595	0	0	0	0	0	0	0.0367295	0	0	0
ADGRG4	0	0	0	0	0	0	0.00935033	0	0	0	0	0
ADGRG5	0.0477342	0.114516	0.107854	0.0682296	0.0495094	0.132377	0.0171444	0.0355913	0	0.0131789	0.0457618	0.0395368
ADGRG6	0.534533	0.482342	0.335808	0.387296	0.700537	0.3798	0.0979459	0.134118	0.0847901	0.107646	0.0414074	0.111568
ADGRG7	0	0	0	0	0	0	0	0.00722794	0	0	0	0
ADGRL1	0.409233	0.48703	0.337317	0.582166	0.514247	0.530186	0.591687	0.851707	0.504695	0.791993	0.661835	0.50377
ADGRL2	0.83766	0.864465	0.923542	0.770379	1.17877	0.332211	0.234327	0.276466	0.225085	0.479855	0.113843	0.312648
ADGRL3	0.160805	0.192145	0.157088	0.0546611	0.0664444	0	0.173625	0.115234	0.216864	0.190047	0.0306577	0.346175
ADGRL4	0	0	0	0	0	0	0	0.0185976	0	0.0309959	0	0
ADGRV1	0.199319	0.0843532	0.239007	0.12155	0	0	0.234273	0.18485	0.293721	0.105827	0.228695	0.152267
ADH1B	0	0	0	0	0	0.0939367	0	0	0	0.023506	0	0
ADH1C	0	0.0266458	0	0.0555105	0	0	0	0	0	0	0	0
ADH4	0	0	0	0	0	0	0.0039411	0	0	0	0	0
ADH5	2.51494	2.5966	2.60607	2.52732	2.55946	2.47183	2.53706	2.41492	2.50299	2.39755	2.64395	2.61631
ADH6	0.00426182	0.0133452	0	0	0	0	0.00536184	0	0	0	0	0
ADH7	0.0128551	0.0104325	0.00609104	0.0340206	0	0	0.0146648	0.0154224	0	0	0	0
ADHFE1	0	0	0	0.00774841	0	0	0	0	0.0542939	0	0	0
ADI1	2.97547	3.34352	3.11921	3.2328	3.08702	3.39014	2.61914	3.15361	2.79924	2.81704	2.6265	2.91116
ADIG	0	0.00693495	0	0	0	0	0	0	0	0	0	0
ADIPOQ	0	0.0167933	0	0	0	0	0	0.00722794	0	0	0	0
ADIPOQ-AS1	0.0492519	0.0292451	0	0	0	0	0	0.0217113	0	0	0	0
ADIPOR1	2.05913	2.06427	2.03283	2.0735	2.34468	2.23368	2.00805	2.05235	1.83296	2.38133	2.07111	2.19304
ADIPOR2	1.72268	1.65769	1.66216	1.80644	2.11766	1.46053	1.3997	1.56148	1.4298	1.8475	1.40226	1.03249
ADIRF	0.0148991	0.0338513	0.0576999	0	0	0	0	0	0.00963036	0	0	0
ADK	2.38898	2.1312	2.49421	2.00065	2.74526	1.56244	1.10328	0.997813	1.06185	0.907635	1.1058	0.635124
ADM	2.24812	2.13244	2.30791	2.07545	1.91884	1.65514	1.52075	1.14671	1.7021	1.41938	1.46322	1.14677
ADM2	0.0223604	0.165077	0.204283	0.0567901	0.0811607	0.150419	0.0655153	0.082954	0.00944356	0	0.134416	0
ADM5	0.0443523	0.0356396	0.021885	0.0066656	0	0	0	0.030081	0.0458857	0	0	0
ADNP	1.53506	1.30485	1.49385	1.26621	1.64993	1.04212	1.25635	1.38818	1.19004	1.45801	1.28089	0.970871
ADNP-AS1	0.0160262	0.0362141	0.051889	0.0192365	0	0	0.0610154	0.104231	0.0484441	0.0349568	0.159745	0
ADNP2	0.81367	0.455482	0.952394	0.824536	0.782987	0.444489	0.818694	1.01033	0.983773	1.04355	0.602913	0.625828
ADO	0.567269	0.504045	0.355973	0.483886	0.870837	0.364452	0.430261	0.422055	0.4113	0.433341	0.32346	0.483461
ADORA1	0	0	0	0	0	0	0	0.0167103	0	0.0202063	0	0
ADORA2A	0	0.00405704	0	0.00676174	0	0	0	0	0	0	0	0
ADORA2A-AS1	0.0165553	0.0451964	0.0231849	0	0	0.0817587	0.0368522	0.0167103	0	0	0.138678	0
ADORA2B	0.376064	0.489749	0.395675	0.338573	0.0552827	1.01111	0.829345	1.10633	0.675396	0.771876	0.872776	1.45028
ADORA3	0.0100362	0.0462859	0.019713	0.0554956	0	0	0.0728177	0.0381648	0.119936	0	0.0540889	0.104656
ADPGK	2.27725	2.22052	2.19443	2.09172	2.20117	1.65903	1.83487	2.10921	1.8326	2.09555	1.86997	1.9521
ADPGK-AS1	0.00920044	0	0	0	0	0	0.0257393	0.00900134	0.0428989	0	0	0
ADPRH	0	0	0	0	0	0	0.00686702	0.0156103	0.011445	0	0	0
ADPRHL1	0.134442	0.155364	0.0167777	0.124491	0	0.0923479	0.180783	0.114856	0.148632	0.114624	0.0535758	0.314065
ADPRHL2	1.55309	1.82036	1.62253	1.6662	1.75423	1.3927	1.76206	1.68246	1.8206	1.69225	1.61881	1.98164
ADPRM	0.515257	0.724411	0.452418	0.39403	0.215853	0.480819	0.509983	0.397381	0.627101	0.28554	0.515735	0.711748
ADRA1A	0	0.00864996	0.0187127	0	0	0	0	0.0125259	0	0.0563288	0	0
ADRA1B	0	0	0	0	0	0	0	0	0	0	0	0
ADRA1D	0	0	0	0	0	0	0	0	0	0	0	0
ADRA2A	0	0	0	0	0	0	0.0689018	0	0	0	0.0480287	0
ADRA2B	0.00353282	0.0447484	0	0.0745807	0.0506944	0	0.0873373	0.0261042	0	0	0	0
ADRA2C	0.0171089	0	0.0136185	0.0329686	0	0	0.0831786	0.120476	0.0427345	0.0590344	0	0.0902105
ADRB1	0	0	0	0	0	0	0	0	0	0	0	0
ADRB2	0.00920044	0	0	0	0	0.126205	0.0190088	0.0125259	0.0160974	0	0.0482923	0
ADRB3	0	0.0243056	0	0	0	0	0.0292574	0	0.0487624	0	0	0
ADRBK1	1.30766	0.945391	1.06133	0.865325	1.49481	0.760604	0.946619	1.05601	1.01998	0.856183	1.13047	0.685282
ADRBK2	0.615965	0.429758	0.499655	0.538503	0.386236	0.585264	0.488578	0.420841	0.363354	0.346181	0.588079	0.356355
ADRM1	2.89449	3.22062	3.07854	3.11023	2.95371	3.21845	2.95544	3.04534	2.81272	2.8682	3.11761	3.24159
ADSL	1.44282	1.63199	1.60328	1.5257	1.55379	1.54419	1.23383	1.43694	1.25641	1.47986	1.11324	1.85954
ADSS	1.45268	1.20538	1.38953	1.4196	1.66196	1.10514	1.15538	1.41764	1.29621	1.26494	1.03646	1.49127
ADSSL1	0	0.0364142	0.0698685	0.0255961	0	0	0.0120818	0.00464996	0.0201363	0.0209289	0	0.0395368
ADTRP	1.4552	1.87654	1.39019	1.84828	1.72141	1.46892	0.986809	1.18595	0.797027	1.0163	1.27097	1.19138
AE000662.93	0	0	0	0	0	0	0	0	0	0	0	0
AEBP1	0.0312944	0.0278613	0.0227923	0.0294239	0	0	0.140172	0.13143	0.0686909	0.144637	0.0624026	0.0864464
AEBP2	1.54342	1.42696	1.69475	1.09003	1.20738	1.46712	1.24443	1.14902	1.21851	1.06054	1.47657	1.01488
AEN	2.29964	2.58719	2.17267	2.48917	2.1151	2.10038	2.39882	2.54933	2.35211	2.56737	2.8131	2.39906
AES	0.0405743	0.085122	0.0673507	0.124609	0.0464172	0.179232	0.115863	0.176362	0.129287	0.215546	0.133664	0.28473
AF001548.5	0	0.0136021	0	0.0338844	0	0	0.0170833	0.015636	0.0284721	0	0	0
AF003625.3	0	0.028754	0.0349688	0.033611	0	0	0.0385599	0.0548851	0.00944356	0.176802	0	0.0395368
AF038458.5	0.0393912	0	0	0	0	0	0	0	0	0	0	0
AF064858.11	0	0.0237313	0	0	0	0.286479	0	0	0	0	0	0
AF064858.6	0.0557336	0.0130767	0.00548823	0	0.239248	0.180259	0.0142723	0	0.0405211	0	0	0
AF064858.8	0	0	0	0	0	0	0	0.00929546	0	0.0154924	0	0
AF121898.3	0.0399861	0	0.0389512	0	0	0	0	0.0172337	0	0.0202063	0	0
AF127577.8	0.031412	0.0343003	0.0694547	0.0142978	0	0	0.0409702	0.0324605	0.0421223	0.0322967	0	0
AF127936.7	0	0	0	0	0	0	0	0	0	0	0	0
AF127936.9	0	0	0.0307281	0	0	0	0.00477847	0	0.00796412	0	0	0
AF131215.6	0.00974378	0	0	0	0	0	0	0	0	0	0	0
AF131215.8	0	0.0256401	0	0	0	0	0	0.0130825	0	0	0	0
AF131216.1	0	0.00449118	0	0.00685604	0	0	0.0365129	0.0378332	0	0	0	0
AF131216.5	0.084272	0.089943	0.112772	0.0734679	0	0.101922	0.132589	0.342788	0.208396	0.110376	0.224654	0.293128
AF131216.6	0.0348518	0.0148482	0.031577	0	0.0956329	0	0.0340376	0.0202315	0.00651	0	0.137044	0
AF131217.1	0	0.00640766	0	0	0	0	0	0.0334975	0	0	0	0
AF146191.4	0.00365462	0	0.00609104	0.00952312	0	0	0	0.00483426	0.0359592	0.0430085	0	0.0397609
AF165138.7	0	0	0	0	0	0	0	0	0	0.0417615	0	0
AF186192.1	0	0.0142932	0	0	0	0	0	0.0290327	0	0.0639064	0	0
AF186192.6	0.0287341	0.0103124	0.0262884	0.0260551	0	0	0.0795659	0.0636505	0.0869565	0.0385634	0.0882728	0.0824344
AF196972.9	0	0	0	0	0	0	0	0	0	0	0	0
AF230666.2	0.0230884	0.0151965	0	0.0122179	0.106016	0	0.0132704	0	0	0	0.0807257	0
AF240627.2	0.0378873	0	0	0.0153969	0	0	0	0	0	0	0	0
AFAP1	0.838439	0.580867	1.05909	0.444711	1.283	0.410793	0.554962	0.541459	0.352744	0.421171	0.513811	0.411303
AFAP1-AS1	0.197336	0.0681771	0.532445	0.289994	0.701306	0.0738909	0.287261	0.0907738	0.223659	0.176585	0.131128	0.28289
AFAP1L1	0.283223	0.184257	0.120735	0.0172715	0.444763	0.0489723	0.323517	0.0981575	0.312126	0.144514	0.385096	0.215115
AFAP1L2	0.0208854	0.047218	0.0447738	0.0309759	0	0	0.00540669	0.0433378	0.00901115	0	0.0539725	0
AFF1	1.4232	1.46156	1.29024	1.25406	1.52091	1.53376	1.70973	1.57514	1.79685	1.42018	1.85002	1.72673
AFF2	0.0203833	0.0522814	0.0767862	0.0157812	0	0	0.0628077	0.0846457	0.0698296	0.0605452	0.028757	0
AFF3	0.0393912	0.0266458	0.0447738	0.0529893	0.259717	0	0.120557	0.0668948	0.0606813	0.112419	0.111643	0.0762085
AFF4	2.3542	1.96593	2.47755	1.787	2.5391	1.18307	1.4292	1.42224	1.52181	1.3787	1.80566	1.33701
AFG3L2	2.00122	2.25032	2.15371	2.01186	2.22186	2.08492	2.01204	2.40889	1.81223	2.37334	2.18901	2.67755
AFM	0	0	0	0	0	0	0	0.0167103	0	0	0	0
AFMID	0.777856	0.954343	0.756038	0.980775	0.691851	1.16739	0.931757	0.649635	1.09686	1.06323	0.570169	0.960777
AFTPH	0.638861	0.54977	0.334537	0.440166	0.239072	0.321925	0.749367	0.678467	0.933617	0.60708	0.614127	0.758661
AGA	0.67343	0.510389	0.615496	0.61225	0.229901	0.373744	0.512412	0.658953	0.377463	0.417136	0.866811	0.208968
AGAP1	0.817483	0.510396	0.881985	0.60522	1.21916	0.181583	0.703795	0.705349	0.508275	0.756849	0.812066	0.596051
AGAP14P	0	0.021819	0	0	0	0	0	0	0	0	0	0
AGAP2	0	0	0.0156713	0.0216458	0.145886	0	0	0	0	0	0	0
AGAP2-AS1	0	0.0239209	0	0	0	0	0.0100571	0.0237626	0	0	0	0
AGAP3	1.20535	0.810633	1.22916	0.910463	1.32465	0.913394	0.712674	0.51751	0.694898	0.420177	0.58779	0.3676
AGAP4	0.171787	0.0407977	0.157696	0.081146	0.17504	0	0.0708275	0.116531	0.0585397	0.116531	0.0882728	0.0762085
AGAP5	0.126041	0.132068	0.093365	0.107813	0.197388	0.0738909	0.114199	0.0975964	0.111279	0.0108218	0.0807257	0.0712103
AGAP6	0.683287	0.510471	0.616845	0.556264	0.509212	0.431643	0.523652	0.517332	0.681843	0.493676	0.113983	0.896832
AGAP9	0.228196	0.18935	0.153489	0.203319	0.0634482	0.0817587	0.103901	0.0853816	0.0925716	0.115682	0.0679497	0.150803
AGBL1-AS1	0	0	0	0	0	0	0	0	0	0	0	0
AGBL2	0	0.0044157	0	0	0.0553078	0	0.0338145	0.0188275	0.0563575	0.116614	0.169072	0
AGBL3	0.0211219	0.0798576	0.0184376	0.0382885	0.0314298	0	0.0381308	0.0692918	0.0384874	0.0141046	0.115462	0.220547
AGBL4	0.0701077	0.0575145	0.0167777	0.0958575	0	0	0	0.0167103	0	0	0	0
AGBL5	0.269271	0.266211	0.223963	0.117405	0.407037	0.0225545	0.169403	0.225335	0.107384	0.208718	0.201951	0.0819707
AGBL5-AS1	0	0	0	0	0	0	0	0	0	0	0	0
AGER	0.858033	0.924969	1.2114	0.973838	0.859026	0.864921	0.627584	0.266602	0.800408	0.236546	0.448062	0.269273
AGFG1	1.46571	1.31218	1.31265	1.42993	1.84494	1.0201	1.25792	1.47994	1.08992	1.44345	1.41889	1.32891
AGFG2	0.0691908	0.0642279	0.076863	0.0193153	0.124851	0	0.16434	0.238808	0.165756	0.126609	0.119243	0.153905
AGGF1	1.035	1.20469	1.12268	1.24739	1.31023	1.2326	1.71509	1.70346	1.63944	1.49266	2.0523	1.53604
AGK	0.990699	0.864564	0.965319	0.750695	1.33299	0.47925	1.12055	0.784074	1.1443	0.884499	1.14753	0.818685
AGL	2.90854	2.48402	2.68745	2.78894	2.66473	2.53555	3.26457	3.35935	3.1571	3.22388	3.60547	3.22691
AGMAT	0.00426182	0.0327576	0.0662215	0	0.175546	0.143959	0.0453099	0.0300859	0.114746	0.0241261	0.128748	0
AGMO	0.0206042	0.0222099	0.0687056	0	0.204558	0	0.112875	0.0291282	0.0655911	0.0572522	0	0.171757
AGO1	0.661683	0.655355	0.74664	0.426996	0.642266	0.74138	0.861167	0.79833	0.857878	1.03313	0.880883	0.925352
AGO2	1.99726	1.78157	2.20045	1.71894	2.19816	1.47698	1.42858	1.40693	1.32407	1.52347	1.53852	1.7256
AGO3	0.56607	0.524215	0.496254	0.621137	0.859772	0.425797	0.643923	0.64209	0.564501	0.46445	0.754673	0.48246
AGO4	0.0718034	0.056635	0.0908488	0.12668	0	0.141506	0.108355	0.0503034	0.173602	0.146589	0.0787973	0.267875
AGPAT1	0.117042	0.12332	0.17739	0.0758122	0	0.14876	0.0755774	0.108914	0.0553245	0.121142	0.0457618	0.157715
AGPAT2	2.33099	2.4966	2.01902	2.12519	1.62953	2.08235	2.53944	2.56745	2.51842	2.2608	2.78657	2.75837
AGPAT3	0.395399	0.397718	0.641014	0.378082	0.490466	0.426593	0.292393	0.390066	0.238984	0.500512	0.306209	0.365643
AGPAT4	0.190008	0.0444556	0.308337	0.054206	0.262419	0	0.086417	0.178337	0.139022	0.150365	0.0143739	0.426168
AGPAT5	1.79675	1.63052	1.61303	1.81492	1.92468	1.41411	0.699608	0.726294	0.810081	1.06283	0.815982	0.854758
AGPS	1.02054	0.933177	1.01689	1.00102	1.73849	0.576212	0.77341	0.82352	0.66837	0.81921	0.868208	0.981266
AGR2	0.0118901	0.123319	0.0167777	0.205437	0	0	0	0.0822882	0	0.0374869	0	0
AGR3	0	0.0331597	0.00943347	0.00782222	0	0	0.0263638	0	0.0439397	0	0	0
AGRN	0.64172	0.49467	0.60887	0.580742	0.548036	0.288112	0.316166	0.1787	0.200315	0.195704	0.418047	0.160603
AGT	0	0	0	0	0	0	0	0	0.0276774	0	0	0
AGTPBP1	0.780581	0.821643	0.767077	0.489257	0.474381	0.532534	0.730571	0.814064	0.586532	0.670778	0.362646	0.512205
AGTR1	0.0100049	0.0304489	0.010338	0.0492678	0	0	0.0282394	0.0650123	0.0470656	0.0202063	0.141197	0.107178
AGTRAP	1.36639	1.57219	1.44004	1.43751	1.00046	1.52767	1.68248	2.0024	1.49959	1.72268	1.45965	2.00466
AGXT	0	0	0	0	0	0	0	0	0	0	0	0
AGXT2	0	0	0	0	0	0	0.0146648	0.00343044	0	0	0	0
AHCTF1	1.58773	1.25149	1.55378	1.22235	1.86218	0.994877	1.32474	1.43131	1.30802	1.49281	1.45025	1.13402
AHCY	3.07367	3.17539	3.08942	3.10875	3.18609	3.0427	3.00161	2.98519	3.01086	2.9238	2.99771	2.97883
AHCYL1	1.83487	1.63245	1.7808	1.80309	2.31561	1.15133	1.47004	1.55546	1.44224	1.75826	1.4111	1.6092
AHCYL2	0.117195	0.181423	0.189947	0.129624	0.202657	0	0.549176	0.533516	0.504922	0.714443	0.330394	0.158503
AHDC1	0.235913	0.174508	0.354596	0.193266	0.168234	0.303019	0.0949421	0.0999778	0.12297	0.177853	0.153306	0.310768
AHI1	0.72526	0.595947	0.581559	0.464635	0.951319	0.403097	0.477495	0.446297	0.46759	0.67573	0.231447	0.797056
AHNAK	2.86684	2.39569	2.62914	2.40292	2.88824	1.99669	1.54793	1.54565	1.64247	1.43314	1.92744	1.48359
AHNAK2	0	0.0222701	0	0.0197293	0	0	0.0481304	0	0.00901115	0.0417615	0.107371	0
AHR	0.103714	0.049847	0.140328	0.0844685	0.106016	0	0.113433	0.128954	0.132098	0.0980336	0.112114	0.0441057
AHRR	0.0607702	0.0380022	0.241534	0.0865791	0.217322	0.0817013	0.170549	0.0766644	0.266262	0.0979536	0.276977	0.0979471
AHSA1	3.25016	3.34942	3.45672	3.25965	3.43232	3.19164	3.27536	3.15692	3.31933	3.11173	3.41427	3.39239
AHSA2	0.151911	0.139892	0.132726	0.313451	0.377194	0	0.248767	0.160438	0.146664	0.19051	0.288246	0.0654362
AHSG	0.0364533	0	0	0	0	0	0	0.0194	0	0	0	0
AHSP	0.061891	0.236594	0.029689	0.127485	0	0.0489723	0.16461	0.197119	0.144751	0.156924	0.120033	0.292893
AICDA	0.030073	0.0940378	0.0563913	0.0893176	0.205325	0	0.33945	0.200712	0.334263	0.111182	0.333298	0.194783
AIDA	0.63987	0.482822	0.438443	0.51479	0.583421	0.349231	0.431463	0.361003	0.338966	0.416619	0.704999	0.445778
AIF1	0	0	0.0109648	0	0	0	0	0.00722794	0	0	0	0
AIF1L	3.50324	3.72294	3.46877	3.55887	3.31306	3.54307	3.37377	3.31201	3.45623	3.11177	3.72226	3.21059
AIFM1	2.59912	2.34808	2.88384	2.30624	2.62751	1.83478	2.58794	2.12063	2.66215	2.13798	2.60529	2.27626
AIFM2	0.556781	0.646589	0.669567	0.524145	0.302883	0.434947	0.911098	1.15415	0.948388	0.895618	1.26857	1.36507
AIFM3	0.00426182	0	0	0	0	0	0.00477847	0.0156388	0.0545604	0.0356987	0	0
AIG1	0.0908682	0.114048	0.0900098	0.0066656	0.194273	0.0939367	0.0781421	0.123899	0.0251617	0.209934	0	0
AIM1	0.0987145	0.156582	0.0838523	0.0336115	0.025878	0	0.187128	0.254755	0.175723	0.222972	0.120366	0.170145
AIM1L	1.53736	1.29168	1.79921	1.33639	2.0266	0.889941	0.575028	0.695029	0.551385	0.709616	0.540545	0.811781
AIM2	0	0.00742828	0	0.0123805	0	0	0	0	0	0	0	0
AIMP1	3.00689	3.33233	3.00145	3.24789	2.86198	3.32119	2.88767	3.01847	2.95127	3.13193	3.54584	3.247
AIMP2	0.214377	0.146509	0.0959537	0.140967	0.0811858	0.329605	0.106335	0.0915104	0.110122	0.0588637	0.133924	0.147821
AIP	0.545468	0.619474	0.688037	0.491475	0.878705	0.228471	1.19115	0.949283	1.16587	1.2493	1.03962	1.55637
AIPL1	0.00980813	0.0278007	0.0258012	0	0	0	0.0150384	0.00614365	0	0	0.0143739	0
AIRE	0.418294	0.344309	0.268512	0.337338	0.105977	0.0738909	0.208126	0.602498	0.326095	0.523796	0.0861288	0.117615
AIRN	0	0.0151625	0	0.0328314	0	0	0	0	0	0	0	0
AJ003147.9	0	0	0	0	0	0	0	0	0	0	0	0
AJ006995.3	0	0	0	0	0	0	0	0	0	0	0	0
AJ006998.2	0.0117776	0	0.0196293	0	0	0	0	0.0125259	0	0.0108307	0	0
AJ009632.3	0	0	0	0	0	0	0	0	0	0	0	0
AJ011932.1	0.0404618	0.0278318	0.0419647	0	0	0	0.0458388	0.0619107	0.076398	0.0661285	0	0
AJ239322.1	0	0.0123251	0.0367918	0	0	0	0	0.0297052	0.0166324	0.117154	0	0
AJAP1	0.088627	0.0268682	0.0812277	0	0.294556	0	0.0227708	0.0641311	0.0379514	0	0	0
AJUBA	0.870896	0.786458	0.715178	0.526596	1.05526	0.566195	0.374341	0.390258	0.605017	0.249958	0.239258	0.343076
AK1	0.753142	1.05545	0.703994	0.870438	0.869012	0.797673	0.582895	0.999304	0.652974	0.861919	0.445968	1.10301
AK2	3.3313	3.5114	3.42384	3.27079	3.43198	3.24894	3.36933	3.49265	3.3553	3.43361	3.65694	3.61906
AK3	0.322689	0.344258	0.35085	0.495397	0.112427	0.141381	0.382824	0.0952345	0.296974	0.11215	0.307542	0.142001
AK4	3.6461	3.70234	3.606	3.71862	3.57163	3.73407	4.03185	4.16267	4.06849	4.05611	4.23687	4.1102
AK5	0.353612	0.441533	0.677918	0.292849	0.437985	0.333109	1.07125	0.926906	1.08002	1.03942	0.990642	1.01521
AK6	2.71395	2.97441	2.8111	2.73783	2.69716	3.1075	2.69564	2.81847	2.75368	2.83828	2.76423	3.17341
AK7	0.191545	0.249009	0.29839	0.292652	0.199312	0.236865	0.164693	0.109803	0.140762	0.154557	0.105891	0.016956
AK8	0.0330545	0.129651	0.00780407	0.0368863	0	0.074073	0.191491	0.356623	0.251956	0.183787	0.144753	0.288283
AK9	0.103704	0.0845891	0.219558	0.109057	0.239248	0	0.128007	0.0620025	0.135381	0.0154924	0	0.016956
AKAP1	1.6406	1.725	1.69027	1.75387	1.85065	1.59819	1.86267	2.07662	1.71363	2.1026	2.18575	2.11315
AKAP10	0.752149	0.780883	0.684362	0.750501	1.07203	0.530783	1.01255	0.746291	1.11566	0.81791	0.763171	0.61489
AKAP11	0.461662	0.474835	0.831335	0.350394	0.493296	0.232951	0.56125	0.483099	0.618321	0.378505	0.329633	0.403889
AKAP12	2.76758	2.72673	2.58036	2.74966	3.09581	2.23156	2.92588	3.02616	2.88769	2.98176	3.25381	2.56915
AKAP13	1.14691	0.91507	1.40471	0.825688	1.28429	1.00384	0.792014	0.719325	0.885285	0.724619	0.577364	1.07307
AKAP14	0.0364533	0.00237139	0.0398316	0	0	0	0.14167	0.0656894	0.165008	0.245953	0	0.0762085
AKAP17A	1.11065	1.1244	1.07665	0.993395	1.08233	0.527812	1.02982	1.14049	1.20858	1.1514	0.747306	1.33025
AKAP2	0.0872109	0.0933758	0.0286694	0.00676174	0.13746	0	0.0306571	0	0.0510951	0	0	0
AKAP3	0.106822	0.0634183	0.0806797	0.0156296	0	0.0225545	0.26363	0.368495	0.143844	0.1289	0.633133	0.198847
AKAP4	0	0	0	0	0	0	0.0377628	0	0.0269429	0	0.0480287	0
AKAP5	0.049797	0.0631613	0.102869	0.0319031	0	0	0.0134956	0.0214473	0	0.0559518	0.0381001	0
AKAP6	0.0337557	0.0308828	0.00548823	0.061908	0.0765724	0	0.0519597	0.025969	0.07063	0	0.0481396	0
AKAP7	0.152428	0.17796	0.301667	0.177176	0.334528	0.143959	0.503612	0.504581	0.467077	0.290029	0.280891	0.270998
AKAP8	2.20951	2.28722	2.28724	1.93898	2.13643	2.10253	2.34337	2.33553	2.27362	2.24432	2.48947	2.21951
AKAP8L	0.923828	0.846603	0.978842	0.970408	0.968864	1.1148	0.78676	0.947701	0.847551	1.12374	0.481889	0.664721
AKAP9	1.96099	1.8029	2.00644	1.60943	1.45045	1.42414	1.63802	1.41541	1.75424	1.55961	1.85683	1.84183
AKIP1	1.55445	2.03547	1.69356	1.86416	1.65286	1.91893	1.77122	1.69117	1.85456	1.51056	2.22704	1.72933
AKIRIN1	2.35735	2.41822	2.56404	2.02072	2.46821	2.05676	2.75916	2.75492	2.7111	2.96125	2.86703	3.09609
AKIRIN2	1.80883	2.30337	1.77892	1.88951	2.25953	1.7479	2.44195	2.72	2.48379	2.69724	2.53885	2.89738
AKNA	0.0946493	0.0944962	0.0720242	0.173447	0.103324	0.120408	0.261177	0.374351	0.169675	0.438223	0.114345	0.167448
AKNAD1	0	0	0	0	0	0	0.0118946	0.0315197	0.0198244	0.0657118	0	0.0395368
AKR1A1	3.09865	3.2237	3.25013	2.96144	2.92826	3.02204	2.87231	2.99046	2.73966	2.89818	2.99282	3.16146
AKR1B1	0.538833	0.944143	1.09738	1.0294	1.22616	0.803052	1.04957	1.21865	1.10046	0.875013	0.863683	1.48954
AKR1B10	0.00508837	0.00647543	0	0.0521328	0	0.0328546	0	0.042396	0	0.0374869	0	0
AKR1C1	0	0.0400774	0	0	0	0	0.0146648	0	0	0	0	0
AKR1C2	0	0	0	0	0	0	0	0	0	0	0	0
AKR1C3	0.0563048	0.00594925	0.0974245	0	0.0506944	0	0.191162	0.0160368	0.0886546	0.0663784	0	0.118951
AKR1C4	0	0	0	0	0	0	0	0	0	0	0	0
AKR1D1	0	0	0	0.00685604	0	0.143959	0.0248484	0	0.00651	0	0	0
AKR1E2	0	0.0144459	0.0513981	0.0587134	0	0.0971305	0.0450731	0.00722794	0.0630686	0.0254028	0.0143739	0.0762085
AKR7A2	1.68559	1.53153	1.48184	1.55401	2.07249	1.42824	1.02434	1.07839	0.799314	1.09778	0.861325	1.34563
AKR7A3	0.0125095	0.120102	0.042531	0	0	0.239102	0.228842	0.0946155	0.211899	0.0568044	0.0663518	0.0547744
AKT1	0.82249	0.615935	0.8599	0.550192	1.07986	0.663714	0.624771	0.397608	0.647188	0.410533	0.883579	0.311157
AKT1S1	1.50927	1.53755	1.46065	1.57523	1.41324	1.21239	1.68593	1.45736	1.57726	1.70662	1.7575	1.16839
AKT2	1.32403	1.12295	1.29831	1.20867	1.48797	1.03211	1.01851	1.15297	0.996153	1.037	1.17273	1.30647
AKT3	0.132251	0.148482	0.291524	0.115343	0.213481	0.0699141	0.226598	0.232734	0.182448	0.126883	0.0934456	0
AKTIP	1.30751	1.56333	1.73853	1.45327	1.48576	1.20911	0.677538	0.824113	0.567617	0.689817	0.774154	0.906825
AL008723.1	0	0	0	0	0	0	0	0	0	0	0	0
AL022341.3	0	0.00818929	0	0	0	0.0409465	0.00838314	0	0	0	0	0
AL022344.5	0	0	0	0	0	0	0	0.0125259	0	0	0	0
AL022344.7	0	0	0	0	0	0	0.0569299	0	0	0	0	0
AL022476.2	0	0	0	0.016976	0	0	0.00935033	0	0	0	0	0
AL022578.1	0	0	0	0	0	0	0	0	0	0	0	0
AL023806.1	0	0	0	0	0.0506944	0	0.0150384	0.00759991	0	0	0	0
AL023875.1	0.0132766	0.00640766	0	0	0	0	0.0463984	0.0286344	0.0301495	0.120834	0.0807257	0
AL035610.2	0	0.0044157	0.0831116	0	0.17868	0	0	0	0	0.0721057	0	0.0762085
AL049794.1	0	0.0266458	0	0.0444097	0	0.0328546	0	0.0281591	0	0	0	0.104656
AL109761.5	0	0	0	0	0	0	0	0.0310326	0	0.0356938	0	0
AL132709.8	0	0	0	0	0	0	0.0342001	0.0466085	0.00944356	0.0280261	0	0
AL133245.2	0.00359032	0	0	0	0	0	0.0287793	0.0119503	0.041397	0.0141998	0	0
AL133249.1	0	0	0	0	0	0	0.0490054	0	0.0334808	0	0	0
AL133493.2	0.0112721	0	0.0235567	0	0	0	0.108878	0.0250586	0.14292	0.0185717	0.167628	0
AL136097.1	0	0	0	0	0	0	0	0	0	0	0	0
AL137860.1	0.00359032	0	0	0	0	0	0.0121894	0	0	0	0	0
AL138706.2	0	0	0	0	0	0	0	0	0	0	0	0
AL161668.5	0	0.0461764	0	0.0130447	0	0.0328546	0.00935033	0.0131226	0	0.0140336	0	0
AL354822.1	0.0937452	0.0501908	0.0994169	0.00952312	0.161323	0.126205	0.0104254	0.0278802	0.0173756	0.0627422	0.028757	0
AL354828.1	0	0.0204102	0	0.0197293	0	0	0	0	0	0.146218	0	0
AL354828.2	0	0.0118117	0	0.0525107	0	0	0	0	0	0	0	0
AL356585.2	0	0	0	0.00857965	0	0	0	0	0	0	0	0
AL358852.1	0	0.00984703	0.0367918	0	0	0	0.0743051	0.0184729	0.0788826	0.045517	0.0510646	0.104086
AL360294.1	0	0	0	0	0	0	0	0.0154224	0	0	0	0
AL365181.2	0	0	0	0	0	0	0.0200901	0	0.0334835	0	0	0
AL365202.1	0.00491657	0	0	0.00774841	0	0	0	0.0159286	0	0.0145011	0	0
AL450992.2	0	0	0	0	0	0	0	0	0	0	0	0
AL589743.1	0	0	0	0	0	0	0	0	0	0	0	0
AL590235.1	0.0850102	0.00976455	0.0555045	0	0	0	0.0256375	0.0344457	0	0.0141046	0	0
AL591806.1	0	0	0	0	0	0	0	0	0	0	0	0
AL591893.1	0.0136071	0.0448643	0.0187127	0.149192	0	0	0.0422933	0.0260479	0.0704888	0.0440871	0.0143739	0.0746071
AL592183.1	0.0742869	0.11818	0.0677449	0.158045	0.137095	0.15148	0.154559	0.201068	0.158911	0.132621	0.193501	0.016956
AL592528.1	0	0	0	0	0	0	0	0	0	0	0	0
AL645728.1	0.0116223	0.00727245	0	0.0247244	0	0	0.118372	0.13277	0.061872	0.12986	0.183477	0.12569
AL773572.7	0	0	0	0.0194716	0	0	0.0146648	0	0	0	0	0
AL928654.7	0	0	0	0	0	0	0	0	0	0	0	0.0902105
AL928742.12	0	0	0.075022	0	0.124851	0	0.0249909	0	0.0416515	0	0	0
AL928768.3	0	0	0	0	0.0506944	0	0	0	0	0	0	0
ALAD	2.77696	2.86483	2.80374	2.76729	2.99319	2.57514	1.84958	1.78092	1.95724	1.69792	2.18549	1.28763
ALAS1	2.15019	2.48828	2.37029	2.31133	2.31847	2.49786	1.79778	1.9223	1.87361	2.04769	1.9157	1.43147
ALAS2	0	0	0	0	0	0	0	0	0	0	0	0
ALB	0	0.0209168	0	0	0	0.126205	0.0410954	0.0353079	0	0.0309959	0	0
ALCAM	0.0488281	0.0585774	0.0156713	0.0616822	0	0.0328546	0.103484	0.116585	0.140513	0.0422285	0	0.17782
ALDH16A1	0.653565	0.434451	0.865601	0.457386	0.72713	0.591213	0.582942	0.347951	0.727454	0.397315	0.365748	0.272868
ALDH18A1	0.976684	1.11496	0.965872	1.31132	0.761388	0.907534	0.564183	0.709912	0.376094	0.595421	0.812433	0.573713
ALDH1A1	0.0922929	0.11669	0.0512424	0.0826665	0.102727	0.0328546	0.169673	0.225063	0.311913	0.142963	0.305209	0.505807
ALDH1A2	0.140813	0.206013	0.358272	0.364632	0.346656	0.273671	0.103041	0.0252172	0.189448	0.0125668	0	0.0813048
ALDH1A3	0.0537634	0	0	0.0111008	0	0	0.0444641	0.120074	0.0484271	0.152861	0.0770391	0.0588909
ALDH1B1	0.468963	0.29222	0.344269	0.376813	0.391361	0.543146	0.280788	0.264902	0.270443	0.317452	0.325279	0.546015
ALDH1L1	0.013757	0.0634865	0.0101993	0.0835616	0	0	0.0331545	0.0195788	0.0552575	0.0267666	0	0.0377005
ALDH1L1-AS2	0	0	0	0	0	0	0	0.00722794	0	0	0	0
ALDH1L2	0.152638	0.120533	0.102571	0.122227	0.157772	0.108002	0.0675473	0.151547	0.0392006	0.120568	0.135644	0.202273
ALDH2	1.37837	1.48494	1.42612	1.39925	1.44456	1.58789	2.16401	1.81195	1.95461	1.80907	2.01655	2.09161
ALDH3A1	0.00852111	0.0508907	0	0	0.0495094	0	0	0.0166823	0	0.0371542	0	0
ALDH3A2	1.74522	1.7832	1.68537	1.57985	1.80278	1.99672	2.32836	2.42731	2.28158	2.26773	2.60183	2.58015
ALDH3B1	0.0503587	0	0	0	0	0	0.00935033	0	0	0	0	0
ALDH3B2	0.0245102	0.0551389	0.0852549	0.0194716	0.0553078	0	0.0150384	0.050525	0	0	0	0
ALDH4A1	1.40264	1.05747	1.35939	1.10082	1.91259	0.567136	0.875363	0.645865	0.943187	0.569194	0.769828	0.526407
ALDH5A1	0.189039	0.285783	0.22284	0.175841	0.670738	0.183267	0.156275	0.15447	0.172523	0.221319	0.182975	0.0898042
ALDH6A1	1.50698	1.6022	1.74247	1.4546	1.66834	1.34955	1.35087	1.371	1.35988	1.11931	2.00857	1.28715
ALDH7A1	1.71958	2.07394	1.97655	1.83887	1.96937	1.93833	1.96864	1.91294	1.83121	1.95467	1.75723	1.6815
ALDH8A1	0	0	0	0	0	0	0.0239904	0	0	0.0254028	0	0.0762085
ALDH9A1	1.29608	1.36757	1.41864	1.33096	1.35118	0.952408	1.23212	1.17737	1.26681	1.44138	1.60765	1.6055
ALDOA	4.86003	4.77186	4.80261	4.83453	4.8095	4.8826	4.83912	4.82185	4.77399	4.7296	4.82108	4.70612
ALDOC	0.0419466	0.0259776	0.0190571	0.0066656	0.025878	0	0.0798289	0.203838	0.0713109	0.0705888	0.0535758	0.185063
ALG1	0.109888	0.25566	0.12488	0.259135	0.263684	0.128873	0.0587171	0.225174	0.0586116	0.253036	0.026939	0.175242
ALG10	0.199259	0.174064	0.310895	0.336941	0.176425	0.0328546	0.222854	0.165207	0.174473	0.0507471	0.37623	0
ALG10B	0.247429	0.268391	0.205907	0.134527	0.0765724	0.241605	0.210487	0.192254	0.207148	0.348785	0.326331	0.0567169
ALG11	0.318289	0.303649	0.539559	0.285655	0.564826	0	0.253496	0.259537	0.258807	0.221873	0.310767	0.246401
ALG12	0.0358689	0	0	0	0.0386421	0	0.00540669	0.0178243	0.00901115	0	0.0270335	0.0314494
ALG13	1.8684	1.69417	1.93162	1.50971	1.48856	1.63026	1.77452	1.88968	2.08665	2.07676	1.20069	1.69345
ALG13-AS1	0.020661	0.0765239	0.0561283	0.0587496	0.0881747	0	0.0231286	0.0154224	0	0.0109474	0.028757	0
ALG14	1.58675	1.96439	1.83779	1.83369	1.29883	2.15198	1.4303	1.35749	1.35613	1.39509	1.89093	1.72418
ALG1L	0.335214	0.249443	0.210305	0.137798	0.0906774	0.284507	0.530666	0.411471	0.547352	0.535263	0.899741	0.685864
ALG1L2	0	0.0266458	0	0.0444097	0.0495094	0	0	0	0	0.0108307	0	0
ALG2	1.83865	2.11941	2.03544	2.07624	1.67148	1.43972	2.01541	2.13755	2.07603	2.06019	2.12242	2.15422
ALG3	2.35075	2.41776	2.17637	2.04346	2.16264	2.25067	2.12384	2.24852	2.25039	2.15046	2.44926	2.16687
ALG5	2.05065	2.53155	2.11763	2.58088	2.12242	2.2525	1.7823	2.15569	1.72123	1.69637	2.06905	2.3458
ALG6	1.61127	1.60896	1.4676	1.4125	1.48686	1.13728	1.36323	1.4727	1.29852	1.47281	1.3777	1.46438
ALG8	1.41842	1.57746	1.46653	1.66634	1.42487	1.19707	1.33194	1.50818	1.44957	1.35431	1.87171	1.45243
ALG9	0.0206707	0.113566	0.138308	0.123484	0.0506944	0	0.0872255	0.107323	0.0985569	0.134884	0.0270335	0.105497
ALK	0.0182858	0.0151965	0.00609104	0	0	0.0328546	0.0942268	0.0361276	0.00651	0.026028	0	0
ALKBH1	1.41654	1.43238	1.36514	1.50552	1.55381	1.79763	1.85388	1.54785	1.76001	1.5624	1.90249	1.4132
ALKBH2	0.877656	0.925927	0.865275	0.948084	0.930999	1.21757	1.05178	0.979727	1.22047	0.908988	1.54805	1.35949
ALKBH3	0.509593	0.475599	0.583547	0.371642	0.415595	0.17346	0.464771	0.260347	0.619829	0.382647	0.340926	0.0395368
ALKBH3-AS1	0	0	0	0	0	0	0	0	0	0	0	0
ALKBH4	1.08635	1.24658	0.994884	0.988417	1.00426	0.475929	0.993007	0.946722	0.977271	0.835578	0.974861	1.13157
ALKBH5	1.5784	1.59148	1.7508	1.45874	1.78018	1.64707	1.57001	1.61721	1.4745	1.53947	1.52807	1.60996
ALKBH6	0.550477	0.476176	0.445478	0.31746	0.684104	0.42654	0.384516	0.43282	0.268336	0.37475	0.336841	0.42554
ALKBH7	2.70186	2.65708	2.66421	2.42353	2.0187	2.25722	3.46162	3.31318	3.47021	3.09682	3.536	3.56915
ALKBH8	0.440164	0.539978	0.558613	0.535389	0.369638	0.546728	0.706752	0.532339	0.508497	0.440023	0.582157	0.556057
ALLC	0	0	0	0.0616822	0	0	0	0.00722794	0	0	0	0
ALMS1	0.269034	0.287806	0.472889	0.19114	0.729036	0.226213	0.235682	0.259253	0.288598	0.316821	0.258827	0.384711
ALOX12	0.0998607	0.17852	0.0442664	0.07521	0.134352	0.0938362	0.0913424	0.10619	0.136502	0.0800039	0.169072	0.0677963
ALOX12-AS1	0.220848	0.335823	0.294638	0.383933	0.273672	0.14876	0.263973	0.148868	0.247958	0.254506	0.0936883	0.127921
ALOX12B	0	0.021786	0	0.0255961	0	0	0	0	0	0	0	0
ALOX15	0.151744	0.0538386	0.161216	0.0705466	0.45979	0.222707	0.0873844	0.0491747	0.192012	0.136138	0.0431309	0.190415
ALOX15B	0	0	0	0	0	0	0	0	0	0	0	0
ALOX5	0.17515	0.246004	0.224386	0.287054	0	0	0.536738	0.798681	0.548774	0.854057	0.687756	0.794266
ALOX5AP	0.0313764	0	0	0	0	0	0	0.0261042	0	0	0	0
ALOXE3	0.0113059	0	0.145311	0	0.2767	0	0.0595434	0.00649306	0.0657651	0.0108218	0	0
ALPI	0	0	0.038983	0	0	0	0	0.0154224	0	0.0182181	0	0
ALPK1	0.0151638	0	0	0.0565059	0	0	0.0507227	0.050942	0.0845379	0.0439543	0	0
ALPK2	0.0364533	0	0	0.0122179	0	0	0.00723197	0	0	0.0108307	0	0
ALPK3	0.191162	0.297416	0.238542	0.17438	0.17378	0.237895	0.0652013	0.0496971	0.0111127	0.218844	0.0381001	0
ALPL	2.91967	2.73807	2.90666	2.8746	2.71721	2.87908	3.25205	3.41939	3.18132	3.12185	3.55829	3.14017
ALPP	2.8605	2.66754	2.6591	2.89889	2.18108	2.90495	1.44436	1.41008	1.33052	1.37459	1.51124	1.22475
ALPPL2	4.42567	4.01387	4.28428	4.0674	4.04185	4.16615	4.25943	3.94384	4.15158	4.04377	4.00703	3.61717
ALS2	0.482034	0.477225	0.424193	0.341705	0.342602	0.133053	0.788869	0.585293	0.812304	0.607376	0.630171	0.749674
ALS2CL	0.0383703	0.0602075	0.0986971	0	0	0.0564755	0.0598283	0.0891299	0.096388	0.150138	0.028757	0
ALS2CR11	0.0584543	0.145931	0.205559	0.139508	0	0.200659	0.299674	0.333826	0.249812	0.370778	0.305213	0.167457
ALS2CR12	0.0150398	0	0	0	0	0	0.0757577	0.0157152	0.0917163	0.0288727	0.109831	0.0494814
ALX1	0.266196	0.266291	0.102232	0.240433	0.13339	0.159028	0.287339	0.373556	0.348136	0.292849	0.6056	0.470822
ALX4	0.0561459	0.0266458	0	0.0444097	0	0	0	0	0	0	0	0
ALYREF	2.11552	2.03085	1.88783	2.05389	2.0807	2.114	1.77244	2.11703	1.78163	2.36664	1.65369	1.92949
AMACR	0.0130589	0.00463474	0.0187127	0	0	0	0.037246	0	0.0465963	0	0	0
AMBN	0.00664375	0	0.0147993	0	0	0.057543	0	0.0256852	0	0	0	0
AMBP	0.0364533	0	0	0.0066656	0	0	0.0475721	0.00519105	0.0416515	0.0396504	0	0.118951
AMBRA1	0.773107	0.699551	1.01268	0.864387	0.907902	0.858596	0.94772	0.904714	0.780693	0.983212	1.04921	0.630526
AMD1	3.46498	3.34511	3.45329	3.43716	3.25364	3.22508	3.16853	3.20326	3.23914	3.199	3.17646	2.94621
AMDHD1	0.00380761	0.0215762	0	0.0431947	0	0	0.152226	0.00759991	0.126804	0	0	0
AMDHD2	1.47819	1.59257	1.63445	1.21519	1.858	1.26861	1.38393	1.16523	1.46701	0.904221	1.20057	1.38714
AMELX	0.0364533	0.0157803	0	0	0	0	0.0338145	0.0154224	0.0563575	0	0.169072	0
AMER1	0.0512148	0.026314	0.0391403	0	0	0	0.0421174	0.0439021	0.00944356	0.0310154	0	0
AMER2	0.0922541	0.256417	0.192651	0.136604	0.38584	0.0738909	0.057634	0.0776212	0.110692	0.0641546	0	0
AMER3	0	0	0	0	0	0	0.028917	0	0	0	0	0
AMFR	1.21526	1.09491	1.23286	1.23439	1.30608	0.924977	0.699477	0.931124	0.722887	0.909459	0.790752	0.697636
AMH	0.0474047	0.0287536	0.0784114	0.0247436	0	0	0.0355817	0.0438789	0.0593028	0.0515321	0	0
AMHR2	0.0153647	0.141734	0.00780407	0.0716426	0	0	0.3231	0.121621	0.485016	0.171947	0.484094	0.12166
AMIGO1	0.00653428	0	0.0348707	0	0	0.187412	0.0235246	0.062543	0	0.0800292	0	0
AMIGO2	0	0	0	0	0	0	0.0279926	0.121139	0.0562505	0.0582918	0.0537969	0
AMMECR1	0.982589	0.729292	1.18812	0.786898	1.21906	0.516824	0.345202	0.349221	0.416398	0.457871	0.283777	0.574832
AMMECR1L	0.714194	0.603485	0.927453	0.753876	1.02936	0.348855	0.755789	0.754974	0.633471	0.876847	0.91783	0.94598
AMN	0.0178063	0.0174417	0.0182173	0.080988	0	0	0.0372165	0.0317869	0	0.0529781	0	0
AMN1	0.192047	0.0666807	0.194588	0.143605	0	0.115917	0.208095	0.104613	0.161815	0.103008	0.397713	0.0762085
AMOT	1.59262	1.53066	2.06498	1.24768	1.79374	1.58314	1.60398	1.19851	1.71881	1.09264	2.16803	1.00972
AMOTL1	0.317105	0.196369	0.220158	0.164177	0.397992	0	0.227029	0.112048	0.22114	0.170262	0	0.125983
AMOTL2	1.87978	1.73123	1.96546	1.69392	2.09055	1.64	0.77243	0.678356	0.734376	0.682714	0.471865	0.499171
AMPD1	0	0	0	0	0	0	0	0	0	0	0	0
AMPD2	0.166795	0.235311	0.39853	0.193486	0.370072	0.183748	0.209933	0.184244	0.238444	0.101238	0.141474	0.153616
AMPD3	0	0.014861	0.0776352	0.0190624	0.17868	0	0.109554	0.0231167	0.109708	0.0202063	0.269902	0
AMPH	0.0264744	0.0858347	0.119615	0.0977715	0	0.143959	0.0707545	0.203404	0.0517611	0.207129	0.242465	0.175995
AMT	0.990853	1.29794	1.08913	1.19755	1.58194	0.63391	1.37787	1.18516	1.18805	1.19101	1.73055	1.01031
AMY1A	0.0206629	0	0	0	0	0	0	0	0	0	0	0
AMY2A	0	0	0	0	0	0	0	0	0	0	0	0
AMY2B	0.0558094	0.0430658	0.00874823	0	0.0506944	0	0.0190549	0.0648728	0	0	0.0481396	0.120211
AMZ1	0	0.00594925	0	0	0.109213	0	0.032764	0.012777	0.0546067	0.023506	0	0
AMZ2	1.26947	1.31889	1.22482	1.46357	1.16507	0.983821	1.29479	1.49483	1.365	1.4121	1.192	1.85229
ANAPC1	1.16106	1.01559	1.17496	1.09612	1.20775	0.770369	1.09105	1.12841	1.11743	1.19403	1.13623	1.50167
ANAPC10	1.64241	1.59446	1.68299	1.32202	1.61222	1.62808	1.87148	1.57266	1.79741	1.7663	1.67513	2.01418
ANAPC11	3.86424	3.85475	3.64177	3.76447	3.70079	3.76021	3.64446	3.55704	3.56491	3.60849	3.65569	3.80589
ANAPC13	2.09237	2.34347	1.91734	2.04873	2.38425	2.07698	2.14223	2.31854	2.14689	2.20023	2.31152	2.382
ANAPC15	0.173881	0.175539	0.100325	0.19526	0.216106	0.0554092	0.28152	0.177998	0.307815	0.202076	0.109483	0.187209
ANAPC16	2.58686	2.74251	2.67302	2.59249	2.48199	2.54522	2.68333	2.68594	2.64948	2.54421	3.08698	2.80994
ANAPC2	0.220232	0.258165	0.227905	0.244074	0.21901	0.273029	0.22567	0.189104	0.2799	0.131433	0.42335	0.0395368
ANAPC4	1.2109	1.21311	1.51061	1.13011	1.66048	0.431429	1.15327	0.964205	1.10792	1.18776	1.05052	1.21549
ANAPC5	2.63005	2.46854	2.57143	2.41086	2.39477	2.02719	2.48602	2.11969	2.5061	1.91634	2.69469	2.31445
ANAPC7	1.74503	1.78453	1.9126	1.79484	1.8206	1.75327	1.70401	1.71345	1.60757	1.50236	1.86704	1.55083
ANG	0.0149785	0.167223	0.034446	0.110981	0	0.143959	0.0507902	0.120263	0.0753995	0.073506	0.0658146	0.166046
ANGEL1	0.293489	0.391803	0.193994	0.25155	0.215442	0.345556	0.326516	0.497809	0.265445	0.338731	0.285273	0.557839
ANGEL2	0.848624	0.852495	1.05465	0.741442	0.997053	0.556779	0.810241	1.13797	0.964095	1.12362	1.08856	0.907829
ANGPT1	1.00643	0.877217	0.973057	0.9125	1.08408	0.950906	0.508487	0.429861	0.610589	0.60768	0.634935	0.623701
ANGPT2	0.157506	0.0790143	0.0361722	0.156258	0.0867125	0.196027	0.150608	0.0724897	0.218925	0.0501705	0	0
ANGPT4	0.0162919	0	0	0	0.0552827	0	0	0	0	0	0	0
ANGPTL1	0	0	0.0184376	0	0	0	0.0150384	0	0	0	0	0
ANGPTL2	0	0	0.0511295	0	0	0	0	0	0	0	0	0
ANGPTL3	0.0393912	0	0	0	0	0	0	0.0201689	0	0	0	0
ANGPTL4	0.0650603	0	0.0666083	0.00782222	0	0	0.112661	0.0210638	0.0731213	0.0834365	0.167361	0.0898042
ANGPTL5	0.035394	0	0.0398856	0	0.285372	0	0	0.0125259	0.0166324	0.0312698	0	0
ANGPTL6	0	0	0	0	0	0	0.0230344	0	0	0	0	0
ANGPTL7	0	0	0.0187127	0	0	0	0	0.0154224	0	0	0	0
ANGPTL8	0	0	0	0	0	0.126205	0.0396978	0	0	0.078476	0	0
ANHX	0	0.0154628	0	0	0	0	0	0	0	0	0	0
ANK1	0.0332462	0.153462	0.0650024	0.0824413	0	0.133053	0.0350833	0.00519105	0.0510869	0.0327731	0.0540889	0.0377005
ANK2	0.105102	0.0290172	0.0470808	0.0632145	0	0	0.0750993	0.192333	0.0767377	0.18766	0	0
ANK3	0.5713	0.212655	0.490929	0.241971	0.356352	0.429774	0.285234	0.149812	0.279816	0.206879	0.0963257	0.0397609
ANKAR	0.0949862	0.00449118	0.11884	0.00774841	0.025878	0	0.120011	0.0312313	0.152253	0.063007	0	0
ANKDD1A	0.0895029	0.121485	0.0336693	0.0478577	0	0	0	0.0455109	0.0252804	0.0299347	0	0.0898042
ANKDD1B	0.227322	0.22324	0.133071	0.175199	0.270774	0.166513	0.360482	0.466309	0.396094	0.487434	0.309825	0.637555
ANKEF1	0.209828	0.231236	0.0689735	0.314335	0.225047	0.364483	0.148041	0.306051	0.182756	0.139332	0.147107	0.089963
ANKFN1	0.03353	0.098664	0.0655268	0	0	0	0.0403987	0.0201689	0.0416515	0.0371542	0.0770391	0
ANKFY1	0.60235	0.403874	0.475834	0.375417	0.700189	0.143959	0.354726	0.302512	0.478379	0.391666	0.477535	0.727688
ANKH	0.254795	0.251567	0.468785	0.199782	0.638114	0.445187	0.200037	0.218498	0.201271	0.236328	0.168398	0.163057
ANKHD1	0.633346	0.542074	0.619422	0.63213	0.668523	0.413572	0.609964	0.690907	0.766507	0.787708	0.664629	0.582925
ANKHD1-EIF4EBP3	0.022273	0	0.0109648	0	0.0881747	0	0.0476745	0	0.0336813	0	0	0
ANKIB1	1.08416	0.829834	1.17403	1.00054	1.37834	1.04999	1.11003	1.01076	0.93727	0.821058	0.972951	0.958357
ANKK1	0	0.0721524	0.00780407	0.13163	0	0	0.043393	0.105428	0.0119337	0.205791	0.0663518	0.0377005
ANKLE1	0.137294	0.0542548	0.0611409	0.184266	0.115605	0.0564755	0.145817	0.0631733	0.151267	0.117402	0.154626	0.167978
ANKLE2	1.38817	1.20133	1.62242	1.19158	1.22514	0.739351	1.09635	1.52196	1.11658	1.45793	1.1073	1.39704
ANKMY1	0.110231	0.186979	0.121915	0.0975193	0.104609	0.074073	0.168727	0.0620193	0.156481	0.0970456	0.219174	0.144005
ANKMY2	0.695035	0.595869	0.768952	0.726485	0.831862	0.468136	0.541778	0.480418	0.628473	0.361768	0.76811	0.501295
ANKRA2	0.712265	0.637806	0.599447	0.631244	0.748197	0.759859	1.0356	0.83903	1.16739	0.92465	1.08839	0.839171
ANKRD1	0.181049	0.238246	0.142594	0	0.0386421	0.541428	0.20265	0.0693363	0.290403	0.0762928	0.267854	0.0792977
ANKRD10	1.78797	1.53041	1.6538	1.60263	1.51065	1.53035	1.90499	1.63414	1.64211	1.81834	1.64669	1.70448
ANKRD11	2.37556	1.62779	1.93612	1.78049	2.58941	1.3606	1.58251	1.7696	1.36259	1.61125	2.00155	1.47582
ANKRD12	1.04742	0.792283	1.00699	0.592716	0.523649	1.17671	0.897822	0.916793	0.693326	1.04305	0.77863	0.374564
ANKRD13A	1.0755	0.816281	1.04526	0.756391	1.1323	0.645981	0.524343	0.680852	0.53701	0.724623	0.380242	0.414582
ANKRD13B	0.0531104	0.0264965	0.0442314	0.0251172	0	0	0.0425981	0.0755052	0.0552776	0	0	0.120211
ANKRD13C	1.06312	1.18592	1.17754	1.04293	0.671831	0.898496	1.27057	1.15466	1.3824	1.22092	1.37739	1.36343
ANKRD13D	0.51466	0.549933	0.499942	0.502828	0.392913	0.309272	0.150411	0.260927	0.165085	0.185968	0.174402	0.347634
ANKRD16	0.300679	0.35157	0.360413	0.303656	0.468585	0.0225545	0.173993	0.213981	0.0943632	0.397759	0.153521	0.228249
ANKRD17	1.53532	1.79237	1.84726	1.6942	1.87948	1.80707	1.9879	2.0367	1.89005	1.97758	2.6037	1.75869
ANKRD18A	0	0	0	0	0	0.143959	0.0795048	0.0402903	0.0336813	0	0	0
ANKRD18B	0.0100362	0.00449118	0	0.0163281	0	0	0.143499	0.0665641	0.161359	0.0639617	0.113983	0.0395368
ANKRD2	0.150226	0.119759	0.378902	0.0961637	0.218183	0	0.0723368	0.0194443	0.106094	0.0155186	0	0
ANKRD20A1	0.0406633	0.0678478	0.132075	0.0148062	0.14361	0.0564755	0.097552	0.11552	0.0880528	0.0629318	0.0572625	0.0650147
ANKRD20A2	0.00653428	0	0	0	0	0	0.0253643	0.0156103	0.0178325	0	0	0
ANKRD20A3	0	0	0	0	0	0	0.0104254	0	0.0173756	0	0	0
ANKRD20A4	0.00724515	0	0	0	0.0956329	0	0.0640053	0.0521545	0.0614981	0.0303607	0	0
ANKRD22	0	0	0	0	0.0314298	0	0	0	0	0	0	0
ANKRD23	0	0	0	0	0	0	0.0443248	0.0136882	0	0	0.0770391	0
ANKRD24	0.0676362	0.0797147	0.0192017	0.0444097	0.0314298	0	0.0418835	0.0137037	0.0321705	0	0.0143739	0
ANKRD26	0.903698	0.463001	0.847603	0.773123	1.03579	0.768635	0.635507	0.426043	0.584082	0.476782	0.894379	0.356195
ANKRD27	0.929456	0.459302	0.896941	0.516276	0.783477	0.411255	0.457657	0.352472	0.547105	0.442288	0.36919	0.495649
ANKRD28	0.722127	0.675142	0.881022	0.618792	0.499138	0.6587	0.703008	0.795663	0.735908	0.967192	0.632561	1.0657
ANKRD29	0	0.0292149	0	0	0	0	0.0218251	0	0.0119337	0	0	0
ANKRD30A	0.051279	0.0318949	0.00780407	0	0.269374	0	0.0325442	0.0231167	0.0542403	0	0.0143739	0
ANKRD30B	0	0	0	0	0	0	0	0.0248188	0	0.00774993	0	0
ANKRD30BL	0.0184319	0	0	0	0	0	0	0	0.00651	0	0	0
ANKRD31	0.0195157	0.00957251	0	0	0	0	0.0120818	0.0561086	0.0201363	0.023506	0	0
ANKRD33	0.00380761	0	0	0	0	0	0.0160676	0	0	0	0.080338	0
ANKRD33B	1.34782	0.806425	0.973478	0.781027	1.31528	0.477809	0.566037	0.687299	0.612095	0.560212	0.63691	0.268074
ANKRD34A	0.00858416	0	0	0	0	0.0489723	0.154092	0.118671	0.216387	0	0	0.0892423
ANKRD34B	0.0393912	0.00712288	0.00943347	0	0	0	0.0202052	0.00722794	0.024739	0	0	0
ANKRD34C	0	0	0	0	0	0	0	0	0	0	0	0
ANKRD34C-AS1	0	0	0.00780407	0	0	0	0.0163105	0	0	0	0	0
ANKRD35	0	0.0396619	0	0.0444097	0	0	0.0146648	0.114629	0.0542939	0.221732	0	0
ANKRD36	0.381216	0.153055	0.541196	0.270946	0.354827	0	0.394597	0.149676	0.282437	0.142522	0.331312	0.0824344
ANKRD36B	0.378107	0.2687	0.344434	0.270347	0.546741	0	0.529264	0.390807	0.576083	0.29705	0.622082	0.223535
ANKRD36C	0.174973	0.0694983	0.206928	0.0378321	0.326162	0	0.298515	0.124141	0.333413	0.139757	0.384106	0
ANKRD37	0.00380761	0.0184707	0	0.0123805	0.124851	0	0.117498	0.0206359	0.0465952	0.0736173	0	0.0762085
ANKRD39	1.24095	1.02274	1.33408	1.20702	1.15461	1.06098	1.22647	0.947385	0.986992	0.902071	1.12437	1.08319
ANKRD40	0.925668	0.726111	0.997772	0.893949	1.69392	0.497951	0.846221	0.752841	0.897724	0.875365	0.342848	0.956049
ANKRD42	0.42344	0.33198	0.379359	0.462394	0.304659	0.197983	0.327334	0.482576	0.266185	0.430126	0.275199	0.245901
ANKRD44	0.0247443	0.00700613	0	0.0280916	0	0	0	0.0130872	0	0.0486184	0	0.109041
ANKRD45	0.0274265	0.0417049	0.0258433	0.0459481	0.303885	0.074073	0.502512	0.598687	0.589644	0.618057	0.330816	1.004
ANKRD46	0.561738	0.701846	0.781483	0.714474	0.79235	0.494267	0.437058	0.448536	0.53357	0.500248	0.476885	0.488527
ANKRD49	1.24608	1.73497	1.39799	1.11045	1.60653	0.830974	1.24401	1.03826	1.40804	0.939703	1.81934	1.06483
ANKRD50	0.238825	0.2388	0.356705	0.171677	0.267318	0.481272	0.472734	0.340314	0.489331	0.49422	0.429625	0.447787
ANKRD52	0.133915	0.0126654	0.170417	0.0855016	0	0.0489723	0.176159	0.0583439	0.11324	0.0760393	0.0847041	0.0762085
ANKRD53	0	0	0	0.0173939	0	0	0	0.0179926	0	0	0	0.089963
ANKRD54	0.922779	1.00133	0.90697	0.835985	0.849587	0.400969	0.719202	0.906365	0.659132	0.927748	0.680693	1.12701
ANKRD55	0.0528567	0.0773336	0.0267716	0.113352	0.10196	0.151549	0.977356	1.10014	1.01398	0.662995	1.36085	0.753183
ANKRD6	0.924836	0.762161	0.922329	0.880855	1.05395	0.17346	0.170067	0.088679	0.145946	0.196132	0.166959	0.216176
ANKRD61	0.0334042	0.00885403	0	0	0	0	0.00960574	0	0	0	0.0480287	0
ANKRD62	0.160138	0.0132894	0	0	0	0.126205	0.243814	0.00722794	0.224529	0.0299314	0	0
ANKRD65	0.0470774	0.0310658	0.0187689	0	0	0.126205	0	0.0350129	0	0.136597	0	0
ANKRD66	0	0	0	0	0	0	0	0.00722794	0	0	0	0
ANKRD7	0.0411846	0.00976455	0.142317	0	0.124851	0.0939367	0.0511083	0.0368454	0.0776198	0.0108218	0	0
ANKRD9	0.735441	0.643872	0.824928	0.670836	0.642747	0.775104	0.440207	0.535984	0.407756	0.498402	0.357252	0.727343
ANKS1A	1.26345	1.43974	1.53272	1.07113	1.29274	1.07879	0.79277	0.771135	0.753476	0.873898	0.984259	0.680064
ANKS1B	0	0	0	0.0319031	0	0	0.046396	0.0125259	0.0773267	0	0.0270335	0
ANKS3	0.655009	0.521184	0.682709	0.390011	0.458058	0.453564	0.532324	0.348085	0.615465	0.153403	0.588519	0.378593
ANKS4B	0.012883	0.00647543	0.134299	0	0	0	0.17937	0.0943749	0.198091	0.107725	0.62539	0.0864464
ANKS6	0.328107	0.225434	0.245827	0.121797	0	0.126205	0.228203	0.256145	0.199207	0.219356	0.263839	0.370338
ANKUB1	0	0	0	0	0	0	0	0.00649306	0	0.0108218	0	0
ANKZF1	0.964004	1.07318	1.07067	1.00339	1.19017	1.34676	1.04924	1.14772	1.00019	0.952658	1.02623	1.33755
ANLN	2.47877	2.31519	2.22775	2.3305	2.42786	2.08401	1.76914	1.72648	1.79208	1.80988	2.03367	1.68071
ANO1	0.387912	0.405411	0.250052	0.40297	0.529567	0.183748	0.13319	0.343686	0.0891632	0.22343	0	0.237488
ANO1-AS2	0	0	0	0	0	0	0	0	0	0	0	0
ANO10	0.874039	0.882044	1.05214	0.743554	1.06169	0.725366	0.964521	0.666579	0.761698	0.75358	1.21781	1.08441
ANO2	0	0.0466459	0.00843436	0.0616822	0	0	0.00686552	0	0	0	0	0
ANO3	0	0	0	0	0	0	0.0174471	0	0.0290786	0	0	0
ANO4	0.00359032	0	0.0322701	0.0635131	0	0	0.0585731	0.0637235	0.0976219	0.0764663	0	0.016956
ANO5	0	0	0.060021	0.0415432	0.17868	0	0.0146648	0.146125	0	0.0798688	0.0143739	0.0762085
ANO6	1.73636	1.43391	2.14192	1.25198	2.1648	1.07514	1.32586	1.08196	1.31837	0.99991	1.54491	1.09665
ANO7	0.6641	0.601523	0.724505	0.396397	0.432464	0.335451	0.219453	0.15919	0.304015	0.130001	0	0
ANO8	0.0388725	0.0536104	0	0.00857965	0	0.0699141	0.0189561	0.0383398	0	0.0418866	0.0480287	0
ANO9	0.0802266	0.0694473	0.0561891	0.0392901	0.182566	0	0	0	0	0	0	0
ANOS1	0.0952294	0.0245646	0.106064	0.0251172	0.0841748	0	0.107043	0.153957	0.0541408	0.0857728	0.0480287	0.216019
ANP32A	2.67856	2.89657	2.58883	2.85321	2.63681	3.08507	2.6239	3.09854	2.4911	2.89615	3.12561	3.10769
ANP32B	4.01421	4.0695	3.90748	4.0312	3.96639	3.97359	3.56871	3.92138	3.66131	3.82759	3.60489	3.7905
ANP32D	0.0172898	0	0	0.0247684	0.0869329	0	0.0143566	0.0309144	0.0550204	0.0251124	0	0
ANP32E	2.47053	2.23386	2.45715	2.0439	2.33968	1.88852	1.84293	2.20863	1.87057	2.10987	1.65383	2.5388
ANPEP	3.223	3.17825	3.09076	3.27973	3.06542	2.91144	3.03273	3.25917	3.01551	3.01861	3.65723	3.05644
ANTXR1	0.00353282	0.0207738	0.0895391	0	0	0	0.0623854	0.0505208	0.0839902	0.030938	0.0270335	0
ANTXR2	0.0599962	0.0419533	0.0725754	0.0885059	0.0956329	0.074073	0.300904	0.389501	0.297703	0.221296	0.144194	0.469214
ANTXRL	0	0.0265949	0	0.00685604	0	0	0	0	0	0	0	0
ANXA1	0.0849602	0.129451	0.144779	0.248632	0	0.126205	0.042449	0.155653	0.0778256	0.0931354	0.104452	0.0831412
ANXA10	0.0154781	0	0	0.00782222	0	0	0	0	0	0	0	0
ANXA11	2.73197	2.58241	2.6734	2.6727	2.68912	2.44992	2.00297	1.84391	1.94869	1.6441	2.17519	1.84033
ANXA13	0	0	0.0447738	0	0	0	0	0	0	0.0254028	0	0.0762085
ANXA2	4.75087	4.77957	4.67272	4.71003	4.6733	4.82354	4.43064	4.50748	4.39116	4.38445	4.72175	4.41843
ANXA2R	0.053162	0.00803062	0	0	0.0495094	0	0.380923	0.0899416	0.340609	0.0459127	0.339513	0.389397
ANXA3	3.42262	3.41395	3.4351	3.28221	3.11371	3.56385	2.81118	2.84804	2.89278	2.50649	3.41298	2.86142
ANXA4	0.35994	0.438574	0.352405	0.367641	0.393138	0.50794	0.687075	0.645995	0.539302	0.583349	0.558188	0.202965
ANXA5	3.3637	3.47641	3.36443	3.47369	3.4653	3.23753	2.86126	2.85831	2.81162	2.75817	2.96302	2.80138
ANXA6	2.58357	2.38914	2.75867	2.29795	2.57636	1.96749	1.42338	0.851786	1.35684	0.780978	1.32445	0.719108
ANXA7	2.73544	2.79785	2.69829	2.75843	2.67162	2.2575	2.35285	2.59475	2.35505	2.29317	2.65033	2.55631
ANXA8	0.141229	0.157625	0.198083	0.132539	0.025878	0.131443	0.00930294	0.0200891	0	0.00969813	0	0.0436044
ANXA8L1	0.854695	0.682925	0.969347	0.808738	0.893975	0.420246	0.0907569	0.106172	0.0579627	0.148602	0.123614	0.113909
ANXA9	0.232318	0.160915	0.40202	0.189699	0.188007	0.0938362	0.0362483	0.0156103	0.0105805	0.0743301	0	0
AOAH	0.00777309	0	0.156748	0	0.259717	0.187412	0.0212342	0	0.0367687	0	0.0457618	0
AOC1	0	0.0266458	0	0.0444097	0	0	0	0	0	0	0	0
AOC2	0.0716467	0.173617	0.27267	0.164152	0.254267	0.316676	0.243082	0.228565	0.23598	0.129626	0.228715	0.220521
AOC3	0.162161	0.108463	0.157424	0.0560753	0.121988	0	0.150413	0.0948259	0.160481	0.101529	0.0575967	0.403855
AOX1	0.0133341	0.111505	0	0.0783911	0	0.11066	0.230586	0.277655	0.245484	0.325434	0.628159	0.158524
AP000223.42	0.0134158	0	0	0	0	0	0	0	0	0	0	0
AP000233.4	0	0	0	0	0	0	0	0	0	0	0	0
AP000251.3	0.190352	0.0888276	0.096636	0.0793912	0.137482	0.106928	0.110232	0.101606	0.115101	0.0109474	0.290831	0
AP000253.1	0.0199501	0.00986015	0.117249	0.0765209	0.0506944	0	0	0.0942855	0.0618344	0.188179	0	0
AP000254.8	0.0768056	0.0368921	0.0930349	0.0202027	0.0923224	0.0328546	0	0.0502878	0	0.139266	0	0.1488
AP000265.1	0.0285338	0	0	0	0	0	0	0	0	0	0	0
AP000295.10	0	0	0	0	0	0	0	0.0156168	0	0.026028	0	0
AP000302.58	0	0	0.0398856	0	0	0	0	0	0	0	0	0
AP000318.2	0	0	0	0	0	0	0.0118946	0	0.0198244	0	0	0
AP000344.3	0	0	0	0	0	0	0.0472357	0.0478592	0.0715947	0.0640522	0.0381001	0
AP000345.1	0	0	0	0	0	0	0.0282007	0.0148171	0.0302394	0	0	0
AP000350.5	0.18706	0.164591	0.2398	0.0314654	0.316496	0.139527	0.0116269	0.0594166	0.0193782	0.103338	0	0.158503
AP000355.2	0	0.0266458	0	0.0444097	0	0	0	0	0	0	0	0
AP000432.2	0	0	0	0	0	0	0	0	0	0	0	0
AP000438.2	0.0536457	0	0	0.0307542	0.121277	0	0.00686702	0.0232887	0.0321793	0.080576	0.028757	0
AP000439.1	0	0.00449118	0	0	0	0.0328546	0	0	0	0.0155186	0	0
AP000439.5	0	0	0	0	0	0	0	0	0	0	0	0
AP000442.1	0	0	0.00943347	0	0	0	0.0357601	0.0157478	0.0596002	0.0141998	0	0
AP000442.4	0	0.0371122	0.0101993	0.0312192	0.0506944	0	0.00566614	0	0.00944356	0	0	0
AP000459.7	0	0.00535358	0	0	0	0	0	0	0	0	0	0
AP000462.2	0.0308014	0	0	0	0	0	0.031414	0.0595457	0.0367494	0.0435158	0.0663518	0
AP000472.2	0	0	0	0	0	0	0.109938	0	0.124523	0	0	0
AP000473.5	0	0	0.00874823	0	0	0	0	0	0	0	0	0
AP000474.1	0	0	0	0	0	0	0	0.0125259	0	0	0	0
AP000479.1	0	0	0	0	0	0	0	0	0	0	0	0
AP000487.5	0.0624701	0.0589985	0.0721896	0.00676174	0	0.0773271	0.0412619	0.057619	0.0304991	0.084783	0.0537969	0
AP000487.6	0.0241746	0.0366056	0.0501172	0	0	0	0.0118626	0.02081	0.019771	0.0213217	0	0
AP000569.9	0.00852111	0	0	0	0	0	0	0.0181374	0	0	0.0143739	0
AP000593.7	0.0487319	0.0145661	0.0711606	0.0164019	0	0	0.0637837	0.0719034	0.0437367	0.186098	0	0.360914
AP000654.4	0	0.00379695	0.00780407	0	0	0	0	0.0130825	0	0	0	0
AP000679.2	0.0350123	0.042439	0.010338	0	0	0	0	0.0309166	0	0	0	0
AP000687.1	0	0	0.0117591	0	0	0	0.0211699	0.0170433	0	0.0284055	0.0306577	0
AP000688.11	0	0	0	0	0	0	0	0	0	0	0	0
AP000688.15	0	0	0	0	0	0	0	0.00722794	0	0	0	0
AP000688.29	0	0	0	0	0	0	0.00276161	0.0209716	0.00460269	0	0	0
AP000692.10	0.0521662	0.144556	0.121684	0	0	0	0.189107	0.147499	0.159139	0.0734423	0.0764195	0.309368
AP000695.4	0	0	0	0	0	0	0	0.00722794	0	0	0	0
AP000704.5	0.0672756	0.0838137	0.0516454	0.0648871	0.0314298	0	0.029049	0	0.048415	0.0260661	0	0
AP000705.7	0.0213739	0	0	0	0	0	0	0	0	0	0	0
AP000708.1	0	0.0157017	0	0	0	0	0	0.0111265	0	0.0185442	0	0
AP000770.1	0	0	0	0	0	0	0	0	0.00651	0	0	0
AP000797.3	0	0	0.0564636	0	0	0	0	0	0	0	0	0
AP000797.4	0	0	0	0	0	0	0	0	0	0	0	0
AP000857.3	0	0	0.0942408	0	0	0	0.0191764	0.00343044	0	0	0	0
AP000866.1	0.0171526	0	0	0	0	0	0.00716022	0.100137	0.0119337	0.0661876	0	0.122442
AP000892.4	0	0	0	0	0	0	0.015097	0	0.0251617	0	0	0
AP000936.4	0	0.0296618	0	0.0229722	0	0	0.0146648	0.00581888	0	0.00969813	0	0
AP000959.2	0	0	0.0192017	0	0.0314298	0	0	0	0.00963036	0	0	0
AP000962.2	0	0	0	0	0	0	0	0	0	0	0	0
AP000997.1	0	0.0658305	0.127724	0.0505029	0	0	0.0309566	0.111633	0	0.148597	0.114823	0.192258
AP000997.2	0.0234202	0.0865074	0.00874823	0	0	0.176813	0.11804	0.10412	0.0612046	0.112161	0.289435	0.162606
AP001046.5	0	0	0	0	0	0	0	0.0209716	0	0	0	0
AP001046.6	0	0	0	0	0	0	0	0	0	0	0	0
AP001057.1	0	0	0	0.0329686	0	0	0	0	0	0	0	0
AP001062.7	0.32245	0.212374	0.348475	0.29438	0.460071	0.120408	0.336639	0.106639	0.362773	0.150387	0	0.228682
AP001062.9	0	0.0151965	0	0	0	0	0.0230344	0	0.0166324	0	0	0
AP001065.15	0.0206629	0.0216865	0	0.0213875	0.105977	0	0.0512047	0.0336318	0.0360899	0.0108218	0	0
AP001092.4	0	0.0167933	0	0	0	0	0	0	0	0	0	0
AP001136.2	0	0	0	0.0407909	0	0	0	0.0167103	0	0	0	0
AP001171.1	0	0	0	0	0	0	0.0319455	0	0.0532425	0	0	0
AP001189.4	0	0	0	0.0242716	0	0	0.0174471	0.0353125	0.0290786	0.0284055	0	0
AP001258.4	0	0	0	0	0	0	0	0	0	0	0	0
AP001347.6	0.0760085	0.0702844	0.0311035	0.0666357	0	0.0328546	0.0337156	0.070911	0.00796412	0.178019	0	0
AP001372.2	0.174494	0.0331282	0.128987	0.0387091	0	0	0.082898	0.151694	0.0488534	0.0435158	0.242367	0.0907559
AP001412.1	0	0	0.0855091	0	0.0906774	0.0738909	0.0121894	0.0828802	0	0	0	0
AP001432.14	0.0250255	0.0314143	0.0187127	0.102813	0	0	0.0039411	0	0	0.0326967	0	0
AP001437.1	0.0100362	0	0	0	0	0	0.0538761	0.0549551	0.0415986	0	0.124796	0
AP001462.6	0.0139863	0.0368863	0	0	0	0	0.0194357	0	0	0	0	0
AP001468.58	0.0258753	0	0	0	0	0	0	0	0	0	0	0
AP001469.5	0.0114513	0	0	0	0	0	0.0146648	0.0113868	0	0.0381526	0	0
AP001469.7	0	0	0	0	0.0506944	0.0738909	0	0	0	0	0	0
AP001469.9	0.072623	0.0440128	0.0544992	0.0937447	0.0881747	0	0.0239904	0.0335794	0.011954	0.059518	0	0
AP001476.2	0	0	0.0306254	0	0	0	0	0	0	0	0	0
AP001476.4	0.00353282	0	0.0678716	0.00782222	0	0	0.0225812	0	0	0	0	0
AP001505.10	0.303044	0.2288	0.217457	0.231992	0.221208	0.315193	0.127076	0.241397	0.104774	0.229629	0.0679497	0.144734
AP001596.6	0	0	0	0	0	0	0	0	0	0	0	0
AP001601.2	0.0627574	0.0315791	0.0666775	0	0.120986	0	0.0353943	0.00989627	0.0290786	0.0343818	0.0535758	0.0494814
AP001604.3	0	0	0.00780407	0	0	0	0	0.0225892	0	0.0376486	0	0
AP001610.5	0	0	0	0	0	0	0	0	0	0	0	0
AP001610.9	0.00353282	0	0	0	0	0	0	0	0	0	0	0
AP001619.3	0	0	0	0	0.0956329	0	0	0	0	0	0	0
AP001626.1	0.109646	0.0926212	0.149327	0.140772	0.267975	0	0.0977627	0.0388256	0.0462109	0.0279562	0.156091	0
AP001626.2	0	0	0	0	0	0	0	0.00722794	0	0	0	0
AP001627.1	0.0246384	0.0447933	0.0534177	0.00685604	0	0	0.102901	0.0155399	0.0575507	0.0633354	0.028757	0.1488
AP001628.6	0.136226	0.127601	0.0981597	0.0336023	0.35901	0	0.0676754	0.00801698	0.0705797	0.0851355	0.0381001	0.0792977
AP001628.7	0.0240981	0.0475153	0.0499478	0	0	0.0328546	0.164784	0.0554006	0.180217	0.0860477	0	0.163339
AP001630.5	0	0.00237139	0	0	0	0	0.0830249	0	0	0	0.0663518	0
AP002856.4	0	0	0.0136185	0	0	0	0	0	0	0	0	0
AP002856.5	0	0.0266458	0	0.0444097	0	0	0.0118946	0	0.0198244	0	0	0
AP002954.3	0	0	0	0	0	0	0	0.0209716	0	0	0	0
AP003025.2	0.0364533	0	0	0	0	0	0	0.0171785	0	0	0	0
AP003068.23	0.0068159	0.00693495	0.0167777	0	0	0	0.0181143	0.00722794	0	0.037059	0	0
AP003774.1	0	0	0	0	0	0	0.0589259	0	0.0405646	0	0	0
AP003774.4	0.0607645	0.0426467	0.0812604	0	0.10196	0	0.0191764	0	0.00651	0	0	0
AP003774.5	0.0116223	0	0.0299302	0	0	0	0.00960574	0	0	0	0.0480287	0
AP003774.6	0	0	0	0	0	0	0	0.00722794	0	0	0	0
AP004550.1	0.198698	0.183467	0.308651	0.217054	0.128964	0	0.032008	0.0475222	0.0312294	0.0609616	0.16004	0.0494814
AP006216.5	0.0331589	0	0.0400571	0	0.0794543	0	0	0	0	0	0	0
AP006222.2	0.0258542	0	0.167372	0	0.239248	0	0.0539863	0.0511607	0.011445	0.0376486	0.0143739	0
AP006285.2	0	0	0.0250125	0	0	0	0.0217058	0	0	0	0	0
AP006285.6	0	0.00693495	0	0	0	0	0.0100571	0.0238863	0	0.118879	0	0
AP006285.7	0.0112939	0.00237139	0	0	0	0	0.0120818	0	0.0201363	0.0438037	0	0
AP006621.5	0.201727	0.048886	0.136917	0	0	0.141506	0.116703	0.0863624	0.0769504	0.0456091	0.280705	0.107658
AP1AR	0.81651	0.78872	0.875871	0.563072	0.545073	0.772115	0.991947	0.896088	1.04049	0.555014	1.09492	0.446316
AP1B1	2.19219	2.01901	2.03052	1.92726	2.07651	1.92485	1.79932	1.92525	1.7551	1.79171	2.23659	2.15685
AP1G1	1.50885	1.41791	1.79258	1.48521	1.8321	1.65118	1.40866	1.42282	1.38711	1.33675	1.60371	1.21997
AP1G2	0.0662347	0.0206657	0.0567463	0.0567853	0	0	0.0195521	0.0511373	0.0655088	0.132618	0	0.119075
AP1M1	1.02739	1.00909	0.963812	0.624104	1.11636	1.40786	1.06619	0.72677	1.05228	1.12577	1.15393	0.795055
AP1M2	2.28728	2.35281	2.4908	2.10561	2.47689	2.19695	2.37283	2.42279	2.30651	2.17247	2.67718	2.4501
AP1S1	1.36998	1.51061	1.34054	1.46228	1.28438	1.17112	1.38899	1.4888	1.28027	1.49299	1.37975	1.68523
AP1S2	0.43326	0.672965	0.590955	0.49906	0.285952	0.178315	0.88195	0.94334	1.05412	1.10905	0.901465	1.04169
AP1S3	0.043559	0.203857	0.123489	0.220329	0.0314298	0.216484	0.185856	0.0983648	0.169786	0.164124	0.134151	0
AP2A1	0.458957	0.80328	0.934079	0.865841	0.695681	0.347198	0.290048	0.511533	0.211836	0.496176	0.131487	0.646149
AP2A2	1.23123	1.14958	1.27856	1.21575	1.16204	0.718754	0.943803	0.8356	1.04251	0.81005	0.706675	0.953207
AP2B1	2.54383	2.3946	2.52076	2.42861	2.63097	2.09219	2.68828	2.86358	2.77202	2.93256	2.73572	2.91687
AP2M1	4.01686	4.11486	4.04872	4.03181	3.97315	3.96896	4.08922	4.16628	4.08255	3.97139	4.313	4.10084
AP2S1	3.98683	4.08576	3.97134	4.08018	3.81568	3.99082	4.10186	4.03798	4.06229	4.00324	4.10191	4.20058
AP3B1	1.80287	1.67631	1.6951	1.73065	2.20539	1.49082	1.66074	1.52074	1.70025	1.42902	1.75738	1.30857
AP3B2	0.0447054	0.0151503	0.0632174	0.0492152	0.0474192	0.143959	0.00958589	0.0735178	0.0463716	0.054199	0	0
AP3D1	2.42858	2.28875	2.29343	2.5459	2.89212	2.31384	1.79338	2.01412	1.82549	2.03456	2.20847	1.69125
AP3M1	0.988892	1.09875	1.15904	1.12255	0.810753	0.755529	0.789565	0.858528	0.752835	0.940417	0.916729	0.835187
AP3M2	0.705512	0.879648	0.734175	0.863552	0.753417	0.529037	0.625832	0.702581	0.64125	0.652999	0.577959	0.886122
AP3S1	2.46974	2.54014	2.61274	2.35451	2.41887	2.48616	2.96229	2.65196	2.99922	2.89349	3.11088	2.70004
AP3S2	0.323065	0.487701	0.407851	0.311473	0.390533	0.397343	0.349697	0.340388	0.187314	0.383204	0.221669	0.0677963
AP4B1	0.484179	0.608697	0.325241	0.379941	0.172205	0.349849	0.362267	0.622621	0.501819	0.722048	0.295602	0.317006
AP4E1	0.900872	0.786396	0.837013	0.614136	1.20244	0.570162	0.485471	0.579255	0.480286	0.775324	0.466371	0.581298
AP4M1	0.599365	0.694344	0.650239	0.713078	0.536798	0.512294	0.651223	0.866704	0.534791	0.961363	0.815831	1.31995
AP4S1	0.44014	0.54396	0.398453	0.373502	0.45315	0.31254	0.361279	0.222968	0.276034	0.246511	0.751192	0.143623
AP5B1	0.313861	0.229706	0.268944	0.211336	0.248066	0.201939	0.430004	0.255188	0.453841	0.284143	0.549062	0.016956
AP5M1	1.63475	1.52127	1.45635	1.34592	1.14805	1.17955	1.82927	1.63751	1.68565	1.53904	2.11487	1.34756
AP5S1	0.787915	1.11117	0.825336	0.743831	0.711876	0.597727	0.696251	0.750089	0.90445	0.819081	0.927308	0.746766
AP5Z1	0.884748	0.723283	0.782003	0.853973	0.832493	0.33319	0.850142	0.718987	0.849003	0.450615	0.900211	0.696599
APAF1	0.132673	0.289756	0.288002	0.197398	0.278922	0.587223	0.272676	0.464132	0.460051	0.280791	0.168658	0.412548
APBA1	0.043653	0	0.107439	0	0.112427	0	0.0547498	0.0106191	0.017955	0.0856125	0	0.016956
APBA2	0	0.0875813	0.0152781	0.083687	0	0	0.0366214	0.159857	0.0476549	0.142499	0.105891	0
APBA3	0.99594	0.727269	0.709823	0.704717	1.08059	0.625902	0.872831	0.671134	0.887195	0.64684	1.07483	1.20058
APBB1	0.807219	0.644449	0.765318	0.486385	1.04337	0.712167	0.316216	0.208697	0.290287	0.30998	0.225104	0.379806
APBB1IP	0.090813	0.0653772	0.182536	0.157822	0.0314298	0	0.0889	0.0271153	0.0952789	0.0254028	0.269337	0.0762085
APBB2	0.738608	0.857581	0.826323	0.577866	1.09279	1.00278	1.15091	1.01434	1.39463	0.860651	1.49876	1.1656
APBB3	0.107301	0.188402	0.107601	0.242955	0	0.115917	0.0562064	0.0824247	0.0595522	0.11473	0	0
APC	1.00468	0.92316	1.18346	0.77333	1.23861	0.745831	1.01433	0.580811	1.12867	0.787961	1.12791	0.820509
APC2	0	0.0330535	0.092011	0.0852005	0.0506944	0	0.0850148	0.0813625	0.163265	0.0740288	0.0936883	0
APCDD1	0.0285572	0	0.0490317	0	0	0	0	0.0209917	0	0.0182181	0.026939	0
APCDD1L	0	0.0104325	0.0349914	0	0	0	0.00536184	0	0	0	0	0
APEH	2.1461	2.23123	2.25019	2.31182	2.27862	1.81591	2.34907	2.26748	2.50021	2.01482	2.67661	2.19736
APELA	1.33121	1.42297	1.53028	1.24048	1.86602	1.00041	1.01971	0.998222	0.835123	1.25927	0.866776	1.57204
APEX1	2.89657	2.97531	3.01245	2.86465	3.00888	2.85006	3.28917	3.21759	3.2347	2.95011	3.33118	3.18894
APEX2	1.49017	1.35157	1.91349	1.26952	1.61387	1.61284	1.7356	1.35178	1.78906	1.38791	2.09116	1.77054
APH1A	0.961998	0.59477	0.808368	0.621918	1.0806	0.530028	0.831033	0.771728	0.801372	0.703709	0.94565	0.758067
APH1B	0.264371	0.163944	0.267225	0.223279	0	0	0.0672413	0.1354	0.149029	0.14558	0.120366	0.167457
API5	2.13824	2.19644	2.18763	2.1241	2.55457	2.08108	2.05608	2.04419	2.22774	2.00991	2.06479	1.93756
APIP	1.99246	1.8947	2.08001	1.70999	2.23001	1.64254	1.9663	1.72467	1.78955	1.88015	2.21284	1.99937
APITD1	0.844296	0.984985	0.912449	0.757156	0.959776	0.875771	1.02251	1.23818	1.0762	0.935291	1.14625	1.28664
APITD1-CORT	0	0	0	0	0	0	0	0.00929546	0	0.0553254	0	0
APLF	0.0644887	0.163898	0.156515	0.151099	0.10196	0	0.0797056	0.162994	0.0334808	0.175338	0.275415	0.344031
APLN	0	0	0	0	0	0	0	0.0205429	0	0	0	0
APLNR	0	0.00534695	0	0	0	0	0.0689804	0.0895736	0.018469	0.0225988	0	0.0677963
APLP1	0	0.0174608	0	0	0	0	0.0714188	0.112824	0.0542403	0.129604	0	0.118951
APLP2	4.35399	4.36814	4.27699	4.28555	4.30296	4.36626	4.02593	4.31952	3.9859	4.24884	4.17149	4.22091
APMAP	1.68925	1.96299	1.95941	1.88218	1.52185	1.54093	1.78477	1.97756	1.74037	1.84639	1.99071	1.83658
APOA1	0.44153	0.709037	0.791449	0.989561	0.569606	0.763237	0.412217	0.671711	0.439645	0.43365	0.220864	0.908062
APOA1BP	1.98803	2.15227	2.10785	2.16211	2.09342	1.52727	1.59042	1.5813	1.64443	1.26665	1.82111	1.46841
APOA2	0.337869	0.308148	0.424162	0.387632	0.37461	0.120408	0.729949	0.360497	0.996809	0.582307	0.97942	0.529429
APOA4	0.244743	0.292696	0.605772	0.412628	0.27374	0.29297	0.187106	0.48074	0.187397	0.316695	0.133924	0.360403
APOA5	0.0263097	0.00594925	0.00548823	0	0	0	0	0.00900134	0	0	0	0
APOB	0	0.0123251	0	0	0	0	0	0.00722794	0	0	0	0
APOBEC1	0.0147569	0	0	0	0	0	0	0	0	0	0	0
APOBEC2	0.109667	0.0947653	0.237493	0.0419986	0.123164	0	0.0826239	0.0209716	0.0690968	0	0.0457618	0.0833653
APOBEC3A	0	0	0	0	0	0	0	0.0147436	0	0.0355201	0	0
APOBEC3B	0	0	0	0	0	0	0.0120818	0.0235844	0.0201363	0	0	0.0494814
APOBEC3B-AS1	0.0393912	0	0	0	0	0	0	0.0209917	0	0	0	0
APOBEC3C	0.00365462	0.0900993	0.0521941	0.0202881	0.0386421	0.057543	0.626416	0.973302	0.681064	1.02699	0.80177	1.38776
APOBEC3D	0.0170258	0.074326	0.0109867	0.00774841	0	0	0.126016	0.31968	0.210026	0.4486	0.430693	0.653252
APOBEC3F	0.0605903	0.0749587	0.0972078	0.0508911	0.0526298	0	0.325629	0.5979	0.377785	0.336684	0.204861	0.493911
APOBEC3G	0	0.00463474	0	0.0603443	0	0	0.0787018	0.206384	0.095368	0.17897	0.158704	0.172452
APOBEC3H	0	0	0	0	0	0	0.0386552	0.0188692	0.0863403	0.096734	0	0
APOBEC4	0	0	0.0156713	0	0	0	0	0	0	0	0	0
APOBR	0.19365	0.141244	0.329308	0.142596	0	0	0.360323	0.215916	0.15126	0.0458693	0.324485	0.208216
APOC1	4.46353	4.51084	4.41102	4.54928	4.14316	4.61711	4.80752	4.9276	4.80986	4.74948	4.90002	4.69288
APOC2	0	0	0	0	0	0	0	0.00339119	0	0	0	0.016956
APOC3	0.943997	0.691293	1.17857	1.0327	1.0811	0.528026	0.594821	0.348662	0.468439	0.317092	0.77869	0.380597
APOC4-APOC2	0	0.0599143	0	0.0856815	0	0	0	0.00581888	0	0.00969813	0	0
APOD	0.112231	0.425147	0.253498	0.108628	0.155099	0.0939367	0.0587238	0.198643	0	0.0920346	0.028757	0.1772
APOE	1.71456	1.29517	1.58337	1.75777	1.48737	0.763715	2.17851	2.24445	2.21874	2.34353	2.12483	2.11414
APOF	0	0	0	0	0	0	0.0248484	0	0	0.0572522	0	0.171757
APOH	0.0795385	0.13442	0.133571	0.082849	0.357689	0	0.377882	0.659011	0.378962	0.453228	0.751701	0.189968
APOL1	0.0404022	0.0123251	0.00548823	0.0111008	0.0386421	0	0.179452	0.0146355	0.0861905	0.119339	0	0.0864464
APOL2	0.0142213	0.0408367	0.0480667	0.02748	0	0	0.0674765	0.109101	0.0136138	0.0821411	0.13283	0
APOL3	0	0.0100272	0	0.00782222	0	0	0	0.00722794	0	0.0202063	0	0
APOL4	0	0	0.00548823	0	0	0	0.105608	0.0277644	0	0	0.282545	0
APOL6	0	0.0290172	0.0214773	0.0444097	0	0.15148	0	0.0125259	0	0.0280261	0	0
APOLD1	0	0.0401072	0	0	0	0	0	0.0849181	0	0.0376106	0	0
APOM	0.0694686	0.0602296	0.0260577	0.0444097	0	0	0.153026	0.0569207	0.260698	0.10727	0.336701	0.1231
APOO	1.33248	1.29835	1.19654	1.19626	1.19788	1.65613	1.8831	1.48221	1.74811	1.72521	2.14282	1.71105
APOOL	1.73291	1.57668	1.54009	1.295	1.52112	1.56928	1.33029	1.09095	1.4144	1.06255	1.40562	1.80737
APOPT1	2.02253	2.1609	1.9962	2.03136	1.89144	2.29394	1.97905	1.90515	2.06672	1.77577	2.22087	2.01091
APP	0.976444	0.848888	0.987258	0.808667	0.763898	0.794126	0.50492	0.613223	0.3459	0.558478	0.773405	0.798439
APPBP2	0.334912	0.393734	0.497209	0.408589	0.296696	0.45782	0.490566	0.47003	0.711945	0.271421	0.396043	0.506249
APPL1	2.02041	1.8259	2.12599	1.72463	1.95518	1.45401	1.70683	1.93779	1.81358	1.88062	1.864	2.38927
APPL2	0.234763	0.0649553	0.230126	0.126549	0.579275	0	0.139268	0.441639	0.196699	0.234717	0.0481396	0.126998
APRT	3.52234	3.68484	3.57324	3.60693	3.59276	3.75267	3.32814	3.46988	3.30714	3.23237	3.58969	3.64185
APTR	0.527255	0.776711	0.821603	0.69057	0.588547	0.966392	0.684473	0.707742	0.626219	0.809045	0.41842	0.548199
APTX	2.23199	2.53831	2.41706	2.36876	2.31448	2.35877	2.25187	2.13331	2.27172	2.26616	2.43226	2.02971
AQP1	0	0	0.0190194	0	0	0	0.00540669	0.0231167	0.00901115	0	0.0270335	0
AQP10	0.0239506	0.0044157	0	0	0	0	0	0.0369264	0	0	0	0
AQP11	0.109917	0.116262	0.36021	0.0853326	0.177316	0	0.21412	0.124244	0.240084	0.193572	0.160951	0.398987
AQP12A	0	0.0151625	0	0	0	0	0	0	0	0	0	0
AQP3	2.93741	3.00411	3.0584	2.86758	2.54984	3.42972	2.87101	2.92473	2.95191	2.6052	3.53043	2.66798
AQP4	0	0	0	0	0	0	0.0383208	0.0487351	0.063868	0.0131789	0.141197	0.0395368
AQP4-AS1	0.043935	0.0384223	0	0.0780196	0	0	0.0557742	0.0573181	0.107938	0.0334294	0	0.111401
AQP5	0	0	0	0	0	0	0	0	0	0	0	0
AQP6	0	0	0.0080589	0	0	0.0328546	0	0	0	0	0	0
AQP7	0.03314	0.0390074	0.0147993	0	0.0474192	0	0.128934	0.0670992	0.100328	0.0622213	0	0
AQP8	0	0	0	0	0	0	0.0267011	0	0	0	0	0
AQP9	0.0328351	0	0.0214008	0	0	0	0.0106995	0	0.0243425	0	0	0
AQR	1.22281	1.24524	1.37932	1.32773	1.64185	1.04932	1.21744	1.14035	1.26721	1.50415	1.60739	1.60269
AR	0.0401079	0.0490808	0.0251104	0.0444097	0	0	0.0271254	0.0156168	0.045209	0.026028	0.0885852	0
ARAF	1.28901	1.22858	1.73574	1.13509	1.70588	0.717398	1.10473	1.13088	1.01878	1.3149	1.04419	1.32411
ARAP1	0.116502	0.192366	0.13822	0.171272	0.129319	0.14132	0.121388	0.0954402	0.0907213	0.0385948	0	0.105834
ARAP1-AS2	0	0.0151625	0	0	0	0	0.0413729	0	0.0689549	0	0	0.0397609
ARAP2	0.0402426	0.0288919	0.0756653	0.00782222	0.325237	0	0.126978	0.0261042	0.0431115	0.023506	0	0.0436044
ARAP3	0	0.00405704	0	0.00676174	0	0	0	0	0	0	0	0.17782
ARC	0	0	0	0	0	0	0.0575408	0.044214	0.0548116	0	0.0306577	0
ARCN1	1.97969	1.80123	2.0656	1.879	1.99757	1.86847	1.92798	1.66446	2.08733	1.76672	1.89731	1.53714
AREG	0.00353282	0.00885403	0	0.0363517	0	0	0.0496558	0.00722794	0.044369	0	0	0
AREL1	0.765483	0.493919	0.640778	0.582318	0.599317	0.636437	0.624761	0.59472	0.542274	0.528462	0.482471	0.755972
ARF1	4.17519	4.05427	4.18759	4.04153	4.19312	4.11999	4.17494	3.95405	4.04898	4.02048	4.22632	4.1206
ARF3	2.04667	2.01404	2.06014	2.07546	2.25944	2.10262	2.22595	2.29602	2.10114	2.12333	2.21579	1.9778
ARF4	3.4821	3.58598	3.56087	3.51718	3.53432	3.52377	3.15284	3.28172	3.21187	3.23197	3.43386	3.51843
ARF4-AS1	0.201618	0.391418	0.0643849	0.22384	0.0464172	0.143959	0.212423	0.189882	0.234497	0.248066	0.250748	0.113909
ARF5	0.702113	1.04344	1.02269	0.768823	0.882834	0.840959	0.788013	1.2027	0.669324	1.01583	0.782983	1.55018
ARF6	2.36532	2.27867	2.36424	2.16996	2.40156	2.10115	2.2252	1.90414	2.19752	1.82291	2.169	1.6647
ARFGAP1	1.47847	1.5863	1.70165	1.54283	1.65239	1.08902	1.66195	1.52126	1.68715	1.39512	1.87898	1.46094
ARFGAP2	1.24318	1.47958	1.36012	1.44388	1.47233	1.235	1.1528	1.36385	0.949193	1.68074	1.25483	1.46212
ARFGAP3	0.519212	0.481213	0.711557	0.688746	0.891203	0.546093	1.06067	1.29876	1.04187	1.23424	1.23693	1.132
ARFGEF1	1.66173	1.64935	1.70989	1.72018	1.94969	1.92033	2.16677	2.26908	2.19084	2.20229	2.2217	1.83979
ARFGEF2	1.23454	0.792315	1.449	1.01342	1.17635	0.875841	1.60214	1.36066	1.35609	1.31679	1.96709	1.10076
ARFGEF3	0.119667	0.0543489	0.188707	0.0601908	0.0386421	0	0.0121894	0.109694	0.00651	0.074727	0	0
ARFIP1	1.45273	1.43132	1.75314	1.3729	1.3463	1.76926	1.79809	1.55408	1.73754	1.4673	2.05101	1.72155
ARFIP2	1.74798	2.15512	1.96333	2.06076	1.8523	2.1417	1.64104	1.78512	1.59152	1.81425	1.59621	1.85495
ARFRP1	1.69358	1.79125	1.85928	1.58673	1.74362	1.19357	1.83171	1.56803	1.63069	1.39117	1.90906	1.64852
ARG1	0.0111097	0	0	0	0	0	0	0.041103	0	0.068505	0	0
ARG2	0.0980614	0.0295546	0.029689	0.0287654	0.0314298	0	0.0784104	0.0670202	0.163422	0.127151	0	0.223407
ARGFX	0.42142	0.855176	0.235604	0.66583	0.376865	0.842903	2.18808	2.71811	2.31516	2.60741	2.31951	2.67846
ARGLU1	2.93575	3.13411	2.76507	2.78483	2.72421	3.06061	2.98243	3.10331	3.05333	3.09996	3.09009	3.30676
ARHGAP1	1.40923	1.49355	1.40943	1.40226	1.64058	1.29226	1.41309	1.63779	1.28157	1.83653	1.68082	1.69446
ARHGAP10	1.76104	1.50956	1.99413	1.37067	2.16052	1.27615	0.651938	0.517033	0.679499	0.407499	0.506822	0.53373
ARHGAP11A	1.23235	1.37588	1.44128	1.42306	1.7639	1.2362	1.33172	1.4296	1.30138	1.5082	1.31033	1.16081
ARHGAP11B	0.653418	0.470549	0.528622	0.502371	0.661393	0.600314	0.49683	0.535938	0.514105	0.502515	0.177736	0.373021
ARHGAP12	1.25285	0.99226	1.4761	1.06268	0.922411	0.761386	1.34265	1.11439	1.19966	1.13357	1.33661	1.24481
ARHGAP15	0.0130052	0.0825461	0.0781388	0	0.31513	0	0	0.0265471	0	0	0	0
ARHGAP17	0.758875	0.593723	0.71543	0.559279	0.37407	0.309559	0.489781	0.379221	0.356155	0.496046	0.368639	0.42875
ARHGAP18	2.89865	3.03626	3.1025	2.94774	3.20031	2.34372	2.03072	1.67268	2.01613	1.90935	2.50689	1.48169
ARHGAP19	0.628797	0.531753	0.520952	0.568886	0.872562	1.01893	0.482706	0.59147	0.516519	0.60941	0.790049	0.525382
ARHGAP20	0.0364533	0	0.0963235	0	0	0	0.0371543	0	0	0	0	0
ARHGAP21	1.32267	1.32815	1.60181	1.28408	1.77761	1.19964	1.36111	1.25186	1.31059	1.20185	1.63581	1.02664
ARHGAP22	0.0659189	0.0441831	0.0494912	0.133789	0	0	0	0.0576989	0.00651	0.0254028	0	0.159216
ARHGAP23	0.819916	0.467202	0.684391	0.55066	0.982358	0.300034	0.271479	0.190411	0.181519	0.305208	0.176777	0.153446
ARHGAP24	0.139442	0.239762	0.122141	0.306526	0.260644	0.30782	0.0638649	0.0996628	0.0336813	0.104463	0	0.0377005
ARHGAP25	0	0.0472656	0	0	0	0	0.0167454	0.0279508	0.0668984	0.0372415	0	0
ARHGAP26	0.172173	0.104974	0.385913	0.141636	0.311421	0.126205	0.117604	0.21684	0.124882	0.267883	0.320812	0.0377005
ARHGAP26-AS1	0.00873318	0.0045109	0	0	0	0.0225545	0	0	0	0	0	0
ARHGAP27	0.431107	0.226649	0.239832	0.234522	0.329901	0.201502	0.181594	0.230653	0.243336	0.118812	0.417558	0.322489
ARHGAP28	0.202941	0.213768	0.38668	0.111928	0.526045	0.15148	0.11139	0.192107	0.177714	0.133715	0.129197	0.0377005
ARHGAP29	1.75535	1.47789	1.72877	1.61098	1.98012	1.05595	0.780754	0.518643	0.871756	0.75241	0.688059	0.876528
ARHGAP30	0.0660207	0.0721092	0.0391403	0.0255961	0	0	0.095502	0.0717501	0.0159536	0.0251124	0.305863	0.0979471
ARHGAP31	0.0221366	0.0406284	0.0349837	0.0407417	0.0386421	0.0773271	0.0379064	0.0282212	0.00944356	0	0	0.0838666
ARHGAP32	0.455286	0.202991	0.378045	0.378134	0.515407	0.654176	0.349603	0.307933	0.46395	0.487323	0.450254	0.477401
ARHGAP33	0.0107961	0.043029	0.0142365	0.0171873	0.19428	0	0.212009	0.0933554	0.205745	0.150737	0.0510646	0.277454
ARHGAP35	1.00576	0.765281	1.12375	0.717104	1.06754	0.757948	0.539403	0.673964	0.543138	0.649551	0.364281	0.555175
ARHGAP36	0.0196923	0.112324	0.0199874	0.0478012	0	0	0.0309585	0.0182336	0.0515975	0.0303894	0	0
ARHGAP39	0.206399	0.215717	0.391875	0.105548	0.488849	0.143959	0.305181	0.303734	0.351192	0.136916	0.179276	0.266079
ARHGAP4	0	0	0	0	0	0	0	0	0.00651	0	0	0
ARHGAP40	0	0.0266458	0	0.0444097	0	0	0.00960574	0.0492016	0.00651	0.0885136	0.0480287	0
ARHGAP42	0.437493	0.47601	0.361187	0.390566	0.389488	0.589393	0.632077	0.629343	0.746988	0.717849	0.47573	0.760638
ARHGAP44	0.486704	0.400218	0.523131	0.24255	0.656094	0.170932	0.277657	0.206073	0.44106	0.182658	0.107659	0.175184
ARHGAP5	1.81505	1.75345	1.90346	1.51108	1.9367	1.53047	1.67015	1.36762	1.59494	1.56826	1.80753	1.3766
ARHGAP5-AS1	0.0831234	0.136818	0.146138	0.169296	0.385249	0.0699141	0.151167	0.0765958	0.0651762	0.0807554	0.221092	0
ARHGAP6	0.00748169	0	0.0227923	0.0445631	0.025878	0	0	0.0103208	0	0.0568517	0	0.118951
ARHGAP8	0.874848	0.755876	0.81756	0.677263	1.10724	0.722538	0.586459	0.393093	0.619638	0.372991	0.498978	0.306711
ARHGAP9	0.112853	0.123404	0.103114	0.146021	0.112084	0.203646	0.122911	0.09085	0.20704	0.0125668	0	0.0546564
ARHGDIA	0.093125	0.0699318	0.246965	0.0641767	0.31513	0.0328546	0.1247	0.0805933	0.17144	0.0795058	0.247333	0.0377005
ARHGDIB	0.371975	0.274447	0.368763	0.143954	0.138114	0.0966275	0.0805962	0.0269136	0.16542	0.0202063	0.128866	0.123585
ARHGDIG	0.111986	0.0309278	0.0709348	0	0	0	0.0669551	0.0871579	0.129124	0.109293	0.221158	0.0397609
ARHGEF1	0.794683	0.724077	0.739706	0.764062	0.652721	0.422135	0.593321	0.602633	0.735401	0.447253	0.475504	0.879619
ARHGEF10	0.0451643	0.0901378	0.12172	0.136365	0.19671	0	0.089101	0.19763	0.0149815	0.113563	0	0.329426
ARHGEF10L	0	0.0228272	0	0.0258886	0	0.0817587	0.00960574	0.0326275	0	0	0.141474	0.166759
ARHGEF11	0.356551	0.224517	0.363995	0.263933	0.155099	0.106745	0.280484	0.225875	0.267939	0.276817	0.401423	0.210791
ARHGEF12	1.01279	0.736728	0.906742	0.677603	1.14777	0.930323	0.660916	0.55766	0.416396	0.531677	0.79353	1.08179
ARHGEF15	0.0399861	0	0	0	0	0	0.099217	0.042429	0.12012	0.0813955	0	0.244187
ARHGEF16	0.65937	0.496932	0.943569	0.638446	1.07181	0.542021	0.784289	0.664324	0.772102	0.527635	0.733444	0.650558
ARHGEF17	0.333259	0.110338	0.182589	0.0739527	0.235451	0.0564755	0.0354108	0.09531	0.0909372	0.0263968	0.0575967	0.143531
ARHGEF18	0	0.0334159	0.00943347	0.0184947	0	0	0.0225812	0.111136	0	0.0933164	0	0.0494814
ARHGEF19	0	0	0.0226386	0.00886785	0	0	0	0.036875	0	0.0553283	0	0.158643
ARHGEF2	0.450371	0.30206	0.392921	0.34636	0.422711	0.309401	0.116019	0.177212	0.0947031	0.0811963	0.313884	0.120135
ARHGEF25	0	0.00237139	0	0.0340206	0.0506944	0	0	0.0884264	0	0.109006	0	0
ARHGEF26	1.07626	0.943821	1.04774	0.94981	0.812995	0.471793	0.236375	0.504863	0.17008	0.568873	0.470777	0.288371
ARHGEF28	0	0	0.0141232	0	0	0	0	0.0762405	0	0.0109474	0	0.0654362
ARHGEF3	0.316859	0.318674	0.380392	0.157271	0.57174	0.102769	0.386313	0.32875	0.353113	0.395677	0.318879	0.155477
ARHGEF33	0.220156	0.241563	0.212709	0.227648	0.163493	0.101922	0.294821	0.192267	0.336374	0.235048	0.277498	0.220455
ARHGEF35	0.015337	0.0207509	0.0218727	0.0322398	0	0.0225545	0.0834167	0.0777833	0.111795	0.0338885	0	0.0774614
ARHGEF37	0.0629375	0.0773975	0	0	0	0.0773271	0.0704791	0.0113868	0.0309147	0.101925	0.197641	0
ARHGEF38	0.156848	0.0546999	0.103586	0.177448	0.0552827	0.120408	0.103112	0.0305852	0.0458238	0.0182181	0.111576	0.0397609
ARHGEF39	1.10579	1.27793	0.921133	1.5751	0.894523	1.24847	1.05715	1.18586	1.12945	1.1439	1.46242	0.995004
ARHGEF4	0.0234946	0.0270001	0	0.0197293	0	0	0.0812647	0.00464996	0.0598602	0.0484147	0	0
ARHGEF40	0.0146312	0.0397399	0	0.0444097	0	0	0.0319062	0.0378368	0	0	0	0
ARHGEF5	0.00540531	0.0579894	0.0885943	0	0	0.0773271	0.076957	0.186512	0.0552575	0.0689673	0.136137	0.0824344
ARHGEF6	0	0	0	0	0	0	0.0375973	0	0.047055	0	0.0663518	0
ARHGEF7	1.13884	0.940653	1.28519	1.15275	1.37974	0.584297	0.780286	0.922264	0.643063	0.983139	0.829147	0.881579
ARHGEF9	0.282667	0.0960267	0.477724	0.21918	0.388783	0	0.368786	0.130419	0.24622	0.116829	0.517526	0.0395368
ARID1A	1.98298	1.77321	2.07181	1.96923	2.37008	1.90196	1.64856	1.68655	1.6357	1.67077	2.03003	1.59471
ARID1B	0.766552	0.621544	0.659689	0.637271	0.755344	0.35274	0.63723	0.741855	0.673779	0.814188	0.939311	0.3135
ARID2	0.986652	0.74464	1.27735	0.78956	0.874152	1.01838	0.517611	0.755834	0.54928	0.654028	0.823044	0.497537
ARID3A	2.05793	1.67874	2.04943	1.63205	2.21844	1.69877	1.08096	1.4557	1.00914	1.27087	1.07056	1.28006
ARID3B	1.37735	1.0025	1.34587	0.889577	1.57176	1.07232	1.0729	1.31393	0.99064	1.65269	1.15476	1.41129
ARID3C	0	0	0	0	0	0	0	0	0	0	0	0
ARID4A	0.75042	0.542278	1.04251	0.648153	0.850706	0.567798	0.898335	1.00246	0.822355	1.14312	1.30636	0.560443
ARID4B	1.55034	1.2669	1.40849	1.1565	1.36723	0.935714	1.27477	1.70363	1.21381	1.42456	1.12501	1.67422
ARID5A	0.437967	0.328855	0.319769	0.303536	0.269347	0.267397	0.450285	0.695313	0.458866	0.494946	0.418607	0.733144
ARID5B	0.208771	0.388059	0.183852	0.266116	0.28069	0	0.303787	0.0626393	0.337922	0.248614	0.169072	0.335715
ARIH1	1.15432	1.09322	1.25208	1.05232	1.19352	0.945567	0.998672	1.32073	0.936721	1.43747	1.4045	1.13254
ARIH2	2.43879	2.53923	2.49315	2.40525	2.53547	2.07804	2.23725	2.25639	2.25522	2.19818	1.99404	2.35908
ARIH2OS	0.184987	0.0873304	0.158262	0.0594181	0	0	0.0526087	0.180262	0.05202	0.164356	0	0
ARL1	1.96073	2.34533	2.19453	2.12881	1.88397	2.34279	2.10825	2.41104	2.17879	2.24127	2.52522	2.43739
ARL10	0.10491	0.0414881	0.0516623	0.0493226	0.0779964	0.138077	0.144508	0.0412591	0.106892	0	0	0.0553386
ARL11	0.234086	0.275061	0.337664	0.275406	0	0.149011	0.180821	0.0570568	0.265175	0.139597	0.0431309	0
ARL13A	0.00365462	0.0126382	0.00609104	0	0	0	0	0.033168	0	0.0471158	0	0
ARL13B	0.401669	0.56231	0.546279	0.504166	0.829225	0.544127	0.79316	0.731045	0.862997	0.920216	0.808354	1.01945
ARL14	0	0.0385283	0	0.00774841	0	0.057543	0	0.0610075	0.0207343	0.184061	0	0.1488
ARL14EP	1.17544	1.63623	1.59685	1.44061	1.1481	1.24041	1.38693	1.41632	1.33637	1.45954	1.34809	1.4563
ARL14EPL	0.00508837	0	0	0	0	0	0	0.0159286	0	0.0145011	0	0
ARL15	0.914344	1.23274	1.11294	0.874937	0.839549	0.961707	0.892153	1.17092	0.969539	1.04385	0.783532	1.16125
ARL16	2.03283	2.27052	2.04145	1.948	2.32707	2.07751	2.13643	2.2155	2.17112	2.2533	2.08676	2.2841
ARL17A	0.124307	0.0362024	0.218962	0.0545133	0.0765724	0.0818269	0.0976766	0.0618005	0.199803	0.117407	0.0986074	0.0395368
ARL17B	0.0341126	0.161089	0.0573345	0.0775203	0.161323	0.200659	0.188383	0.137175	0.282926	0.175411	0.342375	0.323899
ARL2	3.13499	3.2409	3.09706	3.02117	2.98707	2.91199	2.95769	3.26129	2.95048	3.06521	3.21417	3.4921
ARL2BP	0	0.0129883	0	0	0	0.126205	0	0.00581888	0	0.0332042	0	0
ARL3	1.03872	0.999687	1.13279	0.958173	1.00202	1.27152	1.3201	1.26037	1.51718	1.41035	1.245	1.2909
ARL4A	0.758437	0.941795	1.25828	0.720918	1.05244	1.20607	1.21998	0.869446	0.942859	1.03623	1.13642	0.874901
ARL4C	0.519075	0.386951	0.187892	0.330285	0.435635	0.326888	0.211972	0.210463	0.205598	0.281088	0.23699	0.585168
ARL4D	2.13191	2.45676	2.2693	2.1037	1.81095	2.45675	2.56986	2.53312	2.43606	2.47768	2.54294	2.71443
ARL5A	2.15523	1.96524	2.19819	2.05076	1.80994	2.10805	2.08921	2.00039	2.02605	1.89675	2.5118	1.79827
ARL5B	1.09367	1.06282	1.33746	0.799904	1.21775	1.28868	1.29743	1.10752	1.26814	1.13571	1.20646	0.862738
ARL5C	0	0	0	0.00952312	0	0	0.0190506	0	0.0143876	0	0	0
ARL6	0.238009	0.239065	0.136305	0.17507	0.170132	0.330106	0.208341	0.236758	0.059136	0.295921	0.305144	0.100005
ARL6IP1	3.0194	3.26739	3.09282	3.29746	2.91719	3.35832	2.99916	3.19848	3.08185	2.9839	3.00539	2.94575
ARL6IP4	2.65314	2.38982	2.61431	2.3842	2.46954	2.0496	2.55513	2.59058	2.62293	2.42515	2.91108	2.62098
ARL6IP5	2.13779	1.87853	1.91639	1.77682	1.9186	1.70201	1.23803	0.791866	1.2191	0.844483	1.35273	0.550179
ARL6IP6	1.99571	2.00267	1.88313	1.64386	2.09789	1.66429	2.1755	2.1689	2.0614	2.3925	2.2358	2.42567
[truncated: 23,542 more rows]

## Sheet: S1C Fig
Gene	TE_ST	TE_ICSI	EPI_ST	EPI_ICSI	PE_ST	PE_ICSI
A1BG	0.376538	0.429546	0.977933	0.603302	0.384766	0.516712
A1BG-AS1	0.0441192	0	0	0	0	0
A1CF	0.205744	0.169639	0.172782	0.16156	0	0
A2M	0.0778285	0.111115	0.058597	0.0584023	0	0
A2M-AS1	0	0.0963063	0	0.0286449	0	0
A2ML1	0.327649	0.237571	0.208845	0.24007	0	0
A2ML1-AS1	0.138977	0.138714	0.0227032	0	0	0
A2ML1-AS2	0.0688658	0.0738353	0.0356389	0.0887672	0	0
A4GALT	0.640966	0.717789	0.613481	0.636976	0.438814	0.440798
A4GNT	0.0445793	0	0	0.258188	0	0
AAAS	0.667835	0.7088	0.883362	0.767776	0.418199	0.63055
AACS	0.891321	0.785549	0.840387	0.590774	1.18238	0.809837
AADAC	0.0668647	0.0837634	0	0.0740267	0	0
AADACL2	0.172928	0.115456	0.0465473	0.0204384	0	0
AADACL2-AS1	0.187846	0.152981	0.122938	0.152843	0	0
AADACL3	0.374057	0.253519	0.200194	0.148215	0.428962	0.201012
AADAT	0.706625	0.68634	0.703761	0.659213	0.587472	0.56962
AAED1	0.453318	0.399838	0.485116	0.420188	0.20837	0.215201
AAGAB	0.696194	0.758715	0.814195	0.79523	0.63674	0.747907
AAK1	0.84658	1.01172	1.00332	0.943584	0.778693	0.754645
AAMDC	0.573392	0.642816	0.744867	0.759128	0.563621	0.666854
AAMP	0.467852	0.4083	0.559348	0.467723	0.281358	0.438766
AANAT	0.0931364	0.126095	0	0.0434204	0	0
AAR2	0.697623	0.751937	0.799498	0.841679	0.684118	0.791063
AARD	0.252641	0.249375	0.315255	0.237732	0	0
AARS	0.791787	0.853281	0.989661	0.902436	0.702109	0.789468
AARS2	0.697892	0.745508	0.859499	0.856143	0.530595	0.687799
AARSD1	0.35473	0.380952	0.300295	0.399299	0.333182	0.178436
AASDH	0.779276	0.827065	0.858838	0.896712	1.09212	0.78744
AASDHPPT	0.717033	0.736906	0.719075	0.695006	0.531144	0.820658
AASS	0.464034	0.512974	0.450586	0.545268	0.480907	0.453196
AATBC	0.147738	0.223959	0.313554	0.137831	0	0
AATF	0.717707	0.616221	0.541633	0.652565	0.591551	0.666002
AATK	0.074123	0.111833	0	0.168339	0	0.40092
AB015752.3	0.192194	0.141713	0.371898	0.241461	0.305606	0.192898
ABALON	0.476142	0.389123	0.382232	0.459496	0.402113	0.739482
ABAT	0.243883	0.237918	0.532372	0.559448	0.246953	0
ABC7-42404400C24.1	0.0207546	0.0663158	0	0	0	0
ABCA1	0.342103	0.354878	0.909158	0.987833	1.09833	0.528392
ABCA10	0.135338	0.125147	0.334146	0.185858	0	0
ABCA12	0.214746	0.163701	0.128449	0.144158	0	0
ABCA13	0.39668	0.408	0.581759	0.42609	0.483343	0.324712
ABCA2	0.244435	0.153204	0.192195	0.0576137	0	0.240838
ABCA3	0.243921	0.20264	0.282146	0.391426	0.161487	0.0732232
ABCA4	0.386811	0.280824	0.230678	0.0779403	0.115434	0.248671
ABCA5	0.326869	0.302267	0.428197	0.370802	0.497682	0.491355
ABCA6	0.0852319	0.0809614	0.151384	0.142915	0	0
ABCA7	0.362198	0.373842	0.395905	0.455101	0.738572	0.688684
ABCA8	0.127526	0.10397	0.0820281	0.234336	0	0
ABCA9	0.0952924	0.058714	0.234795	0.125765	0	0
ABCA9-AS1	0.0207516	0.0210528	0	0.0185937	0	0.201018
ABCB1	0.156826	0.0832933	0.308581	0.140807	0.0764682	0
ABCB10	0.781902	0.804046	0.53504	0.725421	0.530242	0.806102
ABCB11	0.0628661	0.0847541	0	0.0681869	0	0
ABCB4	0.30398	0.125658	0.199498	0.0779121	0	0
ABCB5	0.154283	0.0694748	0.15843	0.183473	0.289513	0.512436
ABCB6	0.0617556	0.0436128	0.0644095	0.054831	0	0
ABCB7	0.747191	0.759489	0.768058	0.77458	0.929071	0.796877
ABCB8	0.876179	0.81975	0.678676	0.70822	0.480173	0.790211
ABCB9	0.266171	0.202422	0.301167	0.276802	0	0
ABCC1	0.351583	0.255079	0.44264	0.411001	0.481894	0
ABCC10	0.498256	0.461705	0.659683	0.643204	0.595535	0.678938
ABCC11	0.0984967	0.114955	0	0.127286	0.168182	0
ABCC12	0.111929	0.183389	0	0.152365	0	0.226112
ABCC2	0.42582	0.438467	0.728889	0.713768	1.08668	0.428524
ABCC3	0.153569	0.22111	0.217643	0.174131	0	0
ABCC4	0.876892	0.891342	0.524492	0.653478	0.628474	0.712609
ABCC5	0.76889	0.833922	0.805804	0.94706	0.780458	0.613216
ABCC5-AS1	0.0148021	0.0473542	0	0	0	0
ABCC6	0.33096	0.271205	0.442026	0.283944	0.348695	0
ABCC8	0.0882438	0.0926661	0.0227032	0.0783831	0	0
ABCC9	0.101778	0.247229	0.231395	0.262461	0	0
ABCD1	0.348768	0.277879	0.430899	0.231504	0.424324	0.0816556
ABCD2	0	0	0.0558322	0.0584023	0	0
ABCD3	0.778434	0.767298	0.764518	0.827325	0.647685	0.829082
ABCD4	0.72767	0.859025	0.821009	0.85644	0.646759	0.835098
ABCE1	0.645028	0.559672	0.43504	0.649602	0.291953	0.482049
ABCF1	0.544132	0.466562	0.686091	0.518895	0.209412	0.584957
ABCF2	0.602987	0.602242	0.58609	0.623957	0.421608	0.481909
ABCF3	0.700813	0.722034	0.782713	0.757941	0.427277	1.00695
ABCG1	0.151351	0.107139	0.046041	0.107858	0	0.0672475
ABCG2	0.892255	1.15501	0.743683	0.699346	0.64974	0.945523
ABCG4	0.122898	0.0834257	0.107659	0	0	0
ABCG5	0.137741	0.128222	0.346006	0	0	0
ABCG8	0.206322	0.109393	0	0	0	0
ABHD1	0.180156	0.136907	0.204641	0.145011	0	0.164024
ABHD10	0.746383	0.7826	0.789869	0.838173	0.735726	0.740201
ABHD11	0.843775	0.9233	0.799896	0.881173	0.801511	0.519004
ABHD11-AS1	0.0164574	0.0324307	0.0771324	0	0	0
ABHD12	0.758179	0.874496	0.693535	0.885743	0.736876	0.873923
ABHD12B	0.840309	0.837872	0.949265	0.980618	0.609385	0.642783
ABHD13	0.708073	0.734595	0.788721	0.761676	0.658631	0.662089
ABHD14A	0.598828	0.610383	0.571397	0.507274	0.367321	0.694058
ABHD14B	0.725265	0.765319	0.671841	0.823504	0.675629	0.615106
ABHD15	0.475129	0.4534	0.82351	0.84861	0.776622	0.544772
ABHD15-AS1	0.0792902	0.0336873	0	0.0434204	0	0
ABHD16A	0.0324799	0.104002	0.042035	0.0727832	0	0
ABHD17A	0.748118	0.736902	0.599663	0.571278	0.503316	0.758543
ABHD17B	0.745929	0.728928	0.738403	0.827436	0.760383	0.886801
ABHD17C	0.827924	0.843411	0.817572	0.778396	0.78592	0.941771
ABHD18	0.670365	0.748221	0.703971	0.682179	0.596663	0.670506
ABHD2	0.754801	0.693087	0.742716	0.68861	0.799739	0.764558
ABHD3	0.796625	0.8098	0.8255	0.771109	0.872844	0.87094
ABHD4	0.730494	0.661758	0.659017	0.531335	0.522664	0.658507
ABHD5	0.730565	0.793267	0.789148	0.765432	0.761872	0.680893
ABHD6	0.676727	0.765727	0.763048	0.828912	0.62254	0.822273
ABHD8	0.364968	0.268111	0.193373	0.0690287	0.150742	0.0672502
ABI1	0.73907	0.761349	0.767002	0.769697	0.628192	0.76146
ABI2	0.701178	0.7096	0.812117	0.833578	0.719312	0.643485
ABI3	0.147915	0.15218	0.247378	0.364143	0.154871	0.461038
ABI3BP	0.168576	0.193027	0.270421	0.243041	0	0
ABL1	0.742387	0.73268	0.78106	0.685494	0.453227	0.760415
ABL2	0.770649	0.751791	0.894268	0.86543	0.924723	0.660971
ABLIM1	0.487109	0.429472	0.469898	0.342493	0.507411	0.252905
ABLIM2	0.132372	0.135444	0.122793	0.1464	0	0
ABLIM3	0.186149	0.162194	0.318253	0.242827	0.331831	0
ABO	0.19276	0.279057	0.252837	0.425463	0.411702	0.120187
ABR	0.680742	0.630271	0.655428	0.730797	0.572076	0.568174
ABRA	0.0588128	0	0	0	0	0.157156
ABRACL	0.815681	0.840295	1.05593	0.967236	0.677831	0.718283
ABT1	0.61674	0.551313	0.55136	0.755094	0.547719	0.267331
ABTB1	0.312012	0.271947	0.472287	0.470231	0.0764682	0.120187
ABTB2	0.660247	0.690869	0.792468	0.73528	0.519515	0.83145
AC000036.4	0.0998239	0.111123	0	0.0714684	0	0
AC000068.5	0.142696	0.135486	0.159784	0.16397	0.0834538	0.107971
AC000111.6	0.0853179	0.11167	0	0.163214	0.200908	0
AC000123.4	0.0943026	0.0895591	0	0.195303	0	0
AC000124.1	0.0820745	0.0606704	0.133266	0	0	0
AC000403.4	0.0305557	0.0278415	0	0	0	0
AC001226.7	0.0801271	0.0583642	0	0.140676	0	0
AC002064.4	0	0.047164	0	0	0	0
AC002076.10	0.11357	0.0941599	0.104541	0.0879544	0	0.163852
AC002115.9	0.0829034	0	0	0	0	0
AC002116.7	0.244109	0.23522	0.141888	0.106976	0.0876992	0
AC002127.4	0.0144453	0	0	0	0	0
AC002128.5	0.0723553	0.0304865	0.0229072	0.0417732	0.294042	0
AC002306.1	0.0486656	0.0596274	0	0.0887369	0	0
AC002310.12	0.250833	0.273136	0.423525	0.315437	0	0.0672475
AC002310.7	0.0478188	0.0563972	0.0599828	0.0322585	0	0
AC002368.4	0.0244585	0.0168875	0	0.0606265	0	0
AC002429.5	0.0960427	0.136	0	0.0417732	0	0.0614801
AC002451.3	0.0263761	0.0364896	0.167794	0	0	0
AC002454.1	0.265324	0.234387	0.0769078	0.0351559	0	0
AC002456.2	0.128599	0.0817665	0	0.0584023	0	0
AC002463.3	0.386204	0.293886	0.468046	0.408106	0	0.240838
AC002467.7	0.590459	0.587941	0.661917	0.678478	0.516462	0.444952
AC002472.11	0.0462745	0	0	0	0	0
AC002480.2	0.278388	0.270093	0.0227032	0.192082	0	0
AC002480.3	0.575045	0.495113	0.14524	0.221209	0.206183	0.104092
AC002480.4	0.180581	0.205486	0	0.194822	0	0
AC002550.6	0.168027	0.175808	0.079695	0.137246	0.355501	0.143675
AC003005.2	0.113382	0.0816772	0.154561	0.160784	0	0.0816556
AC003009.1	0.0736321	0.0120839	0	0	0	0
AC003075.4	0.103142	0.112387	0.031165	0.122753	0	0
AC003084.2	0	0.0116095	0	0	0	0
AC003088.1	0.0359729	0.125729	0.0557168	0.152512	0	0.0816556
AC003090.1	0.0732358	0	0	0.0337005	0	0
AC003092.1	0.171939	0.0244618	0.199692	0	0	0
AC003664.1	0	0.0129964	0	0.0337005	0	0
AC003956.1	0.0176771	0.0610897	0	0	0	0
AC003984.1	0.0859425	0.0570165	0	0	0	0
AC003986.6	0.0226266	0.0904058	0	0.0940379	0	0
AC003986.7	0	0.017709	0	0.0584023	0	0.545817
AC003988.1	0.18171	0.147109	0.167302	0.0911424	0.148108	0
AC003991.3	0.0421279	0.0414987	0.0386334	0	0	0
AC004009.3	0.100283	0.0954434	0.116911	0.169816	0.268314	0
AC004019.13	0.0824344	0.16576	0.180519	0	0	0
AC004053.1	0	0	0	0.118776	0	0
AC004067.5	0.103618	0.0812615	0	0	0	0
AC004069.2	0.374037	0.365751	0.0765267	0.257064	0.176619	0.11176
AC004076.5	0.180602	0.230938	0.275863	0.238205	0.0834538	0.0614801
AC004112.4	0.0965206	0.0454701	0	0	0	0
AC004156.3	0.0956484	0.109992	0.058597	0.11372	0	0
AC004158.1	0.0255004	0.0501499	0.150242	0.046415	0	0
AC004158.3	0.207114	0.123939	0.337316	0.384808	0	0
AC004160.4	0.0554399	0.0543693	0	0	0	0
AC004221.2	0.125142	0.0845342	0.129365	0.12532	0	0
AC004237.1	0.0520096	0	0	0	0	0
AC004257.1	0.0194292	0.0921427	0	0.110673	0	0
AC004381.6	0.513104	0.554723	0.461284	0.465348	0.570778	0.610153
AC004448.2	0.0189937	0.0171807	0.0561387	0	0	0
AC004448.5	0.0556997	0.152185	0.211972	0.188128	0	0
AC004449.6	0.0964349	0.127571	0.356015	0.0738455	0	0
AC004471.10	0.0605919	0.0758754	0	0.154838	0	0
AC004471.9	0.118023	0.129643	0.139485	0.0527323	0	0
AC004485.3	0.0123054	0.0197578	0	0	0	0
AC004490.1	0.32143	0.279329	0.276432	0.299406	0.106384	0.131528
AC004510.3	0.414683	0.386932	0.195495	0.0630803	0.180508	0.126071
AC004540.5	0.0857802	0	0	0.0903505	0	0
AC004549.6	0.121375	0.0648801	0	0	0	0
AC004556.1	0.521454	0.456393	0.492497	0.525591	0.120458	0
AC004593.3	0.0372058	0	0	0	0	0
AC004603.4	0.0218487	0.0110214	0	0	0	0
AC004637.1	0.103501	0.0481848	0	0	0	0
AC004691.5	0.0530814	0.0665023	0.0856411	0	0	0
AC004702.2	0.0522618	0.0733017	0	0	0	0
AC004744.3	0.104183	0.0959226	0	0	0	0
AC004754.3	0.0382946	0.0318864	0.0715514	0	0	0
AC004813.1	0.176948	0.303754	0.229658	0.315932	0	0.557071
AC004824.2	0.0819756	0.0282179	0.322426	0	0	0
AC004837.5	0.0592593	0.0673002	0.0452247	0.0337005	0	0
AC004854.4	0.196661	0.207223	0.126827	0.196294	0	0.0672475
AC004862.6	0.0966585	0.0589678	0	0.0337005	0	0
AC004893.11	0.383309	0.388135	0.576616	0.38617	0.264426	0.336211
AC004895.4	0.0869494	0.123331	0.207851	0.214485	0	0
AC004941.3	0	0.0499216	0	0.0337005	0	0
AC004951.6	0.214942	0.126837	0.0620598	0.158993	0.0826071	0
AC004988.1	0.0642559	0.0391168	0	0.0700473	0	0
AC005009.2	0.073766	0	0	0	0	0
AC005019.3	0.197359	0.236814	0.552149	0.678946	0.481804	0
AC005042.4	0.397823	0.284517	0.167313	0.136245	0	0
AC005076.5	0.478851	0.489925	0.456026	0.501024	0.460175	0.233357
AC005082.12	0.0724399	0	0	0	0	0
AC005150.1	0	0.0269039	0.133885	0.124361	0	0
AC005152.3	0.105545	0.0801033	0	0.142616	0	0
AC005162.4	0.0614902	0.0194702	0	0	0	0
AC005197.2	0.129528	0	0.0548769	0	0	0
AC005224.2	0.197956	0.159755	0.170482	0.368121	0.205312	0.107971
AC005253.2	0.0300667	0.0733483	0.0229072	0	0	0
AC005264.2	0	0.075415	0.238416	0.0337005	0	0
AC005276.1	0.0466853	0.0524751	0.201034	0	0	0
AC005281.1	0	0.0313344	0	0.0337005	0	0
AC005281.2	0.0253538	0.0100627	0	0.110794	0	0
AC005301.8	0.0347426	0.041061	0	0	0.154871	0
AC005307.1	0.0584853	0.0212151	0.0267408	0	0	0
AC005307.3	0.0880513	0.0932397	0	0.0781254	0	0
AC005329.7	0.0149343	0.0198839	0	0	0	0
AC005330.2	0.0405881	0.043952	0.121536	0	0	0
AC005355.1	0.0143035	0	0.184577	0.167128	0	0
AC005355.2	0.316111	0.255349	0.273055	0.133225	0.186784	0
AC005358.3	0.0825231	0.0620572	0.156666	0	0	0
AC005363.11	0.190016	0.139206	0.301059	0.165969	0	0.0672475
AC005387.3	0.054032	0.0183174	0	0	0	0
AC005394.1	0.0583347	0	0	0.0605395	0	0
AC005477.1	0.0571548	0	0	0	0	0
AC005480.1	0.0344746	0.0313844	0	0.0159945	0	0
AC005481.5	0.0299235	0	0	0	0	0
AC005487.2	0.0799585	0	0.219667	0	0	0
AC005498.3	0.0955541	0.0587472	0.194728	0.173616	0	0
AC005522.7	0.105762	0.128763	0	0	0	0
AC005523.3	0.191196	0.153156	0.323117	0.114237	0	0
AC005534.8	0.0281079	0.0416797	0	0	0	0
AC005537.2	0.12692	0.0656829	0.22855	0.164099	0	0
AC005546.2	0.237006	0.178993	0.201896	0.160494	0.263021	0
AC005550.3	0.1832	0.153615	0.36516	0.296921	0	0
AC005592.1	0.0447864	0	0.306633	0	0	0
AC005592.2	0.0715563	0.066297	0.117111	0.138498	0	0
AC005614.3	0.107871	0.0282525	0.133885	0.0337005	0	0.170822
AC005624.2	0.0581175	0.0134142	0	0	0	0
AC005740.5	0.0938842	0.142611	0	0.131251	0	0
AC005740.6	0.0443609	0.1153	0	0	0	0
AC005754.7	0.0291619	0	0.181267	0	0	0
AC005754.8	0.028144	0	0	0.0584023	0	0
AC005775.2	0.141229	0.171738	0.200425	0.169089	0.393016	0
AC005780.1	0.0660869	0.0158491	0	0	0	0
AC005786.5	0.127124	0.0306544	0	0	0	0
AC005808.3	0.0191315	0.0749043	0.145822	0.139131	0	0
AC005863.1	0.0848385	0	0	0	0	0
AC005863.2	0.0668243	0.0586677	0	0.0851804	0	0
AC006000.5	0.0980931	0.0547515	0	0.124319	0.350892	0
AC006026.2	0.0906052	0.0473056	0.0277743	0.255004	0	0
AC006042.6	0.0541313	0.0369593	0	0	0	0
AC006116.12	0.0709884	0.106149	0.273335	0.137439	0	0
AC006116.17	0.093135	0.0691603	0.263212	0.121469	0	0.157156
AC006116.21	0.072527	0.0215167	0.145257	0.030274	0	0
AC006129.1	0.104412	0.113503	0.247672	0	0	0
AC006129.2	0.0275164	0.0481469	0.105311	0.111886	0	0.0816556
AC006130.3	0.0502203	0.0477039	0	0.0225399	0	0
AC006145.4	0.0326841	0	0	0.125868	0	0
AC006160.5	0.0772781	0.0768629	0.181267	0.0707126	0	0.290718
AC006227.1	0	0	0	0	0	0
AC006262.5	0.0511629	0	0.0605536	0	0	0
AC006272.1	0.0344158	0.0272697	0	0.0719071	0	0
AC006273.4	0.309294	0.37236	0.264609	0.301424	0	0
AC006273.5	0.539569	0.526566	0.455681	0.23662	0.457144	0.534119
AC006277.2	0.277624	0.240638	0.139867	0.139866	0.107426	0
AC006296.2	0	0.0721611	0	0	0	0
AC006372.4	0.0558548	0.0603215	0	0	0	0
AC006378.2	0.0469936	0.0569669	0.278732	0.0394577	0	0
AC006460.2	0.0761844	0.0467231	0	0.0337005	0	0
AC006547.13	0.329613	0.321004	0.349656	0.235009	0.411425	0.332453
AC006552.1	0	0.0240877	0.0907368	0	0	0.310985
AC006946.15	0.0234512	0.0706423	0.0665663	0	0	0
AC006960.7	0.0784842	0.0100627	0.070224	0	0	0
AC006994.2	0.128926	0.131908	0.368668	0.25145	0.919995	0
AC007038.7	0.148452	0.153971	0.217712	0.0842814	0.553523	0
AC007040.11	0.145467	0.11435	0.0309205	0	0	0
AC007050.17	0.106516	0.123671	0	0.136777	0	0
AC007078.4	0.0610149	0.0972789	0	0.197888	0	0
AC007091.1	0.0442511	0.0451072	0.0558322	0	0.107426	0
AC007106.1	0.0271042	0	0	0.0337005	0	0
AC007126.1	0.0530299	0.0411984	0.172782	0	0	0
AC007128.1	0.0855057	0.0443223	0	0	0	0
AC007131.1	0.22467	0.227428	0.156901	0.103031	0.0876992	0
AC007131.2	0.122809	0.0151241	0	0	0	0
AC007161.5	0.125961	0.135591	0.042035	0.0794684	0.27062	0.0672475
AC007163.2	0.0278094	0.0583722	0.0774845	0.163305	0	0
AC007163.3	0.0372856	0	0	0.188096	0	0
AC007163.6	0.0095661	0	0.201975	0	0	0
AC007182.6	0.383163	0.262063	0.509843	0.367623	0.500741	0
AC007204.2	0.0667892	0.101303	0.179069	0.217627	0	0
AC007228.11	0.121866	0.115939	0.362641	0.189613	0	0
AC007228.5	0.106047	0.1429	0	0.16446	0	0
AC007228.9	0.25539	0.260701	0.172373	0.196456	0.229311	0.274806
AC007246.3	0.507011	0.515558	0.439516	0.455208	0.107943	0.187274
AC007249.3	0.0501148	0.0840173	0.250608	0.15557	0	0.0614801
AC007250.4	0.0253462	0	0.164264	0.0337005	0	0
AC007255.8	0.180018	0.0660482	0.155197	0	0	0
AC007277.3	0.0583776	0.0175885	0	0.147375	0.456486	0.28769
AC007285.7	0.020505	0.0174167	0	0	0	0
AC007292.3	0.148866	0.157939	0.0615148	0.21153	0	0.0672475
AC007292.4	0.0646179	0.0437588	0.154734	0	0	0
AC007292.6	0.141203	0.161659	0.0227032	0.143818	0	0
AC007319.1	0.240827	0.289199	0.24322	0.114922	0.0826071	0.187286
AC007325.1	0.00782486	0	0	0	0	0
AC007325.2	0.355087	0.382276	0.396911	0.399046	0.498791	0.259149
AC007325.4	0.85193	0.845412	0.937909	0.811899	0.783021	0.932352
AC007326.1	0.151604	0.139809	0.26912	0.175788	0.441747	0.164024
AC007326.10	0.0511177	0.153829	0.129365	0.0461416	0	0
AC007364.1	0.0460665	0	0.0852376	0	0	0
AC007365.1	0.0795147	0.0167699	0	0.188821	0	0
AC007365.3	0.127405	0.120589	0.125715	0.120823	0	0
AC007381.3	0.122018	0.0798572	0.250414	0	0.276516	0.258357
AC007383.3	0.162762	0.120933	0.372304	0.279318	0.154871	0.332548
AC007386.2	0.116534	0.109086	0.031316	0.219066	0.182513	0
AC007386.4	0.0549272	0.128678	0.0852376	0.0571593	0	0
AC007389.3	0.104872	0.0316071	0.186051	0.112251	0	0
AC007392.3	0.131795	0.135453	0	0.0977808	0	0
AC007403.2	0.236434	0.0306765	0	0	0	0
AC007405.4	0.126442	0.247976	0.249768	0.152157	0.863388	0.161165
AC007405.6	0.441616	0.494648	0.507759	0.369235	0.833943	0.260443
AC007422.1	0.135948	0	0	0.0779121	0	0
AC007556.3	0.0760171	0.068056	0	0.0293997	0	0
AC007563.1	0.0796947	0.118679	0.0621895	0.0545211	0	0
AC007563.5	0.106493	0.0346456	0	0	0	0
AC007566.10	0.0519365	0.0334378	0	0.0610196	0	0.161165
AC007682.1	0.0532897	0.0146916	0.0852376	0.108904	0	0
AC007731.1	0.0710529	0	0	0	0	0
AC007740.1	0.0697219	0.0676699	0	0	0	0
AC007743.1	0.0806883	0	0.234087	0	0	0
AC007750.5	0.0432929	0.0692698	0.070224	0.0584023	0	0
AC007773.2	0.138123	0.131957	0.269033	0.231564	0	0
AC007879.2	0.176415	0.103101	0.0453386	0.0484532	0	0.0672502
AC007879.5	0.107016	0.065986	0.363897	0.137255	0.393016	0.146859
AC007880.1	0.0331034	0.116117	0	0	0	0
AC007950.1	0.0839815	0	0	0	0	0
AC007950.2	0.0637003	0.0784459	0	0.0492319	0	0
AC007966.1	0.120776	0.120427	0.121851	0.232719	0.336442	0.110786
AC008060.5	0.127995	0.306771	0	0.472096	0	0.513322
AC008063.2	0.112266	0.0582235	0.220899	0.0474502	0	0.0732232
AC008067.2	0.0806672	0	0	0.180797	0	0
AC008073.7	0.0304025	0.0146916	0	0.0337005	0	0
AC008074.1	0.0214184	0.0492892	0.0309205	0.0354348	0	0.129787
AC008079.10	0.238664	0.231565	0.257966	0.18896	0	0
AC008269.2	0.0884491	0.0840001	0.236689	0.195386	0	0.197007
AC008271.1	0.22586	0.238679	0.284084	0.137374	0	0.11461
AC008278.3	0.0156029	0	0.150571	0.202047	0	0
AC008440.10	0.0844777	0.0237159	0	0	0	0
AC008522.1	0.0416915	0.0135466	0.058597	0	0	0
AC008592.7	0.0146657	0	0.190483	0	0.183947	0
AC008686.1	0.0772709	0	0.0227032	0.0311651	0	0
AC008697.1	0.111431	0.124654	0.0478074	0.0936155	0.303122	0.382673
AC008703.1	0.127875	0.23779	0	0.171223	0	0
AC008746.12	0.0741912	0.0439453	0.178823	0.142766	0	0.164024
AC008753.4	0.817754	0.897058	0.982019	1.01858	0.849205	1.10951
AC008753.6	0.038561	0.0441571	0.0478074	0	0	0
AC008759.1	0.0203717	0.0849874	0	0	0	0
AC008810.1	0.00865992	0.0103023	0.0350915	0	0	0
AC008937.2	0.0385852	0.0962126	0.070224	0.11372	0	0.163852
AC008937.3	0.0483006	0	0	0	0	0
AC008940.1	0.706766	0.408903	0.498667	0.289535	0	0.161064
AC009005.2	0.38592	0.300972	0.602773	0.502651	0.645123	0.343123
AC009014.3	0.357079	0.40086	0.203906	0.073773	0.107344	0
AC009022.1	0.0232661	0.0864251	0.0167093	0.0986326	0	0
AC009060.2	0.0300225	0.0159745	0	0.0337005	0	0
AC009060.3	0.0359235	0	0	0	0	0
AC009095.4	0.149522	0.194437	0	0.17348	0.0834538	0
AC009120.10	0.0989676	0.0800477	0.100147	0.0914696	0	0
AC009120.11	0.0914533	0.148976	0	0.254703	0	0
AC009120.4	0.11399	0.166505	0.131251	0.0960786	0	0
AC009120.5	0.081399	0.124671	0.0695703	0.242994	0	0
AC009133.12	0.140242	0.121257	0.142858	0.118095	0	0
AC009133.17	0.0424516	0.106911	0.0580043	0.0652437	0	0
AC009158.1	0	0.0337253	0	0.0337005	0	0
AC009166.5	0.248373	0.233296	0.15895	0.170253	0.186784	0.107971
AC009228.1	0.185099	0.233256	0.552863	0.385972	0	0
AC009236.2	0.117245	0.0146708	0.169294	0	0	0
AC009262.2	0.0907936	0.104339	0	0	0	0
AC009264.1	0.131566	0.14347	0.10829	0.114712	0.275562	0.247755
AC009299.2	0.0479891	0.0299269	0.172516	0	0	0
AC009299.3	0.209848	0.167474	0.26195	0.116176	0.245023	0.265807
AC009303.1	0.0873761	0.116837	0.378216	0.0739214	0	0
AC009312.1	0.0760225	0.0646056	0	0.217241	0	0
AC009313.1	0.0211784	0.0776675	0.133885	0.10487	0	0
AC009403.2	0.798074	0.863069	0.768607	0.838559	0.775325	0.665617
AC009404.2	0.435835	0.363785	0.397778	0.500444	0.588905	0.424445
AC009410.1	0.301284	0.229388	0.289466	0.357047	0.173254	0.184644
AC009411.1	0	0.0192073	0	0.0337005	0	0
AC009473.1	0.0260789	0	0	0.0868604	0	0
AC009491.2	0	0.0852254	0.0227032	0.195303	0	0
AC009495.4	0.0111699	0	0	0.0687585	0	0
AC009498.1	0	0.00989361	0.211816	0	0	0
AC009501.4	0.155517	0.10927	0.460476	0.199164	0.129104	0
AC009502.4	0.235099	0.23521	0.288376	0.143659	0	0
[truncated: 25,135 more rows]

## Sheet: S2A Fig
Group	Embryo	Gender	Mean_X	Mean_Y
[truncated: 45 more rows]

## Sheet: S2B Fig
TE_DEG	MRPL2	EIF1AY	RPS4Y1	RNASE1	DDX3Y	CALB2	TUBB2B	HSPA1B	XIST	F3	HSPA1A	VCX2	VCX3B	PRAMEF5	UCHL1	S100A14	WFDC2	BOD1	CCNA1	HES6	PLEK2	RP11-227H15.5	BCAR4	MTRNR2L8
[truncated: 1,370 more rows]

[truncated: 8 more sheets: S2C Fig, S3B Fig, S3C Fig, S3D Fig, S3E Fig, S3F Fig, S4A Fig, S4B Fig]
