# Supplementary material for: Single-cell multiomics analyses of spindle-transferred human embryos suggest a mostly normal embryonic development
Source: PLoS Biol. 2022 Aug 16;20(8):e3001741. doi: 10.1371/journal.pbio.3001741 (PMC9380953; doi:10.1371/journal.pbio.3001741)
Supplement: S4 Data — (XLSX) [file pbio.3001741.s015.xlsx]

## Sheet: S5 Fig
Group	Lineage	Coord	data
ST	PE	69	32.2476
ST	PE	68	32.1632
ST	PE	227	46.4482
ST	PE	226	46.6195
ST	PE	70	33.2548
ST	PE	188	46.1796
ST	PE	67	31.4126
ST	PE	186	46.5017
ST	PE	225	46.3792
ST	PE	189	46.5564
ST	PE	31	32.832
ST	PE	187	46.3019
ST	PE	97	40.8752
ST	PE	224	47.2027
ST	PE	26	33.125
ST	PE	190	46.7126
ST	PE	66	30.7898
ST	PE	74	35.4125
ST	PE	71	33.0649
ST	PE	200	47.2643
ST	PE	228	47.1754
ST	PE	229	46.0657
ST	PE	196	47.5936
ST	PE	30	32.8252
ST	PE	195	46.891
ST	PE	65	29.954
ST	PE	234	46.7043
ST	PE	73	34.6739
ST	PE	199	46.7739
ST	PE	100	40.4637
ST	PE	32	32.514
ST	PE	33	32.4501
ST	PE	222	46.4856
ST	PE	192	47.3806
ST	PE	193	47.2969
ST	PE	230	46.5235
ST	PE	72	34.2731
ST	PE	63	28.5643
ST	PE	198	46.3737
ST	PE	64	28.8669
ST	PE	39	30.3575
ST	PE	75	35.3166
ST	PE	223	46.1038
ST	PE	29	33.2578
ST	PE	101	41.3437
ST	PE	191	47.1162
ST	PE	103	41.6291
ST	PE	104	41.7745
ST	PE	272	31.439
ST	PE	194	46.9415
ST	PE	232	45.6766
ST	PE	197	46.7217
ST	PE	233	46.845
ST	PE	184	46.0197
ST	PE	25	32.9381
ST	PE	27	33.7848
ST	PE	28	33.019
ST	PE	99	40.5432
ST	PE	102	41.8753
ST	PE	270	31.4431
ST	PE	271	31.2699
ST	PE	141	44.9599
ST	PE	34	31.9558
ST	PE	231	45.7038
ST	PE	62	27.3857
ST	PE	60	26.0913
ST	PE	109	42.2756
ST	PE	235	46.2777
ST	PE	236	45.1397
ST	PE	115	44.0143
ST	PE	76	35.8179
ST	PE	269	31.3221
ST	PE	268	30.6427
ST	PE	140	44.7653
ST	PE	202	46.7843
ST	PE	142	44.4124
ST	PE	143	44.5915
ST	PE	108	42.3379
ST	PE	35	31.5843
ST	PE	181	45.851
ST	PE	110	42.5152
ST	PE	22	33.6315
ST	PE	24	33.3156
ST	PE	98	40.4057
ST	PE	267	31.2692
ST	PE	137	44.0892
ST	PE	138	44.0116
ST	PE	139	44.5367
ST	PE	45	24.504
ST	PE	203	46.7104
ST	PE	107	42.1916
ST	PE	59	24.0112
ST	PE	105	41.5784
ST	PE	61	26.9931
ST	PE	40	29.7976
ST	PE	112	42.6845
ST	PE	113	43.1695
ST	PE	1	34.6773
ST	PE	114	43.5631
ST	PE	116	43.5161
ST	PE	201	46.9682
ST	PE	257	31.3435
ST	PE	118	42.5807
ST	PE	77	36.1892
ST	PE	273	30.9432
ST	PE	58	22.657
ST	PE	274	31.3989
ST	PE	185	46.1604
ST	PE	21	33.8737
ST	PE	264	30.6046
ST	PE	266	31.3322
ST	PE	265	30.8868
ST	PE	23	34.0585
ST	PE	136	44.1443
ST	PE	117	43.7955
ST	PE	219	47.9911
ST	PE	92	40.1317
ST	PE	204	47.7263
ST	PE	205	46.9072
ST	PE	95	40.4329
ST	PE	277	32.4967
ST	PE	111	42.3618
ST	PE	37	30.4666
ST	PE	38	30.4337
ST	PE	279	32.4479
ST	PE	41	29.0217
ST	PE	42	28.3749
ST	PE	218	46.4985
ST	PE	43	26.8989
ST	PE	44	25.5714
ST	PE	220	46.829
ST	PE	221	46.7448
ST	PE	144	44.635
ST	PE	182	46.6454
ST	PE	183	46.3364
ST	PE	18	34.0625
ST	PE	263	30.6314
ST	PE	213	46.8872
ST	PE	214	47.1567
ST	PE	217	46.9874
ST	PE	135	43.6039
ST	PE	215	47.6605
ST	PE	216	47.4431
ST	PE	2	34.7714
ST	PE	78	35.9698
ST	PE	94	39.4923
ST	PE	106	41.7401
ST	PE	147	45.2563
ST	PE	36	31.01
ST	PE	278	31.9077
ST	PE	19	33.9744
ST	PE	262	30.2627
ST	PE	261	30.1158
ST	PE	281	32.6496
ST	PE	134	44.0227
ST	PE	237	45.7873
ST	PE	91	39.6202
ST	PE	177	46.5299
ST	PE	79	37.9239
ST	PE	180	46.5814
ST	PE	54	15.0897
ST	PE	96	40.4837
ST	PE	17	34.5481
ST	PE	212	46.6356
ST	PE	149	45.5044
ST	PE	280	32.1493
ST	PE	88	39.0568
ST	PE	151	44.2889
ST	PE	174	46.1494
ST	PE	238	45.001
ST	PE	159	46.3564
ST	PE	93	39.9013
ST	PE	57	21.3388
ST	PE	145	44.5576
ST	PE	16	34.4552
ST	PE	148	45.6961
ST	PE	130	42.8672
ST	PE	210	46.5746
ST	PE	87	39.2138
ST	PE	260	30.3546
ST	PE	173	46.3822
ST	PE	256	30.7595
ST	PE	89	39.3319
ST	PE	90	39.2394
ST	PE	3	34.9567
ST	PE	4	35.1367
ST	PE	56	19.2084
ST	PE	206	46.563
ST	PE	254	32.0926
ST	PE	146	45.2566
ST	PE	258	30.5066
ST	PE	20	34.3329
ST	PE	150	46.0162
ST	PE	133	43.8756
ST	PE	276	32.566
ST	PE	282	32.5964
ST	PE	283	32.6722
ST	PE	299	33.586
ST	PE	179	46.1961
ST	PE	80	37.3611
ST	PE	178	46.293
ST	PE	208	47.7424
ST	PE	211	46.7816
ST	PE	209	46.6274
ST	PE	85	39.0416
ST	PE	86	37.94
ST	PE	275	32.2233
ST	PE	171	46.8054
ST	PE	172	45.9994
ST	PE	175	46.2371
ST	PE	239	45.7873
ST	PE	119	43.618
ST	PE	55	17.959
ST	PE	121	43.4238
ST	PE	253	32.5234
ST	PE	129	43.505
ST	PE	83	38.0049
ST	PE	131	43.6098
ST	PE	259	30.611
ST	PE	52	9.66424
ST	PE	255	31.4423
ST	PE	293	33.1942
ST	PE	152	44.7243
ST	PE	176	46.332
ST	PE	12	33.9616
ST	PE	120	42.9088
ST	PE	53	12.3245
ST	PE	122	43.8522
ST	PE	207	47.7236
ST	PE	81	36.6763
ST	PE	84	37.5903
ST	PE	296	33.2118
ST	PE	132	44.2237
ST	PE	51	7.55258
ST	PE	292	33.2335
ST	PE	294	33.4957
ST	PE	153	45.4504
ST	PE	284	32.8269
ST	PE	300	33.66
ST	PE	160	46.0239
ST	PE	15	34.5474
ST	PE	128	43.7549
ST	PE	242	44.8096
ST	PE	82	37.3956
ST	PE	6	34.6962
ST	PE	50	10.2005
ST	PE	49	11.9676
ST	PE	123	43.2889
ST	PE	8	34.4342
ST	PE	170	46.4365
ST	PE	298	34.161
ST	PE	285	32.9312
ST	PE	13	33.8338
ST	PE	161	45.225
ST	PE	46	21.1726
ST	PE	127	43.4239
ST	PE	47	18.5562
ST	PE	48	15.1522
ST	PE	164	46.3769
ST	PE	244	44.1883
ST	PE	288	33.0911
ST	PE	7	34.8442
ST	PE	9	35.0304
ST	PE	295	33.9587
ST	PE	169	46.4374
ST	PE	155	44.4856
ST	PE	14	33.883
ST	PE	252	33.5455
ST	PE	157	45.2425
ST	PE	158	45.5862
ST	PE	243	44.5096
ST	PE	5	35.3965
ST	PE	163	45.1811
ST	PE	287	32.9155
ST	PE	289	33.0324
ST	PE	165	46.2587
ST	PE	166	46.0293
ST	PE	154	45.2271
ST	PE	249	38.9967
ST	PE	240	45.3579
ST	PE	241	43.9776
ST	PE	246	43.2394
ST	PE	297	33.4877
ST	PE	11	34.0141
ST	PE	162	45.4897
ST	PE	286	33.3176
ST	PE	245	43.9355
ST	PE	10	34.4019
ST	PE	290	33.3831
ST	PE	124	42.9804
ST	PE	156	44.9998
ST	PE	248	40.6778
ST	PE	250	37.2181
ST	PE	251	33.0972
ST	PE	168	46.2753
ST	PE	126	43.4211
ST	PE	167	46.3273
ST	PE	247	41.4606
ST	PE	125	43.237
ST	PE	291	32.5836
ST	TE	207	43.0037
ST	TE	208	43.232
ST	TE	124	39.518
ST	TE	281	30.0439
ST	TE	97	36.9003
ST	TE	84	34.9098
ST	TE	83	33.8007
ST	TE	280	30.4747
ST	TE	214	42.1917
ST	TE	209	42.538
ST	TE	85	34.4556
ST	TE	206	42.1966
ST	TE	253	29.6977
ST	TE	282	30.3025
ST	TE	121	39.6222
ST	TE	122	37.9923
ST	TE	211	42.4341
ST	TE	82	33.1717
ST	TE	91	35.8304
ST	TE	89	34.9429
ST	TE	213	43.1946
ST	TE	92	36.2272
ST	TE	215	41.9795
ST	TE	95	36.6369
ST	TE	96	36.292
ST	TE	252	29.5322
ST	TE	11	32.648
ST	TE	120	38.7542
ST	TE	278	30.3625
ST	TE	86	34.7487
ST	TE	210	43.0018
ST	TE	90	36.4984
ST	TE	88	35.5981
ST	TE	212	42.0566
ST	TE	249	36.3654
ST	TE	94	36.6312
ST	TE	251	30.033
ST	TE	93	36.4414
ST	TE	204	42.3091
ST	TE	205	42.3072
ST	TE	12	31.8318
ST	TE	13	31.0451
ST	TE	283	29.7945
ST	TE	284	30.734
ST	TE	87	34.6736
ST	TE	125	39.7336
ST	TE	248	37.7048
ST	TE	247	38.1274
ST	TE	250	34.2083
ST	TE	203	42.2421
ST	TE	130	39.1745
ST	TE	288	30.5359
ST	TE	131	40.1363
ST	TE	244	40.406
ST	TE	277	29.9374
ST	TE	279	30.3309
ST	TE	123	39.3036
ST	TE	245	39.8917
ST	TE	163	41.2237
ST	TE	246	38.2656
ST	TE	285	30.4475
ST	TE	128	39.5217
ST	TE	129	39.6652
ST	TE	201	42.1272
ST	TE	200	43.0382
ST	TE	80	33.4838
ST	TE	290	30.2733
ST	TE	291	30.9938
ST	TE	159	40.7519
ST	TE	160	40.3831
ST	TE	162	40.1064
ST	TE	98	35.8951
ST	TE	164	41.3263
ST	TE	40	26.7915
ST	TE	286	30.618
ST	TE	202	42.8516
ST	TE	287	30.7258
ST	TE	5	31.7291
ST	TE	6	32.5079
ST	TE	81	34.0152
ST	TE	119	39.1273
ST	TE	292	31.1461
ST	TE	254	29.3239
ST	TE	216	42.925
ST	TE	161	40.9018
ST	TE	39	28.0743
ST	TE	217	41.9264
ST	TE	1	32.2473
ST	TE	127	39.0338
ST	TE	199	41.9916
ST	TE	197	42.367
ST	TE	198	41.7821
ST	TE	289	30.4238
ST	TE	8	31.9088
ST	TE	157	41.2565
ST	TE	158	40.8461
ST	TE	276	30.1358
ST	TE	255	28.8051
ST	TE	256	28.0646
ST	TE	38	28.1883
ST	TE	295	31.023
ST	TE	126	39.0602
ST	TE	43	25.094
ST	TE	2	32.5514
ST	TE	44	24.2458
ST	TE	79	33.4315
ST	TE	243	40.2225
ST	TE	9	32.0652
ST	TE	10	32.3699
ST	TE	169	40.6818
ST	TE	35	29.6346
ST	TE	37	29.0456
ST	TE	294	30.1915
ST	TE	36	29.2365
ST	TE	41	26.8616
ST	TE	42	26.0379
ST	TE	220	42.4096
ST	TE	240	40.6531
ST	TE	47	16.8435
ST	TE	7	32.1529
ST	TE	156	40.8957
ST	TE	273	29.1344
ST	TE	274	29.5157
ST	TE	51	7.28775
ST	TE	14	32.0962
ST	TE	275	29.5761
ST	TE	15	31.777
ST	TE	218	42.1145
ST	TE	219	42.5221
ST	TE	100	36.4531
ST	TE	101	36.4831
ST	TE	241	40.8182
ST	TE	78	33.4122
ST	TE	166	40.6699
ST	TE	167	41.4451
ST	TE	168	42.1702
ST	TE	154	41.364
ST	TE	233	40.9149
ST	TE	170	41.126
ST	TE	234	41.7988
ST	TE	16	31.5867
ST	TE	99	36.8922
ST	TE	239	40.9003
ST	TE	196	41.8482
ST	TE	3	32.7268
ST	TE	4	32.5227
ST	TE	118	38.3185
ST	TE	155	40.3366
ST	TE	272	29.4148
ST	TE	50	9.83138
ST	TE	34	29.5774
ST	TE	110	38.1099
ST	TE	152	40.918
ST	TE	293	30.6033
ST	TE	56	18.3442
ST	TE	17	31.0745
ST	TE	257	27.8849
ST	TE	194	41.4405
ST	TE	192	41.9874
ST	TE	165	40.7723
ST	TE	48	14.0585
ST	TE	49	11.5338
ST	TE	230	40.8559
ST	TE	153	41.064
ST	TE	33	29.874
ST	TE	52	9.49684
ST	TE	111	37.1906
ST	TE	235	41.2151
ST	TE	236	41.1599
ST	TE	237	41.0615
ST	TE	258	27.8445
ST	TE	221	41.6666
ST	TE	242	41.3034
ST	TE	191	42.3263
ST	TE	270	29.2121
ST	TE	271	29.0022
ST	TE	231	40.9074
ST	TE	109	37.3514
ST	TE	70	29.5624
ST	TE	108	37.5407
ST	TE	132	39.0946
ST	TE	133	39.1244
ST	TE	57	19.507
ST	TE	238	40.6202
ST	TE	116	39.1686
ST	TE	193	40.554
ST	TE	45	22.3965
ST	TE	269	28.2972
ST	TE	46	20.3234
ST	TE	30	30.2439
ST	TE	31	29.9585
ST	TE	32	30.3116
ST	TE	229	42.475
ST	TE	68	29.0501
ST	TE	112	38.6766
ST	TE	113	37.9566
ST	TE	296	31.3484
ST	TE	297	31.0234
ST	TE	102	37.3462
ST	TE	77	32.023
ST	TE	226	41.6037
ST	TE	29	30.2949
ST	TE	105	36.7744
ST	TE	228	42.2766
ST	TE	69	29.1726
ST	TE	106	37.1321
ST	TE	67	28.602
ST	TE	53	11.8277
ST	TE	171	41.6391
ST	TE	114	38.7636
ST	TE	115	37.7449
ST	TE	195	42.4895
ST	TE	103	38.3642
ST	TE	117	38.3112
ST	TE	227	41.7934
ST	TE	61	23.4878
ST	TE	232	41.6493
ST	TE	182	41.1225
ST	TE	222	42.5436
ST	TE	183	42.2495
ST	TE	66	27.9711
ST	TE	71	29.4832
ST	TE	134	39.4143
ST	TE	135	40.1729
ST	TE	18	31.6028
ST	TE	75	31.3546
ST	TE	259	27.7587
ST	TE	28	29.9609
ST	TE	190	43.0454
ST	TE	62	24.8785
ST	TE	225	42.3417
ST	TE	298	30.9803
ST	TE	180	41.4844
ST	TE	107	38.0676
ST	TE	263	28.4387
ST	TE	72	30.664
ST	TE	186	42.2114
ST	TE	73	32.17
ST	TE	19	30.9015
ST	TE	188	42.4754
ST	TE	104	37.0878
ST	TE	137	40.3418
ST	TE	138	40.9106
ST	TE	139	41.0941
ST	TE	27	30.9227
ST	TE	20	31.2336
ST	TE	224	42.7696
ST	TE	65	26.3928
ST	TE	24	30.627
ST	TE	172	40.9658
ST	TE	173	40.5187
ST	TE	74	31.5558
ST	TE	59	21.9251
ST	TE	76	32.2231
ST	TE	150	41.2611
ST	TE	189	41.7163
ST	TE	175	41.1707
ST	TE	23	30.9495
ST	TE	184	42.5621
ST	TE	260	27.7572
ST	TE	181	41.4783
ST	TE	187	42.4899
ST	TE	60	22.7371
ST	TE	185	42.0686
ST	TE	58	21.086
ST	TE	151	40.3554
ST	TE	262	27.833
ST	TE	149	41.1594
ST	TE	174	40.5195
ST	TE	300	31.348
ST	TE	148	40.7532
ST	TE	145	39.8675
ST	TE	299	30.9106
ST	TE	266	28.8403
ST	TE	176	41.8023
ST	TE	268	28.4393
ST	TE	54	14.1465
ST	TE	26	30.8873
ST	TE	55	15.8887
ST	TE	223	42.39
ST	TE	22	31.2316
ST	TE	264	27.8447
ST	TE	25	31.3077
ST	TE	147	40.3804
ST	TE	136	39.2722
ST	TE	64	26.3582
ST	TE	261	27.4042
ST	TE	265	28.0182
ST	TE	140	39.3821
ST	TE	267	28.3107
ST	TE	63	25.2168
ST	TE	21	31.0723
ST	TE	142	39.9542
ST	TE	141	39.39
ST	TE	144	40.8243
ST	TE	177	41.6299
ST	TE	146	40.8065
ST	TE	179	41.9673
ST	TE	178	41.8831
ST	TE	143	40.2143
ST	TE	278	32.9088
ST	TE	24	33.2922
ST	TE	26	33.3931
ST	TE	185	47.1286
ST	TE	142	44.9162
ST	TE	272	31.516
ST	TE	270	30.7999
ST	TE	23	33.7975
ST	TE	160	45.7826
ST	TE	277	31.7558
ST	TE	25	32.4962
ST	TE	155	45.7867
ST	TE	269	31.0442
ST	TE	141	44.3389
ST	TE	144	44.4323
ST	TE	274	31.2547
ST	TE	145	45.9748
ST	TE	271	31.098
ST	TE	276	31.8354
ST	TE	159	45.3337
ST	TE	158	45.0069
ST	TE	273	31.6466
ST	TE	156	46.2627
ST	TE	57	21.4747
ST	TE	182	45.4131
ST	TE	154	46.2973
ST	TE	70	33.2715
ST	TE	267	30.5226
ST	TE	30	32.6536
ST	TE	143	45.828
ST	TE	184	47.0613
ST	TE	22	34.4369
ST	TE	149	45.4107
ST	TE	268	30.4677
ST	TE	275	31.2915
ST	TE	21	33.5367
ST	TE	31	32.3275
ST	TE	181	46.9404
ST	TE	265	30.3747
ST	TE	183	47.1046
ST	TE	29	33.1703
ST	TE	28	32.7817
ST	TE	223	47.7635
ST	TE	152	46.1109
ST	TE	153	45.4723
ST	TE	266	30.4037
ST	TE	157	45.7609
ST	TE	150	45.2557
ST	TE	190	46.6972
ST	TE	20	34.1724
ST	TE	32	31.7473
ST	TE	178	46.8697
ST	TE	56	19.8399
ST	TE	27	33.3531
ST	TE	226	48.4598
ST	TE	151	45.5189
ST	TE	147	45.0111
ST	TE	148	45.5491
ST	TE	187	46.3117
ST	TE	264	30.2722
ST	TE	261	29.8927
ST	TE	19	33.273
ST	TE	66	31.8126
ST	TE	140	44.2893
ST	TE	34	31.5928
ST	TE	35	31.5594
ST	TE	225	46.8472
ST	TE	58	23.1276
ST	TE	146	45.7251
ST	TE	227	46.7502
ST	TE	228	47.083
ST	TE	61	26.3026
ST	TE	188	46.4156
ST	TE	64	29.0294
ST	TE	189	46.7601
ST	TE	18	33.4083
ST	TE	191	45.9558
ST	TE	177	45.7559
ST	TE	55	17.87
ST	TE	224	46.2678
ST	TE	97	40.4292
ST	TE	59	24.015
ST	TE	99	41.177
ST	TE	60	25.729
ST	TE	100	40.7274
ST	TE	263	30.3056
ST	TE	262	30.0832
ST	TE	260	30.484
ST	TE	65	29.8528
ST	TE	17	34.4483
ST	TE	192	46.7712
ST	TE	33	32.0321
ST	TE	222	47.2864
ST	TE	95	40.46
ST	TE	98	40.2839
ST	TE	280	31.997
ST	TE	161	46.1764
ST	TE	281	32.8325
ST	TE	186	46.5068
ST	TE	102	40.6461
ST	TE	229	46.8704
ST	TE	299	34.7178
ST	TE	106	41.0815
ST	TE	139	45.1764
ST	TE	219	46.4079
ST	TE	71	33.3152
ST	TE	233	46.6459
ST	TE	96	39.7652
ST	TE	279	32.735
ST	TE	73	34.3433
ST	TE	74	34.6932
ST	TE	101	40.8974
ST	TE	282	32.2695
ST	TE	259	29.7075
ST	TE	62	26.7214
ST	TE	300	33.962
ST	TE	67	31.8494
ST	TE	68	31.8985
ST	TE	221	47.3207
ST	TE	173	46.1843
ST	TE	72	34.2215
ST	TE	94	40.4503
ST	TE	92	40.3013
ST	TE	176	45.8709
ST	TE	162	46.1087
ST	TE	297	33.4211
ST	TE	283	32.2832
ST	TE	284	32.9399
ST	TE	63	28.946
ST	TE	179	46.1455
ST	TE	180	45.523
ST	TE	69	32.7871
ST	TE	93	39.668
ST	TE	220	47.4219
ST	TE	110	42.0132
ST	TE	174	46.7222
ST	TE	193	47.2158
ST	TE	114	42.5589
ST	TE	115	41.8045
ST	TE	163	46.3018
ST	TE	298	33.7727
ST	TE	257	30.4896
ST	TE	104	41.7968
ST	TE	230	46.8945
ST	TE	218	48.4671
ST	TE	232	46.1947
ST	TE	109	42.4246
ST	TE	215	47.6968
ST	TE	91	40.2156
ST	TE	175	46.884
ST	TE	46	21.0441
ST	TE	294	32.8392
ST	TE	295	33.137
ST	TE	164	45.1673
ST	TE	165	46.732
ST	TE	15	34.1713
ST	TE	16	34.7735
ST	TE	231	47.021
ST	TE	293	33.5712
ST	TE	291	33.1698
ST	TE	248	41.3965
ST	TE	290	32.975
ST	TE	213	47.5376
ST	TE	234	46.5464
ST	TE	194	48.0883
ST	TE	195	48.0944
ST	TE	296	33.7646
ST	TE	50	10.2679
ST	TE	103	41.4643
ST	TE	52	10.3031
ST	TE	138	44.7548
ST	TE	217	47.5543
ST	TE	216	48.0645
ST	TE	214	48.0354
ST	TE	90	39.7527
ST	TE	44	25.893
ST	TE	45	23.4889
ST	TE	131	44.5083
ST	TE	47	17.5576
ST	TE	75	35.2842
ST	TE	36	30.5783
ST	TE	51	7.70361
ST	TE	166	45.9053
ST	TE	105	41.4257
ST	TE	107	42.0356
ST	TE	108	41.5921
ST	TE	289	32.631
ST	TE	246	43.5985
ST	TE	247	42.2571
ST	TE	172	46.5719
ST	TE	126	43.4012
ST	TE	235	45.7631
ST	TE	48	13.8253
ST	TE	49	11.5194
ST	TE	37	30.0627
ST	TE	258	29.7881
ST	TE	53	13.0896
ST	TE	54	15.4694
ST	TE	292	32.5769
ST	TE	256	30.2198
ST	TE	288	33.7125
ST	TE	169	46.7509
ST	TE	287	32.6041
ST	TE	5	33.7614
ST	TE	127	43.3078
ST	TE	236	46.0078
ST	TE	237	45.8922
ST	TE	134	44.6752
ST	TE	77	36.1022
ST	TE	14	33.6152
ST	TE	136	44.0275
ST	TE	89	38.7176
ST	TE	40	28.9403
ST	TE	212	46.9501
ST	TE	168	46.6877
ST	TE	2	35.2002
ST	TE	3	34.4276
ST	TE	171	47.2217
ST	TE	128	43.656
ST	TE	129	45.1722
ST	TE	76	37.3519
ST	TE	133	44.5914
ST	TE	38	30.0621
ST	TE	167	46.2703
ST	TE	137	44.2389
ST	TE	255	30.553
ST	TE	200	47.3877
ST	TE	88	39.8162
ST	TE	120	42.8823
ST	TE	285	32.2355
ST	TE	170	45.6878
ST	TE	111	42.3014
ST	TE	112	41.8351
ST	TE	132	44.4657
ST	TE	116	42.4104
ST	TE	12	34.5246
ST	TE	13	34.3461
ST	TE	135	44.1198
ST	TE	199	46.8945
ST	TE	11	34.2445
ST	TE	119	44.184
ST	TE	238	45.1992
ST	TE	239	46.2992
ST	TE	286	32.8131
ST	TE	125	42.9916
ST	TE	249	40.2003
ST	TE	113	42.2896
ST	TE	251	31.9231
ST	TE	117	43.4407
ST	TE	78	35.9541
ST	TE	39	30.035
ST	TE	253	32.1749
ST	TE	118	42.6194
ST	TE	10	34.313
ST	TE	211	47.679
ST	TE	87	38.8655
ST	TE	1	34.8575
ST	TE	124	43.0085
ST	TE	123	43.9762
ST	TE	250	37.6426
ST	TE	6	35.3005
ST	TE	252	33.2962
ST	TE	130	44.1851
ST	TE	254	31.3972
ST	TE	209	48.338
ST	TE	210	47.165
ST	TE	86	39.5504
ST	TE	43	26.5054
ST	TE	83	37.9735
ST	TE	203	47.3056
ST	TE	4	34.9722
ST	TE	197	47.7762
ST	TE	198	46.7562
ST	TE	84	38.7873
ST	TE	196	47.889
ST	TE	244	44.2776
ST	TE	42	27.8633
ST	TE	82	36.9635
ST	TE	85	38.8064
ST	TE	7	35.1061
ST	TE	8	34.4749
ST	TE	9	34.1364
ST	TE	243	45.3247
ST	TE	121	43.3147
ST	TE	79	37.4981
ST	TE	80	37.7482
ST	TE	122	42.2259
ST	TE	245	44.0455
ST	TE	206	47.3033
ST	TE	207	46.9288
ST	TE	208	46.7242
ST	TE	205	47.1048
ST	TE	41	28.8374
ST	TE	81	37.3765
ST	TE	240	46.3563
ST	TE	202	47.7898
ST	TE	241	45.8292
ST	TE	201	47.3312
ST	TE	204	46.9775
ST	TE	242	43.9845
ST	PE	207	48.7058
ST	PE	86	39.4571
ST	PE	87	39.7912
ST	PE	206	48.2861
ST	PE	205	48.4556
ST	PE	5	35.7884
ST	PE	246	44.8442
ST	PE	85	39.5077
ST	PE	242	45.8727
ST	PE	42	29.1114
ST	PE	84	38.8735
ST	PE	44	26.9476
ST	PE	83	39.2814
ST	PE	217	48.4645
ST	PE	243	45.8311
ST	PE	218	48.8039
ST	PE	43	27.8453
ST	PE	208	47.6038
ST	PE	204	48.8118
ST	PE	115	44.1497
ST	PE	215	48.7325
ST	PE	219	49.2188
ST	PE	82	39.3173
ST	PE	131	44.6661
ST	PE	92	40.9165
ST	PE	40	31.1549
ST	PE	45	24.5346
ST	PE	88	39.9806
ST	PE	214	49.082
ST	PE	80	37.9958
ST	PE	216	49.1888
ST	PE	12	35.6525
ST	PE	203	48.0623
ST	PE	4	35.9459
ST	PE	91	40.7069
ST	PE	117	44.0063
ST	PE	247	43.7926
ST	PE	209	47.931
ST	PE	90	40.812
ST	PE	211	47.7638
ST	PE	212	48.7608
ST	PE	9	35.3299
ST	PE	10	34.9801
ST	PE	213	48.9771
ST	PE	81	38.7051
ST	PE	252	33.9535
ST	PE	253	33.068
ST	PE	3	36.5655
ST	PE	241	45.5223
ST	PE	244	44.965
ST	PE	46	22.039
ST	PE	89	39.4107
ST	PE	210	48.0534
ST	PE	8	36.0149
ST	PE	7	35.8137
ST	PE	249	40.546
ST	PE	79	38.223
ST	PE	11	35.4574
ST	PE	202	47.8851
ST	PE	201	47.9783
ST	PE	55	18.1097
ST	PE	37	32.3416
ST	PE	286	34.0595
ST	PE	287	33.6204
ST	PE	47	18.514
ST	PE	120	44.2474
ST	PE	6	36.0978
ST	PE	290	34.2052
ST	PE	291	34.6694
ST	PE	250	38.9746
ST	PE	77	36.5681
ST	PE	251	34.2301
ST	PE	54	15.8461
ST	PE	2	36.1022
ST	PE	254	32.9327
ST	PE	41	29.8507
ST	PE	116	43.7806
ST	PE	245	44.6589
ST	PE	288	34.1239
ST	PE	289	34.146
ST	PE	119	44.8511
ST	PE	159	47.3861
ST	PE	48	14.9964
ST	PE	49	12.504
ST	PE	1	35.7732
ST	PE	78	37.3397
ST	PE	127	44.6689
ST	PE	114	43.6821
ST	PE	13	35.9013
ST	PE	93	41.2033
ST	PE	156	46.28
ST	PE	155	46.2074
ST	PE	118	43.4049
ST	PE	220	48.3234
ST	PE	221	48.3364
ST	PE	121	44.6829
ST	PE	248	41.6682
ST	PE	125	44.7398
ST	PE	53	13.0234
ST	PE	200	48.0506
ST	PE	128	45.7657
ST	PE	282	33.7858
ST	PE	38	31.4906
ST	PE	94	41.9266
ST	PE	15	35.5262
ST	PE	59	25.1495
ST	PE	157	46.3925
ST	PE	158	46.6835
ST	PE	61	27.363
ST	PE	160	46.7486
ST	PE	240	46.5881
ST	PE	76	36.392
ST	PE	126	45.2593
ST	PE	35	32.2456
ST	PE	56	20.218
ST	PE	130	45.4057
ST	PE	285	34.2657
ST	PE	284	33.776
ST	PE	154	46.0986
ST	PE	134	45.6604
ST	PE	60	25.9734
ST	PE	135	45.6099
ST	PE	222	48.6818
ST	PE	161	47.2197
ST	PE	292	34.683
ST	PE	112	44.1392
ST	PE	293	34.3476
ST	PE	39	31.2338
ST	PE	33	32.9791
ST	PE	14	35.3079
ST	PE	132	44.8638
ST	PE	133	45.7619
ST	PE	153	46.5295
ST	PE	276	33.3858
ST	PE	237	47.4369
ST	PE	136	45.7435
ST	PE	95	40.9013
ST	PE	75	36.7035
ST	PE	122	44.5802
ST	PE	113	44.2449
ST	PE	297	35.0064
ST	PE	129	46.1157
ST	PE	283	34.0085
ST	PE	232	48.4311
ST	PE	36	32.959
ST	PE	57	21.7789
ST	PE	58	23.8611
ST	PE	275	32.8321
ST	PE	238	46.3324
ST	PE	110	43.5105
ST	PE	223	48.2825
ST	PE	224	47.813
ST	PE	296	34.7605
ST	PE	30	33.2278
ST	PE	281	33.9838
ST	PE	51	8.58954
ST	PE	34	33.1326
ST	PE	52	11.1896
ST	PE	233	47.9774
ST	PE	236	46.422
ST	PE	255	32.0051
ST	PE	177	47.0958
ST	PE	178	47.7984
ST	PE	16	34.9913
ST	PE	111	43.7112
ST	PE	74	36.1666
ST	PE	124	44.7008
ST	PE	165	46.9072
ST	PE	32	33.7249
ST	PE	298	35.2685
ST	PE	229	47.6676
ST	PE	279	33.5686
ST	PE	152	46.4124
ST	PE	106	42.8397
ST	PE	234	47.3421
ST	PE	235	46.1997
ST	PE	109	43.0814
ST	PE	96	41.3503
ST	PE	97	42.4264
ST	PE	199	47.4933
ST	PE	272	32.5345
ST	PE	50	11.1912
ST	PE	231	48.1005
ST	PE	280	33.8067
ST	PE	299	35.4523
ST	PE	300	35.8205
ST	PE	151	46.5208
ST	PE	170	48.2312
ST	PE	256	31.6266
ST	PE	257	31.6296
ST	PE	239	46.1766
ST	PE	198	48.4345
ST	PE	123	43.9202
ST	PE	163	47.4508
ST	PE	273	32.8983
ST	PE	31	34.1884
ST	PE	228	48.213
ST	PE	103	42.8188
ST	PE	105	41.8422
ST	PE	168	47.0864
ST	PE	192	47.6248
ST	PE	193	48.3619
ST	PE	107	43.0712
ST	PE	179	48.3821
ST	PE	17	35.5871
ST	PE	73	35.9688
ST	PE	72	34.8754
ST	PE	146	46.5141
ST	PE	166	46.6355
ST	PE	148	45.9711
ST	PE	277	33.5416
ST	PE	278	33.7342
ST	PE	104	43.1517
ST	PE	274	33.2205
ST	PE	169	46.9189
ST	PE	171	47.7154
ST	PE	108	43.0394
ST	PE	69	33.1572
ST	PE	18	34.8261
ST	PE	162	46.6716
ST	PE	71	34.853
ST	PE	147	45.7697
ST	PE	164	47.4851
ST	PE	102	42.2876
ST	PE	167	47.2393
ST	PE	150	47.0864
ST	PE	294	34.6204
ST	PE	187	47.9967
ST	PE	191	47.9844
ST	PE	172	48.2394
ST	PE	258	31.0803
ST	PE	197	48.0782
ST	PE	98	41.7479
ST	PE	139	45.9664
ST	PE	225	48.7979
ST	PE	230	47.366
ST	PE	227	46.9169
ST	PE	68	32.6337
ST	PE	67	32.3917
ST	PE	190	47.6189
ST	PE	186	48.0633
ST	PE	295	35.1855
ST	PE	194	48.6858
ST	PE	195	48.5826
ST	PE	137	46.0981
ST	PE	196	48.8002
ST	PE	28	34.3112
ST	PE	29	34.5358
ST	PE	62	27.9563
ST	PE	99	41.8029
ST	PE	149	46.6302
ST	PE	66	32.3322
ST	PE	185	48.3539
ST	PE	65	31.0452
ST	PE	22	34.7475
ST	PE	23	34.8888
ST	PE	189	47.7957
ST	PE	26	34.4894
ST	PE	138	46.0521
ST	PE	180	47.053
ST	PE	181	47.5092
ST	PE	271	32.5003
ST	PE	261	31.3189
ST	PE	101	42.7167
ST	PE	64	30.3526
ST	PE	100	42.8082
ST	PE	20	34.6568
ST	PE	21	35.0104
ST	PE	142	46.0667
ST	PE	143	45.541
ST	PE	173	47.1884
ST	PE	70	34.2172
ST	PE	27	34.3942
ST	PE	270	32.5618
ST	PE	260	31.6573
ST	PE	145	46.3083
ST	PE	226	48.8277
ST	PE	262	31.2185
ST	PE	19	35.0063
ST	PE	183	48.1252
ST	PE	141	46.4638
ST	PE	264	31.0226
ST	PE	259	31.0449
ST	PE	25	34.2952
ST	PE	174	47.8891
ST	PE	266	31.7015
ST	PE	263	31.6764
ST	PE	182	47.9679
ST	PE	175	48.0984
ST	PE	63	28.9312
ST	PE	265	31.5855
ST	PE	269	32.3391
ST	PE	188	47.8578
ST	PE	184	47.3166
ST	PE	176	47.9461
ST	PE	140	45.7463
ST	PE	268	31.8522
ST	PE	267	32.177
ST	PE	144	45.3382
ST	PE	24	34.7938
ST	TE	40	30.988
ST	TE	35	33.3523
ST	TE	45	25.5003
ST	TE	42	29.6886
ST	TE	278	34.5509
ST	TE	80	39.9998
ST	TE	39	31.4185
ST	TE	46	22.877
ST	TE	121	46.6791
ST	TE	163	48.8897
ST	TE	41	31.296
ST	TE	279	34.2536
ST	TE	166	48.9546
ST	TE	283	34.9703
ST	TE	36	33.0637
ST	TE	160	48.6471
ST	TE	289	34.7824
ST	TE	277	34.4214
ST	TE	191	50.0597
ST	TE	286	35.3176
ST	TE	162	48.7077
ST	TE	231	49.8433
ST	TE	194	50.3614
ST	TE	161	48.2507
ST	TE	44	27.3303
ST	TE	34	33.1186
ST	TE	31	34.4101
ST	TE	167	49.3786
ST	TE	155	48.5372
ST	TE	156	49.0763
ST	TE	159	48.728
ST	TE	276	34.3842
ST	TE	79	39.4916
ST	TE	193	50.504
ST	TE	48	15.9537
ST	TE	192	49.5216
ST	TE	280	34.8536
ST	TE	43	28.3738
ST	TE	165	49.2086
ST	TE	282	34.6016
ST	TE	33	33.9966
ST	TE	285	34.7079
ST	TE	284	34.8604
ST	TE	37	32.8534
ST	TE	38	32.4026
ST	TE	119	45.9833
ST	TE	120	45.5078
ST	TE	115	45.8786
ST	TE	113	45.6831
ST	TE	122	46.3933
ST	TE	164	49.2674
ST	TE	281	34.9716
ST	TE	81	39.0837
ST	TE	84	40.3036
ST	TE	32	34.6817
ST	TE	154	48.8361
ST	TE	287	35.2789
ST	TE	290	34.828
ST	TE	190	49.2781
ST	TE	117	45.4757
ST	TE	206	49.8094
ST	TE	170	49.1571
ST	TE	232	49.8315
ST	TE	123	45.7143
ST	TE	234	49.5419
ST	TE	28	34.3916
ST	TE	74	37.0617
ST	TE	83	39.3175
ST	TE	85	41.1367
ST	TE	273	33.2557
ST	TE	157	48.0529
ST	TE	158	47.7655
ST	TE	291	35.1293
ST	TE	189	48.7542
ST	TE	110	44.4188
ST	TE	171	49.3328
ST	TE	233	49.1472
ST	TE	230	49.3274
ST	TE	50	11.2229
ST	TE	82	39.4556
ST	TE	29	34.6475
ST	TE	30	33.9712
ST	TE	86	40.9371
ST	TE	87	41.4558
ST	TE	288	35.6956
ST	TE	118	45.4935
ST	TE	169	49.4516
ST	TE	127	46.742
ST	TE	111	45.5274
ST	TE	49	12.7868
ST	TE	90	41.4923
ST	TE	68	34.3136
ST	TE	235	49.3647
ST	TE	236	47.8833
ST	TE	237	48.9356
ST	TE	152	48.2381
ST	TE	153	48.5188
ST	TE	274	33.1772
ST	TE	47	19.4107
ST	TE	64	31.4746
ST	TE	65	31.3665
ST	TE	88	41.9347
ST	TE	112	45.5572
ST	TE	71	35.6752
ST	TE	129	47.2887
ST	TE	72	36.2323
ST	TE	73	36.5855
ST	TE	70	35.5237
ST	TE	199	50.1561
ST	TE	200	50.1817
ST	TE	201	50.5903
ST	TE	275	33.9643
ST	TE	78	39.2772
ST	TE	116	46.308
ST	TE	227	50.5635
ST	TE	89	41.9242
ST	TE	229	49.7654
ST	TE	67	33.4932
ST	TE	292	35.1152
ST	TE	51	8.22752
ST	TE	195	49.6231
ST	TE	186	49.5181
ST	TE	75	37.4261
ST	TE	76	37.8206
ST	TE	205	49.7695
ST	TE	202	50.6107
ST	TE	168	50.0954
ST	TE	126	47.44
ST	TE	228	50.2373
ST	TE	128	46.5192
ST	TE	207	49.9924
ST	TE	182	49.9805
ST	TE	183	49.8803
ST	TE	52	10.8835
ST	TE	196	50.2414
ST	TE	197	50.071
ST	TE	124	45.7755
ST	TE	272	32.908
ST	TE	62	28.8517
ST	TE	63	31.1449
ST	TE	178	48.4656
ST	TE	2	37.1742
ST	TE	180	49.2083
ST	TE	177	49.7728
ST	TE	208	49.7214
ST	TE	130	46.899
ST	TE	26	35.1957
ST	TE	269	32.7057
ST	TE	25	34.9463
ST	TE	151	49.4042
ST	TE	241	47.792
ST	TE	188	49.6317
ST	TE	77	37.8883
ST	TE	114	46.1242
ST	TE	108	44.638
ST	TE	226	49.8485
ST	TE	225	49.3544
ST	TE	66	32.3505
ST	TE	181	49.7383
ST	TE	293	34.9911
ST	TE	294	35.344
ST	TE	295	35.827
ST	TE	296	35.5714
ST	TE	271	32.5813
ST	TE	61	28.1927
ST	TE	239	47.6723
ST	TE	203	49.9394
ST	TE	125	46.991
ST	TE	204	50.9916
ST	TE	1	37.1363
ST	TE	246	45.4127
ST	TE	3	36.7058
ST	TE	266	32.7287
ST	TE	69	34.4118
ST	TE	184	50.1666
ST	TE	185	48.6447
ST	TE	198	50.2318
ST	TE	187	49.98
ST	TE	57	22.8233
ST	TE	60	27.1586
ST	TE	59	25.3598
ST	TE	179	48.8575
ST	TE	138	46.9052
ST	TE	264	32.1656
ST	TE	18	35.6529
ST	TE	209	50.0215
ST	TE	210	50.0338
ST	TE	172	50.4073
ST	TE	173	49.4154
ST	TE	150	48.1384
ST	TE	238	48.0185
ST	TE	105	44.8146
ST	TE	223	49.0673
ST	TE	109	44.9425
ST	TE	107	45.1152
ST	TE	224	49.7327
ST	TE	244	47.2588
ST	TE	245	45.5904
ST	TE	265	32.6279
ST	TE	19	35.7983
ST	TE	27	35.1411
ST	TE	268	32.9674
ST	TE	174	50.0691
ST	TE	297	35.7879
ST	TE	56	21.0777
ST	TE	54	16.5383
ST	TE	242	47.4261
ST	TE	240	48.5555
ST	TE	16	35.9383
ST	TE	137	47.9652
ST	TE	263	32.2832
ST	TE	17	35.4915
ST	TE	4	36.6616
ST	TE	5	37.3478
ST	TE	91	42.0499
ST	TE	24	35.8885
ST	TE	149	47.9928
ST	TE	270	33.1993
ST	TE	222	50.1263
ST	TE	300	36.5386
ST	TE	58	24.4255
ST	TE	299	36.2704
ST	TE	13	36.1543
ST	TE	243	46.7959
ST	TE	139	46.7491
ST	TE	141	47.0572
ST	TE	262	32.2227
ST	TE	20	35.7697
ST	TE	92	41.9812
ST	TE	93	41.9667
ST	TE	175	49.2724
ST	TE	55	18.4507
ST	TE	14	35.9888
ST	TE	106	45.1766
ST	TE	135	46.9345
ST	TE	12	36.54
ST	TE	96	42.4296
ST	TE	11	36.5535
ST	TE	259	31.7729
ST	TE	247	44.7064
ST	TE	248	43.0029
ST	TE	267	32.6293
ST	TE	23	35.3226
ST	TE	148	48.6662
ST	TE	147	48.5439
ST	TE	176	49.6934
ST	TE	15	36.4909
ST	TE	254	33.1168
ST	TE	255	33.0563
ST	TE	136	47.1323
ST	TE	95	43.2951
ST	TE	258	32.4272
ST	TE	140	47.5099
ST	TE	100	43.6726
ST	TE	131	47.3004
ST	TE	132	46.7393
ST	TE	253	35.085
ST	TE	133	46.8962
ST	TE	146	48.5696
ST	TE	53	13.5579
ST	TE	104	45.258
ST	TE	252	34.9052
ST	TE	298	36.6029
ST	TE	256	32.7965
ST	TE	214	50.2672
ST	TE	97	43.6421
ST	TE	99	43.5778
ST	TE	261	31.6277
ST	TE	21	35.614
ST	TE	22	35.8954
ST	TE	144	48.2735
ST	TE	213	49.656
ST	TE	134	47.2052
ST	TE	251	34.911
ST	TE	221	49.9811
ST	TE	8	36.8511
ST	TE	260	31.8655
ST	TE	10	36.0924
ST	TE	257	33.0142
ST	TE	215	51.0484
ST	TE	103	44.9297
ST	TE	249	42.8087
ST	TE	211	50.1863
ST	TE	212	50.1334
ST	TE	143	47.9118
ST	TE	145	48.5659
ST	TE	94	43.0811
ST	TE	9	37.0209
ST	TE	217	50.3998
ST	TE	98	43.5367
ST	TE	219	49.3646
ST	TE	142	48.1023
ST	TE	216	49.846
ST	TE	6	37.2635
ST	TE	7	37.1606
ST	TE	218	50.1736
ST	TE	250	40.1103
ST	TE	102	43.6442
ST	TE	220	49.9931
ST	TE	101	43.2251
ST	TE	19	33.1844
ST	TE	105	39.9277
ST	TE	179	45.8189
ST	TE	142	43.2581
ST	TE	108	42.7231
ST	TE	17	32.8759
ST	TE	221	46.1718
ST	TE	220	46.7615
ST	TE	18	33.115
ST	TE	223	46.0921
ST	TE	178	45.8807
ST	TE	106	40.4978
ST	TE	107	41.2945
ST	TE	219	46.2008
ST	TE	224	46.2679
ST	TE	231	46.2146
ST	TE	104	40.4786
ST	TE	222	46.5624
ST	TE	16	32.8302
ST	TE	182	45.4336
ST	TE	180	45.2208
ST	TE	226	46.6794
ST	TE	181	45.1794
ST	TE	100	39.8215
ST	TE	228	46.8768
ST	TE	112	42.5244
ST	TE	103	41.2578
ST	TE	15	33.1683
ST	TE	177	46.1656
ST	TE	253	31.2836
ST	TE	254	30.4748
ST	TE	174	45.8765
ST	TE	255	29.2922
ST	TE	109	41.1343
ST	TE	225	46.6419
ST	TE	110	41.5054
ST	TE	227	46.3897
ST	TE	98	41.4767
ST	TE	101	40.7553
ST	TE	102	40.5664
ST	TE	218	46.7571
ST	TE	230	46.9198
ST	TE	252	31.4469
ST	TE	173	46.3011
ST	TE	55	17.192
ST	TE	56	19.5225
ST	TE	183	46.6273
ST	TE	143	44.0417
ST	TE	146	44.6607
ST	TE	99	41.1074
ST	TE	147	44.4586
ST	TE	148	43.7522
ST	TE	111	41.9952
ST	TE	217	45.4217
ST	TE	141	43.3042
ST	TE	267	30.8389
ST	TE	172	45.8027
ST	TE	151	44.2455
ST	TE	232	46.1315
ST	TE	256	29.4818
ST	TE	176	45.524
ST	TE	144	44.1661
ST	TE	145	44.0498
ST	TE	96	39.807
ST	TE	97	40.1482
ST	TE	216	46.0241
ST	TE	149	45.0147
ST	TE	229	45.8603
ST	TE	13	33.2735
ST	TE	189	46.3737
ST	TE	251	31.2542
ST	TE	54	14.8642
ST	TE	175	46.0401
ST	TE	57	20.0076
ST	TE	60	24.7169
ST	TE	61	26.7048
ST	TE	184	46.3417
ST	TE	23	33.0955
ST	TE	24	32.7654
ST	TE	215	47.8106
ST	TE	214	47.5688
ST	TE	150	44.9683
ST	TE	52	10.4926
ST	TE	265	29.5145
ST	TE	266	30.1786
ST	TE	171	45.4153
ST	TE	153	44.7003
ST	TE	58	22.5618
ST	TE	59	23.7703
ST	TE	20	33.5784
ST	TE	137	44.3339
ST	TE	138	44.2477
ST	TE	261	29.351
ST	TE	25	32.4649
ST	TE	14	33.1422
ST	TE	264	30.0355
ST	TE	130	43.4484
ST	TE	53	12.671
ST	TE	152	45.7715
ST	TE	132	43.1072
ST	TE	293	31.9382
ST	TE	294	32.2891
ST	TE	295	32.9162
ST	TE	21	33.2249
ST	TE	22	33.1218
ST	TE	95	39.9552
ST	TE	212	47.6273
ST	TE	26	32.1398
ST	TE	250	37.0786
ST	TE	169	45.3483
ST	TE	187	46.4473
ST	TE	290	32.4478
ST	TE	291	32.4042
ST	TE	269	29.508
ST	TE	270	30.4294
ST	TE	113	42.59
ST	TE	297	32.1434
ST	TE	94	40.5135
ST	TE	299	32.6138
ST	TE	300	32.4676
ST	TE	140	44.6987
ST	TE	263	29.3972
ST	TE	186	45.7257
ST	TE	129	43.2303
ST	TE	188	45.4375
ST	TE	268	29.9541
ST	TE	8	34.8133
ST	TE	9	33.9374
ST	TE	133	43.3945
ST	TE	136	44.33
ST	TE	298	32.5433
ST	TE	11	33.2671
ST	TE	248	39.8779
ST	TE	262	29.2192
ST	TE	128	43.2094
ST	TE	51	7.5104
ST	TE	209	46.6167
ST	TE	170	45.2942
ST	TE	289	31.9891
ST	TE	288	31.9207
ST	TE	292	32.2626
ST	TE	191	45.9324
ST	TE	271	31.102
ST	TE	296	32.5955
ST	TE	257	29.5949
ST	TE	258	29.4653
ST	TE	12	33.1349
ST	TE	213	46.4138
ST	TE	185	45.4976
ST	TE	62	28.226
ST	TE	64	29.0529
ST	TE	65	29.7787
ST	TE	67	31.3084
ST	TE	190	45.8952
ST	TE	7	33.8676
ST	TE	244	44.6172
ST	TE	114	42.8647
ST	TE	115	42.6954
ST	TE	116	42.0275
ST	TE	259	29.1453
ST	TE	260	29.4781
ST	TE	127	43.8028
ST	TE	126	42.3292
ST	TE	3	33.7276
ST	TE	5	34.3515
ST	TE	131	43.5669
ST	TE	242	44.8574
ST	TE	27	32.0517
ST	TE	28	32.147
ST	TE	134	43.7132
ST	TE	135	43.6938
ST	TE	93	38.9178
ST	TE	91	39.3251
ST	TE	123	43.0069
ST	TE	139	43.577
ST	TE	210	46.1361
ST	TE	50	10.1909
ST	TE	49	11.3686
ST	TE	48	13.9954
ST	TE	287	31.615
ST	TE	81	37.01
ST	TE	203	47.4163
ST	TE	192	46.1286
ST	TE	154	44.8067
ST	TE	233	45.0662
ST	TE	234	45.8281
ST	TE	211	46.6139
ST	TE	122	43.8498
ST	TE	124	42.5814
ST	TE	125	42.3899
ST	TE	1	33.5532
ST	TE	63	27.7899
ST	TE	66	31.1871
ST	TE	241	43.7171
ST	TE	201	47.1809
ST	TE	243	44.0597
ST	TE	245	43.3304
ST	TE	10	33.4153
ST	TE	246	41.6524
ST	TE	247	42.1049
ST	TE	89	38.2413
ST	TE	249	40.1968
ST	TE	166	44.5845
ST	TE	167	45.2831
ST	TE	4	34.1213
ST	TE	6	34.1411
ST	TE	240	43.6904
ST	TE	200	47.9995
ST	TE	68	31.9531
ST	TE	29	32.7243
ST	TE	30	31.8496
ST	TE	155	43.8557
ST	TE	156	45.1237
ST	TE	235	45.0726
ST	TE	236	43.8411
ST	TE	121	42.6091
ST	TE	120	43.107
ST	TE	168	46.006
ST	TE	47	17.3082
ST	TE	238	44.7183
ST	TE	80	36.756
ST	TE	202	47.3756
ST	TE	82	36.3134
ST	TE	83	36.6242
ST	TE	84	37.7238
ST	TE	92	39.6746
ST	TE	90	39.0223
ST	TE	87	38.4437
ST	TE	88	38.5981
ST	TE	284	31.6577
ST	TE	119	43.6501
ST	TE	2	34.1691
ST	TE	197	47.0622
ST	TE	77	35.2013
ST	TE	159	43.8435
ST	TE	160	44.2119
ST	TE	69	32.0987
ST	TE	70	33.2332
ST	TE	272	30.1704
ST	TE	273	30.3649
ST	TE	274	30.6821
ST	TE	275	31.1458
ST	TE	117	42.9144
ST	TE	285	31.8461
ST	TE	286	32.7319
ST	TE	73	34.2887
ST	TE	35	31.185
ST	TE	199	46.7805
ST	TE	158	44.5839
ST	TE	161	44.5149
ST	TE	42	27.5131
ST	TE	204	47.779
ST	TE	85	37.9008
ST	TE	86	39.0375
ST	TE	207	46.2622
ST	TE	208	46.778
ST	TE	118	42.5728
ST	TE	79	36.5431
ST	TE	40	28.2544
ST	TE	41	27.9851
ST	TE	239	44.5367
ST	TE	157	44.6538
ST	TE	194	45.9879
ST	TE	72	33.1597
ST	TE	280	31.9338
ST	TE	193	46.895
ST	TE	237	45.5343
ST	TE	277	31.7355
ST	TE	195	47.6575
ST	TE	196	46.0616
ST	TE	78	35.0577
ST	TE	205	46.6743
ST	TE	278	31.7412
ST	TE	36	30.2677
ST	TE	162	44.7446
ST	TE	34	31.2914
ST	TE	206	46.9772
ST	TE	279	31.6478
ST	TE	46	20.3762
ST	TE	75	35.2798
ST	TE	76	35.42
ST	TE	165	44.9442
ST	TE	74	33.9897
ST	TE	38	29.2832
ST	TE	281	32.0843
ST	TE	276	31.4289
ST	TE	32	31.4689
ST	TE	33	31.499
ST	TE	283	31.7717
ST	TE	31	31.6588
ST	TE	163	44.6306
ST	TE	164	45.2844
ST	TE	37	29.8521
ST	TE	198	46.2656
ST	TE	44	24.8899
ST	TE	39	29.1446
ST	TE	45	22.8408
ST	TE	282	32.0425
ST	TE	43	26.5917
ST	TE	71	32.6619
ST	TE	170	43.091
ST	TE	171	42.8576
ST	TE	46	19.038
ST	TE	169	42.4661
ST	TE	280	30.8625
ST	TE	37	28.9463
ST	TE	178	43.5225
ST	TE	281	30.3239
ST	TE	173	42.4056
ST	TE	53	12.7152
ST	TE	176	44.1641
ST	TE	284	30.8902
ST	TE	174	44.0843
ST	TE	48	14.0136
ST	TE	172	43.386
ST	TE	279	30.4797
ST	TE	79	34.1466
ST	TE	38	28.0903
ST	TE	175	44.2825
ST	TE	283	29.9938
ST	TE	40	27.5681
ST	TE	47	17.0055
ST	TE	286	30.5725
ST	TE	50	9.85406
ST	TE	213	44.4401
ST	TE	36	28.9213
ST	TE	177	42.9126
ST	TE	282	31.1932
ST	TE	39	27.8633
ST	TE	80	34.0898
ST	TE	76	33.4991
ST	TE	42	26.4146
ST	TE	51	7.7353
ST	TE	52	9.94246
ST	TE	285	30.9318
ST	TE	211	43.9844
ST	TE	168	43.3832
ST	TE	164	42.6476
ST	TE	289	30.5963
ST	TE	179	43.676
ST	TE	206	43.7691
ST	TE	77	33.0763
ST	TE	55	16.0161
ST	TE	41	27.0115
ST	TE	246	40.0042
ST	TE	287	30.8021
ST	TE	288	31.1687
ST	TE	49	10.9162
ST	TE	167	43.1078
ST	TE	84	35.8772
ST	TE	212	43.895
ST	TE	278	30.114
ST	TE	205	44.0399
ST	TE	73	32.7102
ST	TE	54	14.4021
ST	TE	241	42.1027
ST	TE	245	40.6757
ST	TE	78	34.2484
ST	TE	43	24.2466
ST	TE	44	23.9508
ST	TE	45	21.9535
ST	TE	210	43.3687
ST	TE	162	41.5784
ST	TE	163	42.7639
ST	TE	86	36.4216
ST	TE	253	30.3316
ST	TE	290	30.8415
ST	TE	240	42.3105
ST	TE	214	44.4396
ST	TE	242	41.4129
ST	TE	292	30.7523
ST	TE	247	38.7382
ST	TE	248	38.5915
ST	TE	166	43.235
ST	TE	165	43.8135
ST	TE	83	35.2448
ST	TE	249	36.3537
ST	TE	277	30.3021
ST	TE	35	29.54
ST	TE	75	33.1623
ST	TE	251	29.9157
ST	TE	118	40.1621
ST	TE	291	31.4895
ST	TE	120	40.0149
ST	TE	244	41.8602
ST	TE	124	40.2132
ST	TE	209	43.6486
ST	TE	208	44.2143
ST	TE	160	43.2504
ST	TE	161	43.0735
ST	TE	85	35.6099
ST	TE	127	39.7422
ST	TE	87	36.781
ST	TE	72	31.3717
ST	TE	128	41.1162
ST	TE	119	40.2867
ST	TE	215	44.9119
ST	TE	243	41.0884
ST	TE	122	40.6397
ST	TE	207	44.2873
ST	TE	125	40.4293
ST	TE	126	41.1563
ST	TE	1	32.5327
ST	TE	276	29.4292
ST	TE	34	29.7968
ST	TE	204	43.3277
ST	TE	250	35.2166
ST	TE	194	44.1699
ST	TE	252	30.1851
ST	TE	70	30.765
ST	TE	216	44.0002
ST	TE	180	42.9176
ST	TE	123	40.4136
ST	TE	182	43.3408
ST	TE	159	42.8587
ST	TE	156	42.6897
ST	TE	157	42.9346
ST	TE	3	32.9799
ST	TE	4	33.3111
ST	TE	193	44.3833
ST	TE	117	40.6279
ST	TE	236	42.8229
ST	TE	237	42.3843
ST	TE	239	41.8375
ST	TE	121	40.9078
ST	TE	256	28.2664
ST	TE	181	43.4983
ST	TE	57	19.708
ST	TE	81	34.3316
ST	TE	82	34.9623
ST	TE	158	42.149
ST	TE	203	43.7317
ST	TE	275	29.5431
ST	TE	5	32.9034
ST	TE	66	28.2847
ST	TE	129	39.9226
ST	TE	254	29.743
ST	TE	255	28.8502
ST	TE	71	31.0791
ST	TE	196	43.4139
ST	TE	199	43.0501
ST	TE	183	43.0882
ST	TE	200	44.5478
ST	TE	201	44.033
ST	TE	32	29.8127
ST	TE	2	32.6838
ST	TE	190	43.671
ST	TE	235	42.7412
ST	TE	67	28.9803
ST	TE	68	29.1403
ST	TE	195	43.9712
ST	TE	238	41.9641
ST	TE	90	37.1942
ST	TE	56	18.6334
ST	TE	155	43.0799
ST	TE	58	20.9249
ST	TE	59	21.8482
ST	TE	60	23.5381
ST	TE	192	43.4297
ST	TE	74	31.9574
ST	TE	189	43.1311
ST	TE	112	39.3634
ST	TE	113	40.2923
ST	TE	234	42.9134
ST	TE	89	36.8019
ST	TE	24	30.855
ST	TE	25	31.229
ST	TE	258	27.7762
ST	TE	198	43.5385
ST	TE	154	41.9345
ST	TE	31	30.5331
ST	TE	33	29.7832
ST	TE	191	43.7397
ST	TE	274	29.259
ST	TE	65	27.1385
ST	TE	6	33.0793
ST	TE	88	36.5586
ST	TE	69	30.3716
ST	TE	131	41.279
ST	TE	132	41.8941
ST	TE	197	44.462
ST	TE	92	37.2441
ST	TE	293	31.4214
ST	TE	294	30.7682
ST	TE	272	28.4163
ST	TE	202	43.4336
ST	TE	188	43.244
ST	TE	111	39.4251
ST	TE	22	31.6394
ST	TE	23	31.1991
ST	TE	109	37.9914
ST	TE	145	41.528
ST	TE	265	28.7293
ST	TE	91	36.9132
ST	TE	27	30.5469
ST	TE	28	30.6446
ST	TE	29	31.379
ST	TE	295	31.5314
ST	TE	61	24.9818
[truncated: 63,101 more rows]

## Sheet: S6 Fig
Group	Lineage	Coord	data
ST	PE	69	12.1579
ST	PE	68	12.6457
ST	PE	227	9.94268
ST	PE	226	9.37636
ST	PE	70	11.2934
ST	PE	188	8.16689
ST	PE	67	12.2377
ST	PE	186	9.58914
ST	PE	225	9.65709
ST	PE	189	8.59761
ST	PE	31	37.8061
ST	PE	187	8.90854
ST	PE	97	9.28974
ST	PE	224	9.28747
ST	PE	26	37.8893
ST	PE	190	8.91807
ST	PE	66	11.8638
ST	PE	74	11.5157
ST	PE	71	10.8605
ST	PE	200	9.46107
ST	PE	228	9.39177
ST	PE	229	9.39772
ST	PE	196	8.84127
ST	PE	30	37.2617
ST	PE	195	8.75434
ST	PE	65	12.2522
ST	PE	234	9.63794
ST	PE	73	11.5426
ST	PE	199	9.00262
ST	PE	100	9.49737
ST	PE	32	36.9615
ST	PE	33	37.4705
ST	PE	222	9.23275
ST	PE	192	8.84228
ST	PE	193	9.23675
ST	PE	230	9.79486
ST	PE	72	11.1374
ST	PE	63	12.8872
ST	PE	198	8.5107
ST	PE	64	12.0618
ST	PE	39	36.3073
ST	PE	75	11.7781
ST	PE	223	9.3715
ST	PE	29	37.6415
ST	PE	101	9.98207
ST	PE	191	8.69101
ST	PE	103	9.70978
ST	PE	104	9.36985
ST	PE	272	37.1466
ST	PE	194	9.17341
ST	PE	232	9.568
ST	PE	197	8.81078
ST	PE	233	9.85548
ST	PE	184	8.89229
ST	PE	25	38.1308
ST	PE	27	37.8459
ST	PE	28	38.0875
ST	PE	99	9.44112
ST	PE	102	9.63097
ST	PE	270	37.0855
ST	PE	271	37.5555
ST	PE	141	8.77728
ST	PE	34	37.2265
ST	PE	231	10.0042
ST	PE	62	12.1544
ST	PE	60	11.838
ST	PE	109	9.90986
ST	PE	235	10.0463
ST	PE	236	10.2589
ST	PE	115	9.07129
ST	PE	76	11.6706
ST	PE	269	37.2258
ST	PE	268	36.888
ST	PE	140	9.40351
ST	PE	202	9.44761
ST	PE	142	8.61173
ST	PE	143	8.64682
ST	PE	108	9.79923
ST	PE	35	36.8719
ST	PE	181	8.38797
ST	PE	110	9.61535
ST	PE	22	37.6443
ST	PE	24	37.6487
ST	PE	98	9.09824
ST	PE	267	36.7475
ST	PE	137	9.09216
ST	PE	138	9.25149
ST	PE	139	9.07411
ST	PE	45	32.0536
ST	PE	203	9.00533
ST	PE	107	9.39399
ST	PE	59	12.6868
ST	PE	105	9.34612
ST	PE	61	12.3204
ST	PE	40	35.5054
ST	PE	112	10.1125
ST	PE	113	9.53726
ST	PE	1	37.9925
ST	PE	114	9.11492
ST	PE	116	9.02682
ST	PE	201	9.2549
ST	PE	257	33.0369
ST	PE	118	9.70776
ST	PE	77	11.4886
ST	PE	273	37.6989
ST	PE	58	12.4806
ST	PE	274	37.2142
ST	PE	185	9.27484
ST	PE	21	37.6797
ST	PE	264	36.3127
ST	PE	266	36.4267
ST	PE	265	35.9344
ST	PE	23	37.5703
ST	PE	136	9.01778
ST	PE	117	8.86171
ST	PE	219	9.58222
ST	PE	92	9.94598
ST	PE	204	9.38123
ST	PE	205	9.90803
ST	PE	95	10.1732
ST	PE	277	37.7488
ST	PE	111	9.87097
ST	PE	37	36.8484
ST	PE	38	37.1896
ST	PE	279	37.9822
ST	PE	41	36.0141
ST	PE	42	34.6733
ST	PE	218	9.48595
ST	PE	43	34.0657
ST	PE	44	32.9555
ST	PE	220	9.92337
ST	PE	221	9.95496
ST	PE	144	8.6923
ST	PE	182	8.12413
ST	PE	183	8.91546
ST	PE	18	37.8693
ST	PE	263	36.0715
ST	PE	213	9.06108
ST	PE	214	9.99965
ST	PE	217	10.0227
ST	PE	135	9.24681
ST	PE	215	9.9544
ST	PE	216	9.91944
ST	PE	2	37.8993
ST	PE	78	11.0245
ST	PE	94	10.3653
ST	PE	106	9.49224
ST	PE	147	8.66956
ST	PE	36	36.8859
ST	PE	278	37.8616
ST	PE	19	37.9418
ST	PE	262	35.9933
ST	PE	261	36.0848
ST	PE	281	37.6157
ST	PE	134	8.94937
ST	PE	237	10.1825
ST	PE	91	10.6312
ST	PE	177	7.84361
ST	PE	79	10.3848
ST	PE	180	8.55075
ST	PE	54	11.0298
ST	PE	96	9.51168
ST	PE	17	37.7924
ST	PE	212	9.29828
ST	PE	149	8.98214
ST	PE	280	37.5617
ST	PE	88	9.68183
ST	PE	151	9.14549
ST	PE	174	8.13607
ST	PE	238	10.166
ST	PE	159	9.01397
ST	PE	93	9.30131
ST	PE	57	11.702
ST	PE	145	8.45128
ST	PE	16	37.4546
ST	PE	148	9.21295
ST	PE	130	8.54882
ST	PE	210	9.5487
ST	PE	87	9.87848
ST	PE	260	34.7346
ST	PE	173	8.41059
ST	PE	256	31.7751
ST	PE	89	9.50976
ST	PE	90	9.98824
ST	PE	3	38.3173
ST	PE	4	38.1823
ST	PE	56	11.8168
ST	PE	206	9.00408
ST	PE	254	28.3921
ST	PE	146	9.21394
ST	PE	258	34.2169
ST	PE	20	37.5815
ST	PE	150	9.12826
ST	PE	133	9.38028
ST	PE	276	37.8275
ST	PE	282	37.8807
ST	PE	283	37.8139
ST	PE	299	37.1372
ST	PE	179	9.12949
ST	PE	80	10.2533
ST	PE	178	8.42005
ST	PE	208	9.31947
ST	PE	211	9.71424
ST	PE	209	8.94387
ST	PE	85	9.61593
ST	PE	86	10.4566
ST	PE	275	37.5011
ST	PE	171	8.59442
ST	PE	172	8.64074
ST	PE	175	8.63096
ST	PE	239	10.2373
ST	PE	119	9.34374
ST	PE	55	12.5582
ST	PE	121	9.10294
ST	PE	253	25.0989
ST	PE	129	8.94766
ST	PE	83	9.98188
ST	PE	131	9.07565
ST	PE	259	34.5567
ST	PE	52	18.5788
ST	PE	255	30.7057
ST	PE	293	37.5143
ST	PE	152	8.39995
ST	PE	176	8.03864
ST	PE	12	37.2124
ST	PE	120	9.28173
ST	PE	53	17.3551
ST	PE	122	8.66944
ST	PE	207	9.01573
ST	PE	81	10.4373
ST	PE	84	9.66503
ST	PE	296	37.7545
ST	PE	132	8.99613
ST	PE	51	13.7229
ST	PE	292	37.5404
ST	PE	294	37.4639
ST	PE	153	8.48911
ST	PE	284	37.6014
ST	PE	300	37.309
ST	PE	160	8.84714
ST	PE	15	37.1403
ST	PE	128	9.00456
ST	PE	242	10.5282
ST	PE	82	11.0715
ST	PE	6	37.8414
ST	PE	50	17.5602
ST	PE	49	21.7439
ST	PE	123	8.75605
ST	PE	8	37.5927
ST	PE	170	9.00361
ST	PE	298	38.0868
ST	PE	285	37.9813
ST	PE	13	37.178
ST	PE	161	8.78991
ST	PE	46	30.0131
ST	PE	127	8.83435
ST	PE	47	27.3779
ST	PE	48	25.2443
ST	PE	164	8.40055
ST	PE	244	10.4401
ST	PE	288	37.7731
ST	PE	7	37.3519
ST	PE	9	38.1258
ST	PE	295	37.4306
ST	PE	169	8.5938
ST	PE	155	9.00747
ST	PE	14	37.5677
ST	PE	252	21.9301
ST	PE	157	8.6065
ST	PE	158	8.94906
ST	PE	243	10.5881
ST	PE	5	37.9351
ST	PE	163	8.47635
ST	PE	287	37.435
ST	PE	289	37.4558
ST	PE	165	8.25516
ST	PE	166	8.29069
ST	PE	154	8.86663
ST	PE	249	11.4465
ST	PE	240	10.7325
ST	PE	241	10.7487
ST	PE	246	10.9657
ST	PE	297	38.3793
ST	PE	11	38.1991
ST	PE	162	8.53092
ST	PE	286	37.8693
ST	PE	245	10.6993
ST	PE	10	38.4301
ST	PE	290	38.0162
ST	PE	124	9.31856
ST	PE	156	8.47626
ST	PE	248	11.5554
ST	PE	250	11.265
ST	PE	251	17.8575
ST	PE	168	8.23619
ST	PE	126	9.30262
ST	PE	167	8.5142
ST	PE	247	11.1546
ST	PE	125	9.40141
ST	PE	291	37.5022
ST	TE	207	8.29108
ST	TE	208	8.4851
ST	TE	124	8.67368
ST	TE	281	34.5366
ST	TE	97	9.12282
ST	TE	84	9.92947
ST	TE	83	10.1142
ST	TE	280	34.0921
ST	TE	214	9.19935
ST	TE	209	8.71357
ST	TE	85	9.61729
ST	TE	206	8.70955
ST	TE	253	23.7545
ST	TE	282	34.4819
ST	TE	121	8.77663
ST	TE	122	8.72387
ST	TE	211	8.66107
ST	TE	82	10.2318
ST	TE	91	9.75947
ST	TE	89	9.15085
ST	TE	213	8.47451
ST	TE	92	9.61251
ST	TE	215	8.85513
ST	TE	95	9.36819
ST	TE	96	9.48451
ST	TE	252	20.2426
ST	TE	11	35.3189
ST	TE	120	8.96612
ST	TE	278	34.2336
ST	TE	86	9.5899
ST	TE	210	8.54124
ST	TE	90	9.73759
ST	TE	88	9.19475
ST	TE	212	9.16154
ST	TE	249	10.7675
ST	TE	94	9.26121
ST	TE	251	16.9982
ST	TE	93	9.16286
ST	TE	204	9.0754
ST	TE	205	9.0447
ST	TE	12	34.2405
ST	TE	13	33.7747
ST	TE	283	34.2893
ST	TE	284	34.4262
ST	TE	87	9.5332
ST	TE	125	8.40895
ST	TE	248	10.6372
ST	TE	247	11.1766
ST	TE	250	10.7123
ST	TE	203	8.42142
ST	TE	130	8.40651
ST	TE	288	35.4041
ST	TE	131	8.47857
ST	TE	244	10.8911
ST	TE	277	34.2542
ST	TE	279	34.0112
ST	TE	123	8.67709
ST	TE	245	10.5624
ST	TE	163	8.13553
ST	TE	246	10.3555
ST	TE	285	35.165
ST	TE	128	8.83599
ST	TE	129	9.64159
ST	TE	201	8.41606
ST	TE	200	8.64566
ST	TE	80	10.5013
ST	TE	290	35.0987
ST	TE	291	34.1966
ST	TE	159	8.21134
ST	TE	160	8.45036
ST	TE	162	8.03955
ST	TE	98	9.90708
ST	TE	164	8.39326
ST	TE	40	32.9852
ST	TE	286	34.094
ST	TE	202	8.2978
ST	TE	287	34.5142
ST	TE	5	34.6926
ST	TE	6	35.2463
ST	TE	81	10.072
ST	TE	119	8.96309
ST	TE	292	34.7952
ST	TE	254	26.1243
ST	TE	216	8.54689
ST	TE	161	8.52095
ST	TE	39	33.7595
ST	TE	217	9.0336
ST	TE	1	34.093
ST	TE	127	8.42987
ST	TE	199	8.89788
ST	TE	197	8.82691
ST	TE	198	8.95607
ST	TE	289	34.8702
ST	TE	8	34.7772
ST	TE	157	8.19415
ST	TE	158	8.76785
ST	TE	276	33.7362
ST	TE	255	28.2155
ST	TE	256	29.4575
ST	TE	38	33.1185
ST	TE	295	35.0332
ST	TE	126	8.20199
ST	TE	43	30.7723
ST	TE	2	34.8404
ST	TE	44	30.7839
ST	TE	79	10.6622
ST	TE	243	10.0469
ST	TE	9	34.9393
ST	TE	10	34.9707
ST	TE	169	8.56488
ST	TE	35	33.4353
ST	TE	37	34.2203
ST	TE	294	34.8508
ST	TE	36	34.0439
ST	TE	41	32.3607
ST	TE	42	31.9269
ST	TE	220	9.31764
ST	TE	240	10.7091
ST	TE	47	26.186
ST	TE	7	34.92
ST	TE	156	8.1926
ST	TE	273	33.9694
ST	TE	274	34.4299
ST	TE	51	13.7016
ST	TE	14	34.2781
ST	TE	275	34.1967
ST	TE	15	34.8905
ST	TE	218	8.70859
ST	TE	219	8.88909
ST	TE	100	9.13558
ST	TE	101	9.25137
ST	TE	241	10.3116
ST	TE	78	11.4886
ST	TE	166	7.88602
ST	TE	167	8.08323
ST	TE	168	8.53607
ST	TE	154	9.0015
ST	TE	233	8.43574
ST	TE	170	8.92801
ST	TE	234	9.2587
ST	TE	16	34.4259
ST	TE	99	9.61105
ST	TE	239	10.2656
ST	TE	196	8.62672
ST	TE	3	34.686
ST	TE	4	35.2726
ST	TE	118	9.03634
ST	TE	155	8.64207
ST	TE	272	34.5063
ST	TE	50	16.6248
ST	TE	34	33.5305
ST	TE	110	9.45681
ST	TE	152	7.66618
ST	TE	293	34.8968
ST	TE	56	12.3918
ST	TE	17	34.5243
ST	TE	257	30.8313
ST	TE	194	8.8118
ST	TE	192	8.35322
ST	TE	165	8.2798
ST	TE	48	23.9174
ST	TE	49	20.1492
ST	TE	230	9.77634
ST	TE	153	8.24651
ST	TE	33	34.1106
ST	TE	52	17.6382
ST	TE	111	9.81561
ST	TE	235	10.1628
ST	TE	236	9.62954
ST	TE	237	9.37401
ST	TE	258	31.0836
ST	TE	221	8.82369
ST	TE	242	9.59708
ST	TE	191	8.46987
ST	TE	270	33.8687
ST	TE	271	34.7209
ST	TE	231	9.96974
ST	TE	109	9.18323
ST	TE	70	10.1025
ST	TE	108	8.79767
ST	TE	132	8.38363
ST	TE	133	8.63505
ST	TE	57	12.0168
ST	TE	238	9.43315
ST	TE	116	8.61406
ST	TE	193	8.4089
ST	TE	45	29.6332
ST	TE	269	34.1149
ST	TE	46	27.8401
ST	TE	30	34.3234
ST	TE	31	34.5918
ST	TE	32	34.1769
ST	TE	229	9.10627
ST	TE	68	12.0515
ST	TE	112	9.34886
ST	TE	113	9.20864
ST	TE	296	34.1892
ST	TE	297	35.3955
ST	TE	102	9.12693
ST	TE	77	11.1683
ST	TE	226	9.54909
ST	TE	29	34.3299
ST	TE	105	9.33207
ST	TE	228	8.91326
ST	TE	69	11.7166
ST	TE	106	9.42624
ST	TE	67	11.9726
ST	TE	53	16.2546
ST	TE	171	8.2112
ST	TE	114	9.20068
ST	TE	115	8.13244
ST	TE	195	8.52152
ST	TE	103	9.1129
ST	TE	117	8.58123
ST	TE	227	9.71089
ST	TE	61	11.2652
ST	TE	232	9.14893
ST	TE	182	8.24393
ST	TE	222	9.48899
ST	TE	183	8.78553
ST	TE	66	11.3934
ST	TE	71	9.33791
ST	TE	134	9.16316
ST	TE	135	8.96713
ST	TE	18	34.8026
ST	TE	75	10.9606
ST	TE	259	31.672
ST	TE	28	34.3868
ST	TE	190	8.4866
ST	TE	62	11.5141
ST	TE	225	8.84998
ST	TE	298	34.8568
ST	TE	180	8.32032
ST	TE	107	9.34274
ST	TE	263	33.3027
ST	TE	72	10.5675
ST	TE	186	8.64295
ST	TE	73	10.9578
ST	TE	19	34.7067
ST	TE	188	8.02413
ST	TE	104	8.85266
ST	TE	137	8.36259
ST	TE	138	9.26115
ST	TE	139	9.06227
ST	TE	27	34.6511
ST	TE	20	34.6984
ST	TE	224	8.71864
ST	TE	65	11.8656
ST	TE	24	33.8981
ST	TE	172	8.31142
ST	TE	173	8.0668
ST	TE	74	11.3157
ST	TE	59	12.6273
ST	TE	76	11.2706
ST	TE	150	9.03648
ST	TE	189	8.59364
ST	TE	175	8.11876
ST	TE	23	34.964
ST	TE	184	8.17514
ST	TE	260	32.4191
ST	TE	181	8.0843
ST	TE	187	8.44109
ST	TE	60	11.6741
ST	TE	185	8.5816
ST	TE	58	12.608
ST	TE	151	8.8504
ST	TE	262	32.9581
ST	TE	149	8.55419
ST	TE	174	8.02449
ST	TE	300	34.5143
ST	TE	148	9.26865
ST	TE	145	8.66066
ST	TE	299	34.7357
ST	TE	266	33.276
ST	TE	176	7.72257
ST	TE	268	33.9819
ST	TE	54	11.8171
ST	TE	26	34.6898
ST	TE	55	12.1125
ST	TE	223	9.14559
ST	TE	22	34.7503
ST	TE	264	33.2678
ST	TE	25	33.8144
ST	TE	147	8.74499
ST	TE	136	8.36183
ST	TE	64	11.4114
ST	TE	261	32.8359
ST	TE	265	33.9465
ST	TE	140	9.08149
ST	TE	267	33.9074
ST	TE	63	11.8588
ST	TE	21	35.2262
ST	TE	142	8.71086
ST	TE	141	8.2948
ST	TE	144	8.27059
ST	TE	177	7.71098
ST	TE	146	8.6496
ST	TE	179	8.44701
ST	TE	178	8.19706
ST	TE	143	8.37552
ST	TE	278	37.5628
ST	TE	24	37.1389
ST	TE	26	36.9546
ST	TE	185	9.24041
ST	TE	142	9.2768
ST	TE	272	36.4514
ST	TE	270	36.5893
ST	TE	23	36.8831
ST	TE	160	8.82407
ST	TE	277	37.2108
ST	TE	25	36.7685
ST	TE	155	8.64227
ST	TE	269	36.752
ST	TE	141	8.81811
ST	TE	144	9.22395
ST	TE	274	36.8637
ST	TE	145	8.77165
ST	TE	271	37.0934
ST	TE	276	36.8222
ST	TE	159	8.92319
ST	TE	158	8.81086
ST	TE	273	36.4142
ST	TE	156	8.70399
ST	TE	57	12.4824
ST	TE	182	8.2235
ST	TE	154	8.78371
ST	TE	70	11.0697
ST	TE	267	36.4616
ST	TE	30	36.924
ST	TE	143	8.65892
ST	TE	184	9.2991
ST	TE	22	37.3507
ST	TE	149	9.38462
ST	TE	268	37.496
ST	TE	275	37.0018
ST	TE	21	37.4118
ST	TE	31	37.1093
ST	TE	181	8.65686
ST	TE	265	36.3903
ST	TE	183	8.98575
ST	TE	29	36.4593
ST	TE	28	37.4059
ST	TE	223	9.99944
ST	TE	152	8.59105
ST	TE	153	8.96672
ST	TE	266	36.1058
ST	TE	157	8.95505
ST	TE	150	9.59939
ST	TE	190	9.01081
ST	TE	20	36.8541
ST	TE	32	36.9272
ST	TE	178	9.50097
ST	TE	56	13.0636
ST	TE	27	37.4906
ST	TE	226	10.021
ST	TE	151	9.88936
ST	TE	147	8.11599
ST	TE	148	8.09675
ST	TE	187	9.22623
ST	TE	264	36.0018
ST	TE	261	35.7201
ST	TE	19	37.471
ST	TE	66	12.8322
ST	TE	140	9.14676
ST	TE	34	36.8578
ST	TE	35	36.6636
ST	TE	225	10.2862
ST	TE	58	13.2412
ST	TE	146	8.72702
ST	TE	227	9.70979
ST	TE	228	10.0553
ST	TE	61	12.2789
ST	TE	188	8.60295
ST	TE	64	11.8584
ST	TE	189	8.93108
ST	TE	18	36.9501
ST	TE	191	8.5849
ST	TE	177	9.33718
ST	TE	55	13.5438
ST	TE	224	9.09331
ST	TE	97	9.80131
ST	TE	59	13.0017
ST	TE	99	9.57368
ST	TE	60	11.9711
ST	TE	100	9.60481
ST	TE	263	35.6596
ST	TE	262	35.2117
ST	TE	260	34.7985
ST	TE	65	12.4654
ST	TE	17	36.9871
ST	TE	192	8.70571
ST	TE	33	36.1885
ST	TE	222	9.91456
ST	TE	95	10.1428
ST	TE	98	9.25321
ST	TE	280	36.8188
ST	TE	161	8.92705
ST	TE	281	37.5538
ST	TE	186	9.10564
ST	TE	102	9.9248
ST	TE	229	10.3146
ST	TE	299	37.2723
ST	TE	106	9.83993
ST	TE	139	9.14389
ST	TE	219	9.32011
ST	TE	71	11.2544
ST	TE	233	10.6047
ST	TE	96	9.46368
ST	TE	279	38.0435
ST	TE	73	11.174
ST	TE	74	12.2365
ST	TE	101	9.89762
ST	TE	282	36.9999
ST	TE	259	34.181
ST	TE	62	11.4226
ST	TE	300	37.1104
ST	TE	67	12.9048
ST	TE	68	12.2054
ST	TE	221	9.67263
ST	TE	173	8.88546
ST	TE	72	11.253
ST	TE	94	10.3841
ST	TE	92	9.80786
ST	TE	176	8.70778
ST	TE	162	8.5405
ST	TE	297	37.5252
ST	TE	283	37.0934
ST	TE	284	37.5375
ST	TE	63	12.1797
ST	TE	179	9.11425
ST	TE	180	8.60693
ST	TE	69	11.5851
ST	TE	93	10.2893
ST	TE	220	9.34985
ST	TE	110	9.35926
ST	TE	174	9.3192
ST	TE	193	8.86446
ST	TE	114	9.84275
ST	TE	115	8.81971
ST	TE	163	9.01498
ST	TE	298	37.4781
ST	TE	257	32.8166
ST	TE	104	9.71876
ST	TE	230	9.97362
ST	TE	218	9.65385
ST	TE	232	9.77553
ST	TE	109	10.0015
ST	TE	215	8.98822
ST	TE	91	10.8921
ST	TE	175	8.92095
ST	TE	46	29.2965
ST	TE	294	37.1957
ST	TE	295	37.1221
ST	TE	164	9.01101
ST	TE	165	9.30498
ST	TE	15	37.2718
ST	TE	16	37.4811
ST	TE	231	9.8631
ST	TE	293	37.0756
ST	TE	291	37.2483
ST	TE	248	10.9324
ST	TE	290	37.6395
ST	TE	213	9.5733
ST	TE	234	10.1929
ST	TE	194	9.55435
ST	TE	195	8.832
ST	TE	296	37.2346
ST	TE	50	17.6335
ST	TE	103	9.61053
ST	TE	52	18.9211
ST	TE	138	9.07764
ST	TE	217	9.35984
ST	TE	216	8.8137
ST	TE	214	9.72953
ST	TE	90	10.3468
ST	TE	44	33.0103
ST	TE	45	31.7689
ST	TE	131	9.69132
ST	TE	47	27.2929
ST	TE	75	11.6917
ST	TE	36	37.2479
ST	TE	51	14.3382
ST	TE	166	8.70707
ST	TE	105	10.1792
ST	TE	107	9.38849
ST	TE	108	9.93435
ST	TE	289	37.2595
ST	TE	246	10.3766
ST	TE	247	10.367
ST	TE	172	8.84652
ST	TE	126	8.78056
ST	TE	235	10.3834
ST	TE	48	25.2788
ST	TE	49	21.4863
ST	TE	37	36.7665
ST	TE	258	34.0798
ST	TE	53	17.3496
ST	TE	54	11.7858
ST	TE	292	37.3815
ST	TE	256	31.3549
ST	TE	288	36.6584
ST	TE	169	8.78192
ST	TE	287	37.1994
ST	TE	5	37.369
ST	TE	127	8.2443
ST	TE	236	10.4659
ST	TE	237	10.8935
ST	TE	134	9.18091
ST	TE	77	10.8581
ST	TE	14	37.2293
ST	TE	136	9.29587
ST	TE	89	9.10605
ST	TE	40	35.1428
ST	TE	212	9.32791
ST	TE	168	8.93381
ST	TE	2	36.5561
ST	TE	3	37.0524
ST	TE	171	8.17012
ST	TE	128	9.21518
ST	TE	129	9.48438
ST	TE	76	11.0069
ST	TE	133	9.19959
ST	TE	38	35.9129
ST	TE	167	8.67392
ST	TE	137	9.11536
ST	TE	255	30.0182
ST	TE	200	9.19205
ST	TE	88	9.93554
ST	TE	120	8.3565
ST	TE	285	37.1194
ST	TE	170	8.57104
ST	TE	111	9.29678
ST	TE	112	9.8427
ST	TE	132	9.1086
ST	TE	116	8.82179
ST	TE	12	36.5998
ST	TE	13	36.7269
ST	TE	135	9.37661
ST	TE	199	9.5505
ST	TE	11	36.9378
ST	TE	119	9.00121
ST	TE	238	10.7198
ST	TE	239	10.3741
ST	TE	286	37.1701
ST	TE	125	8.90679
ST	TE	249	10.9686
ST	TE	113	9.96099
ST	TE	251	17.8695
ST	TE	117	9.32033
ST	TE	78	10.9129
ST	TE	39	35.3305
ST	TE	253	24.5556
ST	TE	118	8.9083
ST	TE	10	37.6126
ST	TE	211	9.93226
ST	TE	87	10.7422
ST	TE	1	36.7622
ST	TE	124	8.77742
ST	TE	123	8.77305
ST	TE	250	11.3286
ST	TE	6	37.2103
ST	TE	252	21.8253
ST	TE	130	9.09286
ST	TE	254	27.8199
ST	TE	209	8.95843
ST	TE	210	9.43595
ST	TE	86	10.2198
ST	TE	43	33.8518
ST	TE	83	10.6164
ST	TE	203	8.26092
ST	TE	4	36.8013
ST	TE	197	9.03342
ST	TE	198	8.84553
ST	TE	84	9.97042
ST	TE	196	8.92876
ST	TE	244	11.6899
ST	TE	42	34.7069
ST	TE	82	11.4089
ST	TE	85	10.1505
ST	TE	7	38.0369
ST	TE	8	36.9716
ST	TE	9	37.5158
ST	TE	243	11.0567
ST	TE	121	8.48671
ST	TE	79	10.8431
ST	TE	80	10.6251
ST	TE	122	8.47144
ST	TE	245	10.8851
ST	TE	206	8.6304
ST	TE	207	9.26673
ST	TE	208	9.18852
ST	TE	205	8.74788
ST	TE	41	35.2143
ST	TE	81	10.969
ST	TE	240	10.4351
ST	TE	202	9.29889
ST	TE	241	11.4392
ST	TE	201	9.34754
ST	TE	204	8.1239
ST	TE	242	10.2551
ST	PE	207	9.53563
ST	PE	86	10.4805
ST	PE	87	10.792
ST	PE	206	9.52345
ST	PE	205	9.45009
ST	PE	5	38.5782
ST	PE	246	10.9007
ST	PE	85	10.5816
ST	PE	242	10.6585
ST	PE	42	35.9807
ST	PE	84	10.011
ST	PE	44	33.9058
ST	PE	83	10.8094
ST	PE	217	10.3261
ST	PE	243	11.428
ST	PE	218	10.1754
ST	PE	43	35.2146
ST	PE	208	9.36389
ST	PE	204	9.22857
ST	PE	115	9.35094
ST	PE	215	9.5453
ST	PE	219	10.0978
ST	PE	82	10.9846
ST	PE	131	9.51084
ST	PE	92	10.3308
ST	PE	40	37.3191
ST	PE	45	32.8221
ST	PE	88	10.2103
ST	PE	214	9.4944
ST	PE	80	11.1864
ST	PE	216	9.73415
ST	PE	12	38.7017
ST	PE	203	9.30155
ST	PE	4	39.0994
ST	PE	91	10.752
ST	PE	117	9.10178
ST	PE	247	11.1864
ST	PE	209	8.70005
ST	PE	90	9.86648
ST	PE	211	9.45058
ST	PE	212	10.2122
ST	PE	9	38.7461
ST	PE	10	38.3895
ST	PE	213	9.74393
ST	PE	81	10.3485
ST	PE	252	21.9681
ST	PE	253	25.7817
ST	PE	3	38.9162
ST	PE	241	11.1493
ST	PE	244	11.5212
ST	PE	46	30.4838
ST	PE	89	9.72533
ST	PE	210	9.58494
ST	PE	8	38.6054
ST	PE	7	37.8035
ST	PE	249	11.1621
ST	PE	79	11.6095
ST	PE	11	38.8403
ST	PE	202	10.0489
ST	PE	201	9.43696
ST	PE	55	13.1415
ST	PE	37	37.6848
ST	PE	286	38.7094
ST	PE	287	38.6795
ST	PE	47	28.0746
ST	PE	120	9.24104
ST	PE	6	38.5782
ST	PE	290	38.8905
ST	PE	291	38.2547
ST	PE	250	10.9827
ST	PE	77	11.4606
ST	PE	251	18.1653
ST	PE	54	12.3779
ST	PE	2	39.1429
ST	PE	254	28.5862
ST	PE	41	35.9314
ST	PE	116	9.45986
ST	PE	245	10.9183
ST	PE	288	38.6854
ST	PE	289	38.7487
ST	PE	119	9.23301
ST	PE	159	8.90657
ST	PE	48	25.4285
ST	PE	49	21.8033
ST	PE	1	38.422
ST	PE	78	11.052
ST	PE	127	9.10637
ST	PE	114	9.01078
ST	PE	13	38.1082
ST	PE	93	10.0054
ST	PE	156	9.01062
ST	PE	155	9.67919
ST	PE	118	9.23632
ST	PE	220	9.72627
ST	PE	221	10.1678
ST	PE	121	9.14796
ST	PE	248	11.0591
ST	PE	125	9.16772
ST	PE	53	17.8004
ST	PE	200	9.30678
ST	PE	128	8.88822
ST	PE	282	38.4408
ST	PE	38	37.7545
ST	PE	94	10.1408
ST	PE	15	38.4432
ST	PE	59	13.0722
ST	PE	157	9.01565
ST	PE	158	8.88579
ST	PE	61	12.5914
ST	PE	160	9.29181
ST	PE	240	10.5973
ST	PE	76	11.5531
ST	PE	126	9.10826
ST	PE	35	38.075
ST	PE	56	12.8646
ST	PE	130	8.95344
ST	PE	285	38.6815
ST	PE	284	39.7614
ST	PE	154	9.70603
ST	PE	134	9.51691
ST	PE	60	12.9571
ST	PE	135	9.60022
ST	PE	222	9.81895
ST	PE	161	9.57084
ST	PE	292	38.518
ST	PE	112	9.80995
ST	PE	293	38.7814
ST	PE	39	36.9893
ST	PE	33	37.8211
ST	PE	14	37.9948
ST	PE	132	9.1021
ST	PE	133	9.43602
ST	PE	153	9.31265
ST	PE	276	38.9811
ST	PE	237	9.80948
ST	PE	136	9.49694
ST	PE	95	10.879
ST	PE	75	11.6588
ST	PE	122	9.15222
ST	PE	113	9.01192
ST	PE	297	38.8124
ST	PE	129	9.69816
ST	PE	283	37.9991
ST	PE	232	9.95859
ST	PE	36	37.8597
ST	PE	57	13.1827
ST	PE	58	13.4853
ST	PE	275	38.1648
ST	PE	238	9.57493
ST	PE	110	9.82022
ST	PE	223	9.49436
ST	PE	224	9.17763
ST	PE	296	38.8761
ST	PE	30	38.1982
ST	PE	281	38.2827
ST	PE	51	14.8949
ST	PE	34	38.2329
ST	PE	52	19.252
ST	PE	233	9.89724
ST	PE	236	10.0847
ST	PE	255	31.3092
ST	PE	177	8.87321
ST	PE	178	9.22637
ST	PE	16	39.0204
ST	PE	111	10.0368
ST	PE	74	11.7542
ST	PE	124	9.33066
ST	PE	165	9.10571
ST	PE	32	38.1113
ST	PE	298	38.8508
ST	PE	229	9.64639
ST	PE	279	38.5998
ST	PE	152	9.02723
ST	PE	106	10.1692
ST	PE	234	10.4137
ST	PE	235	10.0436
ST	PE	109	10.2283
ST	PE	96	10.7333
ST	PE	97	10.1269
ST	PE	199	9.53559
ST	PE	272	38.9419
ST	PE	50	18.2643
ST	PE	231	10.1699
ST	PE	280	38.7362
ST	PE	299	38.8294
ST	PE	300	38.6864
ST	PE	151	9.37947
ST	PE	170	9.52449
ST	PE	256	32.6841
ST	PE	257	34.1151
ST	PE	239	9.95752
ST	PE	198	8.99746
ST	PE	123	9.3784
ST	PE	163	8.81417
ST	PE	273	38.3066
ST	PE	31	38.0962
ST	PE	228	9.75006
ST	PE	103	10.3519
ST	PE	105	10.4289
ST	PE	168	8.65108
ST	PE	192	8.45142
ST	PE	193	9.08821
ST	PE	107	9.94631
ST	PE	179	9.11662
ST	PE	17	39.2958
ST	PE	73	11.2985
ST	PE	72	10.8908
ST	PE	146	8.76051
ST	PE	166	8.51425
ST	PE	148	9.53182
ST	PE	277	38.1726
ST	PE	278	38.3606
ST	PE	104	9.80859
ST	PE	274	37.9929
ST	PE	169	8.84064
ST	PE	171	8.82284
ST	PE	108	10.2017
ST	PE	69	12.4463
ST	PE	18	38.6878
ST	PE	162	8.86624
ST	PE	71	10.7207
ST	PE	147	9.158
ST	PE	164	9.0933
ST	PE	102	10.7771
ST	PE	167	8.06275
ST	PE	150	8.98304
ST	PE	294	38.7084
ST	PE	187	9.17386
ST	PE	191	8.96317
ST	PE	172	8.9356
ST	PE	258	34.9929
ST	PE	197	9.18585
ST	PE	98	10.5239
ST	PE	139	9.53522
ST	PE	225	9.941
ST	PE	230	9.86237
ST	PE	227	10.35
ST	PE	68	12.8642
ST	PE	67	12.8036
ST	PE	190	8.80983
ST	PE	186	9.20789
ST	PE	295	38.5842
ST	PE	194	9.94963
ST	PE	195	9.44513
ST	PE	137	9.28069
ST	PE	196	8.85621
ST	PE	28	38.0568
ST	PE	29	38.2193
ST	PE	62	12.2634
ST	PE	99	10.5108
ST	PE	149	9.61524
ST	PE	66	12.7807
ST	PE	185	8.75315
ST	PE	65	11.7912
ST	PE	22	39.1125
ST	PE	23	38.5859
ST	PE	189	8.75737
ST	PE	26	38.4769
ST	PE	138	9.08129
ST	PE	180	9.06971
ST	PE	181	8.86673
ST	PE	271	38.2659
ST	PE	261	36.8889
ST	PE	101	10.8055
ST	PE	64	12.3427
ST	PE	100	10.2137
ST	PE	20	38.4207
ST	PE	21	38.5351
ST	PE	142	9.57353
ST	PE	143	9.38268
ST	PE	173	8.83853
ST	PE	70	11.2539
ST	PE	27	38.1618
ST	PE	270	37.8156
ST	PE	260	36.0535
ST	PE	145	8.96878
ST	PE	226	10.2144
ST	PE	262	36.922
ST	PE	19	38.4368
ST	PE	183	9.63322
ST	PE	141	8.71954
ST	PE	264	37.3581
ST	PE	259	35.4907
ST	PE	25	38.4131
ST	PE	174	9.04413
ST	PE	266	37.9867
ST	PE	263	37.4242
ST	PE	182	9.37841
ST	PE	175	9.04151
ST	PE	63	12.9175
ST	PE	265	37.0435
ST	PE	269	38.485
ST	PE	188	9.24549
ST	PE	184	9.30214
ST	PE	176	9.4565
ST	PE	140	9.33994
ST	PE	268	37.9446
ST	PE	267	37.7711
ST	PE	144	9.122
ST	PE	24	39.0454
ST	TE	40	37.5498
ST	TE	35	39.5222
ST	TE	45	34.2127
ST	TE	42	36.8407
ST	TE	278	39.1826
ST	TE	80	10.5425
ST	TE	39	38.3106
ST	TE	46	31.7019
ST	TE	121	9.33219
ST	TE	163	8.83315
ST	TE	41	37.0722
ST	TE	279	39.2264
ST	TE	166	8.63196
ST	TE	283	38.6019
ST	TE	36	38.8664
ST	TE	160	8.94947
ST	TE	289	39.3948
ST	TE	277	39.2596
ST	TE	191	8.30114
ST	TE	286	39.3191
ST	TE	162	8.62211
ST	TE	231	10.7883
ST	TE	194	9.12826
ST	TE	161	9.02851
ST	TE	44	34.5825
ST	TE	34	38.9802
ST	TE	31	39.4367
ST	TE	167	8.60062
ST	TE	155	9.58297
ST	TE	156	8.91412
ST	TE	159	8.54082
ST	TE	276	39.2271
ST	TE	79	10.8737
ST	TE	193	9.56015
ST	TE	48	26.4449
ST	TE	192	9.10893
ST	TE	280	39.1849
ST	TE	43	36.1655
ST	TE	165	9.11354
ST	TE	282	39.4762
ST	TE	33	38.5677
ST	TE	285	39.1678
ST	TE	284	38.8681
ST	TE	37	38.4702
ST	TE	38	38.2274
ST	TE	119	9.46742
ST	TE	120	9.4069
ST	TE	115	9.32361
ST	TE	113	9.59115
ST	TE	122	8.41422
ST	TE	164	9.53472
ST	TE	281	39.0594
ST	TE	81	10.5193
ST	TE	84	10.1011
ST	TE	32	39.2616
ST	TE	154	9.11713
ST	TE	287	38.9639
ST	TE	290	39.5478
ST	TE	190	8.70883
ST	TE	117	9.32463
ST	TE	206	9.53425
ST	TE	170	8.92307
ST	TE	232	9.85319
ST	TE	123	8.67606
ST	TE	234	9.6795
ST	TE	28	39.0329
ST	TE	74	11.7069
ST	TE	83	10.6721
ST	TE	85	10.0873
ST	TE	273	38.1791
ST	TE	157	9.03939
ST	TE	158	8.93774
ST	TE	291	39.4633
ST	TE	189	8.42329
ST	TE	110	9.72454
ST	TE	171	8.86213
ST	TE	233	9.80837
ST	TE	230	10.0783
ST	TE	50	18.3327
ST	TE	82	11.096
ST	TE	29	39.725
ST	TE	30	39.3612
ST	TE	86	10.4774
ST	TE	87	10.1054
ST	TE	288	39.4915
ST	TE	118	9.56332
ST	TE	169	9.01095
ST	TE	127	8.51977
ST	TE	111	9.86092
ST	TE	49	22.3941
ST	TE	90	10.1245
ST	TE	68	12.7488
ST	TE	235	9.96644
ST	TE	236	10.3675
ST	TE	237	10.6433
ST	TE	152	8.82677
ST	TE	153	8.62914
ST	TE	274	38.8868
ST	TE	47	29.4109
ST	TE	64	11.852
ST	TE	65	11.9196
ST	TE	88	9.68673
ST	TE	112	9.98719
ST	TE	71	11.1199
ST	TE	129	9.13948
ST	TE	72	10.9464
ST	TE	73	11.1982
ST	TE	70	10.9396
ST	TE	199	9.18072
ST	TE	200	8.88834
ST	TE	201	8.9965
ST	TE	275	38.9379
ST	TE	78	11.0933
ST	TE	116	9.61817
ST	TE	227	9.19455
ST	TE	89	9.2545
ST	TE	229	10.2789
ST	TE	67	12.1824
ST	TE	292	39.8499
ST	TE	51	14.3196
ST	TE	195	9.16399
ST	TE	186	8.97433
ST	TE	75	11.527
ST	TE	76	10.9038
ST	TE	205	8.62142
ST	TE	202	8.77536
ST	TE	168	8.71077
ST	TE	126	9.02913
ST	TE	228	9.43688
ST	TE	128	8.8764
ST	TE	207	9.73283
ST	TE	182	8.90752
ST	TE	183	8.68132
ST	TE	52	18.8139
ST	TE	196	8.75893
ST	TE	197	8.5415
ST	TE	124	9.02861
ST	TE	272	38.4968
ST	TE	62	11.9047
ST	TE	63	12.1949
ST	TE	178	8.62215
ST	TE	2	39.3934
ST	TE	180	9.26999
ST	TE	177	8.59396
ST	TE	208	9.52838
ST	TE	130	9.16086
ST	TE	26	39.044
ST	TE	269	38.4227
ST	TE	25	39.1949
ST	TE	151	9.59054
ST	TE	241	10.82
ST	TE	188	8.80758
ST	TE	77	10.764
ST	TE	114	9.0682
ST	TE	108	9.30116
ST	TE	226	9.81861
ST	TE	225	9.67075
ST	TE	66	11.5765
ST	TE	181	8.72822
ST	TE	293	39.6668
ST	TE	294	39.7418
ST	TE	295	39.6146
ST	TE	296	39.2487
ST	TE	271	38.5299
ST	TE	61	12.5191
ST	TE	239	10.3844
ST	TE	203	8.7054
ST	TE	125	9.05486
ST	TE	204	9.48711
ST	TE	1	39.2271
ST	TE	246	10.565
ST	TE	3	39.8864
ST	TE	266	38.9908
ST	TE	69	12.1633
ST	TE	184	8.72426
ST	TE	185	8.63782
ST	TE	198	8.9511
ST	TE	187	8.88325
ST	TE	57	12.1233
ST	TE	60	12.3946
ST	TE	59	12.9628
ST	TE	179	9.37788
ST	TE	138	8.73086
ST	TE	264	37.9376
ST	TE	18	38.7522
ST	TE	209	8.67269
ST	TE	210	8.40103
ST	TE	172	8.41731
ST	TE	173	8.43392
ST	TE	150	9.21947
ST	TE	238	10.0599
ST	TE	105	9.13511
ST	TE	223	10.0424
ST	TE	109	9.42842
ST	TE	107	9.09227
ST	TE	224	9.67622
ST	TE	244	11.2082
ST	TE	245	11.0003
ST	TE	265	37.9858
ST	TE	19	39.4165
ST	TE	27	39.1846
ST	TE	268	38.7383
ST	TE	174	8.96159
ST	TE	297	39.2764
ST	TE	56	12.494
ST	TE	54	11.8984
ST	TE	242	10.2474
ST	TE	240	10.6248
ST	TE	16	39.5142
ST	TE	137	9.01459
ST	TE	263	38.5661
ST	TE	17	38.9686
ST	TE	4	39.5762
ST	TE	5	39.0398
ST	TE	91	10.1952
ST	TE	24	39.5147
ST	TE	149	9.25329
ST	TE	270	38.621
ST	TE	222	9.57224
ST	TE	300	39.8153
ST	TE	58	12.5936
ST	TE	299	39.7363
ST	TE	13	39.0796
ST	TE	243	10.4603
ST	TE	139	8.96013
ST	TE	141	8.72382
ST	TE	262	37.8959
ST	TE	20	39.7748
ST	TE	92	9.65678
ST	TE	93	9.80111
ST	TE	175	9.18149
ST	TE	55	12.3664
ST	TE	14	39.4177
ST	TE	106	8.85634
ST	TE	135	8.96065
ST	TE	12	39.902
ST	TE	96	9.96866
ST	TE	11	39.3542
ST	TE	259	35.7644
ST	TE	247	10.9611
ST	TE	248	11.2777
ST	TE	267	38.4752
ST	TE	23	39.5974
ST	TE	148	9.26022
ST	TE	147	9.02219
ST	TE	176	8.53925
ST	TE	15	39.1784
ST	TE	254	29.2659
ST	TE	255	32.3111
ST	TE	136	8.80844
ST	TE	95	10.264
ST	TE	258	36.2714
ST	TE	140	9.25802
ST	TE	100	9.47791
ST	TE	131	9.05036
ST	TE	132	9.19053
ST	TE	253	26.2686
ST	TE	133	9.06054
ST	TE	146	8.90286
ST	TE	53	17.571
ST	TE	104	9.43235
ST	TE	252	22.5386
ST	TE	298	39.4383
ST	TE	256	33.1312
ST	TE	214	9.54846
ST	TE	97	9.87948
ST	TE	99	9.59625
ST	TE	261	38.1688
ST	TE	21	39.5244
ST	TE	22	39.1878
ST	TE	144	8.8408
ST	TE	213	9.47271
ST	TE	134	8.96243
ST	TE	251	18.3488
ST	TE	221	9.86977
ST	TE	8	39.833
ST	TE	260	37.1322
ST	TE	10	39.8561
ST	TE	257	35.0981
ST	TE	215	9.7186
ST	TE	103	9.98125
ST	TE	249	11.3795
ST	TE	211	9.55104
ST	TE	212	9.18217
ST	TE	143	8.68333
ST	TE	145	8.91347
ST	TE	94	9.85802
ST	TE	9	39.4185
ST	TE	217	9.71771
ST	TE	98	9.86055
ST	TE	219	9.65675
ST	TE	142	8.74593
ST	TE	216	9.47328
ST	TE	6	39.3662
ST	TE	7	39.3649
ST	TE	218	9.55258
ST	TE	250	11.3356
ST	TE	102	10.2552
ST	TE	220	9.85468
ST	TE	101	10.1111
ST	TE	19	36.7163
ST	TE	105	9.41098
ST	TE	179	8.78568
ST	TE	142	8.5954
ST	TE	108	9.09878
ST	TE	17	36.3785
ST	TE	221	9.54571
ST	TE	220	9.93585
ST	TE	18	35.815
ST	TE	223	9.70367
ST	TE	178	8.4523
ST	TE	106	9.4761
ST	TE	107	9.05511
ST	TE	219	9.42689
ST	TE	224	9.80861
ST	TE	231	10.3415
ST	TE	104	9.63178
ST	TE	222	9.88003
ST	TE	16	36.2468
ST	TE	182	8.85771
ST	TE	180	9.03871
ST	TE	226	9.77153
ST	TE	181	8.91227
ST	TE	100	9.64711
ST	TE	228	10.0727
ST	TE	112	8.83871
ST	TE	103	10.0409
ST	TE	15	35.6778
ST	TE	177	7.85073
ST	TE	253	24.0064
ST	TE	254	26.7112
ST	TE	174	8.38383
ST	TE	255	29.1252
ST	TE	109	9.52833
ST	TE	225	9.23198
ST	TE	110	9.70706
ST	TE	227	10.017
ST	TE	98	9.40965
ST	TE	101	9.42405
ST	TE	102	9.66799
ST	TE	218	9.62098
ST	TE	230	10.1362
ST	TE	252	21.4499
ST	TE	173	8.24019
ST	TE	55	13.0961
ST	TE	56	12.7455
ST	TE	183	9.27982
ST	TE	143	7.71838
ST	TE	146	8.11588
ST	TE	99	9.12687
ST	TE	147	7.81374
ST	TE	148	7.73157
ST	TE	111	9.17182
ST	TE	217	9.73434
ST	TE	141	8.02212
ST	TE	267	36.2786
ST	TE	172	8.59099
ST	TE	151	9.47278
ST	TE	232	9.79236
ST	TE	256	31.43
ST	TE	176	7.87617
ST	TE	144	8.1548
ST	TE	145	7.86371
ST	TE	96	9.28075
ST	TE	97	9.45524
ST	TE	216	8.98744
ST	TE	149	8.42395
ST	TE	229	10.3428
ST	TE	13	36.2501
ST	TE	189	8.78764
ST	TE	251	17.2578
ST	TE	54	11.7964
ST	TE	175	8.63794
ST	TE	57	13.0956
ST	TE	60	12.0864
ST	TE	61	12.6729
ST	TE	184	8.3148
ST	TE	23	36.549
ST	TE	24	36.7006
ST	TE	215	9.17155
ST	TE	214	9.16735
ST	TE	150	8.42699
ST	TE	52	18.5202
ST	TE	265	35.4893
ST	TE	266	35.7706
ST	TE	171	8.07938
ST	TE	153	8.97725
ST	TE	58	12.5203
ST	TE	59	11.9934
ST	TE	20	36.8089
ST	TE	137	8.33478
ST	TE	138	8.06117
ST	TE	261	34.9842
ST	TE	25	36.3196
ST	TE	14	35.6582
ST	TE	264	34.8955
ST	TE	130	8.78463
ST	TE	53	16.1661
ST	TE	152	9.16009
ST	TE	132	8.2665
ST	TE	293	36.5274
ST	TE	294	36.5279
ST	TE	295	36.304
ST	TE	21	36.5691
ST	TE	22	37.3312
ST	TE	95	9.74095
ST	TE	212	9.2597
ST	TE	26	36.6327
ST	TE	250	10.3165
ST	TE	169	8.2091
ST	TE	187	8.08207
ST	TE	290	36.9494
ST	TE	291	37.3283
ST	TE	269	36.2466
ST	TE	270	36.1608
ST	TE	113	9.06391
ST	TE	297	36.5023
ST	TE	94	9.77465
ST	TE	299	36.9692
ST	TE	300	36.4658
ST	TE	140	8.87649
ST	TE	263	35.2482
ST	TE	186	8.85827
ST	TE	129	9.12448
ST	TE	188	8.25556
ST	TE	268	36.4141
ST	TE	8	37.2113
ST	TE	9	37.2024
ST	TE	133	8.00047
ST	TE	136	8.60583
ST	TE	298	35.8656
ST	TE	11	36.6248
ST	TE	248	9.94397
ST	TE	262	35.5967
ST	TE	128	8.36511
ST	TE	51	14.5075
ST	TE	209	8.91571
ST	TE	170	8.27874
ST	TE	289	36.5201
ST	TE	288	35.9926
ST	TE	292	37.1245
ST	TE	191	8.4312
ST	TE	271	35.4612
ST	TE	296	36.6908
ST	TE	257	31.8287
ST	TE	258	33.7959
ST	TE	12	36.5765
ST	TE	213	8.88518
ST	TE	185	7.96536
ST	TE	62	11.6984
ST	TE	64	12.1188
ST	TE	65	12.2354
ST	TE	67	11.9008
ST	TE	190	8.64732
ST	TE	7	36.5562
ST	TE	244	10.4445
ST	TE	114	8.65667
ST	TE	115	8.67909
ST	TE	116	9.38332
ST	TE	259	33.6003
ST	TE	260	34.5454
ST	TE	127	8.58951
ST	TE	126	8.89471
ST	TE	3	36.6437
ST	TE	5	36.4857
ST	TE	131	8.25364
ST	TE	242	9.9536
ST	TE	27	36.284
ST	TE	28	36.3309
ST	TE	134	8.33836
ST	TE	135	8.50786
ST	TE	93	10.1001
ST	TE	91	9.9067
ST	TE	123	8.91379
ST	TE	139	9.03548
ST	TE	210	9.12217
ST	TE	50	17.5391
ST	TE	49	21.2756
ST	TE	48	24.4687
ST	TE	287	35.7795
ST	TE	81	10.6829
ST	TE	203	8.21757
ST	TE	192	8.95512
ST	TE	154	9.04853
ST	TE	233	9.53737
ST	TE	234	9.54088
ST	TE	211	9.91753
ST	TE	122	8.71607
ST	TE	124	8.5616
ST	TE	125	8.85989
ST	TE	1	36.2457
ST	TE	63	12.0438
ST	TE	66	11.8179
ST	TE	241	10.5795
ST	TE	201	9.3364
ST	TE	243	10.0363
ST	TE	245	9.77722
ST	TE	10	36.5276
ST	TE	246	10.7596
ST	TE	247	10.3839
ST	TE	89	9.46594
ST	TE	249	10.3173
ST	TE	166	7.77926
ST	TE	167	7.93879
ST	TE	4	37.3438
ST	TE	6	36.8512
ST	TE	240	11.0875
ST	TE	200	9.45393
ST	TE	68	12.5986
ST	TE	29	36.1651
ST	TE	30	36.5472
ST	TE	155	9.05116
ST	TE	156	8.34502
ST	TE	235	10.1089
ST	TE	236	9.36518
ST	TE	121	8.80671
ST	TE	120	8.70563
ST	TE	168	7.89463
ST	TE	47	27.2918
ST	TE	238	9.31598
ST	TE	80	10.6093
ST	TE	202	9.47051
ST	TE	82	11.5995
ST	TE	83	11.1413
ST	TE	84	9.97336
ST	TE	92	9.79387
ST	TE	90	10.2364
ST	TE	87	10.5349
ST	TE	88	9.88111
ST	TE	284	36.7089
ST	TE	119	9.31528
ST	TE	2	36.7806
ST	TE	197	8.87979
ST	TE	77	10.2232
ST	TE	159	8.44827
ST	TE	160	8.54268
ST	TE	69	12.7746
ST	TE	70	10.635
ST	TE	272	35.4846
ST	TE	273	35.935
ST	TE	274	36.181
ST	TE	275	36.1978
ST	TE	117	8.7862
ST	TE	285	36.6821
ST	TE	286	35.9026
ST	TE	73	11.3405
ST	TE	35	36.1424
ST	TE	199	9.5869
ST	TE	158	7.88226
ST	TE	161	8.46961
ST	TE	42	34.0239
ST	TE	204	9.47788
ST	TE	85	9.76512
ST	TE	86	10.0071
ST	TE	207	9.09829
ST	TE	208	8.86897
ST	TE	118	9.31622
ST	TE	79	10.7415
ST	TE	40	34.7519
ST	TE	41	34.1633
ST	TE	239	9.85387
ST	TE	157	7.8667
ST	TE	194	9.39723
ST	TE	72	11.1827
ST	TE	280	36.7853
ST	TE	193	9.13491
ST	TE	237	9.7502
ST	TE	277	36.0265
ST	TE	195	9.00054
ST	TE	196	8.88282
ST	TE	78	10.4065
ST	TE	205	9.30389
ST	TE	278	36.412
ST	TE	36	35.423
ST	TE	162	8.54224
ST	TE	34	35.5645
ST	TE	206	8.84242
ST	TE	279	36.093
ST	TE	46	28.884
ST	TE	75	10.6662
ST	TE	76	10.1452
ST	TE	165	7.97301
ST	TE	74	11.5956
ST	TE	38	35.8385
ST	TE	281	36.5297
ST	TE	276	36.0645
ST	TE	32	36.5069
ST	TE	33	35.9181
ST	TE	283	35.9818
ST	TE	31	36.6054
ST	TE	163	8.2509
ST	TE	164	8.14598
ST	TE	37	35.446
ST	TE	198	8.60489
ST	TE	44	32.4748
ST	TE	39	35.5372
ST	TE	45	31.1379
ST	TE	282	36.4221
ST	TE	43	33.0507
ST	TE	71	10.2912
ST	TE	170	8.5621
ST	TE	171	7.73987
ST	TE	46	27.5642
ST	TE	169	8.62435
ST	TE	280	34.7013
ST	TE	37	34.6434
ST	TE	178	8.44021
ST	TE	281	35.1526
ST	TE	173	8.07526
ST	TE	53	16.379
ST	TE	176	8.17022
ST	TE	284	35.133
ST	TE	174	8.26947
ST	TE	48	23.2927
ST	TE	172	8.09064
ST	TE	279	35.1631
ST	TE	79	10.5246
ST	TE	38	34.4668
ST	TE	175	8.48322
ST	TE	283	35.3271
ST	TE	40	33.4355
ST	TE	47	26.0258
ST	TE	286	34.8952
ST	TE	50	16.9974
ST	TE	213	8.97339
ST	TE	36	34.7803
ST	TE	177	8.2127
ST	TE	282	35.1843
ST	TE	39	33.6942
ST	TE	80	10.9153
ST	TE	76	11.1603
ST	TE	42	32.8183
ST	TE	51	14.3687
ST	TE	52	18.6721
ST	TE	285	35.6435
ST	TE	211	9.1668
ST	TE	168	8.72567
ST	TE	164	8.27778
ST	TE	289	35.3112
ST	TE	179	8.64367
ST	TE	206	8.6323
ST	TE	77	11.1478
ST	TE	55	13.4247
ST	TE	41	33.052
ST	TE	246	10.109
ST	TE	287	34.6643
ST	TE	288	35.5296
ST	TE	49	19.7389
ST	TE	167	8.39972
ST	TE	84	10.4899
ST	TE	212	9.07551
ST	TE	278	35.2488
ST	TE	205	8.75178
ST	TE	73	10.9309
ST	TE	54	12.1341
ST	TE	241	10.1196
ST	TE	245	10.4571
ST	TE	78	10.6223
ST	TE	43	32.2129
ST	TE	44	31.0429
ST	TE	45	29.3767
ST	TE	210	8.887
ST	TE	162	8.5103
ST	TE	163	8.41559
ST	TE	86	10.2807
ST	TE	253	23.3827
ST	TE	290	35.4268
ST	TE	240	10.2803
ST	TE	214	9.62962
ST	TE	242	10.1469
ST	TE	292	35.3074
ST	TE	247	11.0728
ST	TE	248	10.7228
ST	TE	166	8.07985
ST	TE	165	8.40917
ST	TE	83	10.3769
ST	TE	249	10.3663
ST	TE	277	35.6217
ST	TE	35	34.3153
ST	TE	75	11.1008
ST	TE	251	16.9704
ST	TE	118	9.24903
ST	TE	291	35.7127
ST	TE	120	8.69744
ST	TE	244	10.4159
ST	TE	124	8.95206
ST	TE	209	8.42027
ST	TE	208	8.75851
ST	TE	160	9.25115
ST	TE	161	9.11409
ST	TE	85	10.1794
ST	TE	127	8.62979
ST	TE	87	10.5135
ST	TE	72	10.9283
ST	TE	128	8.96088
ST	TE	119	8.63197
ST	TE	215	8.8102
ST	TE	243	10.3801
ST	TE	122	8.44217
ST	TE	207	9.05224
ST	TE	125	9.03382
ST	TE	126	8.78348
ST	TE	1	35.5279
ST	TE	276	35.9139
ST	TE	34	34.2257
ST	TE	204	9.0088
ST	TE	250	10.6927
ST	TE	194	8.90995
ST	TE	252	20.1669
ST	TE	70	10.477
ST	TE	216	8.12149
ST	TE	180	8.0875
ST	TE	123	8.66304
ST	TE	182	8.82277
ST	TE	159	8.81021
ST	TE	156	8.40567
ST	TE	157	8.53095
ST	TE	3	35.3966
ST	TE	4	35.4048
ST	TE	193	9.62105
ST	TE	117	9.06087
ST	TE	236	10.1341
ST	TE	237	9.65524
ST	TE	239	9.49118
ST	TE	121	8.59188
ST	TE	256	29.8648
ST	TE	181	8.43945
ST	TE	57	12.533
ST	TE	81	10.4053
ST	TE	82	10.8731
ST	TE	158	8.33
ST	TE	203	8.63431
ST	TE	275	35.3545
ST	TE	5	35.5071
ST	TE	66	11.8825
ST	TE	129	8.87233
ST	TE	254	26.0864
ST	TE	255	28.2471
ST	TE	71	10.9089
ST	TE	196	8.13691
ST	TE	199	9.26103
ST	TE	183	9.20804
ST	TE	200	8.94053
ST	TE	201	8.85676
ST	TE	32	34.9215
ST	TE	2	35.0404
ST	TE	190	8.30916
ST	TE	235	10.1093
ST	TE	67	11.8139
ST	TE	68	12.1598
ST	TE	195	8.26871
ST	TE	238	9.26868
ST	TE	90	9.74084
ST	TE	56	12.8808
ST	TE	155	8.46383
ST	TE	58	12.8985
ST	TE	59	12.8434
ST	TE	60	13.218
ST	TE	192	8.8627
ST	TE	74	11.2869
ST	TE	189	8.55036
ST	TE	112	9.32368
ST	TE	113	8.88041
ST	TE	234	9.91434
ST	TE	89	9.81618
ST	TE	24	35.3998
ST	TE	25	35.3124
ST	TE	258	31.555
ST	TE	198	8.18386
ST	TE	154	8.85512
ST	TE	31	35.2319
ST	TE	33	34.4786
ST	TE	191	8.52864
ST	TE	274	34.779
ST	TE	65	11.9721
ST	TE	6	35.4056
ST	TE	88	9.86642
ST	TE	69	11.9324
ST	TE	131	8.87169
ST	TE	132	8.67749
ST	TE	197	8.29007
ST	TE	92	9.54008
ST	TE	293	34.9724
ST	TE	294	35.05
ST	TE	272	34.7215
ST	TE	202	8.80707
ST	TE	188	7.99874
ST	TE	111	9.17388
ST	TE	22	34.6419
ST	TE	23	35.1456
ST	TE	109	9.62055
ST	TE	145	8.58724
ST	TE	265	34.0978
ST	TE	91	9.83901
ST	TE	27	35.1623
ST	TE	28	34.854
ST	TE	29	34.705
ST	TE	295	35.2394
ST	TE	61	12.9137
[truncated: 63,101 more rows]

## Sheet: S7A Fig
Embryo	Lineage	chr1	chr2	chr3	chr4	chr5	chr6	chr7	chr8	chr9	chr10	chr11	chr12	chr13	chr14	chr15	chr16	chr17	chr18	chr19	chr20	chr21	chr22
E34	TE	0	0	0	0	0	0	0	-1	0	0	0	0	0	0	0	0	0	0	-1	0	0	0
E34	TE	0	0	0	0	0	0	0	-1	0	0	0	0	0	0	0	0	0	0	0	0	0	0
E34	TE	0	0	0	0	0	0	0	-1	0	0	0	0	0	0	0	0	0	0	0	0	0	0
E34	TE	0	0	0	0	0	0	0	0	0	0	0	0	0	0	0	0	0	0	0	0	0	0
E34	TE	0	0	0	0	0	0	0	-1	0	0	0	0	0	0	0	0	0	0	0	0	0	0
E34	TE	0	0	0	0	0	0	0	-1	0	0	0	0	0	0	0	0	0	0	0	0	0	0
E34	EPI	0	0	0	0	0	0	0	-1	0	0	0	0	0	0	0	0	0	0	0	0	0	0
E34	EPI	0	0	0	0	0	0	0	-1	0	0	0	0	0	0	0	0	0	0	0	0	0	0
E34	EPI	0	0	0	0	0	0	0	-1	0	0	0	0	0	0	0	0	0	0	0	0	0	0
E34	TE	0	0	0	0	0	0	0	-1	0	0	0	0	0	0	0	0	0	0	0	0	0	0
E34	TE	0	0	0	0	0	0	0	-1	0	0	0	0	0	0	0	0	0	0	0	0	0	0
E34	TE	0	0	0	0	0	0	0	-1	0	0	0	0	0	0	0	0	0	0	0	0	0	0
E34	TE	0	0	0	0	0	0	0	-1	0	0	0	0	0	0	0	0	0	0	0	0	0	0
E34	TE	0	0	0	0	0	0	0	-1	0	0	0	0	0	0	0	0	0	0	0	0	0	0
E34	TE	0	0	0	0	0	0	0	-1	0	0	0	0	0	0	0	0	0	0	0	0	0	0
E34	TE	0	0	0	0	0	0	0	-1	0	0	0	0	0	0	0	0	0	0	0	0	0	0
E34	TE	0	0	0	0	0	0	0	-1	0	0	0	0	0	0	0	0	0	0	-1	0	0	0
E34	TE	0	0	0	0	0	0	0	-1	0	0	0	0	0	0	0	0	0	0	0	0	0	0
E34	TE	0	0	0	0	0	0	0	-1	0	0	0	0	0	0	0	0	0	0	0	0	0	0
E34	TE	0	0	0	0	0	0	0	-1	0	-1	0	0	0	0	0	0	0	0	0	0	0	0
E34	EPI	0	0	0	0	0	0	0	-1	0	0	0	0	0	0	0	0	0	0	0	0	0	0
E34	EPI	0	0	0	0	0	0	0	-1	0	0	0	0	0	0	0	0	0	0	0	0	0	0

## Sheet: S7B Fig
Chr	window	human_E34_D7_ST_19	human_E34_D7_ST_20	human_E34_D7_ST_21	human_E34_D7_ST_22	human_E34_D7_ST_8	human_E34_D7_ST_9	Pos
1	0	2.20774	1.32621	2.62484	2.10048	1.6357	2.26439	1
1	1000000	1.2605	1.10187	0.90678	0.962315	1.08748	1.11651	2
1	2000000	0.971802	1.18787	1.0815	1.07673	1.1356	0.907398	3
1	3000000	1.04105	1.19227	1.01796	1.09365	1.24133	1.01772	4
1	4000000	0.99425	0.854638	1.11506	1.06466	0.843143	1.13703	5
1	5000000	0.963686	1.00716	0.964354	1.15113	0.973008	0.864595	6
1	6000000	1.05268	1.09511	1	0.943726	1.06296	1.00674	7
1	7000000	1.0197	1.21431	0.91521	1.04519	1.14373	0.952935	8
1	8000000	0.895148	1.10654	0.949889	0.995956	1.01022	0.990045	9
1	9000000	0.940384	1.01454	0.920458	1.00462	1.00941	0.870052	10
1	10000000	0.978	1.1172	0.950471	0.975274	1.1271	0.8926	11
1	11000000	1.13081	1.06057	0.947495	0.939366	1.13765	0.926775	12
1	12000000	0.946077	1.07477	0.960351	0.881246	1.04592	0.759379	13
1	13000000	0.911009	1.05971	0.941965	0.857758	1.02744	0.726964	14
1	14000000	1.23805	1.23922	1.15479	1.24361	1.20575	1.04226	15
1	15000000	1.13283	1.24258	1.04564	0.926192	1.1948	1.11479	16
1	16000000	1.15449	1.15362	0.979168	1.04515	1.22189	1.06631	17
1	17000000	1.0432	1.11773	0.969126	0.922319	1.11742	1.00871	18
1	18000000	1.0946	1.17019	1.00729	1.03081	1.18458	0.867458	19
1	19000000	0.988956	1.05864	0.944161	0.93973	1.0157	0.941903	20
1	20000000	1.05124	0.963996	0.894851	0.908632	1.0048	0.775214	21
1	21000000	1.11154	1.05222	0.903165	0.893634	1.08043	0.678164	22
1	22000000	0.834922	1.08122	0.855067	0.861139	1.07547	0.756152	23
1	23000000	0.976815	1.08789	0.944255	0.952483	1.13317	0.89823	24
1	24000000	0.969451	1.07715	0.923111	0.950424	1.0906	0.959751	25
1	25000000	1.05499	1.03552	0.945445	0.908825	1.12326	1.00131	26
1	26000000	1.04982	1.10216	0.931717	0.913078	1.08872	0.968361	27
1	27000000	1.02352	1.12503	1.02186	0.98695	1.15764	0.95889	28
1	28000000	1.00443	1.03422	0.899664	0.915927	1.04938	1.05304	29
1	29000000	1.14063	1.12442	1.17563	1.04222	1.17725	0.948169	30
1	30000000	1.01944	1.14245	1.0747	1.09711	1.18803	1.02025	31
1	31000000	1.01374	1.17037	1.02766	1.05884	1.24114	0.942875	32
1	32000000	0.984593	0.997556	0.882312	0.889147	0.975698	0.759575	33
1	33000000	0.903893	1.0059	0.906254	0.869854	0.859484	0.76461	34
1	34000000	0.938587	1.01071	0.887203	0.950954	0.845314	0.849833	35
1	35000000	0.954565	1.06979	0.924633	0.857582	1.11752	0.956476	36
1	36000000	0.978708	1.13205	0.922865	1.01878	1.06824	1.09622	37
1	37000000	0.905459	1.02701	0.916699	0.946819	1.13874	0.941215	38
1	38000000	0.979042	1.07823	0.902845	0.94155	1.09217	0.969102	39
1	39000000	0.967276	1.04556	0.871007	0.92499	1.0827	1.07732	40
1	40000000	1.0412	1.12153	0.87785	0.916791	1.11603	1.08454	41
1	41000000	0.987947	1.09671	0.994389	0.972601	1.11902	0.96131	42
1	42000000	1.00327	0.989289	0.844704	0.837403	1.04256	0.964942	43
1	43000000	0.935448	1.09696	0.865502	0.852359	1.08922	0.968702	44
1	44000000	0.907004	0.998177	0.879339	0.842162	1.01916	0.812023	45
1	45000000	1.0826	0.942066	0.82141	0.848313	1.0079	1.05862	46
1	46000000	0.96389	1.00349	0.912795	0.800181	0.996814	1.07059	47
1	47000000	0.972255	1.05765	0.988411	0.990868	1.05034	0.950242	48
1	48000000	1.04524	0.9116	1.02707	1.04518	1.05413	0.947523	49
1	49000000	0.957359	0.60128	1.10598	1.04878	0.610329	1.12862	50
1	50000000	0.981286	1.07544	0.837526	0.981043	1.15877	0.984419	51
1	51000000	1.11745	1.18203	0.985847	1.08645	1.16935	0.957767	52
1	52000000	1.07077	1.14365	0.945485	0.953254	1.08705	1.00094	53
1	53000000	1.11405	1.31211	1.1636	1.05342	1.29188	0.950132	54
1	54000000	1.10015	1.06804	0.819774	0.930601	1.05417	0.842802	55
1	55000000	1.13202	1.01564	1.00577	1.07788	1.09643	1.05981	56
1	56000000	0.926837	0.914887	1.03428	1.02072	1.09236	0.756498	57
1	57000000	1.08455	0.698049	1.1637	1.12201	0.973616	0.779013	58
1	58000000	0.959468	0.954466	0.915706	0.989172	0.931655	0.886878	59
1	59000000	0.98417	0.577563	1.02482	1.04955	0.72633	0.953136	60
1	60000000	1.11869	0.631494	1.04617	1.1668	0.711101	1.10264	61
1	61000000	0.98019	0.987898	0.858509	0.91275	0.888844	0.842183	62
1	62000000	0.974061	1.16768	1.0153	0.795959	1.19765	0.91843	63
1	63000000	0.84722	1.03873	0.946566	0.948796	1.12304	0.763913	64
1	64000000	0.925269	1.17686	0.928813	0.980333	1.02988	0.903763	65
1	65000000	1.05977	1.1377	1.04725	0.978541	0.945514	0.984966	66
1	66000000	1.07313	0.826213	1.14033	1.12406	0.794586	1.14424	67
1	67000000	0.995101	0.963016	0.949791	0.895265	1.03757	0.707898	68
1	68000000	1.1708	0.941339	1.18115	1.13008	1.07191	1.04033	69
1	69000000	1.06446	0.711612	1.02716	1.18413	0.787412	1.10618	70
1	70000000	0.989166	0.934249	0.990411	0.875821	0.978199	0.9192	71
1	71000000	0.920672	0.820748	1.02681	0.954672	0.624398	0.682109	72
1	72000000	1.13966	0.644178	1.12231	1.09832	0.769303	0.753825	73
1	73000000	1.05852	0.63277	1.15898	1.01397	0.626269	0.837855	74
1	74000000	0.959872	0.724854	1.01169	1.03506	0.621767	0.807387	75
1	75000000	0.952522	1.0791	1.04613	1.17842	1.08575	0.892026	76
1	76000000	0.943177	0.710579	1.04611	1.00062	0.778137	0.956436	77
1	77000000	0.990095	0.936908	0.920203	0.963745	0.937992	0.605829	78
1	78000000	1.10731	0.902311	1.00199	1.03081	0.93397	0.864386	79
1	79000000	0.936691	0.530272	0.974742	0.909748	0.658595	1.01628	80
1	80000000	1.11741	0.671649	1.16434	1.04695	0.629406	1.10304	81
1	81000000	1.03286	0.935753	1.02428	1.01885	1.02712	1.00085	82
1	82000000	0.968023	0.626681	1.0502	1.0456	0.721866	1.00363	83
1	83000000	1.09894	0.629507	1.20043	1.11454	0.674065	1.14542	84
1	84000000	0.944004	0.883024	0.981176	1.00394	0.986338	1.09865	85
1	85000000	1.15119	1.03705	0.994183	0.992961	0.73584	1.10153	86
1	86000000	1.01092	1.01504	1.01341	1.0142	0.998602	1.12865	87
1	87000000	0.91274	1.08248	0.95438	0.916029	0.946307	1.05703	88
1	88000000	0.971449	0.961069	0.913171	0.987464	0.905453	0.906356	89
1	89000000	0.948089	1.08902	0.967986	0.989861	0.862923	1.10857	90
1	90000000	1.00397	1.15389	1.0287	1.03487	0.944979	1.18249	91
1	91000000	1.04246	1.15073	0.966232	0.937933	1.09248	0.999969	92
1	92000000	1.1141	1.16285	1.10872	1.03738	1.24906	0.893528	93
1	93000000	0.999401	1.08844	0.91611	0.942197	1.03571	0.891681	94
1	94000000	0.988628	1.16056	0.965604	0.991971	1.1469	0.950366	95
1	95000000	0.926765	0.926086	1.06708	1.06538	0.860766	1.08417	96
1	96000000	1.01575	0.835918	1.18059	1.08567	0.855823	1.21438	97
1	97000000	0.828959	0.556136	0.884734	0.912763	0.618528	0.95792	98
1	98000000	0.948717	0.669781	1.08562	1.03354	0.521508	1.11838	99
1	99000000	0.978541	1.03818	1.01405	0.995077	1.03442	1.06304	100
1	100000000	0.956552	0.918407	1.03504	0.993784	0.968665	1.04982	101
1	101000000	1.12867	0.748086	1.18045	1.11158	0.742796	1.20719	102
1	102000000	1.01049	0.4856	1.00011	0.966474	0.652141	0.886058	103
1	103000000	1.22057	0.870907	1.27308	1.25579	0.789448	1.4188	104
1	104000000	0.996683	0.683348	1.12003	1.27002	0.65869	1.10835	105
1	105000000	1.09823	0.599377	1.21501	1.08328	0.722406	0.996144	106
1	106000000	0.986514	0.635301	1.00219	0.992726	0.652188	1.05178	107
1	107000000	0.988184	0.700094	1.17052	1.12033	0.807258	1.03899	108
1	108000000	0.887863	0.945734	0.88497	0.826581	0.996022	0.94996	109
1	109000000	1.02018	1.17258	0.945729	1.06689	1.13722	1.04648	110
1	110000000	0.909878	1.05339	0.95191	0.942245	1.1025	1.03859	111
1	111000000	1.15099	1.27819	1.06267	1.01739	1.30546	1.20746	112
1	112000000	1.18924	1.1403	1.05057	1.00992	1.1205	1.12752	113
1	113000000	0.874666	1.00404	0.908633	0.930605	1.08887	0.97514	114
1	114000000	0.994685	1.13756	1.03957	0.988435	1.24281	1.13077	115
1	115000000	0.965061	1.14333	1.07294	1.12779	1.03199	1.1168	116
1	116000000	1.08042	1.11668	0.925301	1.04378	1.10729	1.06518	117
1	117000000	0.938138	1.13241	1.02283	1.0386	1.1815	1.04922	118
1	118000000	0.998429	0.682975	1.22569	0.976705	0.68519	1.16217	119
1	119000000	0.918757	1.04971	0.996581	1.02039	0.945474	1.03665	120
1	120000000	0.966641	1.09747	0.91873	0.856294	0.984958	0.854738	121
1	121000000	1.02036	0.912158	0.948223	0.999935	0.93687	0.999769	122
1	122000000	0.816224	0.72495	0.945295	0.990967	0.687291	1.02764	123
1	123000000	0.982712	0.695084	1.11081	1.03143	0.782212	1.13733	124
1	124000000	0.99035	0.744952	0.985792	1.03725	0.65357	1.08338	125
1	125000000	0.772117	0.46586	0.872103	0.653328	0.433815	0.805263	126
1	143000000	0.751314	0.559396	0.747794	0.745188	0.599231	0.776115	127
1	144000000	0.991352	1.06663	1.05589	0.976476	1.15526	1.08743	128
1	145000000	1.00489	1.03524	0.904569	0.791353	1.07959	1.00939	129
1	146000000	0.97426	1.01526	0.902237	0.868534	1.01075	0.961798	130
1	147000000	1.1094	1.13837	1.01197	1.10513	1.20812	1.01863	131
1	148000000	0.937661	1.11544	0.904008	0.859117	1.07893	0.946336	132
1	149000000	1.15634	1.21232	1.15094	1.16284	1.33388	1.26851	133
1	150000000	0.986362	1.17419	0.999223	0.919639	1.12803	1.01303	134
1	151000000	1.09335	1.19448	1.03589	0.982629	1.19682	0.898284	135
1	152000000	1.0551	1.02702	1.1582	1.14968	0.924529	1.12069	136
1	153000000	1.07017	1.14264	0.987341	0.883893	1.08976	1.04635	137
1	154000000	1.04801	1.08071	0.955526	1.0149	1.12126	1.08091	138
1	155000000	1.11655	1.04823	0.928964	0.956694	1.07703	1.11128	139
1	156000000	1.19061	1.15075	1.04208	1.04288	1.20117	1.26594	140
1	157000000	0.999678	1.04207	0.933124	1.03819	1.00587	1.05728	141
1	158000000	1.08708	0.751945	1.19435	1.20895	0.886447	1.31131	142
1	159000000	1.06109	1.21172	1.14287	1.20624	1.1185	1.20351	143
1	160000000	1.00249	1.12907	0.88348	1.00652	1.06592	1.18382	144
1	161000000	0.951654	1.0074	0.806056	0.871922	1.0189	1.06691	145
1	162000000	0.963384	1.07487	0.943771	0.922827	1.01229	1.02245	146
1	163000000	0.935882	0.715502	0.998478	1.00065	0.735291	1.02231	147
1	164000000	1.07964	0.845152	0.939317	1.01623	0.757696	0.918478	148
1	165000000	0.896505	1.03184	0.978912	1.01085	0.991096	1.04064	149
1	166000000	0.910738	0.996206	0.923027	0.921581	0.867354	0.984772	150
1	167000000	0.92635	0.990714	0.8639	0.817462	1.04888	1.0166	151
1	168000000	0.952365	1.16306	0.944141	0.914518	1.07847	1.00879	152
1	169000000	0.997574	1.09101	0.956627	1.02903	1.01805	0.965031	153
1	170000000	1.08347	0.674345	1.04277	1.14563	0.77292	0.964393	154
1	171000000	0.997054	1.06148	1.05211	0.866161	0.956495	0.881854	155
1	172000000	1.0825	0.775838	1.00373	0.921471	0.766943	0.930593	156
1	173000000	1.06504	0.773436	1.01521	1.16714	1.01375	1.13735	157
1	174000000	0.994065	0.89485	1.02613	0.999742	0.993707	1.01745	158
1	175000000	1.06121	1.29204	1.11726	1.0428	1.18974	1.17569	159
1	176000000	1.05196	0.887884	1.11001	1.09021	0.85799	1.13391	160
1	177000000	1.18484	0.681175	1.13812	1.19096	0.834801	1.05714	161
1	178000000	1.05913	1.09777	1.06986	1.08055	1.13542	1.00122	162
1	179000000	0.993901	1.05899	0.940143	1.02998	1.09095	0.97203	163
1	180000000	0.931052	1.02742	0.850907	0.971703	1.08573	1.01608	164
1	181000000	0.998613	0.913944	1.06407	0.993929	0.92125	0.976431	165
1	182000000	0.922682	0.923715	0.820446	0.920786	1.00339	0.932171	166
1	183000000	1.02526	1.08704	1.03539	0.941203	1.057	1.07237	167
1	184000000	0.991782	1.17094	1.02513	0.986354	0.907188	0.997964	168
1	185000000	1.03489	0.936453	1.07196	0.940931	0.727358	1.0933	169
1	186000000	0.904509	0.857727	0.918767	1.02628	0.70551	0.949139	170
1	187000000	1.06661	0.582817	1.02187	1.12371	0.665436	1.11338	171
1	188000000	0.999376	0.544385	0.951913	1.17291	0.58891	0.875568	172
1	189000000	1.11018	0.611481	1.13227	1.15525	0.672206	0.850435	173
1	190000000	1.0094	0.628175	1.01606	0.931519	0.573987	0.957076	174
1	191000000	1.032	0.558055	0.97083	0.996024	0.559485	0.844728	175
1	192000000	0.911222	0.715098	0.899223	0.86368	0.747512	0.77243	176
1	193000000	0.814658	0.796442	1.00269	0.993703	0.696218	0.791112	177
1	194000000	1.03507	0.703417	0.974612	1.02279	0.670853	1.09519	178
1	195000000	1.13396	0.782756	1.11051	1.04986	0.716933	1.10032	179
1	196000000	1.05403	0.639329	1.04109	1.08314	0.663757	1.116	180
1	197000000	1.05717	0.841704	1.15475	1.11869	0.799813	1.15713	181
1	198000000	1.03409	0.95158	1.01279	1.07414	0.821272	1.14019	182
1	199000000	1.14814	0.782156	1.13487	1.18086	1.00051	1.20759	183
1	200000000	0.943755	1.05091	0.856256	0.93943	1.04337	0.79065	184
1	201000000	1.1475	1.20445	1.07954	1.03776	1.32026	0.897762	185
1	202000000	1.22237	1.18619	1.00477	1.02022	1.215	1.26138	186
1	203000000	1.09537	1.27034	1.0863	0.974606	1.26847	1.03586	187
1	204000000	0.983902	1.10766	0.93084	0.915133	1.09242	1.09914	188
1	205000000	1.14362	1.35378	1.10872	1.0808	1.29681	1.34492	189
1	206000000	0.899053	0.992663	0.868002	0.895378	1.0381	0.982689	190
1	207000000	0.922407	0.983326	0.953378	0.905859	1.05784	0.95375	191
1	208000000	0.893932	0.871866	0.920128	0.907275	0.813021	0.80194	192
1	209000000	0.977923	1.0981	1.03983	0.957784	0.734218	1.05372	193
1	210000000	1.01282	1.15004	1.01581	0.972241	1.03112	1.10592	194
1	211000000	0.938277	0.985423	0.851222	0.807308	0.996891	0.891961	195
1	212000000	0.90815	1.07021	0.881352	0.943996	1.0919	0.934498	196
1	213000000	0.908456	1.04196	0.878001	0.894064	0.760501	1.0171	197
1	214000000	0.896203	1.00712	0.85288	0.776497	0.80934	0.796983	198
1	215000000	1.068	0.893258	1.1266	1.10456	0.789713	1.07085	199
1	216000000	0.92491	0.555433	0.98079	0.900865	0.78037	0.86008	200
1	217000000	0.842691	0.984199	1.03054	1.07801	0.89204	0.863753	201
1	218000000	1.02211	0.672198	1.13903	1.17928	0.8226	0.88732	202
1	219000000	1.01375	1.01799	1.0061	1.07625	0.963996	0.785946	203
1	220000000	0.888332	0.918239	0.870391	0.936586	0.960767	0.782233	204
1	221000000	1.15003	0.905645	1.13004	1.11519	0.856125	1.17271	205
1	222000000	0.90686	0.983924	1.00139	1.01657	0.952273	0.978077	206
1	223000000	0.983256	1.13819	0.96641	0.981345	1.13401	1.04758	207
1	224000000	1.19836	1.17273	1.05699	0.987779	1.14459	1.20308	208
1	225000000	1.08139	1.06506	0.925113	0.968862	1.093	1.07592	209
1	226000000	1.02874	1.04747	0.896606	0.905797	1.07105	1.03296	210
1	227000000	0.976963	1.11142	0.923711	0.905619	1.0299	1.09979	211
1	228000000	1.1426	1.24227	1.09563	1.06288	1.27075	1.15391	212
1	229000000	1.19813	1.16788	0.948171	0.901328	1.08797	1.03081	213
1	230000000	1.05552	1.18807	0.935767	0.969156	1.00029	1.08773	214
1	231000000	1.05601	1.12167	1.01083	0.912092	1.13253	1.01602	215
1	232000000	0.975413	1.0761	1.05747	0.887195	0.98396	1.06917	216
1	233000000	0.97734	1.03042	0.943875	0.933272	0.896703	1.09842	217
1	234000000	1.12179	1.19017	1.01402	0.972798	1.1914	0.983091	218
1	235000000	0.942238	1.01837	0.757235	0.83602	1.00747	0.977553	219
1	236000000	1.09746	1.12268	1.07677	0.925877	1.16766	0.958596	220
1	237000000	1.03779	0.715017	0.988743	1.04534	0.729108	1.06535	221
1	238000000	1.03502	0.58609	0.962742	0.986178	0.710613	1.20999	222
1	239000000	0.948232	0.637037	1.09748	1.06042	0.730707	0.95372	223
1	240000000	0.985127	0.873258	0.872756	0.901188	0.992461	0.959731	224
1	241000000	0.94261	0.958606	0.931104	0.92277	0.833013	0.871978	225
1	242000000	1.10591	0.935111	1.14843	1.05733	0.864236	1.07571	226
1	243000000	1.0513	0.969983	1.16548	1.09565	1.12989	1.16224	227
1	244000000	1.01841	1.19964	1.02559	1.00999	1.09009	1.04482	228
1	245000000	1.0734	1.16488	1.06059	0.977959	0.912397	1.09852	229
1	246000000	1.03208	1.00483	0.984474	0.945545	1.05117	1.12406	230
1	247000000	0.962923	0.892851	1.06236	0.962445	0.987177	1.08548	231
1	248000000	1.07391	0.918763	1.09756	1.06217	0.938598	1.18749	232
2	0	1.22046	0.759327	1.201	1.26694	0.958548	1.23765	233
2	1000000	1.09918	1.19741	1.1527	1.15604	1.25551	1.06821	234
2	2000000	1.05087	1.13094	1.20106	1.23474	0.79994	0.941246	235
2	3000000	0.906868	1.19789	1.05165	1.06546	1.148	0.93058	236
2	4000000	0.921424	0.648949	0.97661	0.920038	0.615451	0.999921	237
2	5000000	0.951698	0.643354	0.94147	0.80908	0.681542	0.993892	238
2	6000000	0.920995	0.624676	0.903218	0.954457	0.669585	1.02464	239
2	7000000	1.11481	0.698462	1.20755	1.18263	0.857656	1.28924	240
2	8000000	1.05141	1.03752	1.12495	1.11351	0.870148	0.867348	241
2	9000000	0.85739	1.04673	0.983581	0.893452	1.06804	0.777782	242
2	10000000	0.978581	1.08379	0.958921	0.943919	1.11425	0.909514	243
2	11000000	0.952454	1.07659	0.944375	0.953397	1.06894	0.865564	244
2	12000000	1.05935	1.07519	1.14072	1.06318	1.00775	0.940804	245
2	13000000	0.970315	0.675604	1.08236	0.934463	0.604572	0.835954	246
2	14000000	1.13615	0.683519	1.20865	1.12941	0.705473	0.972362	247
2	15000000	0.927844	1.01518	0.879021	0.864395	0.946474	0.743232	248
2	16000000	0.978369	1.03667	0.945017	1.09173	1.01422	0.748678	249
2	17000000	0.949089	0.735749	0.962301	1.02677	0.943888	0.800495	250
2	18000000	0.982811	0.663775	1.02784	1.06121	0.903363	0.83782	251
2	19000000	1.054	1.02881	1.14069	1.20153	1.14715	0.964197	252
2	20000000	1.04512	1.15411	1.03687	1.02885	1.1216	0.778317	253
2	21000000	1.00009	0.601016	0.94337	0.959049	0.609144	0.873358	254
2	22000000	0.870687	0.630736	1.04649	0.979115	0.595096	0.953472	255
2	23000000	0.934922	1.16946	1.03665	0.994553	1.11911	0.882912	256
2	24000000	0.888109	1.02194	0.92705	0.873395	1.04297	0.892102	257
2	25000000	0.981332	1.04762	0.864326	0.872398	1.03339	1.09995	258
2	26000000	0.992451	1.08559	0.96611	0.982373	1.09121	1.08464	259
2	27000000	1.03972	1.17642	1.04092	1.09536	1.18154	1.12465	260
2	28000000	1.09102	1.30831	1.05712	1.10124	1.18055	1.11778	261
2	29000000	0.927036	1.0513	0.94283	1.02584	0.987469	0.83756	262
2	30000000	0.823392	1.03217	0.874094	0.867138	0.950305	0.907968	263
2	31000000	0.992587	1.14203	0.975587	0.992803	1.17727	1.03291	264
2	32000000	0.88395	0.980766	0.772167	0.867754	0.961534	0.96138	265
2	33000000	0.953864	0.76506	0.876902	0.97026	0.879142	0.835421	266
2	34000000	0.923687	0.490996	0.912964	1.01978	0.589307	1.03886	267
2	35000000	1.05837	0.660327	1.15121	1.1553	0.635057	1.12954	268
2	36000000	0.997374	1.15363	1.03574	1.03692	1.14392	1.16266	269
2	37000000	1.04201	1.17223	1.0589	1.076	1.1501	1.00497	270
2	38000000	1.15331	1.18047	0.959401	1.04797	1.11256	1.12766	271
2	39000000	0.876534	1.08028	0.95372	0.950862	0.868148	0.99561	272
2	40000000	0.913098	0.689898	1.0122	1.03365	0.637342	0.908669	273
2	41000000	1.06222	1.0373	1.10492	0.971982	0.928776	1.04989	274
2	42000000	1.08902	1.24528	1.01722	1.05811	1.16127	1.11576	275
2	43000000	1.2468	1.22353	1.08562	0.953551	1.2171	1.2107	276
2	44000000	1.05035	1.10119	1.13608	1.11329	1.31094	1.05062	277
2	45000000	0.917335	1.13733	1.05101	0.995648	1.09089	1.13277	278
2	46000000	0.895654	1.11289	0.96327	1.03675	1.19414	1.0915	279
2	47000000	1.1579	1.09172	1.04416	1.0047	1.05514	1.06222	280
2	48000000	0.890483	1.08726	0.971326	0.867359	0.972667	1.04629	281
2	49000000	0.94132	0.598174	1.05954	1.09135	0.650502	1.02696	282
2	50000000	0.88011	0.519231	0.928032	0.861247	0.519282	0.890041	283
2	51000000	0.845922	0.600799	1.06027	1.01329	0.598159	0.935427	284
2	52000000	0.95437	0.556729	1.05639	0.982173	0.496195	1.00667	285
2	53000000	0.814807	0.967977	0.856021	0.859643	0.789123	0.940668	286
2	54000000	0.907701	0.968603	0.925697	0.867166	0.992139	1.0254	287
2	55000000	0.868416	0.875036	0.758896	0.822681	0.925781	0.666181	288
2	56000000	1.23716	1.01667	1.27928	1.1413	1.02543	1.1621	289
2	57000000	0.881855	0.643244	0.993177	1.00745	0.621606	0.917463	290
2	58000000	0.947065	0.627955	1.01228	1.11036	0.867684	0.992435	291
2	59000000	1.09087	0.719372	1.16241	1.1281	0.82738	1.13357	292
2	60000000	0.867083	0.936096	0.902863	0.854196	1.00178	0.66009	293
2	61000000	0.938428	1.2773	1.02031	0.991108	1.27036	1.02299	294
2	62000000	0.896262	1.13211	0.937148	1.02412	1.15734	1.06696	295
2	63000000	0.815103	1.0695	0.935704	0.853626	1.04723	0.905076	296
2	64000000	0.910155	1.08166	0.899186	0.980874	1.00574	1.01903	297
2	65000000	0.925891	1.02187	0.941518	0.950526	1.08766	0.752037	298
2	66000000	1.05709	0.794073	1.09359	1.10776	1.03484	1.02122	299
2	67000000	1.02546	0.730532	1.09892	1.09705	0.826784	1.18034	300
2	68000000	0.969404	1.0833	1.14716	1.20126	1.16366	1.01353	301
2	69000000	0.844331	1.09901	0.925057	1.00278	1.02723	0.967787	302
2	70000000	0.850784	1.01923	0.893812	0.896106	0.986866	0.80091	303
2	71000000	0.986762	1.07423	0.952087	0.922324	1.17009	0.916621	304
2	72000000	0.869781	1.12119	0.965143	0.939616	0.922595	0.784735	305
2	73000000	0.917132	1.096	0.956608	0.953751	0.976499	0.803039	306
2	74000000	1.01017	1.03192	0.911579	0.945901	1.07169	0.812915	307
2	75000000	0.882008	1.11378	1.03473	1.00032	1.08581	1.09344	308
2	76000000	0.918515	0.823229	1.03606	1.09012	0.915821	1.02432	309
2	77000000	0.958042	0.862985	1.01862	1.04728	0.815582	1.0278	310
2	78000000	1.03134	1.00221	1.06079	1.10663	1.0077	1.2667	311
2	79000000	0.953188	0.740718	1.0125	1.05505	0.744215	1.01286	312
2	80000000	1.06263	0.828423	1.11137	1.15959	1.04802	1.07494	313
2	81000000	0.976845	0.595605	1.10303	0.939027	0.57496	0.885786	314
2	82000000	1.11833	0.589817	1.1108	1.09972	0.693346	0.927189	315
2	83000000	1.02851	0.703552	1.18813	1.17765	0.675231	1.04452	316
2	84000000	0.951333	1.12396	1.07035	1.09431	1.01027	1.1525	317
2	85000000	1.19868	1.26125	0.994296	1.07281	1.32151	1.28949	318
2	86000000	0.97467	1.11556	0.956866	1.02637	1.16125	1.11639	319
2	87000000	1.07104	1.25454	1.11839	1.1316	1.04566	1.18986	320
2	88000000	0.936993	1.12071	1.0205	0.945679	1.04361	1.09701	321
2	89000000	0.905777	0.691814	0.917596	1.09295	0.787446	0.911809	322
2	90000000	1.10714	0.959352	1.14079	1.12868	0.815116	0.996815	323
2	91000000	1.10225	0.819637	1.21102	1.18351	0.903143	0.927335	324
2	92000000	1.01439	0.887991	1.12168	1.07086	0.845897	1.0499	325
2	93000000	0.83965	0.90779	0.982346	1.0605	0.74453	0.941629	326
2	94000000	1.00774	0.786367	1.04887	1.12244	1.05779	0.897785	327
2	95000000	1.04636	1.23055	1.12599	1.0844	1.22498	0.97846	328
2	96000000	1.08779	1.15433	1.04667	1.00346	1.12552	0.849727	329
2	97000000	0.909782	1.20111	1.00134	0.963288	1.04465	0.831563	330
2	98000000	0.822585	1.11456	0.968302	0.901755	1.04007	0.847011	331
2	99000000	1.01329	1.17849	1.0736	1.07908	0.996289	0.883143	332
2	100000000	0.894469	1.16766	0.983677	1.06288	1.07064	1.03686	333
2	101000000	0.883504	1.10518	1.00159	0.93884	1.05458	0.924679	334
2	102000000	1.01256	0.819987	1.12372	1.02313	0.782388	1.19682	335
2	103000000	0.95603	0.609646	1.0842	1.04479	0.605803	1.08156	336
2	104000000	0.877245	0.639198	1.0187	0.92956	0.645174	0.931434	337
2	105000000	0.885235	1.08673	0.917484	0.927996	1.01116	0.853167	338
2	106000000	1.05532	0.904752	1.06409	1.18212	0.846482	1.07911	339
2	107000000	1.03742	0.776475	1.00588	1.19221	0.807194	1.24167	340
2	108000000	0.872574	1.12387	0.94388	0.979985	1.01908	0.943286	341
2	109000000	0.837234	1.06459	0.978023	1.01927	1.04514	0.975591	342
2	110000000	1.12845	1.27244	1.05524	0.932563	1.144	0.94296	343
2	111000000	1.07475	1.14104	0.964912	1.06897	1.17377	1.03965	344
2	112000000	0.821299	0.951924	0.913241	0.924211	0.996488	0.778559	345
2	113000000	1.03132	1.26511	1.10064	1.08028	1.20448	0.929823	346
2	114000000	1.07781	0.791201	1.03256	1.22568	0.731218	1.17585	347
2	115000000	1.13462	0.642527	1.07158	1.03894	0.781867	1.16782	348
2	116000000	1.1934	0.843132	1.10461	1.16613	0.765055	1.12996	349
2	117000000	1.1145	0.90253	1.19067	1.06946	0.915264	1.10954	350
2	118000000	0.935966	1.14549	1.05922	0.881005	1.09085	1.12751	351
2	119000000	1.07592	1.26893	1.06449	1.15856	1.27585	0.947616	352
2	120000000	1.05267	1.30451	1.19619	1.21517	1.35197	0.906513	353
2	121000000	1.04176	1.13868	1.01103	1.07388	1.19177	0.83025	354
2	122000000	1.00605	1.18601	1.21785	1.1719	0.785707	0.938141	355
2	123000000	1.10959	0.767804	1.26536	1.23282	0.762253	1.00054	356
2	124000000	0.922057	0.563615	1.06546	1.13471	0.701152	0.918763	357
2	125000000	1.02647	0.626567	1.0171	0.954258	0.598721	1.03735	358
2	126000000	1.04155	1.0311	1.0773	1.09963	0.899125	1.12823	359
2	127000000	0.951624	1.08173	0.879402	1.053	1.11817	1.00113	360
2	128000000	1.02144	1.16228	1.0147	1.06458	1.101	0.961503	361
2	129000000	1.11789	1.16528	1.22496	1.13078	1.24031	0.954057	362
2	130000000	1.00761	1.22391	1.11756	1.04895	1.22123	0.912151	363
2	131000000	1.16455	1.18049	1.16415	1.26869	1.24001	1.22956	364
2	132000000	1.00769	0.667568	1.057	1.19944	0.75464	1.1541	365
2	133000000	1.04761	0.878435	1.19903	1.19806	0.854589	1.20826	366
2	134000000	0.982045	1.10287	1.01794	0.899929	1.06533	0.953639	367
2	135000000	0.885223	1.10719	0.979509	0.992388	1.20831	0.828374	368
2	136000000	0.990237	1.14478	1.02908	1.07581	0.766884	0.844576	369
2	137000000	0.92223	0.565568	0.970838	1.01172	0.613853	0.758056	370
2	138000000	1.0085	0.896877	1.09369	1.16515	1.00656	0.945247	371
2	139000000	0.806568	0.479103	0.829742	0.917614	0.676821	0.771169	372
2	140000000	0.990136	0.552856	1.04658	1.03946	0.670833	0.909358	373
2	141000000	0.959533	0.622059	1.10595	1.09064	0.65075	1.11243	374
2	142000000	0.945259	0.605517	0.979863	1.01868	0.580177	1.07777	375
2	143000000	0.828009	0.722155	0.948235	0.99341	0.76935	0.989961	376
2	144000000	0.899121	0.874183	0.88964	0.929249	0.809209	0.986412	377
2	145000000	0.873461	0.620339	0.914423	1.00367	0.464497	0.834107	378
2	146000000	0.97237	0.615119	0.978374	1.00065	0.687624	0.973358	379
2	147000000	1.06647	0.970894	1.10467	1.24233	0.743231	1.26768	380
2	148000000	1.00558	0.984263	1.08444	1.22738	1.12936	0.918879	381
2	149000000	0.931011	0.721887	0.97934	1.07318	0.801409	0.836779	382
2	150000000	1.17252	0.657867	1.22731	1.13673	0.693263	0.995384	383
2	151000000	1.02535	1.132	0.987319	1.09085	1.05123	0.982766	384
2	152000000	0.993122	1.1072	1.05421	0.958968	1.08898	0.732815	385
2	153000000	1.04608	0.78239	1.0839	1.08327	0.765567	0.945718	386
2	154000000	1.05081	0.767584	1.12324	1.23797	0.706409	0.782635	387
2	155000000	1.0558	0.71784	1.17541	1.19855	0.780168	0.973122	388
2	156000000	0.929902	0.984928	0.92643	1.03	0.951399	0.874086	389
2	157000000	0.879494	0.76997	1.03365	0.940086	0.963665	0.739467	390
2	158000000	0.901136	1.05042	0.936492	0.976702	1.09614	0.75271	391
2	159000000	0.808077	1.05741	0.890252	0.832871	1.04481	0.769755	392
2	160000000	0.744512	0.981579	0.829134	0.903543	0.905599	0.794277	393
2	161000000	1.04427	0.845216	1.03677	1.09569	0.91488	0.851107	394
2	162000000	0.940668	0.730576	1.01893	0.886385	0.723408	0.828513	395
2	163000000	0.952814	0.622093	1.09405	1.03464	0.681354	0.870795	396
2	164000000	0.891467	0.871876	1.02783	0.850422	0.624785	0.809952	397
2	165000000	0.982889	1.09696	1.02942	1.04513	0.680594	1.0916	398
2	166000000	0.962796	0.608916	0.966305	0.985463	0.642783	1.00501	399
2	167000000	0.932135	0.72546	1.12869	1.12846	0.653386	1.00384	400
2	168000000	0.817767	1.07332	0.991732	1.0186	1.07263	0.880652	401
2	169000000	0.837025	0.96628	0.828266	1.01416	1.074	0.689482	402
2	170000000	0.958522	1.17997	1.16339	1.0499	1.21032	0.767054	403
2	171000000	0.827988	1.01094	0.928433	1.01977	1.07167	0.732747	404
2	172000000	0.945902	1.02988	1.03336	0.958899	1.07016	0.844004	405
2	173000000	0.734659	1.03705	0.990789	0.97413	0.88211	0.754894	406
2	174000000	0.882698	0.996618	0.9867	0.95323	1.16992	0.856723	407
2	175000000	1.02051	1.15286	1.05129	0.997609	1.15909	0.948653	408
2	176000000	1.12292	1.14202	1.1567	1.25065	1.23548	1.08561	409
2	177000000	0.79146	0.942389	0.88329	0.882484	0.892156	0.706235	410
2	178000000	0.856595	0.922128	0.873024	0.875858	0.891987	0.795217	411
2	179000000	0.934336	0.675431	1.01635	0.985738	0.702914	0.756249	412
2	180000000	0.893738	0.588646	1.02456	0.939136	0.716816	0.685413	413
2	181000000	1.05892	0.67729	1.11068	1.0419	0.784836	0.937641	414
2	182000000	0.880093	0.669761	0.977737	0.91465	0.76897	0.911036	415
2	183000000	0.977305	0.85031	1.0402	1.32371	0.753057	1.12523	416
2	184000000	0.851027	0.547245	0.99705	1.03849	0.522018	0.924051	417
2	185000000	0.948693	0.570938	1.00865	1.32793	0.74882	0.941523	418
2	186000000	1.03887	0.762144	1.11267	1.14113	0.715796	0.849191	419
2	187000000	0.870777	0.802769	0.964816	0.963946	0.769678	0.894971	420
2	188000000	0.914197	0.692955	1.01866	1.21295	0.707972	0.937018	421
2	189000000	0.951071	0.902961	0.951112	0.862415	0.946013	0.968674	422
2	190000000	0.954735	1.07268	1.206	1.1772	0.885959	1.10713	423
2	191000000	0.912996	1.01614	0.984914	0.946691	1.0185	1.13016	424
2	192000000	0.894019	0.626579	1.0339	1.00618	0.569891	1.08084	425
2	193000000	0.899269	0.584007	1.03231	0.661771	0.673366	1.02652	426
2	194000000	0.954912	0.622563	1.05162	1.05195	0.65763	1.00844	427
2	195000000	0.907559	0.85487	1.1163	1.05553	0.933355	0.861944	428
2	196000000	0.891852	0.979345	0.982695	0.9599	0.722008	0.748159	429
2	197000000	1.01523	1.20317	1.07953	1.07849	1.18407	0.891092	430
2	198000000	1.06194	0.69299	1.10603	1.13872	0.667598	1.0677	431
2	199000000	0.879037	0.975765	0.922229	0.971228	0.975444	0.936589	432
2	200000000	0.926631	1.08684	0.908915	0.958954	1.13819	0.812222	433
2	201000000	1.03304	1.06943	0.93188	0.960378	1.12187	0.905672	434
2	202000000	0.719461	0.99871	0.811884	0.854451	1.00007	0.639106	435
2	203000000	0.892529	1.10854	0.97437	0.896916	1.11427	0.833277	436
2	204000000	1.08731	0.899323	1.0701	1.16317	0.857325	0.97878	437
2	205000000	0.906776	0.958177	1.08477	0.995534	1.03356	0.92905	438
2	206000000	0.898148	1.03478	0.922377	0.930872	0.992409	0.821714	439
2	207000000	0.886641	1.22798	1.03734	1.02061	1.12571	0.729556	440
2	208000000	1.05866	1.01735	1.09372	1.19818	1.00549	0.871915	441
2	209000000	0.905673	0.688114	1.07312	1.03845	0.600565	0.912834	442
2	210000000	1.01838	0.815962	1.05338	0.982275	0.774044	0.850851	443
2	211000000	0.974663	0.554272	1.03028	0.954068	0.741892	0.763724	444
2	212000000	1.08041	0.733878	1.08272	0.996056	0.636425	0.774444	445
2	213000000	0.882742	0.540862	0.982115	0.736151	0.603134	0.694522	446
2	214000000	0.938311	0.630536	0.989518	0.874401	0.736089	0.856647	447
2	215000000	0.984377	0.988301	1.05693	1.11418	1.05075	0.873875	448
2	216000000	0.860518	0.962669	0.98203	0.900916	1.01784	0.910011	449
2	217000000	0.997832	0.985495	0.966982	1.06276	1.04993	0.850448	450
2	218000000	1.12575	0.986727	0.982045	1.03995	1.0772	0.936507	451
2	219000000	0.825953	1.07572	0.935421	0.955013	1.0894	0.795956	452
2	220000000	1.02703	0.78209	1.16816	1.20122	0.593636	0.941711	453
2	221000000	0.911705	0.808002	0.857193	0.871247	0.810273	0.770301	454
2	222000000	0.790326	0.933558	0.840624	0.849585	1.00932	0.692117	455
2	223000000	1.04493	1.07947	1.10935	1.02674	1.11904	1.02858	456
2	224000000	0.986588	1.19124	1.1053	0.998884	1.05889	1.00848	457
2	225000000	0.99354	0.595087	1.12474	1.07569	0.664246	1.08158	458
2	226000000	0.96412	0.633371	1.11265	1.02857	0.607654	1.12866	459
2	227000000	0.799813	0.926604	0.897555	0.915178	0.947502	0.891987	460
2	228000000	0.981776	0.715257	1.09176	1.02698	0.659859	0.881319	461
2	229000000	0.863367	1.02092	1.00302	0.964663	0.921402	0.863314	462
2	230000000	0.927823	1.21823	1.03283	0.98675	1.06569	0.938702	463
2	231000000	1.18408	1.04742	0.900354	0.890118	1.00207	0.874699	464
2	232000000	1.06857	1.01718	0.971453	0.99057	1.08034	0.889667	465
2	233000000	1.07728	1.17727	1.07436	0.940817	1.13865	0.923466	466
2	234000000	1.02057	1.07422	1.05445	0.999635	1.10279	0.854618	467
2	235000000	0.978822	1.01564	0.948355	1.00166	0.979044	0.835845	468
2	236000000	0.954658	1.11731	0.98151	0.951859	1.07556	1.02268	469
2	237000000	1.03694	1.23604	1.0895	1.10607	1.05549	1.11259	470
2	238000000	1.1381	1.37811	1.15649	1.09842	1.33922	1.05747	471
2	239000000	1.06397	1.22346	1.03668	1.10197	1.19756	1.05622	472
2	240000000	1.0493	1.28868	1.14474	1.18237	1.27685	0.954798	473
2	241000000	1.01599	1.12884	0.987481	1.06066	1.1201	0.930756	474
2	242000000	0.994145	1.27693	1.14802	1.06893	1.35514	0.906547	475
3	0	1.15163	1.02306	1.25752	1.18813	0.865556	1.16628	476
3	1000000	0.965048	1.01595	0.985378	1.11239	0.887613	1.05301	477
3	2000000	1.07306	0.835587	1.06271	1.18181	0.783833	1.12168	478
3	3000000	1.07974	0.86301	1.09375	1.1952	1.16488	1.04364	479
3	4000000	0.908804	1.0145	0.945765	1.01777	1.00891	1.02408	480
3	5000000	0.931368	0.821329	0.958568	0.95083	0.914734	1.15211	481
3	6000000	0.97034	0.614092	1.03205	0.974054	0.868264	1.17106	482
3	7000000	1.09308	0.668794	1.15408	1.10278	0.752925	1.25136	483
3	8000000	1.11026	1.05909	1.10081	1.11202	1.11936	1.27659	484
3	9000000	1.13787	1.10038	0.923914	0.997144	1.13001	1.15357	485
3	10000000	1.07111	1.29436	1.08447	1.04337	1.22611	1.18155	486
3	11000000	1.00384	1.20835	1.01292	0.964525	1.19838	1.04252	487
3	12000000	1.08151	1.18201	1.00381	1.05152	1.11705	1.06662	488
3	13000000	1.03553	1.2867	1.0257	1.13537	1.12635	0.989143	489
3	14000000	1.09167	1.17245	1.12858	1.1599	1.30601	1.23326	490
3	15000000	0.960918	1.03135	0.938479	0.886795	1.15429	0.992276	491
3	16000000	1.0343	1.13321	1.04603	1.05517	1.06947	0.989679	492
3	17000000	1.02618	1.09225	1.00463	0.915579	0.932322	1.1274	493
3	18000000	1.00313	0.902773	1.04552	1.11162	0.974207	1.23057	494
3	19000000	1.10269	1.0032	1.06214	1.20708	1.13206	1.06161	495
3	20000000	1.09759	0.939478	1.10028	1.14246	0.903366	1.1431	496
3	21000000	1.02752	0.815737	1.01276	1.0508	0.719948	1.21207	497
3	22000000	1.23797	0.726829	0.988133	1.15173	0.798051	1.15914	498
3	23000000	0.926162	1.1348	0.99229	0.998802	1.1139	1.06215	499
3	24000000	0.992071	0.897707	0.961625	1.00835	0.943318	1.11561	500
3	25000000	0.854489	0.801703	0.965299	0.889509	0.731972	0.875367	501
3	26000000	0.915707	0.561211	0.922213	0.873304	0.625091	1.03112	502
3	27000000	0.911816	0.787041	1.03188	0.913487	0.666608	1.10116	503
3	28000000	1.0363	0.808291	1.10035	1.12754	0.775825	1.22321	504
3	29000000	1.14301	0.710996	1.25475	1.12568	0.735675	1.27681	505
3	30000000	0.953124	0.738472	1.09255	0.976894	0.755606	0.980251	506
3	31000000	0.934486	1.15596	1.01594	0.974933	1.16092	1.04083	507
3	32000000	0.900065	0.939197	0.785602	0.856124	1.00197	1.0053	508
3	33000000	0.880053	1.09678	0.844493	1.03017	1.20983	1.05696	509
3	34000000	1.07352	0.758645	1.12678	1.22587	0.878003	1.18342	510
3	35000000	0.995168	0.551263	1.09899	0.995269	0.644529	1.04032	511
3	36000000	1.00352	0.998005	1.0387	1.01843	1.0511	1.24332	512
3	37000000	0.964452	1.16037	1.01475	1.07668	1.13339	1.10455	513
3	38000000	0.977331	1.15141	1.05251	1.07679	1.22934	1.07663	514
3	39000000	1.02534	1.10635	0.977851	1.01703	1.08831	0.963046	515
3	40000000	1.12401	1.22238	1.16053	1.20912	1.23375	0.883967	516
3	41000000	1.00675	1.18593	0.953296	0.991353	1.0309	0.793452	517
3	42000000	0.968639	1.08493	0.94111	0.911233	1.0714	0.654545	518
3	43000000	0.931127	1.06837	1.05227	1.03551	1.05505	0.888162	519
3	44000000	1.08256	1.15716	1.00482	1.04239	1.1618	0.901976	520
3	45000000	1.08025	1.40488	1.17257	1.20259	1.3774	1.03003	521
3	46000000	1.02154	1.13878	0.963722	1.01188	1.09187	1.11301	522
3	47000000	1.28852	1.11991	0.918963	0.985062	1.04796	1.05288	523
3	48000000	1.27077	1.11195	0.937654	0.96028	1.15256	1.11732	524
3	49000000	1.1277	1.09285	1.00123	0.968336	1.201	1.12625	525
3	50000000	1.37657	1.21242	1.12999	1.03938	1.3007	1.30209	526
3	51000000	1.0884	1.10302	0.98001	0.993084	1.10041	1.06481	527
3	52000000	1.01585	1.09918	1.00514	1.00793	1.15369	1.15007	528
3	53000000	0.885832	1.13593	0.948689	0.939743	1.09026	1.09128	529
3	54000000	0.933237	0.808437	0.926573	0.946418	0.985572	1.08524	530
3	55000000	0.977735	0.903446	1.0684	1.1656	1.13391	1.19749	531
3	56000000	0.872439	1.00379	0.949447	0.94064	1.04683	1.00929	532
3	57000000	0.887588	1.07491	0.894057	0.938674	1.05516	1.00684	533
3	58000000	1.0287	1.17721	0.987137	1.07895	1.07614	1.09351	534
3	59000000	0.999772	0.718887	1.06555	1.03829	0.772116	1.13712	535
3	60000000	0.990539	0.675451	1.02204	1.0184	0.681666	1.03656	536
3	61000000	0.977252	0.955208	0.946051	1.03777	1.00338	1.08047	537
3	62000000	0.987065	0.728645	1.12735	1.05148	1.10967	1.14509	538
3	63000000	1.09031	0.911606	1.10835	0.99333	0.709921	1.25745	539
3	64000000	1.00295	1.23333	1.06283	1.06644	0.870925	1.12477	540
3	65000000	0.803719	1.13049	0.919911	1.02916	1.0859	1.00441	541
3	66000000	0.987356	1.23171	0.998519	0.937896	1.0829	0.975334	542
3	67000000	0.957802	0.834701	1.06907	0.877547	0.778759	1.16439	543
3	68000000	0.97112	0.83854	0.978934	1.19651	0.74865	1.11933	544
3	69000000	0.946655	0.988693	0.980848	0.914999	0.937885	1.13224	545
3	70000000	1.06203	0.727626	1.1292	1.0483	0.786814	1.09001	546
3	71000000	1.11759	1.07482	1.03467	1.07853	1.01618	1.0612	547
3	72000000	1.04948	1.12213	1.07483	1.03847	1.13016	1.19665	548
3	73000000	1.05996	0.893558	1.04371	1.07883	0.885011	1.21421	549
3	74000000	1.00301	0.57383	0.955695	0.979808	0.729849	1.18601	550
3	75000000	1.14542	1.01222	1.24568	1.16515	0.999425	1.23529	551
3	76000000	1.14264	0.662412	1.19129	1.08714	0.661778	1.03175	552
3	77000000	1.12962	0.565822	1.24081	1.09991	0.622513	1.0918	553
3	78000000	1.05702	0.599663	1.08852	0.985948	0.695233	1.14262	554
3	79000000	1.01213	0.594479	1.14202	1.16445	0.823759	0.979174	555
3	80000000	1.11335	0.74389	1.21325	1.14973	0.819112	1.23029	556
3	81000000	1.02969	0.684317	0.988745	0.907306	0.754426	1.05408	557
3	82000000	0.907562	0.803224	0.894875	0.909187	0.59048	0.971904	558
3	83000000	0.875682	0.538584	0.938951	0.926862	0.619076	1.00122	559
3	84000000	0.833256	0.524314	0.848152	0.896982	0.576632	0.931521	560
3	85000000	1.17256	0.69572	1.0508	1.0905	0.75299	1.06327	561
3	86000000	0.930848	0.579528	1.00222	1.15627	0.649303	1.04744	562
3	87000000	0.827542	0.594001	0.967014	1.07563	0.634758	1.04973	563
3	88000000	1.11713	0.768129	1.14251	1.22224	0.694237	1.16187	564
3	89000000	0.951188	0.518098	0.97193	0.948433	0.60417	1.08301	565
3	90000000	0.931612	0.63087	1.03768	1.05026	0.558689	0.947522	566
3	91000000	0.910786	0.697027	1.0169	1.09663	0.646757	1.00258	567
3	92000000	0.648485	0.603877	0.625164	0.690907	0.504501	0.676917	568
3	93000000	1.13557	0.764041	1.16558	1.38785	0.929596	1.40868	569
3	94000000	1.24318	0.68213	1.17093	1.11131	0.632357	1.31619	570
3	95000000	1.1122	0.693583	1.30585	1.16974	0.730427	1.31217	571
3	96000000	1.48151	0.912234	1.60917	1.60633	1.04102	1.79077	572
3	97000000	1.23193	0.730026	1.11272	1.12643	0.750493	1.3928	573
3	98000000	0.988309	1.02223	1.0182	1.06861	0.905593	1.08136	574
3	99000000	0.936633	0.770536	0.882701	0.92764	0.601705	1.22276	575
3	100000000	0.902054	1.00342	0.917183	0.651164	0.815746	1.08324	576
3	101000000	0.855925	1.05541	0.980131	0.935802	1.09715	1.11528	577
3	102000000	1.07729	0.686912	1.04248	1.044	0.740531	1.1046	578
3	103000000	0.869914	0.561065	0.94956	0.954549	0.621606	1.06606	579
3	104000000	0.809214	0.432827	0.916431	0.87986	0.564757	0.918713	580
3	105000000	1.00508	0.923698	1.09958	0.929057	0.602706	1.15721	581
3	106000000	0.978974	0.682142	0.979191	1.04652	0.644832	1.11548	582
3	107000000	0.98751	0.703714	0.997024	0.979354	0.764697	1.14588	583
3	108000000	0.986637	0.701695	0.979113	1.07056	0.855997	1.06884	584
3	109000000	0.880965	0.890257	0.921471	0.88266	0.943489	1.08634	585
3	110000000	0.902099	0.547507	0.945855	1.0017	0.554434	1.05612	586
3	111000000	1.02076	0.838013	1.14255	1.12546	0.951329	1.18631	587
3	112000000	0.92532	0.845977	0.942276	0.927505	1.06015	1.03758	588
3	113000000	0.946009	1.06804	0.876309	0.925685	1.11409	0.904863	589
3	114000000	0.943029	0.724261	1.09137	0.992726	0.945329	1.02977	590
3	115000000	1.05871	0.889469	1.0865	1.12068	1.07104	1.04415	591
3	116000000	0.93925	0.931154	0.974798	0.97065	0.613477	0.911548	592
3	117000000	0.935843	0.739122	1.0151	0.958519	0.459341	0.981613	593
3	118000000	1.08575	0.762626	1.19326	1.2758	0.664906	1.18681	594
3	119000000	0.948844	0.995757	0.965412	0.916903	1.04668	0.945751	595
3	120000000	0.964328	1.14004	1.05211	0.891217	1.17279	1.02793	596
3	121000000	0.8894	0.913305	0.989018	1.05178	1.11908	0.997087	597
3	122000000	1.02699	1.1344	1.04504	0.95722	1.19789	1.06673	598
3	123000000	1.00479	1.21495	0.985424	1.03528	1.18447	1.03403	599
3	124000000	0.911475	1.11233	0.95008	0.881534	1.07997	1.02454	600
3	125000000	1.0717	1.1656	1.12921	1.02115	1.31225	1.17305	601
3	126000000	1.06985	1.33112	1.08107	0.990484	1.20495	1.19201	602
3	127000000	0.96447	1.15562	1.06467	1.06433	1.17713	1.05748	603
3	128000000	0.987192	1.06828	0.920794	0.938328	1.06902	1.1467	604
3	129000000	0.976815	1.09429	0.964015	0.929023	1.11596	1.07106	605
3	130000000	0.875994	1.04084	0.944825	0.932181	1.03304	1.02132	606
3	131000000	0.928099	1.01043	0.943973	1.09303	1.0039	1.04651	607
3	132000000	0.934616	1.12213	0.972855	0.978017	1.17924	0.96527	608
3	133000000	0.984738	1.15248	1.04901	0.902819	1.22109	0.957681	609
3	134000000	0.928183	1.08635	0.977582	1.09703	1.08751	1.05648	610
3	135000000	0.807757	1.05597	0.936402	1.04005	0.982372	1.04471	611
3	136000000	0.885605	1.11883	0.896865	0.86405	1.07738	1.01141	612
3	137000000	0.848277	0.90029	1.03359	1.10323	1.1034	1.11491	613
3	138000000	0.882319	1.02513	0.956996	0.861606	1.1176	1.00438	614
3	139000000	1.02038	1.01919	1.20398	0.848596	1.02778	1.05942	615
3	140000000	0.96347	0.667787	0.961803	0.954868	0.721087	0.738063	616
3	141000000	0.993399	1.14676	1.0185	1.00862	1.19076	1.08907	617
3	142000000	0.979693	1.16247	1.01309	1.00889	1.24909	1.06118	618
3	143000000	1.06915	0.958204	0.968881	0.885099	0.896055	1.08546	619
3	144000000	0.867961	0.491557	1.00315	0.923315	0.549694	0.926133	620
3	145000000	0.947645	0.558408	1.04324	1.01761	0.692061	1.13796	621
3	146000000	1.24901	0.744464	1.28881	1.18763	1.06271	1.26721	622
3	147000000	1.03778	0.668153	1.06364	1.20936	0.712503	1.25635	623
3	148000000	0.979086	0.670824	1.02777	1.04086	0.794852	1.0546	624
3	149000000	0.96964	1.13383	0.962539	0.919028	1.10438	1.08355	625
3	150000000	1.06235	1.25851	1.16825	1.07171	1.27882	1.18876	626
3	151000000	1.12164	1.00259	0.976109	1.04815	0.826097	1.15569	627
3	152000000	1.03849	1.01035	1.1705	1.25385	1.11578	1.20031	628
3	153000000	0.978277	0.907245	1.01435	0.998997	0.956368	1.08052	629
3	154000000	1.02519	0.79407	1.04729	1.05048	0.702274	1.18919	630
3	155000000	1.0029	0.991768	0.996999	1.03361	0.991303	1.07849	631
3	156000000	0.94744	1.14874	1.02243	0.988277	1.05332	1.07163	632
3	157000000	0.987973	1.00229	0.977544	1.0417	0.719661	1.16784	633
3	158000000	1.02945	0.839467	0.911661	1.06513	0.892495	1.07035	634
3	159000000	0.987774	1.12746	1.02661	1.07241	0.948922	0.958913	635
3	160000000	1.15505	1.11802	0.970545	1.07389	1.12914	1.03801	636
3	161000000	1.22037	0.82805	1.23286	1.2196	0.727304	1.34918	637
3	162000000	1.00671	0.594039	1.07816	1.04384	0.659481	1.07231	638
3	163000000	1.17839	0.864763	1.36908	1.43942	0.7298	1.4481	639
3	164000000	0.977075	0.55098	1.09931	1.05184	0.689611	1.01547	640
3	165000000	1.04577	0.60596	1.1059	0.894228	0.678043	1.24797	641
3	166000000	1.11459	0.707345	1.01143	1.04793	0.658013	1.22142	642
3	167000000	1.08435	0.642315	1.18068	1.08951	0.666968	1.09781	643
3	168000000	1.11681	0.721597	1.2029	1.08357	0.781268	1.0808	644
3	169000000	1.01341	0.849092	0.954415	1.0376	0.944264	1.11455	645
3	170000000	0.963495	1.07733	0.970499	0.957783	1.04313	0.996275	646
3	171000000	1.04148	1.0982	1.04865	1.11821	1.17718	1.13997	647
3	172000000	1.06223	1.11133	1.06186	0.953813	1.10913	1.11813	648
3	173000000	1.01158	0.690008	1.09297	0.907406	0.624814	1.20714	649
3	174000000	1.03322	0.702601	1.17333	0.915763	0.662398	1.26516	650
3	175000000	1.02783	0.641632	1.00506	1.07143	0.591121	1.1845	651
3	176000000	1.08967	0.936987	1.16052	1.16105	0.745008	1.18288	652
3	177000000	1.00907	1.13654	1.02108	1.02658	0.967797	1.07192	653
3	178000000	1.02886	0.93089	1.08808	1.02972	0.792585	0.954719	654
3	179000000	0.843473	1.09469	0.839896	0.935683	1.0712	1.00944	655
3	180000000	0.917074	0.849756	0.945153	1.03473	0.848023	1.08196	656
3	181000000	0.836483	0.912817	0.981135	0.971361	0.984466	1.01668	657
3	182000000	1.03253	1.04615	1.00085	0.980239	1.30021	1.06133	658
3	183000000	0.955635	1.01131	0.910106	0.962419	1.03061	0.850511	659
3	184000000	0.955293	1.07716	0.977262	0.925743	1.1337	0.813636	660
3	185000000	1.08271	1.08224	0.933642	0.887194	0.999846	0.85682	661
3	186000000	1.02478	1.03735	0.91583	0.946771	1.07157	0.863503	662
3	187000000	0.9512	0.943405	0.843593	0.860181	1.05413	1.03988	663
3	188000000	0.874161	1.02778	0.870618	0.907947	0.912227	0.996471	664
3	189000000	0.947211	1.07274	0.991244	0.897339	0.97102	1.07897	665
3	190000000	1.07487	0.663019	0.975844	1.15896	0.627809	1.0012	666
3	191000000	1.38562	0.620052	1.27302	1.2228	0.795694	1.28507	667
3	192000000	1.01353	0.768963	1.09629	0.968921	0.570239	1.03257	668
3	193000000	1.05362	1.12812	1.10067	1.10343	0.934036	1.15091	669
3	194000000	0.983255	1.12593	0.958277	1.00265	1.09898	1.11143	670
3	195000000	1.06069	1.2876	1.02571	1.04505	1.23349	1.22601	671
3	196000000	1.07805	1.03229	0.877307	0.911166	1.06763	0.874892	672
3	197000000	1.01039	1.05786	0.976803	0.915522	1.113	0.887092	673
3	198000000	0.862345	1.01407	1.05238	0.882636	1.14071	1.14583	674
4	0	0.93379	1.07736	0.970231	1.00307	1.0523	0.872812	675
4	1000000	0.965218	1.0722	0.982043	0.980206	1.16014	1.00475	676
4	2000000	0.925024	1.07503	0.857516	0.854693	0.950831	0.980527	677
4	3000000	0.96848	1.02532	0.885057	0.976523	1.08329	1.09068	678
4	4000000	0.893281	1.01494	0.89374	0.88008	0.957962	1.00602	679
4	5000000	0.967699	1.15594	1.0424	1.13592	0.776703	1.14857	680
4	6000000	0.97143	1.13496	0.99583	1.02411	1.17794	1.01184	681
4	7000000	1.09051	1.32411	1.13709	1.20209	1.33632	1.16141	682
4	8000000	1.07077	1.19615	1.03446	1.06448	1.15507	1.12547	683
4	9000000	1.03249	1.1468	1.0599	0.983663	1.0413	1.20399	684
4	10000000	0.99778	0.995741	0.936035	0.975483	0.982853	1.08052	685
4	11000000	0.891021	0.662663	1.09575	0.938507	0.674177	1.02443	686
4	12000000	1.13318	0.868118	1.05536	1.10792	0.761188	1.2099	687
4	13000000	1.13667	0.758588	1.26958	1.26069	0.909333	1.22003	688
4	14000000	1.10894	0.735856	1.0775	1.09378	0.725951	1.18456	689
4	15000000	0.97385	1.01267	0.907974	1.04961	1.07239	1.03867	690
4	16000000	0.94811	0.784578	1.0085	1.00036	1.01158	1.0796	691
4	17000000	0.867961	0.987818	0.966373	0.994374	0.873334	0.887679	692
4	18000000	1.10138	1.07564	1.1983	1.26617	0.783768	1.22868	693
4	19000000	0.913192	0.658863	0.902951	1.05005	0.79696	0.980272	694
4	20000000	0.940128	0.799073	1.03527	1.07736	0.797895	0.986413	695
4	21000000	1.02156	0.618907	1.05335	0.973225	0.72496	0.808734	696
4	22000000	0.89263	0.705222	1.0428	1.08404	0.65605	0.890273	697
4	23000000	1.04295	0.646046	1.07944	1.10014	0.684942	0.867181	698
4	24000000	0.937437	0.996248	0.954727	0.893676	0.915517	0.844546	699
4	25000000	0.888574	1.13327	0.939335	0.746291	1.04445	0.892913	700
4	26000000	0.933955	1.1469	0.981838	0.924912	0.928215	0.868965	701
4	27000000	0.891952	0.542835	0.977675	1.02154	0.633183	0.840112	702
4	28000000	0.938737	0.541608	0.966784	0.887584	0.534972	0.778852	703
4	29000000	0.902979	0.591538	0.984981	0.979771	0.579941	0.856113	704
4	30000000	1.13702	0.645128	1.13113	1.27179	0.700831	1.00322	705
4	31000000	0.98998	0.597447	1.06597	1.01698	0.733118	0.905831	706
4	32000000	0.990133	0.622823	1.03489	1.01165	0.731917	0.842	707
4	33000000	1.00355	0.638019	1.08137	1.15525	0.718614	1.02457	708
4	34000000	0.960995	0.631307	1.03312	1.07526	0.672206	0.860547	709
4	35000000	1.04155	0.60682	1.10412	1.05438	0.733849	1.3141	710
4	36000000	1.11559	0.697464	1.08508	1.08344	0.569386	0.973131	711
4	37000000	0.918071	0.910053	0.942322	0.932923	1.06066	0.972592	712
4	38000000	1.02323	1.22721	1.09976	0.962141	1.18833	0.906939	713
4	39000000	0.913947	0.964759	0.870485	0.90796	1.04988	0.846798	714
4	40000000	1.14875	1.22389	0.953002	1.01321	1.13255	0.972362	715
4	41000000	0.886152	0.995803	0.86857	0.850984	1.03385	0.774098	716
4	42000000	1.06319	1.04449	1.09974	1.041	1.06526	0.88382	717
4	43000000	0.910208	0.637651	1.08853	0.949735	0.636721	0.903691	718
4	44000000	0.958719	0.696072	1.03884	1.19612	0.697356	0.938579	719
4	45000000	1.0065	0.614035	1.07653	0.967825	0.710906	1.1191	720
4	46000000	1.02274	0.613155	1.07333	1.01138	0.707888	0.88924	721
4	47000000	1.01757	0.896342	0.979288	0.940118	0.900715	1.02172	722
4	48000000	1.0605	1.11682	0.935958	1.03356	1.16976	1.02359	723
4	49000000	1.38415	0.954435	1.35708	1.51091	1.058	1.26225	724
4	50000000	0.68393	0.717707	0.869561	0.858962	0.604108	0.735996	725
4	51000000	0.895536	1.16856	1.00882	0.89288	1.05217	0.94578	726
4	52000000	0.96319	1.11379	1.07006	0.950272	1.20471	1.00773	727
4	53000000	0.908028	1.04829	0.927494	0.977203	1.00708	0.905609	728
4	54000000	1.1149	1.1182	1.19528	1.20981	1.35358	1.17292	729
4	55000000	0.963074	1.11303	1.08315	1.05442	1.16391	1.04751	730
4	56000000	0.950001	1.14595	0.944467	1.01285	1.21786	0.835769	731
4	57000000	0.980352	0.944828	0.957014	1.03267	0.868793	0.768325	732
4	58000000	1.14033	0.622431	1.03659	1.01475	0.756625	0.889204	733
4	59000000	1.03191	0.622256	1.06258	0.983245	0.680649	0.988721	734
4	60000000	1.02208	0.695062	1.0962	1.11317	0.615793	0.896783	735
4	61000000	1.0025	0.59079	1.05994	0.909519	0.607326	0.817273	736
4	62000000	1.02934	0.593119	1.07804	1.01427	0.687522	0.919827	737
4	63000000	1.03937	0.604377	1.02051	0.923058	0.736513	1.07965	738
4	64000000	1.06039	0.656505	1.16251	0.759052	0.713405	0.990208	739
4	65000000	0.923744	0.588043	0.908055	1.03088	0.551418	0.935885	740
4	66000000	0.855811	0.540553	0.938566	1.06543	0.493699	0.863711	741
4	67000000	0.989768	0.82414	0.995256	0.930529	1.05577	1.12496	742
4	68000000	0.959329	0.740855	0.942902	1.02693	0.668343	0.99516	743
4	69000000	1.07467	0.567232	1.01795	1.07704	0.763072	1.27171	744
4	70000000	0.916772	1.07055	1.0696	1.09908	1.03344	1.07329	745
4	71000000	1.02023	0.825835	1.03796	1.06242	0.753231	0.746483	746
4	72000000	0.970715	0.897372	1.0036	1.07339	0.835531	1.00812	747
4	73000000	0.97073	0.962736	1.19881	1.08341	0.874454	1.22611	748
4	74000000	0.885569	0.619302	0.964533	0.967059	0.719126	0.906042	749
4	75000000	0.919161	1.03244	0.940729	1.00102	1.07119	0.969498	750
4	76000000	0.892424	1.05014	0.907276	0.881563	1.01026	0.789127	751
4	77000000	0.760014	0.997413	0.854442	0.709107	0.917121	0.792931	752
4	78000000	0.87806	1.03429	0.907726	0.871599	1.00995	0.871371	753
4	79000000	1.07521	0.797208	1.11963	1.15532	0.889288	1.06004	754
4	80000000	0.936045	0.54855	1.01294	0.924137	0.702775	1.0502	755
4	81000000	0.923206	0.660538	0.932821	1.02582	0.8372	1.00815	756
4	82000000	0.943831	1.04244	0.873886	0.726084	1.08781	0.981584	757
4	83000000	0.899436	0.996796	0.949866	0.727215	0.96844	0.992614	758
4	84000000	0.992585	1.20191	1.05813	1.04527	0.811041	1.06589	759
4	85000000	0.982316	0.958294	1.08909	1.05531	0.718996	1.21656	760
4	86000000	0.975217	1.04017	1.00543	1.04861	1.02524	1.28399	761
4	87000000	0.88789	1.06918	0.87447	0.87825	0.988743	0.970739	762
4	88000000	0.955843	0.724468	0.976863	1.01108	0.832836	1.00063	763
4	89000000	1.04856	0.64726	1.13779	1.06882	0.566573	1.08639	764
4	90000000	1.03033	0.695529	1.11485	1.15779	0.722608	1.03546	765
4	91000000	1.15028	0.65846	1.13511	1.12566	0.683077	1.05589	766
4	92000000	0.92056	0.664908	1.03006	1.12861	0.649158	0.917965	767
4	93000000	0.945611	0.705856	1.11206	1.19153	0.688217	0.913991	768
4	94000000	0.869105	0.95591	0.880416	1.04028	0.948722	0.737996	769
4	95000000	0.957598	0.675362	1.11571	1.09512	0.685547	0.831593	770
4	96000000	0.979078	0.728345	1.06223	1.0431	0.683199	0.934591	771
4	97000000	0.963903	0.707268	1.05845	1.11822	0.612916	0.84794	772
4	98000000	1.02281	0.938636	1.07321	1.10212	0.912255	0.934784	773
4	99000000	0.964672	1.10959	1.01063	1.17608	0.683561	0.985011	774
4	100000000	0.982199	0.559802	1.06659	0.898939	0.616733	0.894439	775
4	101000000	1.04223	0.623878	1.10796	1.05261	0.73467	0.840361	776
4	102000000	1.0654	1.07355	1.14902	1.21728	0.829386	0.956653	777
4	103000000	0.869075	0.666243	0.971088	0.990235	0.797725	0.88817	778
4	104000000	0.986102	0.948222	1.03429	1.07403	0.814242	0.950221	779
4	105000000	0.987267	1.04592	0.981637	0.926741	1.04364	0.7845	780
4	106000000	1.12568	0.863142	1.20389	1.25593	0.850043	0.909294	781
4	107000000	0.893966	0.572196	0.95279	0.977276	0.57618	0.763439	782
4	108000000	0.775158	0.809423	0.803312	0.825766	0.838295	0.647845	783
4	109000000	0.92302	1.05411	0.857029	0.808079	0.962566	0.783129	784
4	110000000	0.846961	0.893222	0.852135	0.909253	0.857397	0.971555	785
4	111000000	0.824073	0.607023	0.938231	0.963659	0.526837	0.796943	786
4	112000000	0.942613	1.09355	0.889002	0.880269	0.995119	0.731119	787
4	113000000	0.944926	1.03164	1.04197	1.0749	1.04897	0.969825	788
4	114000000	1.05896	0.665162	1.0662	1.05205	0.924345	1.08401	789
4	115000000	1.15531	0.775578	1.39263	1.36006	0.854202	1.37895	790
4	116000000	0.980483	0.606312	1.08007	0.877332	0.506137	1.20419	791
4	117000000	0.907498	0.549798	1.01755	1.0204	0.579332	1.08069	792
4	118000000	0.883287	0.914635	0.87793	1.00699	0.851719	0.972388	793
4	119000000	0.841138	0.902869	0.913741	0.992373	0.979755	0.918456	794
4	120000000	1.13643	0.722137	1.11548	1.12738	0.584901	1.24756	795
4	121000000	0.962414	0.918889	1.00594	1.02334	0.74588	1.08884	796
4	122000000	0.960515	0.905369	0.974024	1.04618	0.988624	1.14568	797
4	123000000	0.960229	0.733477	0.977368	0.974034	1.05905	1.01272	798
4	124000000	0.894041	0.647733	1.05887	1.02973	0.737237	1.10038	799
4	125000000	0.994674	0.584159	1.06706	1.03341	0.6279	1.13307	800
4	126000000	0.91023	0.616858	0.912528	0.946388	0.651723	0.971198	801
4	127000000	0.858071	0.97269	0.95566	0.989729	0.88597	0.978847	802
4	128000000	0.954454	1.08607	1.00775	0.985698	1.10587	1.06071	803
4	129000000	0.879831	0.579986	1.03257	1.00685	0.828636	1.00532	804
4	130000000	0.839096	0.549788	0.951781	0.924044	0.563296	1.04166	805
4	131000000	0.858273	0.581765	0.857205	0.988945	0.656849	1.01243	806
4	132000000	0.851769	0.609823	0.940487	0.814664	0.604245	1.03375	807
4	133000000	1.01495	0.660997	1.07265	1.05361	0.670455	1.18082	808
4	134000000	1.08216	0.572066	1.09454	1.18217	0.583859	1.24996	809
4	135000000	0.950276	0.562355	1.08238	1.02567	0.615058	1.07294	810
4	136000000	1.17074	0.706464	1.35534	1.29633	0.730206	1.29075	811
4	137000000	0.888885	0.583197	1.03662	1.03653	0.639607	1.0467	812
4	138000000	0.924928	0.983331	0.967332	0.924191	0.905501	0.97404	813
4	139000000	0.980216	1.22063	1.01232	0.967426	1.20149	1.12254	814
4	140000000	0.828323	0.787707	0.909153	0.893156	0.96155	1.00967	815
4	141000000	0.810162	0.504452	0.870573	0.988671	0.743062	0.983657	816
4	142000000	0.935087	0.766946	0.96632	0.978708	0.589895	1.0634	817
4	143000000	0.982339	1.05636	1.04779	0.986574	1.01775	1.07321	818
4	144000000	1.01561	0.725654	1.08527	1.11117	0.824545	1.23576	819
4	145000000	0.895925	0.986896	0.96958	0.960475	0.978619	1.04897	820
4	146000000	0.991718	1.01531	1.08638	1.15602	1.00987	1.08585	821
4	147000000	0.884432	0.981673	0.939034	0.902994	1.02298	1.04009	822
4	148000000	0.990989	0.746899	0.980533	1.08799	0.695563	1.05857	823
4	149000000	1.22724	0.705025	1.29609	1.22423	0.803338	1.38873	824
4	150000000	1.0302	1.11537	1.06519	0.978548	0.944318	1.07467	825
4	151000000	0.851119	1.05122	0.891386	0.960504	1.06603	1.01182	826
4	152000000	0.902987	1.01331	0.932078	0.910472	1.07312	1.08363	827
4	153000000	0.97706	1.26265	1.08943	1.02565	1.22647	0.994656	828
4	154000000	0.997662	0.63455	1.02107	0.99339	0.711175	1.12401	829
4	155000000	1.02622	0.654673	1.13906	1.09856	0.818713	1.06216	830
4	156000000	1.01909	0.642605	1.09576	1.02486	0.617634	1.15286	831
4	157000000	1.03679	0.59097	1.06451	1.18576	0.634688	0.700733	832
4	158000000	0.963262	1.00305	0.909861	0.891668	0.936399	0.972035	833
4	159000000	0.921431	0.930412	0.943053	0.81168	0.87301	0.950366	834
4	160000000	1.05146	0.623557	1.07268	1.06802	0.704276	1.18741	835
4	161000000	0.949255	0.58741	1.13709	1.04498	0.671101	0.938298	836
4	162000000	1.12255	0.705339	1.23399	1.16392	0.700642	1.13922	837
4	163000000	1.13832	0.789692	1.07744	1.06003	0.844378	0.891767	838
4	164000000	1.01916	1.05645	0.973247	0.949929	0.905987	1.04986	839
4	165000000	1.06319	1.168	0.954173	0.99889	1.03331	1.0579	840
4	166000000	1.05911	0.899343	0.998146	1.00711	1.00919	1.09633	841
4	167000000	1.00069	0.716804	1.13711	1.11193	0.660899	1.29834	842
4	168000000	0.833728	0.930715	0.873984	0.849009	0.775472	0.812498	843
4	169000000	0.815467	0.965633	0.846568	0.860222	0.939423	0.873449	844
4	170000000	0.917551	0.73601	0.992829	0.976827	0.836985	1.10992	845
4	171000000	0.928922	0.60001	0.975931	1.0584	0.541302	1.08246	846
4	172000000	1.05373	0.767863	1.15934	1.07299	0.829197	1.20993	847
4	173000000	0.949307	1.03856	0.961436	0.905193	1.0398	1.07786	848
4	174000000	1.00502	0.990806	0.916818	0.943822	0.914119	0.957303	849
4	175000000	0.946475	0.631573	1.03113	0.94072	0.597383	0.881563	850
4	176000000	0.907586	0.623286	0.939786	0.933777	0.75012	0.918185	851
4	177000000	1.01756	0.666597	1.05679	0.943776	0.756253	1.08992	852
4	178000000	0.925513	0.536062	0.965476	0.897858	0.524059	1.00486	853
4	179000000	1.41776	0.657672	1.43102	1.55176	0.738274	1.55193	854
4	180000000	1.07017	0.664052	1.1352	1.05717	0.655691	1.12859	855
4	181000000	0.926217	0.5356	0.980639	0.890072	0.516688	0.996897	856
4	182000000	0.993075	0.897712	1.0365	0.997556	0.921178	0.832811	857
4	183000000	1.04259	1.23332	1.07677	1.23295	1.31901	0.962873	858
4	184000000	1.02576	1.2329	1.14647	1.04293	1.0064	0.890467	859
4	185000000	0.998349	1.06441	1.06161	1.01607	1.10094	0.82834	860
4	186000000	0.960686	0.981836	0.998618	1.03965	0.722589	0.85264	861
4	187000000	1.11121	0.920537	0.983135	1.05712	1.0208	0.887999	862
4	188000000	1.11639	0.968835	1.10706	1.13872	0.989198	1.12964	863
4	189000000	0.928651	0.668764	1.1594	1.06244	0.776135	1.37074	864
4	190000000	1.04176	0.971844	0.937689	1.03242	0.84941	1.07611	865
5	0	0.970128	1.0977	0.902141	0.98035	1.0603	0.957675	866
5	1000000	1.09552	1.25843	1.05351	1.10029	1.27546	1.02536	867
5	2000000	1.05771	0.898199	1.16016	1.16918	0.781736	1.0291	868
5	3000000	0.952063	0.746254	1.06908	1.04887	0.623009	1.01954	869
5	4000000	0.995282	0.869675	1.11033	1.08664	0.585416	1.04747	870
5	5000000	1.00019	0.706928	1.06663	1.08104	0.691098	0.856009	871
5	6000000	0.963128	1.08465	1.0418	1.05715	0.870272	0.939506	872
5	7000000	1.01479	0.652792	1.0662	1.04831	0.759646	0.871133	873
5	8000000	1.14097	0.65232	1.27193	1.26885	0.717588	0.973782	874
5	9000000	1.04065	1.02432	1.18594	1.12056	0.850909	0.995557	875
5	10000000	1.04075	1.23906	1.10899	1.0665	1.30307	0.952649	876
5	11000000	1.12013	0.800665	1.15696	1.16746	0.646584	0.973584	877
5	12000000	1.08709	0.902123	1.06631	1.14953	0.796414	1.02197	878
5	13000000	0.902083	0.71046	0.907663	0.928483	0.830891	1.03274	879
5	14000000	1.05066	1.27445	1.18525	1.03744	1.28096	1.06603	880
5	15000000	0.97522	0.680969	1.09696	1.06968	0.742397	1.15729	881
5	16000000	0.958545	0.995687	1.05448	1.13039	1.08169	1.12854	882
5	17000000	1.02343	1.11719	0.988558	1.05863	0.92636	1.10551	883
5	18000000	0.900629	0.512071	0.979229	0.945483	0.615306	0.866658	884
5	19000000	0.971824	0.527754	0.997938	0.980579	0.563583	1.0811	885
5	20000000	0.970684	0.475975	0.985148	0.95438	0.634097	0.958129	886
5	21000000	1.03654	0.866881	1.10739	1.21041	0.666838	1.13333	887
5	22000000	0.983952	0.645795	1.01606	1.13854	0.555835	1.03354	888
5	23000000	0.96884	0.589038	1.13796	1.14135	0.728899	0.984921	889
5	24000000	0.969117	0.545461	0.992718	0.928719	0.577396	0.981803	890
5	25000000	0.976879	0.654905	0.973909	0.965494	0.64571	1.09979	891
5	26000000	1.29279	0.734746	1.2071	0.849817	0.719509	1.3803	892
5	27000000	0.957854	0.571803	0.985431	0.945709	0.656417	1.10651	893
5	28000000	1.29201	0.643605	1.16945	1.08057	0.859798	1.36486	894
5	29000000	0.948394	0.69435	1.08446	1.14546	0.622564	1.17778	895
5	30000000	1.13314	0.616843	1.12588	1.10384	0.621393	1.21644	896
5	31000000	1.09831	1.09008	1.11385	1.12946	1.01377	1.16496	897
5	32000000	0.955085	1.09114	0.948624	0.992843	1.08093	1.08802	898
5	33000000	1.02313	0.973744	1.01124	1.12873	0.873309	1.24185	899
5	34000000	0.994366	1.03013	1.0003	1.03718	0.866806	1.13835	900
5	35000000	1.01059	0.830679	1.01003	1.08718	0.778971	1.09406	901
5	36000000	0.965735	1.18416	0.945242	0.921451	1.07311	1.04785	902
5	37000000	0.937181	1.08796	1.03003	1.05173	1.20193	1.18611	903
5	38000000	1.03488	1.15715	1.0329	1.0951	1.11937	0.954484	904
5	39000000	0.996985	0.956722	1.02853	1.00922	0.609732	0.960377	905
5	40000000	0.914699	0.825669	0.893635	0.978375	0.901608	1.01815	906
5	41000000	1.02102	0.718278	1.04568	1.08518	0.660683	1.10987	907
5	42000000	0.903453	0.796472	0.9966	0.943092	0.774979	1.00449	908
5	43000000	1.08407	1.10247	0.948177	1.04706	1.08127	1.12666	909
5	44000000	0.921361	0.689664	1.00344	0.928245	0.719627	0.933408	910
5	45000000	0.983225	0.606649	1.04516	1.06643	0.628364	1.16587	911
5	46000000	0.838017	0.617032	0.927508	0.893883	0.578696	1.07094	912
5	47000000	1.10101	0.828239	0.988637	1.13034	0.771065	1.28306	913
5	48000000	0.909263	0.662503	0.9916	1.02308	0.705579	1.05238	914
5	49000000	1.02325	0.765175	1.04907	1.18227	0.692673	1.13619	915
5	50000000	0.993443	0.553389	1.01604	0.926912	0.636087	0.986202	916
5	51000000	1.02817	0.626511	1.05819	0.982462	0.631795	0.938229	917
5	52000000	0.890047	0.743244	1.01445	0.97051	0.835269	0.893096	918
5	53000000	0.856313	0.970866	0.871343	0.912019	0.571409	1.0245	919
5	54000000	0.950225	1.06957	1.00713	0.933993	0.836685	0.9811	920
5	55000000	0.933329	1.13768	1.02875	1.04139	1.1692	0.931333	921
5	56000000	0.947682	0.997878	0.887406	0.902851	0.946362	0.820919	922
5	57000000	0.860867	0.964095	0.858852	0.977729	0.829502	0.733255	923
5	58000000	0.890472	0.728845	0.974484	1.02357	0.827296	0.805578	924
5	59000000	0.787511	0.642146	0.93199	0.919258	0.571141	0.950548	925
5	60000000	0.86635	0.898932	0.947576	1.02203	0.821989	0.97394	926
5	61000000	0.861945	0.988561	0.943267	0.984101	1.02878	0.933172	927
5	62000000	1.01134	1.03203	1.02989	1.06703	1.14966	1.15305	928
5	63000000	1.02416	0.671835	1.17901	1.0786	0.77441	1.28439	929
5	64000000	1.02296	0.907934	1.09084	1.00794	0.906247	1.08778	930
5	65000000	0.971873	1.09434	0.890803	0.880489	0.893548	0.964723	931
5	66000000	0.97147	1.0538	1.03235	0.919297	1.03743	0.867883	932
5	67000000	0.972309	1.0052	1.03933	1.02382	0.882784	0.980823	933
5	68000000	0.882087	1.06693	0.80258	0.94504	0.744304	0.736418	934
5	69000000	0.883837	0.999134	0.94623	1.00889	1.06918	0.77231	935
5	70000000	0.955666	1.5546	1.42222	1.23419	1.36158	1.18079	936
5	71000000	0.786535	0.903736	0.782379	0.727466	1.07034	0.853884	937
5	72000000	0.903358	0.99685	0.972768	0.879144	1.0552	0.959066	938
5	73000000	0.899054	0.894946	0.930765	0.951866	0.935378	0.912658	939
5	74000000	0.95735	0.859033	1.04893	0.967855	0.82278	0.84318	940
5	75000000	1.0716	1.15761	1.05347	1.00657	1.1946	0.884962	941
5	76000000	0.951744	1.02872	0.869806	0.827439	1.02378	0.955218	942
5	77000000	0.968403	1.06852	0.972252	0.97703	1.08876	0.795528	943
5	78000000	0.949063	1.12898	0.930602	0.897033	1.11919	0.935586	944
5	79000000	0.862598	1.05895	0.882009	0.850723	1.02144	0.765313	945
5	80000000	1.20148	0.978156	1.27175	1.12701	1.09583	1.16049	946
5	81000000	0.881897	1.15341	1.00856	0.921626	1.1364	1.1304	947
5	82000000	0.99164	1.05593	1.02529	1.11777	1.0546	1.13041	948
5	83000000	0.823668	0.651579	0.8404	0.847992	0.7968	0.951783	949
5	84000000	0.87511	0.537928	0.862414	0.957478	0.605932	0.96351	950
5	85000000	1.05363	0.729657	1.05938	1.03985	0.662616	1.06016	951
5	86000000	0.892189	0.625685	0.960529	1.03294	0.722855	0.85918	952
5	87000000	1.17477	0.762069	1.31537	1.20543	0.787571	1.26417	953
5	88000000	1.09491	0.824661	1.11278	1.18214	1.12745	1.19396	954
5	89000000	1.02884	0.599339	1.03976	1.00349	0.69106	1.13548	955
5	90000000	0.945523	0.596345	1.03837	0.952758	0.641065	1.08107	956
5	91000000	1.00178	1.04959	0.99207	1.03898	0.860378	1.11679	957
5	92000000	0.798599	0.527428	1.03978	1.03364	0.564622	1.00399	958
5	93000000	0.908684	0.650884	0.952803	0.790105	0.708647	0.826903	959
5	94000000	1.03919	0.80368	1.24072	1.10846	0.909889	1.33455	960
5	95000000	1.00512	0.855392	0.928384	1.01496	0.835314	0.9856	961
5	96000000	0.869992	0.790907	0.893995	0.810846	0.698795	1.00956	962
5	97000000	0.960589	0.71389	1.08192	0.975989	0.686724	0.940036	963
5	98000000	0.958082	0.788825	1.07261	0.928342	0.856818	1.06331	964
5	99000000	0.912936	0.716311	1.09957	1.05384	0.695252	0.867503	965
5	100000000	1.1642	0.815603	1.28731	1.27834	0.827447	1.06781	966
5	101000000	1.09432	0.631954	1.15402	1.24048	0.810653	0.924718	967
5	102000000	0.979299	0.891011	0.934047	0.985645	0.612073	0.903324	968
5	103000000	1.01827	0.784463	1.09025	1.10803	0.630566	1.13341	969
5	104000000	1.21004	0.697795	1.16675	1.1152	0.826196	1.10876	970
5	105000000	0.942608	0.568009	1.04937	0.960549	0.761903	0.931954	971
5	106000000	0.797553	0.553533	0.980363	0.984969	0.598365	0.968128	972
5	107000000	1.00228	0.692834	1.02303	0.992161	0.627537	0.839794	973
5	108000000	0.844478	0.899977	0.965166	0.87475	0.892075	0.813695	974
5	109000000	0.892888	0.96292	0.904025	0.925211	0.9084	0.792453	975
5	110000000	0.927123	0.715381	1.05542	1.08933	0.588536	0.888977	976
5	111000000	0.97815	0.658596	0.977852	1.03761	0.654983	1.05695	977
5	112000000	0.914248	0.988039	0.991926	0.949637	1.02144	1.06534	978
5	113000000	0.956703	0.963168	0.911197	0.999128	0.913026	0.994602	979
5	114000000	1.01285	0.599602	1.13286	1.05157	0.619087	1.14505	980
5	115000000	0.925436	1.01574	0.962621	0.918715	0.94176	0.995022	981
5	116000000	0.875884	0.935944	0.918874	0.818725	1.0303	0.953292	982
5	117000000	0.813386	0.650738	0.841722	0.861981	0.700798	0.932501	983
5	118000000	1.02649	0.973422	1.07851	1.01835	0.857635	1.19899	984
5	119000000	0.978268	0.901696	1.02242	0.941316	0.967907	0.978493	985
5	120000000	0.961629	0.985543	1.02135	0.995803	0.713122	0.972084	986
5	121000000	0.902783	0.689983	1.07196	1.01107	0.56662	0.927506	987
5	122000000	0.803143	0.945455	0.980788	0.988857	0.872156	0.965018	988
5	123000000	0.9465	0.932741	0.927763	1.02376	0.913058	1.01603	989
5	124000000	0.931986	0.830036	1.04896	1.02468	0.877181	1.08063	990
5	125000000	0.941647	0.539533	0.952246	0.900729	0.569666	0.995349	991
5	126000000	0.804558	0.809898	0.827862	0.886884	0.888451	0.883733	992
5	127000000	1.04938	0.957014	1.14193	1.14839	1.07887	1.25683	993
5	128000000	0.953153	0.69485	0.969595	1.00638	0.617717	1.11646	994
5	129000000	0.906831	0.54963	0.989096	0.916908	0.530321	1.09172	995
5	130000000	0.994544	0.912564	1.06381	1.13227	0.629071	0.994805	996
5	131000000	0.746638	0.983444	0.883597	0.875643	0.967028	0.840072	997
5	132000000	0.893674	1.00322	0.908821	0.924747	1.08295	0.951909	998
5	133000000	0.985361	1.22078	1.04999	1.12112	1.06501	1.18191	999
5	134000000	1.72177	1.23777	1.91121	1.67872	1.48675	2.02632	1000
5	135000000	1.03228	1.22133	1.01903	1.00486	1.21394	1.00948	1001
5	136000000	1.026	1.06883	1.09534	1.08057	1.04497	1.10389	1002
5	137000000	1.00034	0.992938	1.09418	1.06624	1.13983	1.18242	1003
5	138000000	0.901712	1.01567	0.929725	0.851708	1.06877	0.896618	1004
5	139000000	0.920992	0.953565	0.907409	0.908682	1.00349	0.963765	1005
5	140000000	0.879281	1.0554	1.00466	0.8615	1.03224	0.990526	1006
5	141000000	0.936242	1.21044	0.878295	1.02566	1.07455	1.0714	1007
5	142000000	0.792098	0.952037	0.919833	0.866943	1.03668	0.97111	1008
5	143000000	0.925123	0.835659	0.933779	0.971015	0.869521	1.02226	1009
5	144000000	1.08937	0.673493	1.0386	1.01219	0.735329	1.03982	1010
5	145000000	1.2934	1.04429	1.2576	1.33946	1.06243	1.27023	1011
5	146000000	1.04367	1.07012	1.09639	1.09837	1.09346	0.950085	1012
5	147000000	0.961868	0.858144	0.924562	0.949512	0.779606	0.909444	1013
5	148000000	0.932119	1.02806	1.0447	1.01065	0.725192	1.13842	1014
5	149000000	0.917831	1.14263	0.928979	0.99772	1.02245	1.13585	1015
5	150000000	0.981487	1.2173	1.02344	1.08904	1.21182	1.0219	1016
5	151000000	1.0684	1.14361	1.08269	1.02818	1.20537	0.950735	1017
5	152000000	1.07281	1.18207	1.14152	1.12106	1.00753	1.15107	1018
5	153000000	1.06177	0.778383	1.1044	1.04918	1.01097	1.1439	1019
5	154000000	0.870037	1.01844	0.893293	0.989541	1.03475	0.977977	1020
5	155000000	0.884625	0.866706	1.02022	1.02798	0.763197	1.04758	1021
5	156000000	0.993312	0.936202	1.12648	0.987208	0.792928	1.10046	1022
5	157000000	0.884006	1.05346	0.958582	0.951303	1.0546	1.02159	1023
5	158000000	1.10026	0.864701	1.14603	1.02404	0.877426	1.10197	1024
5	159000000	0.802941	1.06239	0.953533	0.922955	0.945084	0.92826	1025
5	160000000	0.864436	0.883882	0.824421	0.673884	0.867284	0.980236	1026
5	161000000	0.919134	0.533101	0.916582	0.939089	0.588946	0.997103	1027
5	162000000	0.885211	0.590958	0.959147	1.04219	0.599141	1.08372	1028
5	163000000	0.968884	1.04027	1.0619	0.991218	0.888821	1.143	1029
5	164000000	0.922457	0.524794	0.911848	0.988075	0.605447	1.03225	1030
5	165000000	0.858292	0.502005	0.926634	0.892511	0.599299	0.959026	1031
5	166000000	0.967862	0.602977	1.03542	1.00648	0.5693	0.98777	1032
5	167000000	0.986828	0.878188	1.01656	1.0914	0.58172	0.923464	1033
5	168000000	0.924465	1.05889	0.884114	0.895913	0.988657	0.989335	1034
5	169000000	0.996671	0.918863	0.957123	0.983193	0.79232	1.04942	1035
5	170000000	0.996183	1.15899	0.941208	0.945355	1.02662	1.1516	1036
5	171000000	1.1321	1.19656	1.08633	1.33591	1.1058	1.26604	1037
5	172000000	0.9887	1.13283	1.00589	0.982567	1.10456	1.11383	1038
5	173000000	0.904661	1.09645	0.979457	0.976002	1.03558	1.05121	1039
5	174000000	0.974949	1.18837	0.991889	1.00652	1.14678	1.05153	1040
5	175000000	0.99903	1.21624	1.05511	1.03332	0.980512	1.12238	1041
5	176000000	1.17339	1.32443	1.21672	1.14775	1.27713	1.287	1042
5	177000000	1.14795	1.11091	0.932204	0.869246	1.04329	1.16967	1043
5	178000000	0.976474	1.23827	1.06508	1.06927	1.22876	1.1708	1044
5	179000000	0.983224	1.12788	0.938281	0.91818	1.03128	1.01914	1045
5	180000000	0.989089	1.26277	1.06197	0.995246	1.19853	1.05039	1046
5	181000000	0.8947	1.02723	1.14795	0.996695	1.10883	1.02052	1047
6	0	1.03952	1.1793	1.05167	1.11009	1.12961	1.1803	1048
6	1000000	1.15359	1.3014	1.17016	1.18849	1.02138	1.38012	1049
6	2000000	1.03706	1.03701	1.03799	1.10145	1.09696	1.13783	1050
6	3000000	1.09045	1.30868	1.14349	1.10663	1.24997	1.19761	1051
6	4000000	1.15486	1.3461	1.15959	1.19599	1.23596	1.16719	1052
6	5000000	1.10192	1.19286	1.21428	1.22762	1.01088	1.14448	1053
6	6000000	1.11348	1.28712	1.02174	1.18132	1.19095	1.14512	1054
6	7000000	1.06289	1.12947	1.0662	1.06555	1.28253	1.08388	1055
6	8000000	1.04048	0.991302	0.999121	0.913415	0.906844	1.13775	1056
6	9000000	1.01795	0.693949	1.07359	1.08103	0.689093	1.21169	1057
6	10000000	1.0054	1.20002	1.0269	0.821193	1.16805	1.18125	1058
6	11000000	0.947054	1.13632	1.00266	1.03574	1.09685	1.09027	1059
6	12000000	0.942389	0.899471	1.00489	1.01779	1.12985	1.07983	1060
6	13000000	1.13585	1.20179	1.02508	1.05813	1.2858	1.16288	1061
6	14000000	1.07187	1.18397	1.06785	1.0955	1.16224	1.25338	1062
6	15000000	0.884852	0.921963	0.79461	0.787889	0.943296	0.936856	1063
6	16000000	1.14347	1.04811	1.16595	0.945172	0.962826	1.17439	1064
6	17000000	1.10312	1.22244	1.01677	1.0143	1.1986	1.08198	1065
6	18000000	0.959504	0.984735	1.00467	1.05352	1.0966	1.05853	1066
6	19000000	1.08207	0.650082	1.085	1.18826	0.862141	1.05315	1067
6	20000000	1.00921	1.29079	1.12679	1.14129	1.26106	1.1503	1068
6	21000000	1.04076	1.04952	0.958879	0.992768	1.09412	0.987748	1069
6	22000000	1.03261	0.623207	1.00771	0.921876	0.738233	1.06908	1070
6	23000000	1.03598	0.672762	1.10928	0.83733	0.685184	1.0814	1071
6	24000000	0.942916	0.981105	1.02139	0.514055	1.03865	0.909589	1072
6	25000000	0.980448	1.09589	0.989753	0.892248	1.1498	0.892641	1073
6	26000000	0.985678	1.11123	0.940906	0.946781	1.03359	0.914133	1074
6	27000000	0.983516	1.10317	0.944618	0.898346	1.09407	0.977002	1075
6	28000000	1.08833	1.15992	0.946722	1.02356	1.12825	0.902089	1076
6	29000000	1.07203	1.27478	1.04193	1.13165	1.2396	1.24543	1077
6	30000000	1.04422	1.10099	1.06287	0.995895	1.24199	1.04443	1078
6	31000000	1.02065	1.06453	0.923893	0.887927	1.10071	0.914983	1079
6	32000000	1.03291	1.08148	0.964001	0.948886	1.10671	1.0503	1080
6	33000000	0.98453	1.02139	0.893007	0.909596	1.04159	0.976764	1081
6	34000000	0.891252	1.09559	0.891613	0.961479	1.03515	0.957341	1082
6	35000000	1.03862	1.0928	0.987983	1.00328	1.16154	1.01263	1083
6	36000000	0.959203	0.987666	0.889886	0.912109	0.965173	1.01008	1084
6	37000000	0.858348	1.07003	0.908314	0.862979	1.06907	1.11732	1085
6	38000000	0.912374	1.01662	0.907342	0.979135	0.864425	0.933499	1086
6	39000000	1.08117	1.15141	1.09271	1.08465	1.16676	1.14099	1087
6	40000000	1.05883	1.12857	1.07138	1.0919	1.12487	1.21163	1088
6	41000000	1.05011	1.00337	0.903184	0.830545	1.03332	1.00028	1089
6	42000000	1.02463	1.05116	0.956409	0.877536	1.00431	1.22727	1090
6	43000000	1.08054	1.14232	1.07061	1.00303	1.20614	1.17123	1091
6	44000000	0.982356	1.00403	0.881864	0.854038	1.05849	1.04904	1092
6	45000000	0.984927	0.837829	1.09987	1.05145	0.876278	1.21162	1093
6	46000000	1.02639	0.610733	1.0429	1.06415	0.827356	1.1736	1094
6	47000000	1.00846	0.968112	1.00234	1.03553	1.09809	1.13154	1095
6	48000000	0.9767	0.568899	1.01842	1.03921	0.683349	1.09303	1096
6	49000000	1.03656	0.630471	1.03727	1.12305	0.637425	1.10382	1097
6	50000000	0.884901	0.548991	0.960429	0.695324	0.560337	1.03471	1098
6	51000000	1.09495	0.918329	1.15253	1.07585	0.900197	1.25479	1099
6	52000000	0.995188	1.10981	1.00895	1.03582	1.07456	0.948754	1100
6	53000000	0.882609	1.07159	0.91445	0.853191	0.999391	0.968075	1101
6	54000000	0.929211	0.748856	0.990929	1.00196	0.781392	1.0224	1102
6	55000000	0.852943	0.434934	0.94144	0.918224	0.637	1.13039	1103
6	56000000	0.768647	0.72735	0.867231	0.876387	0.814158	0.926671	1104
6	57000000	0.838513	1.14631	0.90034	0.928378	0.982209	1.00023	1105
6	58000000	0.712879	0.567002	0.820808	0.719987	0.588866	0.85729	1106
6	59000000	0.459372	0.360692	0.532013	0.5269	0.39512	0.564058	1107
6	60000000	0.975388	0.606902	1.06918	1.06273	0.615522	1.09529	1108
6	61000000	0.912484	0.619549	0.902956	1.02516	0.563801	1.01726	1109
6	62000000	0.954855	0.640769	1.06062	0.938117	0.622316	1.02177	1110
6	63000000	0.962646	0.939185	0.987858	0.881183	0.899512	1.05301	1111
6	64000000	1.0076	0.601823	1.06753	1.12389	0.645884	1.10865	1112
6	65000000	1.15075	0.653164	1.21201	1.18057	0.691391	1.05632	1113
6	66000000	0.975979	0.569775	1.04887	1.00846	0.637452	1.13629	1114
6	67000000	0.938615	0.575878	1.06532	1.02735	0.644615	1.11525	1115
6	68000000	0.990753	0.551019	1.02564	1.11737	0.636375	1.18206	1116
6	69000000	0.900498	0.731137	0.95823	0.973004	0.732355	1.06541	1117
6	70000000	0.859254	0.875655	0.869541	0.836562	0.954818	1.00621	1118
6	71000000	0.885605	0.584845	0.93047	0.874791	0.781951	0.94061	1119
6	72000000	1.08273	0.810209	1.1009	0.951196	1.05807	1.18101	1120
6	73000000	0.943993	0.915683	0.780149	0.737521	0.970757	1.0444	1121
6	74000000	1.0344	0.735876	1.13561	0.993175	0.676898	1.12211	1122
6	75000000	0.941428	1.24165	0.954562	0.984933	1.20277	1.24828	1123
6	76000000	1.10943	0.688559	1.07523	1.18675	0.702231	1.33097	1124
6	77000000	1.00581	0.645893	1.04914	1.05045	0.588797	1.11103	1125
6	78000000	0.818516	0.65646	1.00276	0.841541	0.68745	1.0048	1126
6	79000000	0.937704	0.785518	1.04404	0.957994	0.793497	1.12323	1127
6	80000000	0.965585	0.761184	1.11708	1.05046	0.755052	1.18039	1128
6	81000000	1.25641	0.94574	1.373	1.24608	0.797585	1.3704	1129
6	82000000	0.930072	1.03178	0.994293	0.974744	0.950184	1.04312	1130
6	83000000	1.10902	0.687075	1.07246	1.04812	0.69786	1.01521	1131
6	84000000	1.23919	0.933136	1.22125	1.13928	0.889579	1.35747	1132
6	85000000	0.903141	1.04079	0.971054	0.966244	0.896138	1.08896	1133
6	86000000	0.945747	0.805679	1.1327	1.09106	0.82402	1.27768	1134
6	87000000	1.02771	1.23228	1.01617	1.07395	1.29154	1.15782	1135
6	88000000	1.15939	1.23394	1.16753	1.11783	1.27404	1.23845	1136
6	89000000	0.924981	1.03803	0.905678	0.973925	1.10085	1.07135	1137
6	90000000	0.950376	1.08581	1.04098	1.0689	0.962918	1.14197	1138
6	91000000	0.882744	0.664693	1.05727	1.00892	0.590911	1.04663	1139
6	92000000	0.900396	0.523902	0.919234	0.976437	0.744094	0.997496	1140
6	93000000	1.1859	0.62894	1.21155	1.16967	0.874589	1.25791	1141
6	94000000	0.939262	0.603418	1.1078	0.973575	0.570129	1.15292	1142
6	95000000	0.900728	0.910554	0.967215	0.995453	0.837382	1.03807	1143
6	96000000	0.972508	0.713736	0.986303	0.991556	0.708221	1.05723	1144
6	97000000	0.896503	0.710601	0.984129	1.06502	0.794643	1.09928	1145
6	98000000	1.01019	0.67375	1.04046	1.14368	0.759589	1.08646	1146
6	99000000	0.91313	0.924196	0.903212	0.986644	1.10592	1.04022	1147
6	100000000	0.956661	0.657185	0.949136	0.93062	0.96472	1.03572	1148
6	101000000	1.07371	0.630171	1.0857	1.04695	0.819951	1.24023	1149
6	102000000	0.898319	0.588507	0.999156	0.899515	0.67484	1.06285	1150
6	103000000	0.928298	0.624707	1.10144	1.09496	0.711469	1.06385	1151
6	104000000	0.927305	0.717353	1.11233	1.0542	0.733939	1.1162	1152
6	105000000	1.05445	1.20142	0.99502	1.07753	1.08959	1.03338	1153
6	106000000	0.929197	1.08792	0.993641	0.983768	1.09638	1.08064	1154
6	107000000	0.96127	1.06043	0.979612	0.964737	1.075	1.18472	1155
6	108000000	0.942793	1.07166	0.87311	1.01519	1.14214	1.03269	1156
6	109000000	1.00027	1.13509	0.965996	0.961988	1.15811	1.0844	1157
6	110000000	0.962628	1.09301	0.931893	1.02652	1.05979	1.00915	1158
6	111000000	0.901242	1.06666	0.967527	0.876112	1.00816	1.07929	1159
6	112000000	0.969898	0.93125	1.15367	1.09611	1.01255	1.31373	1160
6	113000000	0.881128	0.862247	0.884937	0.929779	0.882219	1.06906	1161
6	114000000	0.94856	0.60308	0.948915	0.947562	0.84051	1.0896	1162
6	115000000	1.1106	0.606335	1.13121	1.30871	0.719337	1.19264	1163
6	116000000	1.04985	1.13851	1.06919	1.05924	1.12419	1.14385	1164
6	117000000	1.12619	0.960751	1.12988	1.15835	0.921974	1.4466	1165
6	118000000	1.01457	1.08676	1.10375	1.13003	1.06182	1.1334	1166
6	119000000	1.02609	1.04957	1.0753	1.03644	0.870067	1.1338	1167
6	120000000	1.05366	0.794463	1.05848	1.0247	0.65757	1.23945	1168
6	121000000	0.892581	1.03741	0.898361	0.90575	1.03755	1.05421	1169
6	122000000	0.879562	0.981512	0.897928	0.835059	0.981471	1.0184	1170
6	123000000	0.897265	0.659387	0.97636	0.863323	0.712438	1.02499	1171
6	124000000	0.987274	0.554805	0.939806	0.920419	0.673918	1.08668	1172
6	125000000	0.857675	0.774658	0.817461	0.81767	0.983935	0.807363	1173
6	126000000	0.913861	0.908465	1.06924	1.01802	1.00468	1.1243	1174
6	127000000	1.0551	0.611292	1.11738	1.06097	0.756182	1.26668	1175
6	128000000	0.890223	0.587083	1.10551	1.03845	0.712787	1.11545	1176
6	129000000	1.07624	1.00274	1.14301	0.818761	1.06662	0.961723	1177
6	130000000	1.04721	0.858915	1.05903	0.799401	1.09123	1.20237	1178
6	131000000	0.984461	0.893042	1.06502	1.01862	1.08392	0.915745	1179
6	132000000	0.875412	0.562566	0.946046	0.990403	0.737901	0.912501	1180
6	133000000	1.06383	0.839462	1.03616	1.10553	0.82153	1.06516	1181
6	134000000	0.795373	1.08258	0.881976	0.859652	0.941505	0.611804	1182
6	135000000	1.00706	0.781306	0.91415	0.92965	0.944159	0.832678	1183
6	136000000	0.902579	0.984857	0.860912	0.926538	0.980985	1.00484	1184
6	137000000	0.991278	0.961747	1.05368	1.1154	1.00593	1.04538	1185
6	138000000	1.05994	1.16703	0.975879	0.907669	1.21452	1.11891	1186
6	139000000	0.941786	1.08363	0.883159	0.838149	1.05164	1.02301	1187
6	140000000	0.894974	0.664786	0.920586	0.942119	0.767187	1.00553	1188
6	141000000	1.0371	0.675286	1.06938	1.17774	0.652452	1.24394	1189
6	142000000	1.01478	0.986846	1.07224	0.996219	0.52994	1.12981	1190
6	143000000	0.981072	1.06978	0.972651	1.01303	0.997257	0.953115	1191
6	144000000	0.972237	0.980307	0.924782	0.913755	0.999244	1.03841	1192
6	145000000	0.982289	0.749467	1.07813	1.138	0.726045	1.16893	1193
6	146000000	1.06137	0.809993	1.16273	1.03028	0.616504	1.18294	1194
6	147000000	0.841375	0.812135	0.935972	0.899038	0.824566	1.11288	1195
6	148000000	0.97002	1.09637	0.955128	0.895267	1.0827	1.00658	1196
6	149000000	0.938522	1.07783	0.972071	0.94563	1.11186	1.01672	1197
6	150000000	0.973609	1.12847	1.0526	1.07599	1.16192	0.829056	1198
6	151000000	1.05361	1.11339	1.04646	0.984646	1.00552	1.16065	1199
6	152000000	1.11638	1.25039	0.82216	1.03837	1.24535	1.16002	1200
6	153000000	0.964662	0.72421	1.03965	1.00721	0.898811	1.07076	1201
6	154000000	1.00132	1.10454	1.05275	1.09244	1.10391	1.18151	1202
6	155000000	0.924745	0.977717	0.945959	0.956117	0.971148	1.11068	1203
6	156000000	0.961546	1.01408	0.99797	0.917769	0.954245	0.995496	1204
6	157000000	0.843059	0.921607	0.929193	0.908601	0.993916	0.93015	1205
6	158000000	0.960722	1.01063	0.899889	0.845871	0.986234	1.01511	1206
6	159000000	1.0026	1.12248	1.03043	0.976007	1.09269	1.04419	1207
6	160000000	0.944084	1.09013	1.07337	1.04316	1.03828	1.1188	1208
6	161000000	0.912577	0.77906	0.988559	0.957567	0.994308	1.00381	1209
6	162000000	0.972807	1.12452	1.04326	1.00038	0.956618	0.998887	1210
6	163000000	0.852211	1.06823	1.00684	1.02886	0.976425	0.948141	1211
6	164000000	1.1528	0.81741	1.22617	1.12581	0.783999	1.34065	1212
6	165000000	0.954791	0.615024	0.98523	0.978674	0.614882	1.05013	1213
6	166000000	0.98638	1.09238	1.0219	1.03644	1.05586	1.10536	1214
6	167000000	0.989629	1.16166	1.06785	1.07045	1.18022	1.01936	1215
6	168000000	1.04096	1.10099	1.03366	0.984216	0.909721	1.1247	1216
6	169000000	1.02606	0.998483	1.13038	0.808492	0.751584	1.23502	1217
6	170000000	1.01007	0.938591	1.10757	1.04731	0.759933	1.0709	1218
7	0	1.14424	1.22712	1.19992	1.0317	1.2615	0.998627	1219
7	1000000	1.15585	1.2003	1.1013	1.0935	1.31599	1.06244	1220
7	2000000	1.12887	1.12739	0.971785	0.971903	1.14603	1.14409	1221
7	3000000	1.01046	1.09426	1.13716	1.20781	1.04101	1.07786	1222
7	4000000	0.963286	1.05167	0.897308	0.905191	0.797396	0.931156	1223
7	5000000	1.20352	1.20338	1.04369	1.06677	1.15368	1.04902	1224
7	6000000	0.955753	1.15267	0.992382	1.02363	1.20784	0.887778	1225
7	7000000	1.01677	1.12689	1.12901	1.13831	0.940491	1.12928	1226
7	8000000	0.933802	0.813063	0.958928	1.01834	0.810389	1.12551	1227
7	9000000	1.05167	0.674614	1.16249	1.0842	0.700768	1.2017	1228
7	10000000	1.06379	0.69892	1.07411	1.17559	0.864929	1.03426	1229
7	11000000	1.16918	0.809903	1.20259	1.21132	0.847802	1.21638	1230
7	12000000	1.10369	0.97283	1.12732	1.1287	0.892156	0.987387	1231
7	13000000	1.11094	0.892155	1.31576	1.18206	1.06941	0.872089	1232
7	14000000	0.948775	0.564651	0.987	1.07433	0.708464	0.773305	1233
7	15000000	1.07165	0.71638	1.07079	1.18372	0.635828	1.12961	1234
7	16000000	1.04145	0.847741	0.986551	1.0027	0.967377	0.912884	1235
7	17000000	0.997273	0.811519	1.0115	0.989473	0.844988	0.593996	1236
7	18000000	1.1519	0.744855	1.33352	1.23777	0.82962	0.662939	1237
7	19000000	0.877065	0.57096	0.925065	1.01883	0.640302	0.590593	1238
7	20000000	1.00282	0.977312	1.04539	1.0082	0.984654	0.773601	1239
7	21000000	0.945343	0.688568	0.962489	0.891937	0.909378	0.48492	1240
7	22000000	0.791263	0.739673	0.808727	0.729116	0.83583	0.453863	1241
7	23000000	0.909445	1.02682	0.939997	1.00326	1.00503	0.686663	1242
7	24000000	0.890929	1.01288	0.943859	0.861563	0.952411	0.593063	1243
7	25000000	0.958004	1.12737	0.963299	0.989929	1.22252	0.846159	1244
7	26000000	1.14379	1.09336	1.05231	1.00944	1.11954	1.1272	1245
7	27000000	1.13791	1.2607	1.08145	1.15481	1.26585	1.10379	1246
7	28000000	1.01135	1.09418	1.09199	1.02689	1.1559	0.951001	1247
7	29000000	0.88249	1.03429	1.00978	0.988801	0.98004	0.601466	1248
7	30000000	0.892798	1.04073	0.884028	0.942997	1.06891	0.635716	1249
7	31000000	0.951106	0.787352	1.03311	1.09773	0.822912	0.847472	1250
7	32000000	1.03581	1.02964	1.02035	1.07218	1.06996	0.611589	1251
7	33000000	0.995405	1.13527	1.06149	1.18006	1.01964	0.618561	1252
7	34000000	0.94661	0.794221	1.13529	1.13236	0.79312	0.863043	1253
7	35000000	1.01695	1.09188	1.03075	1.13192	0.835499	0.899768	1254
7	36000000	0.982021	1.07937	1.03189	1.0006	1.09501	1.04841	1255
7	37000000	1.09969	1.07139	1.20891	1.18477	0.975618	0.999922	1256
7	38000000	1.1476	1.03747	1.14368	1.15362	0.97162	1.11109	1257
7	39000000	0.998905	1.02695	0.907947	0.92693	0.923422	0.916802	1258
7	40000000	1.01615	0.714271	1.02196	0.984071	0.884346	0.913525	1259
7	41000000	0.872661	0.599087	1.0604	1.02954	0.771055	0.910922	1260
7	42000000	1.06708	0.74687	1.13974	1.05639	0.902765	0.864773	1261
7	43000000	1.02291	1.21378	1.03592	1.1323	0.968809	0.809527	1262
7	44000000	1.01391	1.05658	0.955303	0.947177	1.08577	0.83123	1263
7	45000000	1.11566	1.14405	1.02958	1.07625	1.05782	0.794482	1264
7	46000000	1.19819	1.01699	1.19866	1.42948	0.925895	0.893569	1265
7	47000000	1.21665	0.967503	0.927044	0.747143	1.10515	0.693563	1266
7	48000000	1.07384	1.10976	1.11798	1.06952	1.02816	0.858879	1267
7	49000000	1.00739	0.769239	1.09803	0.878949	0.771321	1.01193	1268
7	50000000	1.07876	1.19433	1.0962	1.12205	1.17633	0.960108	1269
7	51000000	0.852795	0.949621	0.904374	0.834103	0.907436	0.9008	1270
7	52000000	1.16602	0.554036	1.15068	1.16141	0.720607	1.17517	1271
7	53000000	1.11177	0.675962	1.20664	1.06647	0.790562	0.976253	1272
7	54000000	1.09205	1.18275	1.01228	1.12405	0.832786	1.11681	1273
7	55000000	0.937268	1.08574	0.967005	1.02921	1.02311	1.06463	1274
7	56000000	1.22886	1.09431	1.29021	1.38969	1.0816	1.36371	1275
7	57000000	1.21287	0.728807	1.20639	1.2727	0.732744	1.23536	1276
7	58000000	0.937095	0.513935	0.906411	0.934651	0.577271	0.92334	1277
7	59000000	0.842351	0.5614	0.848469	0.914575	0.526613	0.818963	1278
7	60000000	0.968685	0.672627	0.939496	0.97115	0.56087	0.869948	1279
7	61000000	1.01112	0.599569	1.08972	1.23041	0.629293	0.810245	1280
7	62000000	1.063	0.594809	1.09338	0.963085	0.595338	1.09298	1281
7	63000000	1.18882	0.737028	1.12373	1.12004	0.884482	1.09145	1282
7	64000000	1.15311	1.0309	1.14322	1.03834	1.11241	0.816587	1283
7	65000000	1.02093	1.10756	0.94466	1.02439	1.0799	0.709713	1284
7	66000000	0.923353	1.03899	0.799263	0.909964	0.987592	0.829848	1285
7	67000000	1.00857	0.901823	1.07543	1.0244	0.911922	0.8521	1286
7	68000000	1.04585	0.526012	1.06955	0.976285	0.597514	1.02719	1287
7	69000000	1.07191	0.742006	1.05551	1.18811	1.12215	1.07652	1288
7	70000000	0.997879	1.17803	1.01719	1.05285	1.13563	0.940258	1289
7	71000000	0.905806	1.1958	0.993497	1.01899	0.840422	0.762293	1290
7	72000000	1.01978	1.08134	0.944665	0.980909	1.05993	0.889836	1291
7	73000000	0.970578	1.1189	0.969701	0.950801	1.15249	0.94793	1292
7	74000000	0.885968	1.06514	0.985898	0.788855	1.07924	0.988428	1293
7	75000000	0.818902	0.971541	0.847121	0.882221	0.987447	0.715714	1294
7	76000000	0.936648	1.12536	0.954939	1.08615	1.06254	0.876464	1295
7	77000000	0.794814	0.821778	0.868305	0.822584	0.920797	0.846087	1296
7	78000000	0.932268	0.775966	1.13676	1.20255	0.909842	1.11981	1297
7	79000000	1.01757	0.576742	1.04984	1.10102	0.617536	0.895282	1298
7	80000000	0.81459	0.523394	0.808998	0.955168	0.500226	0.685542	1299
7	81000000	0.832222	0.525435	1.02257	1.09877	0.593819	0.742799	1300
7	82000000	1.09003	0.843135	1.25055	1.21691	0.684112	0.597087	1301
7	83000000	1.09178	0.682411	1.15737	1.14384	0.684239	0.660317	1302
7	84000000	1.07147	0.61919	1.16566	0.981898	0.627696	0.997014	1303
7	85000000	1.00537	0.682013	1.09068	1.11178	0.684037	1.02883	1304
7	86000000	0.908789	0.654645	1.06667	1.17397	0.661798	0.915512	1305
7	87000000	1.17707	0.846336	1.14278	1.08893	0.858619	0.907931	1306
7	88000000	0.995452	0.593582	1.22226	0.949551	0.574782	1.01666	1307
7	89000000	1.00146	0.619957	1.0561	1.02615	0.667072	1.03593	1308
7	90000000	1.07622	0.808565	0.969946	1.10976	0.998967	0.749856	1309
7	91000000	1.10032	0.920568	1.11596	1.0151	0.976397	0.987971	1310
7	92000000	0.955253	1.19884	0.962214	0.969019	1.11751	0.577381	1311
7	93000000	0.941101	0.995698	0.951777	1.00515	0.701467	0.505361	1312
7	94000000	0.997974	1.07959	1.1627	1.07585	1.12146	0.685525	1313
7	95000000	1.17705	0.826464	1.22997	1.09978	0.87063	0.702087	1314
7	96000000	1.10398	0.708991	1.05196	1.13364	0.702078	0.542862	1315
7	97000000	1.01429	0.967966	1.07204	1.08552	0.859304	0.60359	1316
7	98000000	1.00967	1.22686	1.02478	1.00784	1.18807	1.04519	1317
7	99000000	0.939782	0.997709	0.915585	0.896255	0.97771	0.986536	1318
7	100000000	1.09449	1.10533	0.898742	0.988743	1.20327	0.865133	1319
7	101000000	1.00206	1.10947	1.03978	1.04182	1.24605	0.878034	1320
7	102000000	1.02591	1.22809	1.09065	1.05316	1.22685	0.823831	1321
7	103000000	0.982147	1.12878	1.03768	0.978723	0.947323	0.66741	1322
7	104000000	1.13004	1.33165	1.22459	1.19703	1.09047	0.755207	1323
7	105000000	0.949112	1.05723	0.915417	0.97686	1.00357	0.557715	1324
7	106000000	0.967167	0.91922	1.02652	1.02109	0.853645	0.580669	1325
7	107000000	1.01114	1.14687	1.01415	1.11552	1.15573	0.683856	1326
7	108000000	1.01113	1.00373	0.933686	0.921967	0.950275	0.845872	1327
7	109000000	1.08122	0.600104	1.06327	1.17015	0.673491	1.13747	1328
7	110000000	0.986918	0.829787	1.01171	1.06006	0.788651	0.852512	1329
7	111000000	0.871894	1.01545	1.01103	0.93245	0.928889	0.776645	1330
7	112000000	0.966316	0.944041	0.941348	1.02555	1.00006	0.84783	1331
7	113000000	0.95603	0.596744	1.06811	1.00325	0.588381	0.865876	1332
7	114000000	0.97044	0.518924	1.00581	1.06671	0.61134	0.948723	1333
7	115000000	1.06014	0.659914	1.10201	0.921704	0.643159	1.16634	1334
7	116000000	0.997225	1.05096	1.01943	1.03228	0.946453	1.09564	1335
7	117000000	0.893429	1.03295	0.991476	0.896506	0.847738	0.894793	1336
7	118000000	1.06416	0.751726	0.999965	1.08425	0.768291	1.05514	1337
7	119000000	0.933535	0.576999	0.96819	0.895822	0.64815	1.07931	1338
7	120000000	0.948293	0.65827	1.10244	0.921569	0.556405	0.928109	1339
7	121000000	0.921417	0.665313	1.06991	1.1491	0.662543	0.806684	1340
7	122000000	0.852826	0.585546	0.967781	0.926692	0.655471	0.808878	1341
7	123000000	0.801353	0.922045	0.915057	1.04731	0.859336	0.687138	1342
7	124000000	0.908799	0.772464	1.00106	1.05592	0.69722	1.00032	1343
7	125000000	1.02896	0.677814	1.04803	0.90208	0.568657	0.984423	1344
7	126000000	0.979286	0.554073	1.08281	1.02026	0.639364	1.0832	1345
7	127000000	0.989554	1.16394	1.09099	1.05088	1.0287	0.927766	1346
7	128000000	1.14375	1.16576	0.996272	0.976535	1.06432	0.915623	1347
7	129000000	1.1206	1.22958	0.961654	1.11734	1.24045	1.02982	1348
7	130000000	0.977351	1.12343	0.958223	1.02563	1.16349	0.846083	1349
7	131000000	1.04389	1.1229	0.961332	1.12502	1.18661	0.80332	1350
7	132000000	0.974828	1.11653	1.00093	0.941365	1.09011	0.815042	1351
7	133000000	0.969962	0.938869	1.08422	0.980926	0.950343	0.762283	1352
7	134000000	0.896081	0.959169	1.0249	0.919637	0.834614	0.816421	1353
7	135000000	0.974804	1.07554	1.07599	0.962603	1.21939	0.899467	1354
7	136000000	0.961249	0.719966	1.16072	0.952464	0.793057	1.00622	1355
7	137000000	0.936285	0.817444	0.96607	1.19262	0.719478	0.837541	1356
7	138000000	0.820677	1.0094	0.88479	0.850928	0.842604	0.696712	1357
7	139000000	1.05954	1.13081	0.896514	1.03265	1.08667	0.618037	1358
7	140000000	1.07425	1.0435	0.901387	0.917241	1.03395	0.810107	1359
7	141000000	0.932223	1.05979	0.972385	0.933777	0.979911	0.823077	1360
7	142000000	1.02322	0.864169	1.06858	1.07341	0.936463	1.10558	1361
7	143000000	0.856042	0.964802	0.934538	0.936158	0.988879	0.952641	1362
7	144000000	0.858183	0.778902	0.887375	0.91015	0.602051	0.944447	1363
7	145000000	0.961567	0.656484	1.13148	1.05621	0.627311	1.16258	1364
7	146000000	0.91757	0.611485	1.05451	0.968112	0.548195	1.00859	1365
7	147000000	0.887948	0.595074	0.997015	1.10858	0.657316	0.964374	1366
7	148000000	1.00765	0.982912	1.08549	1.10024	1.17743	1.11833	1367
7	149000000	1.0381	1.25427	1.07454	1.13347	1.22221	0.882223	1368
7	150000000	0.989541	1.23443	1.0396	1.09057	1.16197	0.85773	1369
7	151000000	1.00751	1.15884	0.950763	1.05985	1.16568	0.796909	1370
7	152000000	1.07041	1.08226	0.956467	0.974595	1.11333	0.932759	1371
7	153000000	1.00753	0.782888	1.03563	1.0445	0.763736	0.893155	1372
7	154000000	0.984106	0.890237	1.04472	0.992864	0.76494	0.871061	1373
7	155000000	0.966417	1.19276	1.04755	0.995748	1.12775	0.943685	1374
7	156000000	1.17909	1.44369	1.22885	1.27945	1.03483	1.10797	1375
7	157000000	1.09513	1.28621	1.02477	1.18861	1.13591	0.963023	1376
7	158000000	0.986973	1.18953	0.90805	0.990542	0.966646	0.99433	1377
7	159000000	0.915473	0.99801	1.03352	0.765263	0.757844	0.789418	1378
8	0	0.556208	0.601165	0.522604	0.595195	0.474153	0.357543	1379
8	1000000	0.563647	0.494649	0.551276	0.697339	0.516567	0.474779	1380
8	2000000	0.561789	0.452951	0.530181	0.598822	0.415617	0.553152	1381
8	3000000	0.494555	0.268345	0.588269	0.576554	0.20322	0.507974	1382
8	4000000	0.475712	0.292704	0.572027	0.486804	0.325052	0.604428	1383
8	5000000	0.573432	0.280415	0.576806	0.618103	0.342351	0.52366	1384
8	6000000	0.40196	0.44882	0.484636	0.417351	0.561011	0.514881	1385
8	7000000	0.530902	0.634854	0.602278	0.514545	0.588634	0.357689	1386
8	8000000	0.486356	0.602806	0.525788	0.564597	0.555334	0.325285	1387
8	9000000	0.433267	0.486601	0.446344	0.420008	0.516192	0.328345	1388
8	10000000	0.504138	0.614583	0.574004	0.531814	0.485561	0.422233	1389
8	11000000	0.499652	0.530533	0.541516	0.546446	0.558886	0.267696	1390
8	12000000	0.463641	0.567372	0.511211	0.593943	0.665864	0.348757	1391
8	13000000	0.536402	0.448317	0.542445	0.575495	0.419962	0.53456	1392
8	14000000	0.49059	0.358115	0.608954	0.56665	0.394558	0.504693	1393
8	15000000	0.475373	0.314363	0.48441	0.468825	0.313085	0.636654	1394
8	16000000	0.435416	0.307762	0.448579	0.536774	0.313643	0.496576	1395
8	17000000	0.507522	0.610019	0.59046	0.597346	0.404031	0.555212	1396
8	18000000	0.464319	0.336612	0.527679	0.659194	0.297187	0.569057	1397
8	19000000	0.543071	0.367422	0.563435	0.563768	0.42874	0.516363	1398
8	20000000	0.597693	0.50234	0.612894	0.540569	0.503426	0.514786	1399
8	21000000	0.559987	0.478309	0.548746	0.533997	0.556385	0.596807	1400
8	22000000	0.545982	0.649635	0.598819	0.597182	0.716265	0.55249	1401
8	23000000	0.463207	0.590939	0.556822	0.480534	0.571946	0.488909	1402
8	24000000	0.508243	0.448255	0.520169	0.572675	0.358889	0.620152	1403
8	25000000	0.469773	0.600136	0.556059	0.536932	0.48364	0.33775	1404
8	26000000	0.463916	0.614214	0.591202	0.554952	0.613496	0.326781	1405
8	27000000	0.42083	0.486674	0.497153	0.518905	0.572188	0.316368	1406
8	28000000	0.391024	0.517691	0.49258	0.454981	0.57642	0.29848	1407
8	29000000	0.429898	0.528595	0.545011	0.480213	0.540792	0.292278	1408
8	30000000	0.476155	0.549837	0.467699	0.426854	0.548135	0.318008	1409
8	31000000	0.602676	0.359023	0.645362	0.639001	0.38566	0.575847	1410
8	32000000	0.510173	0.246688	0.52405	0.44946	0.308556	0.53902	1411
8	33000000	0.438887	0.550369	0.49095	0.555297	0.365973	0.350281	1412
8	34000000	0.491781	0.319887	0.519354	0.490498	0.400588	0.292221	1413
8	35000000	0.470276	0.293751	0.532792	0.48891	0.286542	0.274547	1414
8	36000000	0.479468	0.310135	0.469759	0.428868	0.345968	0.350846	1415
8	37000000	0.477333	0.584818	0.46425	0.463997	0.47538	0.290507	1416
8	38000000	0.485547	0.548577	0.499483	0.42969	0.603525	0.319834	1417
8	39000000	0.491798	0.527258	0.450882	0.491869	0.503151	0.493523	1418
8	40000000	0.484772	0.365571	0.553226	0.481334	0.559162	0.56872	1419
8	41000000	0.588814	0.600604	0.543013	0.545843	0.645695	0.596765	1420
8	42000000	0.509416	0.559533	0.547746	0.556803	0.695327	0.527559	1421
8	43000000	0.512893	0.581202	0.531502	0.530388	0.519001	0.518359	1422
8	44000000	0.310142	0.305516	0.31742	0.32293	0.25796	0.271167	1423
8	45000000	0.241384	0.200576	0.28587	0.245053	0.195143	0.221371	1424
8	46000000	0.516493	0.406357	0.519054	0.534401	0.406229	0.53707	1425
8	47000000	0.494137	0.545392	0.484587	0.544169	0.491155	0.544791	1426
8	48000000	0.6924	0.762246	0.718013	0.754389	0.541117	0.775066	1427
8	49000000	0.444689	0.24618	0.574085	0.583371	0.333616	0.366032	1428
8	50000000	0.51979	0.372196	0.470516	0.519914	0.346674	0.377716	1429
8	51000000	0.467947	0.369252	0.479534	0.590865	0.425342	0.44265	1430
8	52000000	0.435423	0.510413	0.52431	0.52941	0.523707	0.324248	1431
8	53000000	0.558244	0.578841	0.516576	0.565963	0.473928	0.294437	1432
8	54000000	0.501555	0.545684	0.501276	0.548589	0.526525	0.284812	1433
8	55000000	0.478807	0.501629	0.536096	0.574788	0.534192	0.267229	1434
8	56000000	0.500064	0.505464	0.505887	0.550501	0.529459	0.386844	1435
8	57000000	0.519927	0.456436	0.51634	0.525682	0.373839	0.380285	1436
8	58000000	0.514217	0.430051	0.520935	0.484544	0.47372	0.375843	1437
8	59000000	0.577021	0.356852	0.356282	0.565252	0.338827	0.500025	1438
8	60000000	0.428365	0.452868	0.337337	0.399443	0.531984	0.260835	1439
8	61000000	0.491583	0.3944	0.344698	0.477562	0.469167	0.279132	1440
8	62000000	0.531018	0.305105	0.530508	0.532658	0.406189	0.310223	1441
8	63000000	0.437743	0.313571	0.493091	0.492927	0.418147	0.236036	1442
8	64000000	0.460991	0.314413	0.574823	0.539528	0.272556	0.310295	1443
8	65000000	0.49741	0.437683	0.434034	0.443174	0.492549	0.332495	1444
8	66000000	0.384734	0.52316	0.420814	0.420896	0.45045	0.302351	1445
8	67000000	0.423244	0.439526	0.486909	0.445107	0.490562	0.258157	1446
8	68000000	0.451494	0.32141	0.498095	0.551176	0.324586	0.370639	1447
8	69000000	0.639963	0.628229	0.660851	0.632436	0.542759	0.372602	1448
8	70000000	0.561927	0.540228	0.454875	0.488564	0.49707	0.318153	1449
8	71000000	0.458472	0.343791	0.533599	0.416114	0.378639	0.347886	1450
8	72000000	0.567695	0.352677	0.604624	0.641807	0.34362	0.391935	1451
8	73000000	0.415492	0.563674	0.43392	0.439982	0.504841	0.406313	1452
8	74000000	0.56859	0.432322	0.521524	0.646254	0.525128	0.407317	1453
8	75000000	0.523682	0.373315	0.515656	0.579693	0.358522	0.348226	1454
8	76000000	0.507946	0.315784	0.45408	0.661031	0.336634	0.346113	1455
8	77000000	0.493854	0.295335	0.537084	0.439414	0.311536	0.316777	1456
8	78000000	0.412967	0.28533	0.443219	0.47036	0.374644	0.265634	1457
8	79000000	0.526682	0.611153	0.516376	0.54117	0.581796	0.309873	1458
8	80000000	0.478663	0.58534	0.544472	0.608965	0.520191	0.290689	1459
8	81000000	0.476402	0.588919	0.482136	0.500046	0.366375	0.300471	1460
8	82000000	0.582352	0.34474	0.488834	0.490187	0.384089	0.497546	1461
8	83000000	0.572313	0.328902	0.266402	0.496883	0.441234	0.479841	1462
8	84000000	0.506638	0.293922	0.603788	0.539655	0.408222	0.417047	1463
8	85000000	0.502074	0.377843	0.621871	0.634191	0.440735	0.580125	1464
8	86000000	0.418203	0.587318	0.484604	0.405254	0.581104	0.313743	1465
8	87000000	0.437575	0.272102	0.431638	0.533852	0.325062	0.512353	1466
8	88000000	0.563624	0.328584	0.436745	0.584489	0.359318	0.365174	1467
8	89000000	0.44658	0.313562	0.502427	0.557924	0.391898	0.356353	1468
8	90000000	0.486488	0.359607	0.593628	0.523116	0.449321	0.502393	1469
8	91000000	0.476282	0.326472	0.452778	0.479064	0.417506	0.487994	1470
8	92000000	0.548351	0.388408	0.512448	0.626724	0.352078	0.557545	1471
8	93000000	0.500896	0.509906	0.509462	0.486906	0.533674	0.552657	1472
8	94000000	0.456534	0.52688	0.511349	0.446659	0.575709	0.367949	1473
8	95000000	0.42429	0.52361	0.503745	0.564178	0.573632	0.528441	1474
8	96000000	0.528335	0.491517	0.520198	0.535497	0.458729	0.52089	1475
8	97000000	0.460727	0.582526	0.52747	0.512167	0.531098	0.471023	1476
8	98000000	0.524108	0.584737	0.528305	0.495138	0.624453	0.362261	1477
8	99000000	0.563497	0.535003	0.508984	0.526418	0.598715	0.366476	1478
8	100000000	0.503037	0.558792	0.473214	0.512113	0.579582	0.279569	1479
8	101000000	0.472554	0.548466	0.433163	0.433961	0.478753	0.273704	1480
8	102000000	0.502989	0.601118	0.503755	0.511939	0.622484	0.381922	1481
8	103000000	0.544711	0.512379	0.451518	0.537702	0.7481	0.403518	1482
8	104000000	0.477261	0.499058	0.503977	0.47282	0.496492	0.489957	1483
8	105000000	0.53763	0.311556	0.510106	0.55078	0.369905	0.428151	1484
8	106000000	0.530833	0.391514	0.547816	0.507966	0.311163	0.558724	1485
8	107000000	0.471552	0.262465	0.465819	0.406731	0.262416	0.290591	1486
8	108000000	0.481641	0.34901	0.526725	0.573535	0.342017	0.364236	1487
8	109000000	0.496782	0.487372	0.515023	0.663738	0.443822	0.290992	1488
8	110000000	0.614826	0.3955	0.659008	0.615064	0.390661	0.513651	1489
8	111000000	0.57619	0.397874	0.564114	0.524729	0.346963	0.300224	1490
8	112000000	0.539179	0.276705	0.500789	0.557884	0.325473	0.386017	1491
8	113000000	0.596783	0.319108	0.530881	0.564597	0.313366	0.533637	1492
8	114000000	0.600042	0.305593	0.49909	0.488313	0.433363	0.314121	1493
8	115000000	0.478214	0.368873	0.443381	0.527555	0.40096	0.407625	1494
8	116000000	0.424199	0.542893	0.509682	0.475784	0.501321	0.302426	1495
8	117000000	0.509268	0.382009	0.534749	0.480054	0.524095	0.278998	1496
8	118000000	0.560833	0.30141	0.560008	0.496983	0.497081	0.476896	1497
8	119000000	0.444007	0.445573	0.533269	0.399409	0.46768	0.363566	1498
8	120000000	0.424968	0.42463	0.488082	0.451046	0.472979	0.317308	1499
8	121000000	0.464013	0.349939	0.536223	0.486612	0.442932	0.291865	1500
8	122000000	0.473791	0.430798	0.499345	0.447018	0.475707	0.370273	1501
8	123000000	0.451402	0.501854	0.436684	0.480246	0.54514	0.366904	1502
8	124000000	0.490394	0.573175	0.403346	0.495315	0.568897	0.337665	1503
8	125000000	0.426799	0.545248	0.413749	0.480101	0.520033	0.270709	1504
8	126000000	0.427783	0.551949	0.506066	0.548499	0.580538	0.370509	1505
8	127000000	0.46656	0.538178	0.517179	0.46884	0.583788	0.354868	1506
8	128000000	0.420419	0.481566	0.488198	0.513375	0.387818	0.433482	1507
8	129000000	0.501666	0.570869	0.550073	0.548886	0.488826	0.537603	1508
8	130000000	0.556912	0.611751	0.481808	0.619539	0.56101	0.375477	1509
8	131000000	0.507359	0.347993	0.542841	0.580288	0.335194	0.299112	1510
8	132000000	0.435913	0.446464	0.451435	0.470543	0.34543	0.40104	1511
8	133000000	0.553197	0.584017	0.503926	0.505167	0.597088	0.440989	1512
8	134000000	0.522197	0.506093	0.590282	0.629434	0.409967	0.60525	1513
8	135000000	0.503294	0.504456	0.534276	0.563491	0.404669	0.486686	1514
8	136000000	0.484524	0.297127	0.455181	0.605539	0.349033	0.550694	1515
8	137000000	0.466807	0.296293	0.484173	0.537726	0.305542	0.370851	1516
8	138000000	0.557863	0.355115	0.567921	0.578629	0.372626	0.476375	1517
8	139000000	0.573105	0.506953	0.638121	0.585627	0.532965	0.586185	1518
8	140000000	0.578599	0.68195	0.62584	0.530468	0.599099	0.498019	1519
8	141000000	0.606486	0.712966	0.618189	0.637071	0.674176	0.574265	1520
8	142000000	0.552596	0.679664	0.540484	0.49212	0.680129	0.517576	1521
8	143000000	0.527203	0.55306	0.558488	0.49091	0.625296	0.586926	1522
8	144000000	0.566832	0.463904	0.432838	0.485482	0.55877	0.618987	1523
8	145000000	0.389173	0.607836	0.41822	0.669018	0.53515	0.284365	1524
9	0	1.1333	1.22675	1.14845	1.12752	1.23619	1.1441	1525
9	1000000	1.02671	0.94042	1.16342	0.979432	0.741762	1.12861	1526
9	2000000	0.999235	1.08409	1.01109	0.993695	1.03844	1.10216	1527
9	3000000	1.03974	0.694548	1.13151	1.07101	0.780805	1.09374	1528
9	4000000	0.920222	0.90231	0.858964	0.884124	0.960367	0.755117	1529
9	5000000	0.868595	0.905762	0.931511	0.973839	0.992037	0.924512	1530
9	6000000	0.960284	0.995358	0.883974	0.991348	1.00337	0.869499	1531
9	7000000	1.01488	0.972226	0.982052	1.08992	0.713233	0.863837	1532
9	8000000	1.11291	0.684774	1.06937	1.16621	0.67736	0.973605	1533
9	9000000	0.830525	0.628742	0.988302	0.923016	0.552636	0.791716	1534
9	10000000	0.929661	0.539276	0.956651	0.99713	0.603569	0.84109	1535
9	11000000	0.943285	0.48809	0.940412	0.835855	0.563108	0.831613	1536
9	12000000	0.867563	0.600922	0.867723	0.992484	0.548359	0.816071	1537
9	13000000	1.08251	0.788605	1.0965	1.15413	0.772203	0.923465	1538
9	14000000	0.917868	0.717932	1.03207	0.99733	0.733365	0.835005	1539
9	15000000	0.987578	1.08234	1.02487	1.04876	1.09985	0.798994	1540
9	16000000	0.99299	0.577359	0.963605	0.93214	0.783345	0.975721	1541
9	17000000	1.03359	0.656777	1.12291	1.11302	0.840944	1.12631	1542
9	18000000	1.00815	0.862904	1.01271	1.09496	0.783075	1.15853	1543
9	19000000	0.89701	0.816865	0.979061	0.925238	1.06821	1.09078	1544
9	20000000	1.05638	0.812563	1.1412	1.10598	0.904904	1.07525	1545
9	21000000	1.0196	0.701751	1.09196	1.08433	0.755255	0.967323	1546
9	22000000	1.08394	0.671006	1.06312	1.1022	0.766496	1.29344	1547
9	23000000	1.00306	0.660677	1.12076	1.14108	1.25406	0.924458	1548
9	24000000	0.916508	0.550159	0.993282	1.02536	0.959931	0.898758	1549
9	25000000	0.955613	0.527825	1.02879	1.08812	0.963054	0.88393	1550
9	26000000	0.933661	0.739156	1.08742	0.992745	1.01053	1.05781	1551
9	27000000	1.04018	0.98761	1.02737	1.06562	1.13036	1.12154	1552
9	28000000	0.996091	0.691469	1.07326	0.970411	0.71275	1.05146	1553
9	29000000	1.04154	0.578056	1.02235	1.0421	0.731231	1.08372	1554
9	30000000	1.00098	0.682432	1.09564	1.05861	0.663796	1.16316	1555
9	31000000	1.03173	0.715395	1.16815	1.18835	0.670816	1.27457	1556
9	32000000	0.940182	1.07552	1.08409	0.996753	1.08467	1.04175	1557
9	33000000	1.12715	1.11109	0.857042	0.950489	1.03992	1.02474	1558
9	34000000	1.07172	1.0193	0.943062	0.877833	1.0899	1.1449	1559
9	35000000	1.03062	1.07778	0.960989	0.859117	1.15069	1.05013	1560
9	36000000	0.954815	1.10095	0.995094	0.899477	1.14897	1.07797	1561
9	37000000	0.946175	1.10819	0.918267	0.997918	1.10969	1.01403	1562
9	38000000	1.08134	1.20275	1.03269	1.08232	1.10232	1.2467	1563
9	39000000	0.95794	0.664249	0.978886	1.011	0.696627	0.940568	1564
9	40000000	1.06746	0.707813	1.12887	1.23363	0.647617	1.11524	1565
9	41000000	1.44306	1.24487	1.52671	1.47292	1.12052	1.56275	1566
9	42000000	1.12982	0.829517	1.29832	1.2527	1.03603	1.26781	1567
9	43000000	0.979999	0.696782	0.988459	1.10107	0.662392	1.02971	1568
9	44000000	0.804183	0.605633	0.827638	0.949065	0.620799	0.876854	1569
9	45000000	0.813455	0.529033	0.918939	0.836209	0.551983	0.837104	1570
9	60000000	0.681585	0.563674	0.962064	1.08438	0.529613	0.755303	1571
9	61000000	1.82491	1.20535	1.76119	2.5979	1.34366	1.51782	1572
9	62000000	0.967516	0.853051	1.20138	1.12229	0.723839	1.00191	1573
9	63000000	0.888075	0.599232	1.03592	1.41007	0.617023	0.900577	1574
9	64000000	1.23945	0.745385	1.16465	1.4883	0.759624	1.13808	1575
9	65000000	1.10176	0.738926	1.19918	1.36856	0.706639	1.09187	1576
9	66000000	0.800954	0.497507	0.701214	0.793298	0.581543	0.715176	1577
9	67000000	0.904949	0.639889	0.950504	1.07484	0.580199	0.737924	1578
9	68000000	1.04966	1.1916	1.02332	1.12257	0.976998	1.1587	1579
9	69000000	0.993647	1.0252	0.971225	0.798392	1.08384	0.848934	1580
9	70000000	1.04457	1.12092	1.10768	1.08636	0.910244	0.935863	1581
9	71000000	0.863438	0.782443	0.93216	0.890514	0.830822	0.880943	1582
9	72000000	0.802365	0.99367	0.933378	0.887266	0.883034	0.848071	1583
9	73000000	0.910088	0.880414	1.02719	0.977521	0.617179	1.13502	1584
9	74000000	0.903715	0.976514	0.971723	0.765222	0.854341	1.01255	1585
9	75000000	0.931983	1.16936	0.861012	0.932783	0.969312	0.912774	1586
9	76000000	0.758845	0.80149	0.701117	0.788953	0.89676	0.706386	1587
9	77000000	0.860841	1.07134	0.936078	0.901149	0.962749	0.875389	1588
9	78000000	1.18648	1.22835	1.32572	1.22466	1.02067	1.48646	1589
9	79000000	0.907876	0.63614	1.01428	1.04684	0.681601	1.01214	1590
9	80000000	1.05808	0.589476	1.14428	1.09831	0.675213	1.11398	1591
9	81000000	0.871712	0.940359	0.891725	0.945014	0.875941	0.859906	1592
9	82000000	0.970006	0.788069	1.03674	0.99272	0.669291	0.794422	1593
9	83000000	0.97072	1.10828	0.981131	1.01774	0.997918	0.865189	1594
9	84000000	1.06275	1.12576	0.990484	0.875455	1.14414	0.767524	1595
9	85000000	0.913038	1.04718	0.983506	0.896387	1.06076	0.67143	1596
9	86000000	0.866993	0.963026	0.90003	0.928882	1.14883	1.03642	1597
9	87000000	0.914767	1.06829	0.91925	0.981855	1.08682	0.982978	1598
9	88000000	1.00811	1.08686	0.999942	0.82431	1.00918	1.05799	1599
9	89000000	0.878104	1.15585	0.943633	0.944308	0.986806	1.03917	1600
9	90000000	0.933314	1.07989	1.00728	1.05157	1.13288	1.13674	1601
9	91000000	0.896984	1.06515	0.991029	0.965028	1.06836	1.0543	1602
9	92000000	1.16142	1.20788	1.07913	1.01927	1.25434	1.20712	1603
9	93000000	0.978899	1.14696	0.987053	0.95633	1.09388	1.12979	1604
9	94000000	0.909995	0.969325	0.953438	0.970715	1.11059	1.01603	1605
9	95000000	0.911559	1.12642	0.89674	1.04535	1.08997	1.00143	1606
9	96000000	1.06416	1.29689	1.17225	1.20678	1.28434	1.19863	1607
9	97000000	0.990585	1.11139	0.954312	0.970673	1.10897	1.15091	1608
9	98000000	1.02606	1.1354	1.05784	1.06826	1.21459	1.05995	1609
9	99000000	1.1451	1.19652	1.07122	1.21853	1.2128	1.20911	1610
9	100000000	1.00435	1.05411	1.08009	1.07051	0.910752	1.06419	1611
9	101000000	1.05339	0.798569	1.01907	1.08072	0.873644	1.168	1612
9	102000000	0.915046	0.60295	1.02621	1.02273	0.55452	0.952693	1613
9	103000000	0.976807	0.744541	1.09801	0.972608	0.651462	0.963468	1614
9	104000000	1.06689	0.940489	1.09068	1.09991	1.00747	1.04414	1615
9	105000000	0.867249	0.978413	0.984363	0.894637	1.09773	0.716655	1616
9	106000000	1.01764	0.781854	1.15012	1.13022	0.892136	0.830679	1617
9	107000000	1.0315	1.05213	0.922412	0.901603	1.06837	0.809533	1618
9	108000000	1.03874	0.900502	1.10538	1.04245	1.14586	0.879439	1619
9	109000000	0.985377	1.21082	0.982194	0.868741	1.18663	0.865633	1620
9	110000000	0.952639	0.984229	1.00256	0.928302	0.95966	0.730967	1621
9	111000000	0.986503	0.954916	0.887932	0.931514	0.938159	0.787361	1622
9	112000000	0.909198	1.04178	0.874251	0.894226	0.987657	0.87343	1623
9	113000000	0.976784	1.16894	1.06019	1.07172	1.21224	1.03728	1624
9	114000000	1.13411	1.20022	1.12996	1.18975	1.28788	1.31882	1625
9	115000000	0.970957	0.727223	0.982143	1.06564	0.753251	1.02909	1626
9	116000000	0.912465	0.917984	0.876426	0.914551	1.06572	0.765997	1627
9	117000000	0.959257	0.654692	0.946889	0.91773	0.859725	0.769303	1628
9	118000000	1.01442	0.617434	1.12564	1.02625	0.717582	0.717718	1629
9	119000000	1.11142	0.684617	1.13692	1.10482	0.766634	1.02404	1630
9	120000000	1.02661	1.16709	1.04352	1.15461	1.13085	0.91198	1631
9	121000000	1.11326	1.12971	1.06105	1.10586	1.19353	0.973071	1632
9	122000000	1.00526	1.17696	1.04515	1.01252	1.22614	0.867245	1633
9	123000000	1.00815	1.05541	1.03114	1.03641	1.1692	0.728051	1634
9	124000000	0.857907	1.08781	1.00143	0.987003	1.14315	0.933949	1635
9	125000000	0.876822	1.03432	0.861665	0.893706	1.01898	0.956546	1636
9	126000000	0.961054	1.23162	0.975122	1.10366	1.25791	1.12455	1637
9	127000000	0.87333	1.05103	0.943643	0.970286	1.08343	0.889214	1638
9	128000000	1.07067	1.10386	0.871199	0.866452	0.995936	1.04891	1639
9	129000000	1.0786	1.10118	0.932385	0.94658	1.14091	0.816444	1640
9	130000000	1.03135	1.25018	1.06083	1.07396	1.25691	0.914125	1641
9	131000000	0.983884	1.03353	0.947378	0.904714	0.99601	1.04899	1642
9	132000000	0.966053	1.19372	0.971746	1.09308	1.177	0.934701	1643
9	133000000	1.01981	1.13586	0.984943	1.06683	1.1633	1.05531	1644
9	134000000	1.16982	1.25029	1.06052	1.09355	1.23997	1.29126	1645
9	135000000	1.07408	1.33425	1.13982	1.09315	1.25596	1.18899	1646
9	136000000	1.1625	1.19846	0.965201	1.02362	1.27888	1.22224	1647
9	137000000	1.04039	1.14037	0.994173	0.906818	1.14167	1.25551	1648
9	138000000	1.30538	1.18485	1.26233	1.12782	1.33823	0.938244	1649
10	0	1.07226	1.35429	1.11636	1.20256	1.21218	1.27869	1650
10	1000000	1.19818	1.02102	1.23094	1.26627	1.11469	1.4033	1651
10	2000000	1.19627	1.02418	1.23524	1.18683	0.868972	1.37311	1652
10	3000000	1.09087	1.26295	1.09877	1.09411	1.15425	1.27337	1653
10	4000000	1.01977	0.6363	1.11462	1.09507	0.83008	1.09281	1654
10	5000000	0.874954	1.04935	0.933536	1.00007	0.958613	0.987139	1655
10	6000000	1.13481	1.0691	0.876219	0.897196	1.09894	1.02345	1656
10	7000000	0.978801	1.10874	1.05388	0.940531	1.16088	1.10921	1657
10	8000000	1.02542	1.06662	1.03695	1.08072	1.05983	1.17529	1658
10	9000000	1.07721	0.896231	1.14183	1.09156	0.78613	1.25285	1659
10	10000000	0.923185	0.760859	0.947737	0.900343	0.651606	1.09745	1660
10	11000000	0.941046	1.06204	1.00055	0.93868	1.06129	1.00915	1661
10	12000000	0.918459	1.07386	0.875464	0.893932	1.03648	0.948666	1662
10	13000000	1.09549	1.26794	1.12508	1.20222	1.32385	1.27036	1663
10	14000000	0.951638	1.06319	0.931877	1.04804	0.92301	0.915341	1664
10	15000000	0.947106	1.1745	0.936934	1.09653	1.0071	1.07428	1665
10	16000000	1.05256	1.2311	1.1395	1.04394	0.913171	1.25533	1666
10	17000000	0.876741	1.06754	0.9868	0.951359	0.831345	0.944267	1667
10	18000000	0.85328	0.771257	0.926245	1.05309	0.947536	1.02488	1668
10	19000000	1.07139	0.667614	1.06006	1.06552	0.7003	1.19794	1669
10	20000000	0.982973	0.735865	1.05044	0.958035	0.840435	1.18356	1670
10	21000000	0.960479	1.21235	0.996564	1.02799	1.11441	1.11399	1671
10	22000000	0.948957	1.23813	1.09406	1.15102	1.08447	1.18091	1672
10	23000000	0.971589	0.806228	1.03766	1.0649	0.943498	1.0264	1673
10	24000000	0.944671	0.907946	1.0346	1.08384	1.23236	1.01392	1674
10	25000000	0.841392	0.585168	0.854689	1.21138	0.586298	1.04703	1675
10	26000000	0.824949	0.874942	0.935912	0.949933	0.903184	0.958268	1676
10	27000000	0.918509	1.07907	1.08783	0.997172	1.03933	1.04108	1677
10	28000000	0.926264	1.08943	1.00886	1.1177	1.04132	1.00841	1678
10	29000000	0.86173	1.00686	0.900281	0.849423	0.93191	1.02067	1679
10	30000000	0.790146	1.07905	0.917489	0.91121	1.00957	0.960109	1680
10	31000000	1.06709	1.20378	1.06186	1.08762	0.907079	1.21924	1681
10	32000000	0.923595	1.01031	0.85922	0.945408	0.966536	0.93241	1682
10	33000000	0.956873	0.857048	1.09441	1.00855	1.03842	1.14118	1683
10	34000000	0.951993	0.947831	0.861103	0.949146	1.14691	1.04058	1684
10	35000000	1.02128	1.17126	1.04525	1.0943	0.978213	1.21715	1685
10	36000000	0.974659	0.584404	0.965071	1.02953	0.580477	1.08833	1686
10	37000000	0.946595	0.720733	1.08905	1.0738	0.662802	1.09379	1687
10	38000000	0.986062	0.637894	1.00746	1.11626	0.607178	1.09277	1688
10	39000000	0.953992	0.742606	1.02324	0.874659	0.536841	0.95997	1689
10	40000000	0.828065	0.670294	0.916349	0.91866	0.622652	0.966608	1690
10	41000000	0.9681	0.651742	1.02716	0.99528	0.694276	0.9721	1691
10	42000000	0.914067	0.991081	1.03172	1.04379	0.96987	1.10817	1692
10	43000000	0.940631	0.890784	0.874997	0.825429	0.939724	0.983408	1693
10	44000000	1.01223	1.03388	1.10278	1.041	0.824437	1.11295	1694
10	45000000	0.930455	1.09923	0.9941	0.945165	1.16323	0.988221	1695
10	46000000	0.954046	1.15009	0.988067	1.03445	1.17989	1.17543	1696
10	47000000	1.10589	1.41696	1.24361	1.18027	1.30172	1.27626	1697
10	48000000	1.11528	1.33389	1.16931	1.24821	1.17932	1.25323	1698
10	49000000	1.0528	1.24086	1.13201	1.20144	1.16523	1.15555	1699
10	50000000	0.976351	1.18404	1.00244	0.984	1.16877	1.05271	1700
10	51000000	1.04461	0.659229	1.04682	1.12915	0.67397	1.20068	1701
10	52000000	0.887031	0.624701	0.984824	0.983605	0.632527	1.0239	1702
10	53000000	0.910094	0.525509	0.9513	1.00875	0.565764	1.02553	1703
10	54000000	1.08529	0.721954	1.13181	1.01986	0.606128	1.2285	1704
10	55000000	0.837676	0.511496	1.03845	0.940086	0.463726	1.09068	1705
10	56000000	0.912801	0.541135	0.951818	0.992707	0.526652	0.988719	1706
10	57000000	1.04782	0.77864	0.974127	0.880737	0.678496	1.18517	1707
10	58000000	1.07703	1.15947	1.07799	1.0093	0.968491	1.12426	1708
10	59000000	0.93501	0.8134	0.976767	0.915256	0.923267	0.905265	1709
10	60000000	0.968272	0.908439	0.986473	1.05279	0.790005	1.04431	1710
10	61000000	1.08249	0.760401	1.15103	1.07259	0.68172	1.11205	1711
10	62000000	0.90822	1.08227	1.00282	0.914053	0.717637	1.00008	1712
10	63000000	0.941445	0.802751	0.937033	0.847185	0.948938	0.9337	1713
10	64000000	0.898937	0.452472	1.00315	1.00168	0.619099	1.06551	1714
10	65000000	1.03338	0.509388	0.887724	0.993687	0.546136	0.976147	1715
10	66000000	0.931888	0.505057	0.978576	0.96993	0.609467	1.08091	1716
10	67000000	1.00718	0.952167	1.0207	1.03213	1.01311	1.08531	1717
10	68000000	1.02369	1.13174	0.869023	0.838517	0.990855	0.985865	1718
10	69000000	0.953367	1.08671	0.912737	0.987011	1.09251	0.983894	1719
10	70000000	0.987285	1.08359	0.933516	0.976176	1.10406	1.11512	1720
10	71000000	0.87379	0.958948	0.84804	0.885489	0.979264	0.939081	1721
10	72000000	0.881028	0.985071	0.880023	0.905852	1.01912	0.916668	1722
10	73000000	0.860326	1.03366	0.843584	0.81094	1.06175	0.973376	1723
10	74000000	0.899328	0.960529	0.888881	0.852678	1.04957	0.972335	1724
10	75000000	1.0053	1.1186	0.978113	0.971686	0.904622	0.983994	1725
10	76000000	1.11184	0.742149	1.10153	1.15074	0.697645	1.23424	1726
10	77000000	1.09794	1.22923	1.17246	1.09331	1.0493	1.27956	1727
10	78000000	0.977501	1.10421	0.963881	0.967634	1.04557	1.02012	1728
10	79000000	1.12427	1.22087	1.16939	1.18658	1.39074	1.29314	1729
10	80000000	1.03799	1.11739	1.00156	1.01878	1.1764	0.980495	1730
10	81000000	0.97759	0.626382	1.02315	1.0257	0.756709	1.07558	1731
10	82000000	1.03119	0.580101	1.0539	1.20544	0.655227	1.17986	1732
10	83000000	1.00404	0.620096	1.11129	1.11045	0.773014	1.14562	1733
10	84000000	0.95653	1.02713	1.00778	0.943377	1.02471	1.07849	1734
10	85000000	1.06829	0.937591	1.14982	1.19402	0.830948	1.30449	1735
10	86000000	0.974285	1.08138	1.00979	1.02519	1.08448	1.03997	1736
10	87000000	0.887211	1.21172	0.955791	1.03595	1.08771	1.01551	1737
10	88000000	0.949518	1.02688	1.01736	1.08641	0.844261	1.06285	1738
10	89000000	1.0687	0.8398	1.01169	0.983431	0.755275	1.01933	1739
10	90000000	0.856307	0.694049	0.82999	0.917145	0.855575	1.11566	1740
10	91000000	0.878397	1.01674	0.926726	0.841939	0.854752	0.917366	1741
10	92000000	0.924572	1.06041	0.948913	0.909177	1.11242	1.02537	1742
10	93000000	0.855749	1.04711	0.915639	0.976987	1.00857	0.98315	1743
10	94000000	0.9235	1.12032	0.929082	0.861739	1.0198	0.94348	1744
10	95000000	0.979373	1.07523	1.02242	0.937367	1.04871	1.04553	1745
10	96000000	0.937613	0.960621	0.916564	0.923858	0.970246	0.889844	1746
10	97000000	0.991222	1.08281	0.984717	0.926047	1.14012	1.11853	1747
10	98000000	0.908026	1.01465	0.913889	1.01106	1.02313	1.04274	1748
10	99000000	1.0316	1.09967	1.03595	1.11614	1.16949	1.05121	1749
10	100000000	0.967475	1.07271	0.953109	0.97945	1.03439	1.08632	1750
10	101000000	0.987467	1.11467	0.877129	0.964418	1.12082	1.05612	1751
10	102000000	1.16904	1.01233	0.876796	0.932817	1.02752	1.15684	1752
10	103000000	0.926822	1.0601	1.00027	1.00153	1.24545	1.1045	1753
10	104000000	0.974505	0.797779	1.01136	1.03318	0.853217	1.03965	1754
10	105000000	1.01295	0.602259	1.04554	1.00689	0.644832	1.14478	1755
10	106000000	0.97483	0.658213	0.990947	0.951461	0.652083	1.05203	1756
10	107000000	0.956662	0.598765	1.05637	1.0497	0.618479	1.05233	1757
10	108000000	0.982468	0.599787	1.17783	0.961888	0.683049	1.14575	1758
10	109000000	0.967401	0.913564	0.89315	1.02114	0.827556	1.06412	1759
10	110000000	1.04687	1.1123	0.960817	0.8269	1.08919	1.00587	1760
10	111000000	1.01878	0.78522	1.03096	0.985402	0.702092	1.11646	1761
10	112000000	0.866048	1.00582	0.927279	0.807073	0.912161	0.98708	1762
10	113000000	0.87582	1.11356	0.965462	0.91186	1.12456	0.938938	1763
10	114000000	0.844297	1.025	0.780531	0.83158	0.964991	0.997587	1764
10	115000000	0.912609	0.648548	0.914048	0.871042	0.622489	0.967439	1765
10	116000000	1.05234	0.867017	1.06101	1.09961	0.9214	1.02697	1766
10	117000000	0.92274	1.07181	0.973239	0.937183	0.997431	1.03707	1767
10	118000000	0.983018	1.08726	0.933696	1.09046	1.08207	1.09619	1768
10	119000000	0.99514	1.13312	1.0103	1.03518	1.14387	1.02502	1769
10	120000000	0.952794	1.14068	1.00662	1.04608	1.02952	1.09685	1770
10	121000000	1.24302	1.1402	1.14462	0.97414	1.20717	1.21914	1771
10	122000000	0.951721	1.16707	0.893139	0.934141	1.05345	1.05706	1772
10	123000000	1.03109	1.04623	1.0369	1.03736	1.16608	1.07308	1773
10	124000000	0.947441	1.11714	0.962467	0.967677	1.15466	0.998846	1774
10	125000000	1.00537	1.09563	0.772927	1.04419	1.20651	1.02392	1775
10	126000000	0.948505	0.936093	0.757078	1.13629	1.10211	1.0949	1776
10	127000000	1.08276	1.00247	0.91861	1.19419	1.10801	1.22429	1777
10	128000000	1.11061	0.834711	0.923729	1.06909	0.960716	1.30872	1778
10	129000000	1.16987	1.0874	0.889089	1.3454	0.980215	1.36053	1779
10	130000000	0.993424	1.0452	0.892688	0.990867	1.09711	1.15546	1780
10	131000000	1.05295	1.1873	1.0399	1.07465	1.05694	1.10937	1781
10	132000000	1.02882	1.16626	0.946404	1.06756	1.1234	1.10861	1782
10	133000000	1.21873	1.00501	0.980501	1.0159	1.11109	1.10793	1783
11	0	1.16354	1.12262	0.979195	0.939453	1.13151	1.19873	1784
11	1000000	1.05814	1.29603	1.07539	1.10792	1.33491	1.12302	1785
11	2000000	1.07549	1.22912	1.01835	1.02529	1.2193	1.1221	1786
11	3000000	0.94288	1.08308	0.943561	1.00286	1.17689	1.11594	1787
11	4000000	0.936545	1.03069	0.945581	0.930917	0.718862	1.07612	1788
11	5000000	0.890245	0.985986	0.962021	0.967006	0.807146	0.96588	1789
11	6000000	1.01469	1.12994	1.12034	1.05311	1.24808	1.08725	1790
11	7000000	0.913872	1.18047	1.09229	1.07315	1.07113	1.01047	1791
11	8000000	1.05484	1.21556	0.995473	1.00284	1.17534	1.14325	1792
11	9000000	0.818734	0.87725	0.871704	0.773182	0.92896	0.850448	1793
11	10000000	0.987958	1.11571	0.990595	1.03524	0.900288	1.0641	1794
11	11000000	0.820478	0.967245	0.849353	0.832181	0.955565	0.661966	1795
11	12000000	0.9355	1.05108	0.958403	0.914267	1.10528	0.897567	1796
11	13000000	0.886714	1.12213	0.977865	0.941168	1.10574	0.772508	1797
11	14000000	0.96303	1.17564	1.0264	1.00669	1.13812	0.873176	1798
11	15000000	1.09822	0.773428	1.16733	1.10441	0.941176	1.11248	1799
11	16000000	1.04533	1.0181	1.01417	0.978286	1.00232	1.1188	1800
11	17000000	1.10178	1.15832	1.05348	1.06334	1.2691	1.24825	1801
11	18000000	1.07333	1.11423	1.03669	0.99044	1.06782	1.10827	1802
11	19000000	0.91381	1.09074	0.932199	0.956875	1.03955	0.945915	1803
11	20000000	0.802961	0.844449	0.881265	0.904902	0.816647	0.93419	1804
11	21000000	0.838303	0.524638	0.978879	0.974824	0.519207	0.809774	1805
11	22000000	1.01802	0.635394	1.06317	1.04052	0.592566	1.17805	1806
11	23000000	1.30174	0.7184	1.24108	1.47852	0.801674	1.21785	1807
11	24000000	0.999531	0.571443	1.01375	0.955625	0.601924	1.08872	1808
11	25000000	0.903188	0.534797	0.965397	0.860914	0.562854	0.978423	1809
11	26000000	0.910451	0.64529	0.836281	1.01741	0.602731	1.03908	1810
11	27000000	0.850167	1.0502	0.923625	0.812884	1.02034	0.900717	1811
11	28000000	0.913559	0.493567	0.959253	0.960502	0.651058	1.01134	1812
11	29000000	0.949424	0.583492	1.0473	0.779321	0.695557	0.979711	1813
11	30000000	0.913856	0.576373	1.03206	0.88154	0.635281	1.05841	1814
11	31000000	0.970383	1.03365	1.05229	1.02673	0.865251	1.09808	1815
11	32000000	0.995081	1.08172	1.06799	1.0576	1.1167	1.01958	1816
11	33000000	0.933559	1.13019	1.0424	0.989363	1.12868	0.891312	1817
11	34000000	0.953272	1.16443	1.01046	0.945965	1.14539	1.02302	1818
11	35000000	1.02416	1.2956	1.04318	1.004	1.20207	1.10859	1819
11	36000000	0.870385	0.896869	0.928174	0.968694	0.79077	0.683792	1820
11	37000000	1.22133	0.92504	1.28942	1.32502	0.867648	1.20629	1821
11	38000000	1.04322	0.533123	1.0498	1.1659	0.609551	0.899099	1822
11	39000000	0.95686	0.591423	1.03344	0.976823	0.727264	0.811399	1823
11	40000000	0.979829	0.520166	1.04432	0.975015	0.592691	0.827312	1824
11	41000000	1.05626	0.643944	1.14537	1.05678	0.635766	1.17322	1825
11	42000000	1.00654	0.620451	0.997145	0.99266	0.59327	0.97096	1826
11	43000000	0.830078	0.954193	0.91747	0.888297	1.00807	0.808254	1827
11	44000000	0.909744	1.05186	0.994084	0.883212	1.00932	0.779777	1828
11	45000000	1.01729	1.06931	0.938423	0.820408	1.03341	0.77735	1829
11	46000000	0.963484	0.956304	0.830503	0.835306	0.983883	0.831523	1830
11	47000000	0.978612	1.04926	0.946508	0.901386	1.08277	0.76984	1831
11	48000000	1.10092	0.939264	1.16308	1.15178	0.908214	0.835042	1832
11	49000000	1.02069	0.673278	1.12211	1.02036	0.65621	0.977469	1833
11	50000000	1.00992	0.540728	0.955568	1.05334	0.599917	1.01015	1834
11	51000000	0.808619	0.615891	0.78313	0.840356	0.554407	0.782632	1835
11	52000000	0.849298	0.680213	0.853805	0.843667	0.581035	0.743545	1836
11	53000000	0.828845	0.641607	0.8457	0.818287	0.605931	0.845341	1837
11	54000000	0.96415	0.59804	1.0326	1.09228	0.62622	0.876595	1838
11	55000000	1.00579	0.703802	1.01361	1.10704	0.678713	1.08054	1839
11	56000000	0.946091	0.600466	0.989297	0.911408	0.589661	0.958546	1840
11	57000000	0.925723	1.07251	0.954411	1.01093	0.934558	0.944994	1841
11	58000000	0.917147	1.07321	1.07867	1.06828	0.9051	1.05968	1842
11	59000000	0.848788	0.958048	0.953896	0.870685	0.980905	0.962284	1843
11	60000000	0.946913	1.03428	0.858687	0.974687	1.09039	0.959338	1844
11	61000000	1.02064	1.11651	0.895836	0.966546	1.06796	0.829916	1845
11	62000000	1.11023	0.991389	0.872353	0.844832	1.01936	1.07262	1846
11	63000000	0.87363	1.14097	0.886715	0.951584	1.05649	1.03606	1847
11	64000000	0.931683	0.9513	0.860296	0.798837	1.02287	1.09389	1848
11	65000000	1.04215	0.999506	0.860548	0.930775	0.954232	1.08964	1849
11	66000000	1.05285	1.09231	0.920973	0.995431	1.10594	1.04983	1850
11	67000000	1.16498	1.13485	1.03417	0.974436	1.22289	1.20957	1851
11	68000000	0.897269	1.08465	0.960915	0.681885	1.19641	1.0393	1852
11	69000000	0.98631	1.12997	1.03783	0.970276	1.18287	1.15453	1853
11	70000000	1.10495	1.16071	1.08866	1.09795	1.25644	1.12834	1854
11	71000000	1.14661	1.23931	1.0701	1.06488	1.18294	1.02161	1855
11	72000000	1.03642	1.07213	0.899797	0.990607	1.08773	1.10172	1856
11	73000000	0.880485	1.008	0.94869	0.845332	0.990616	1.04782	1857
11	74000000	0.916887	1.0903	0.914014	0.86495	1.06059	0.978518	1858
11	75000000	1.20371	1.09801	0.943969	0.915483	0.975829	1.07777	1859
11	76000000	1.04074	1.02704	0.948006	0.885187	0.940328	1.09738	1860
11	77000000	0.993489	1.16612	1.07562	0.997339	1.17554	1.11692	1861
11	78000000	0.92155	1.12342	0.951949	1.04686	1.07056	0.926512	1862
11	79000000	1.05604	0.796029	0.994437	1.07877	1.0744	1.07297	1863
11	80000000	0.954043	0.639094	1.01947	0.94898	0.566433	1.09807	1864
11	81000000	0.893879	0.552267	0.90431	1.00293	0.595138	0.945478	1865
11	82000000	0.922579	0.909402	0.993954	1.02984	0.829552	0.960045	1866
11	83000000	0.829021	0.924793	0.981374	0.998094	0.930774	0.979121	1867
11	84000000	0.866836	0.698165	1.07476	1.06581	0.583261	0.950002	1868
11	85000000	0.842818	0.805928	0.992402	0.781559	0.918011	0.840266	1869
11	86000000	0.940892	1.0795	0.886115	0.843935	1.11632	0.904606	1870
11	87000000	1.00165	0.874184	1.10194	0.886116	0.988081	0.939833	1871
11	88000000	1.08096	0.567921	1.05361	1.19592	0.982977	0.752733	1872
11	89000000	1.04248	0.736485	0.967255	0.976416	0.777296	0.854644	1873
11	90000000	0.972863	0.935739	0.935031	0.813732	0.781871	1.07031	1874
11	91000000	1.00535	0.642663	1.16597	0.896632	0.752845	1.09193	1875
11	92000000	1.02343	0.636669	1.08889	1.01639	0.639106	0.951184	1876
11	93000000	0.851316	0.912289	0.894986	0.825975	0.951778	0.929677	1877
11	94000000	0.868179	0.977018	0.916741	0.909595	1.08715	0.996435	1878
11	95000000	1.02575	0.962165	1.04586	1.02303	1.15741	1.16869	1879
11	96000000	0.940014	0.858651	1.00631	0.874272	0.784785	1.0984	1880
11	97000000	1.29569	0.674018	1.31604	1.33633	0.813594	1.28072	1881
11	98000000	1.08212	0.713692	1.17922	1.10817	0.688652	1.20271	1882
11	99000000	1.04893	0.524276	0.9547	1.03606	0.63255	0.964619	1883
11	100000000	1.06425	0.991608	1.11117	1.09518	1.20133	1.13926	1884
11	101000000	1.22926	0.978942	1.32891	1.3615	1.03786	1.43256	1885
11	102000000	0.990218	1.08624	1.08379	1.00703	0.991799	1.16623	1886
11	103000000	1.0421	0.661458	1.11189	1.03326	0.66902	1.18739	1887
11	104000000	0.903475	0.55812	0.99432	1.19631	0.695502	1.05948	1888
11	105000000	0.999204	0.563815	1.01655	0.953911	0.862464	1.20204	1889
11	106000000	1.11027	0.906056	1.08439	1.06054	0.681547	1.2047	1890
11	107000000	0.997164	1.02699	0.924733	0.806127	1.03767	1.05279	1891
11	108000000	0.920076	1.00297	0.898841	0.908837	1.1579	1.08743	1892
11	109000000	1.01632	1.16169	1.00518	1.17797	0.92512	1.14718	1893
11	110000000	1.0988	1.22452	1.14747	1.1823	1.17173	1.31333	1894
11	111000000	1.02206	1.22181	1.02783	1.07959	1.0802	1.10843	1895
11	112000000	1.06696	1.17864	1.33637	1.28582	1.28421	1.43167	1896
11	113000000	1.11753	1.30062	1.13312	1.14652	1.162	1.21403	1897
11	114000000	1.20825	1.37078	1.10764	1.22541	1.13578	1.25936	1898
11	115000000	1.07853	1.13137	1.04273	1.00527	1.12592	1.03925	1899
11	116000000	1.03643	1.20231	1.01108	0.954404	1.13819	1.03412	1900
11	117000000	0.983132	1.04497	0.965842	0.967343	1.08829	1.07857	1901
11	118000000	1.09028	1.12812	0.926786	0.958559	1.16022	1.21169	1902
11	119000000	1.05522	1.16938	1.06635	0.924991	1.26792	1.1041	1903
11	120000000	1.02036	1.21933	1.17433	1.075	1.19345	1.23878	1904
11	121000000	0.863419	1.00505	0.892343	0.985918	0.968647	0.935414	1905
11	122000000	1.21364	1.17813	1.0533	1.07974	1.23768	1.18512	1906
11	123000000	1.02144	1.19903	1.1221	1.10408	1.08321	1.13004	1907
11	124000000	0.984836	1.09318	0.923914	1.01628	0.991139	1.04171	1908
11	125000000	1.0405	1.19843	1.0282	1.06801	1.24574	1.15062	1909
11	126000000	1.01914	1.26458	1.05449	1.10109	1.21875	1.18604	1910
11	127000000	0.915224	0.741275	1.10225	1.01672	0.639588	1.18375	1911
11	128000000	1.01759	1.17018	1.1368	1.12842	1.06722	1.1221	1912
11	129000000	1.09094	1.07687	0.998904	1.00487	1.20418	1.03885	1913
11	130000000	0.956223	0.957367	0.9664	0.818018	1.04299	1.0028	1914
11	131000000	0.86934	0.761458	0.985383	0.988164	0.752863	1.09031	1915
11	132000000	1.03274	0.609745	1.04257	1.07523	0.738347	1.13909	1916
11	133000000	1.07962	1.14695	1.19631	1.12325	1.03338	1.18662	1917
11	134000000	1.06719	1.25599	1.18611	0.993601	1.28748	1.25457	1918
11	135000000	1.0847	1.14574	1.16609	1.17802	0.733775	1.07082	1919
12	0	0.946582	1.12101	0.90987	1.01907	1.11236	0.994311	1920
12	1000000	1.02987	1.20315	0.979283	1.08883	1.1659	1.11489	1921
12	2000000	0.970979	1.15769	1.00665	1.07223	1.12405	1.11347	1922
12	3000000	0.977409	1.13955	0.997928	1.00689	1.20872	0.979591	1923
12	4000000	0.956605	1.19559	0.991879	0.999964	1.28715	1.05781	1924
12	5000000	0.945117	1.14288	0.972104	0.939238	0.935429	0.808014	1925
12	6000000	1.03732	1.0366	0.871014	0.905713	1.08253	0.856585	1926
12	7000000	1.04371	1.08784	0.961147	0.962071	1.13114	0.893819	1927
12	8000000	0.842659	0.940637	0.83339	0.941243	0.995544	0.689572	1928
12	9000000	1.01164	1.05415	1.05971	1.04032	0.982315	0.797186	1929
12	10000000	1.09564	1.12839	1.0463	1.03347	1.09831	1.08128	1930
12	11000000	0.828619	1.0865	0.803362	0.943702	0.889125	0.701938	1931
12	12000000	1.02517	1.15363	1.01463	1.0464	1.09096	0.931839	1932
12	13000000	1.0498	0.952929	1.07776	1.08921	0.88855	1.03902	1933
12	14000000	1.01731	1.1321	1.09001	0.988211	1.10844	0.993719	1934
12	15000000	0.996701	0.825449	1.01315	0.969435	0.863632	1.14296	1935
12	16000000	1.23246	0.864579	1.16422	1.13554	0.985047	1.14326	1936
12	17000000	1.05581	0.672387	1.1009	1.15049	0.799342	1.17719	1937
12	18000000	1.14534	0.870634	1.16613	1.29405	0.819942	1.2576	1938
12	19000000	1.08705	1.32291	1.0876	1.06506	1.22724	1.04622	1939
12	20000000	1.01833	0.719422	1.07911	1.02862	0.681332	1.20465	1940
12	21000000	0.994757	0.966195	1.02905	0.962066	1.04165	1.03167	1941
12	22000000	0.924901	0.675903	0.883686	0.947583	0.895727	0.881047	1942
12	23000000	0.946036	0.569906	0.995964	0.965766	0.876494	0.738475	1943
12	24000000	0.958652	0.846083	0.943533	0.94772	0.919149	1.07286	1944
12	25000000	0.992387	1.12863	1.04543	0.98464	1.15764	0.924806	1945
12	26000000	1.03656	1.11846	1.17991	1.039	1.0813	0.986135	1946
12	27000000	0.816662	0.960837	0.860039	0.795274	1.0316	0.769233	1947
12	28000000	0.837739	0.642144	1.0312	1.1936	0.714016	0.985725	1948
12	29000000	0.936591	0.566103	0.963791	0.979224	0.720832	0.842725	1949
12	30000000	1.05479	0.88519	0.859281	0.875102	0.942694	0.902206	1950
12	31000000	0.994029	1.10238	0.908681	0.956004	1.10669	0.985984	1951
12	32000000	1.0004	1.04889	0.903269	0.867982	1.07825	0.955375	1952
12	33000000	0.967259	0.86586	1.17143	0.981516	0.659928	1.15331	1953
12	34000000	0.966428	0.664888	1.05592	1.1061	0.648268	1.04249	1954
12	35000000	0.712249	0.600653	0.799005	0.807994	0.634083	0.800362	1955
12	36000000	0.633173	0.552721	0.773586	0.746361	0.549752	0.742173	1956
12	37000000	0.894989	0.564566	0.880975	0.854876	0.570329	0.946371	1957
12	38000000	1.15001	0.69888	1.19664	1.31379	0.727622	1.14445	1958
12	39000000	1.06537	0.929871	1.06052	1.13092	0.794129	1.19183	1959
12	40000000	1.00913	0.654861	1.09385	1.03889	0.830675	1.02427	1960
12	41000000	0.901272	0.752186	0.920474	0.969276	0.728587	1.12815	1961
12	42000000	0.896152	1.03159	0.929403	0.878533	1.03343	0.948389	1962
12	43000000	1.0232	1.01311	1.01652	1.03058	1.03047	1.2406	1963
12	44000000	0.866013	0.764242	0.997126	0.819155	0.768424	0.946868	1964
12	45000000	0.764035	0.84235	0.906819	0.857229	0.956232	0.945676	1965
12	46000000	0.949479	0.612052	1.06667	1.04412	0.717821	1.10021	1966
12	47000000	1.00118	1.0389	1.10537	1.01411	1.12029	1.00006	1967
12	48000000	1.06442	1.02818	0.882208	0.860482	1.0244	1.00528	1968
12	49000000	1.29026	1.09976	1.0074	0.975691	1.19639	1.25482	1969
12	50000000	1.04824	1.11037	0.958675	0.96271	1.13333	0.972779	1970
12	51000000	0.874833	0.934283	0.869275	0.887958	0.980651	0.944095	1971
12	52000000	1.10059	1.11837	0.994776	1.02446	1.10503	1.04297	1972
12	53000000	1.06023	1.04382	0.834685	0.890725	0.989173	0.797453	1973
12	54000000	0.941601	0.988925	0.902433	0.904212	1.02404	0.952642	1974
12	55000000	1.07002	1.0151	1.01268	0.990602	1.05294	1.03867	1975
12	56000000	1.0566	1.09373	0.90199	0.940825	1.07147	0.94667	1976
12	57000000	0.94529	1.02331	0.918291	0.897816	1.03239	0.877166	1977
12	58000000	0.977747	0.89331	0.965324	0.988394	0.7532	0.763983	1978
12	59000000	0.891889	0.585014	1.0981	0.971212	0.676097	1.0143	1979
12	60000000	0.912822	0.530503	0.980214	0.947871	0.615984	0.838971	1980
12	61000000	1.05821	0.662407	0.834435	1.03804	0.617109	1.04256	1981
12	62000000	1.05102	1.06256	1.05213	0.944646	0.947826	1.06311	1982
12	63000000	1.09144	0.844864	1.01429	1.17379	0.935869	1.18353	1983
12	64000000	0.948884	1.18718	0.968808	1.07571	1.23405	1.00863	1984
12	65000000	0.981339	0.76287	1.03338	1.00017	0.915006	1.07691	1985
12	66000000	0.984049	0.976383	1.04538	0.928207	0.925374	1.01699	1986
12	67000000	0.922267	0.77381	0.96928	0.915573	0.895808	0.923625	1987
12	68000000	0.935654	1.0442	0.91812	0.912786	0.931731	0.789031	1988
12	69000000	0.841954	0.971656	0.885271	0.810177	0.992951	0.881094	1989
12	70000000	0.866353	1.02313	0.998521	0.922381	1.00413	0.923641	1990
12	71000000	0.896265	0.996632	0.940563	0.879311	0.865078	0.778942	1991
12	72000000	0.94751	0.74577	1.0453	0.9624	0.603469	1.00701	1992
12	73000000	1.06547	0.576574	1.15809	1.09027	0.700581	1.0618	1993
12	74000000	0.900031	0.58596	1.0189	0.957667	0.686135	0.987344	1994
12	75000000	0.970822	0.681353	0.980287	0.939247	0.797536	0.909914	1995
12	76000000	0.788121	0.999768	0.848824	0.906691	1.01821	0.878026	1996
12	77000000	0.920004	0.629514	1.001	1.01414	0.645002	1.04461	1997
12	78000000	0.795237	0.555021	0.928186	0.974946	0.474163	1.01494	1998
12	79000000	0.855323	0.960475	0.861808	0.908559	0.726471	0.975359	1999
[truncated: 965 more rows]

## Sheet: S7C Fig
TE							EPI							PE
gene_symbol	ST	ICSI	p_val_adj	avg_log2FC	color	label	gene_symbol	ST	ICSI	p_val_adj	avg_log2FC	color	label	gene_symbol	ST	ICSI	p_val_adj	avg_log2FC	color	label
A1BG	0.133258	0.11154	NA	NA	grey		A1BG	0.218039	0.204536	NA	NA	grey		A1BG	0.201562	0.240269	NA	NA	grey
A1BG-AS1	0.00273682	0	NA	NA	grey		A1BG-AS1	0	0	NA	NA	grey		A1BG-AS1	0	0	NA	NA	grey
A1CF	0.0285148	0.0204207	NA	NA	grey		A1CF	0	0.0235128	NA	NA	grey		A1CF	0	0	NA	NA	grey
A2M	0.00639755	0.00950249	NA	NA	grey		A2M	0.0100814	0.00824072	NA	NA	grey		A2M	0	0	NA	NA	grey
A2M-AS1	0	0.00718544	NA	NA	grey		A2M-AS1	0	0.00404188	NA	NA	grey		A2M-AS1	0	0	NA	NA	grey
A2ML1	0.0930509	0.0573423	NA	NA	grey		A2ML1	0.0499099	0.0575516	NA	NA	grey		A2ML1	0	0	NA	NA	grey
A2ML1-AS1	0.0246867	0.0234501	NA	NA	grey		A2ML1-AS1	0.003906	0	NA	NA	grey		A2ML1-AS1	0	0	NA	NA	grey
A2ML1-AS2	0.00860312	0.00925051	NA	NA	grey		A2ML1-AS2	0	0.0154961	NA	NA	grey		A2ML1-AS2	0	0	NA	NA	grey
A4GALT	2.99213	2.74229	NA	NA	grey		A4GALT	3.05262	2.9369	NA	NA	grey		A4GALT	2.58912	2.42481	NA	NA	grey
A4GNT	0	0	NA	NA	grey		A4GNT	0	0.0637134	NA	NA	grey		A4GNT	0	0	NA	NA	grey
AAAS	2.39101	2.29941	NA	NA	grey		AAAS	2.54002	2.07153	1	0.518027	grey		AAAS	2.16457	2.16055	NA	NA	grey
AACS	1.13928	0.744663	4.66296e-11	0.657666	grey		AACS	1.12058	0.444185	0.0343319	1.18716	grey		AACS	1.42637	0.849723	1	1.161	grey
AADAC	0.00522681	0.00845583	NA	NA	grey		AADAC	0	0.0147318	NA	NA	grey		AADAC	0	0	NA	NA	grey
AADACL2	0.027326	0.0204148	NA	NA	grey		AADACL2	0.00800829	0	NA	NA	grey		AADACL2	0	0	NA	NA	grey
AADACL2-AS1	0.040794	0.024043	NA	NA	grey		AADACL2-AS1	0.0211511	0.026203	NA	NA	grey		AADACL2-AS1	0	0	NA	NA	grey
AADACL3	0.103645	0.0681729	NA	NA	grey		AADACL3	0.0524826	0.0385217	NA	NA	grey		AADACL3	0.271519	0.050253	1	0.432528	grey
AADAT	0.745759	0.563155	NA	NA	grey		AADAT	0.585929	0.53731	NA	NA	grey		AADAT	0.240389	0.334324	NA	NA	grey
AAED1	0.210531	0.142406	NA	NA	grey		AAED1	0.0671093	0.136612	NA	NA	grey		AAED1	0.0800716	0.0971826	NA	NA	grey
AAGAB	1.64978	1.62582	NA	NA	grey		AAGAB	1.71234	1.51439	NA	NA	grey		AAGAB	1.36177	1.62049	1	-0.463852	grey
AAK1	1.95826	1.7479	NA	NA	grey		AAK1	1.20636	1.27441	NA	NA	grey		AAK1	1.89195	1.71465	1	0.291999	grey
AAMDC	0.540321	0.647144	NA	NA	grey		AAMDC	1.16071	0.896584	1	0.313338	grey		AAMDC	0.657437	0.798167	1	-0.334842	grey
AAMP	3.30723	3.39821	NA	NA	grey		AAMP	3.30645	3.33813	NA	NA	grey		AAMP	3.2089	3.37037	1	-0.311809	grey
AANAT	0.0106747	0.0119212	NA	NA	grey		AANAT	0	0	NA	NA	grey		AANAT	0	0	NA	NA	grey
AAR2	1.74065	1.74225	NA	NA	grey		AAR2	1.62586	1.40038	NA	NA	grey		AAR2	1.16752	1.61936	1	-0.736252	grey
AARD	0.0661075	0.0406929	NA	NA	grey		AARD	0.0858758	0.0228798	NA	NA	grey		AARD	0	0	NA	NA	grey
AARS	2.21275	2.01533	NA	NA	grey		AARS	2.00896	1.59987	1	0.485562	grey		AARS	2.76405	2.48479	1	0.370741	grey
AARS2	0.899871	0.871397	NA	NA	grey		AARS2	1.64581	1.53838	NA	NA	grey		AARS2	0.751194	1.06332	1	-0.56079	grey
AARSD1	0.128865	0.138262	NA	NA	grey		AARSD1	0.110533	0.181218	NA	NA	grey		AARSD1	0.16376	0.073188	NA	NA	grey
AASDH	0.874163	1.04839	1	-0.267822	grey		AASDH	1.22917	1.05117	NA	NA	grey		AASDH	1.30448	0.769361	1	1.09933	grey
AASDHPPT	1.52339	1.40506	NA	NA	grey		AASDHPPT	1.3808	1.29184	NA	NA	grey		AASDHPPT	1.21261	1.50543	1	-0.667872	grey
AASS	0.277547	0.325075	NA	NA	grey		AASS	0.275805	0.36199	NA	NA	grey		AASS	0.290286	0.241252	NA	NA	grey
AATBC	0.0250975	0.0519483	NA	NA	grey		AATBC	0.0631343	0.0264525	NA	NA	grey		AATBC	0	0	NA	NA	grey
AATF	2.51137	2.568	NA	NA	grey		AATF	2.47931	2.23164	NA	NA	grey		AATF	2.39222	2.52275	1	-0.259695	grey
AATK	0.00444782	0.0221911	NA	NA	grey		AATK	0	0.0284633	NA	NA	grey		AATK	0	0.137684	NA	NA	grey
AB015752.3	0.0306347	0.0205872	NA	NA	grey		AB015752.3	0.125538	0.0130947	NA	NA	grey		AB015752.3	0.164134	0.0482246	NA	NA	grey
ABALON	0.210923	0.13348	NA	NA	grey		ABALON	0.115963	0.178684	NA	NA	grey		ABALON	0.29204	0.765525	1	-0.916493	grey
ABAT	0.0451875	0.0410228	NA	NA	grey		ABAT	0.273176	0.286739	NA	NA	grey		ABAT	0.0712891	0	NA	NA	grey
ABC7-42404400C24.1	0.00165545	0.00335011	NA	NA	grey		ABC7-42404400C24.1	0	0	NA	NA	grey		ABC7-42404400C24.1	0	0	NA	NA	grey
ABCA1	0.116494	0.135691	NA	NA	grey		ABCA1	0.947652	1.01032	NA	NA	grey		ABCA1	1.49762	0.594831	1	1.82924	grey
ABCA10	0.00446084	0.0131786	NA	NA	grey		ABCA10	0.0248382	0.0295067	NA	NA	grey		ABCA10	0	0	NA	NA	grey
ABCA12	0.0237376	0.0180343	NA	NA	grey		ABCA12	0.0185115	0.026834	NA	NA	grey		ABCA12	0	0	NA	NA	grey
ABCA13	0.205856	0.213454	NA	NA	grey		ABCA13	0.299835	0.19075	1	0.253636	grey		ABCA13	0.471879	0.191582	1	0.47833	grey
ABCA2	0.0474671	0.0194426	NA	NA	grey		ABCA2	0.0562485	0.00812944	NA	NA	grey		ABCA2	0	0.0602095	NA	NA	grey
ABCA3	0.0597065	0.0324288	NA	NA	grey		ABCA3	0.0893355	0.107929	NA	NA	grey		ABCA3	0.0466173	0.0183058	NA	NA	grey
ABCA4	0.169077	0.0905241	NA	NA	grey		ABCA4	0.0744993	0.0154313	NA	NA	grey		ABCA4	0.0494076	0.0857668	NA	NA	grey
ABCA5	0.108779	0.0722765	NA	NA	grey		ABCA5	0.143438	0.0966325	NA	NA	grey		ABCA5	0.490498	0.223202	1	0.340273	grey
ABCA6	0.00727241	0.00575915	NA	NA	grey		ABCA6	0	0.0267182	NA	NA	grey		ABCA6	0	0	NA	NA	grey
ABCA7	0.170494	0.170617	NA	NA	grey		ABCA7	0.1814	0.267704	NA	NA	grey		ABCA7	0.675619	0.486527	1	0.362625	grey
ABCA8	0.00312029	0.0148288	NA	NA	grey		ABCA8	0.0200498	0.0453409	NA	NA	grey		ABCA8	0	0	NA	NA	grey
ABCA9	0.00906083	0.00566477	NA	NA	grey		ABCA9	0.0524666	0.024487	NA	NA	grey		ABCA9	0	0	NA	NA	grey
ABCA9-AS1	0.000617537	0	NA	NA	grey		ABCA9-AS1	0	0	NA	NA	grey		ABCA9-AS1	0	0.0502546	NA	NA	grey
ABCB1	0.0202729	0.00450341	NA	NA	grey		ABCB1	0.0579997	0	NA	NA	grey		ABCB1	0.0220745	0	NA	NA	grey
ABCB10	1.0012	0.868764	NA	NA	grey		ABCB10	0.407773	0.687293	1	-0.632852	grey		ABCB10	0.829873	0.808246	1	-0.259033	grey
ABCB11	0.00312716	0.00507068	NA	NA	grey		ABCB11	0	0.00475523	NA	NA	grey		ABCB11	0	0	NA	NA	grey
ABCB4	0.0486255	0.0177208	NA	NA	grey		ABCB4	0.0230824	0.0109936	NA	NA	grey		ABCB4	0	0	NA	NA	grey
ABCB5	0.0201421	0.00978322	NA	NA	grey		ABCB5	0.0168246	0.0491227	NA	NA	grey		ABCB5	0.147415	0.337848	1	-0.42113	grey
ABCB6	0.00830142	0.00474999	NA	NA	grey		ABCB6	0.0110814	0.0077368	NA	NA	grey		ABCB6	0	0	NA	NA	grey
ABCB7	1.20928	1.00108	0.0182031	0.297738	grey		ABCB7	1.29257	0.958527	1	0.438319	grey		ABCB7	1.13113	1.08144	NA	NA	grey
ABCB8	1.84758	1.91673	NA	NA	grey		ABCB8	2.37504	2.39367	NA	NA	grey		ABCB8	1.96697	1.93235	NA	NA	grey
ABCB9	0.0599757	0.0309916	NA	NA	grey		ABCB9	0.0608926	0.0484461	NA	NA	grey		ABCB9	0	0	NA	NA	grey
ABCC1	0.105472	0.0754519	NA	NA	grey		ABCC1	0.23641	0.163198	NA	NA	grey		ABCC1	0.287968	0	1	0.597635	grey
ABCC10	0.390189	0.270763	NA	NA	grey		ABCC10	0.679898	0.674839	NA	NA	grey		ABCC10	0.654063	0.775094	1	-0.281334	grey
ABCC11	0.0107894	0.00759742	NA	NA	grey		ABCC11	0	0.0179603	NA	NA	grey		ABCC11	0.04855	0	NA	NA	grey
ABCC12	0.0127405	0.0238418	NA	NA	grey		ABCC12	0	0.0281702	NA	NA	grey		ABCC12	0	0.056528	NA	NA	grey
ABCC2	0.160567	0.159219	NA	NA	grey		ABCC2	0.564123	0.531248	NA	NA	grey		ABCC2	0.964896	0.316566	1	1.55294	grey
ABCC3	0.0135654	0.0367362	NA	NA	grey		ABCC3	0.0363234	0.040498	NA	NA	grey		ABCC3	0	0	NA	NA	grey
ABCC4	1.3715	1.15991	1	0.251977	grey		ABCC4	0.395567	0.574574	1	-0.437785	grey		ABCC4	0.687311	0.932641	1	-0.447519	grey
ABCC5	1.44269	1.27523	NA	NA	grey		ABCC5	1.45611	1.4704	1	-0.28169	grey		ABCC5	1.46295	1.38134	NA	NA	grey
ABCC5-AS1	0.0007363	0.00249362	NA	NA	grey		ABCC5-AS1	0	0	NA	NA	grey		ABCC5-AS1	0	0	NA	NA	grey
ABCC6	0.0618553	0.0279677	NA	NA	grey		ABCC6	0.0160954	0.0229505	NA	NA	grey		ABCC6	0.10066	0	NA	NA	grey
ABCC8	0.00431422	0.00871845	NA	NA	grey		ABCC8	0.003906	0.00475523	NA	NA	grey		ABCC8	0	0	NA	NA	grey
ABCC9	0.0104495	0.030835	NA	NA	grey		ABCC9	0.0386574	0.0492996	NA	NA	grey		ABCC9	0	0	NA	NA	grey
ABCD1	0.119922	0.0709802	NA	NA	grey		ABCD1	0.189888	0.0848941	NA	NA	grey		ABCD1	0.161214	0.0204139	NA	NA	grey
ABCD2	0	0	NA	NA	grey		ABCD2	0	0.00824072	NA	NA	grey		ABCD2	0	0	NA	NA	grey
ABCD3	1.61364	1.41078	0.762474	0.271273	grey		ABCD3	1.12593	1.16441	NA	NA	grey		ABCD3	1.90253	1.37133	1	0.659356	grey
ABCD4	0.91828	0.885286	1	-0.439692	grey		ABCD4	1.05015	1.04146	NA	NA	grey		ABCD4	1.4196	1.08898	1	0.344335	grey
ABCE1	2.44342	2.45558	NA	NA	grey		ABCE1	2.24075	2.12387	NA	NA	grey		ABCE1	2.44238	2.48759	NA	NA	grey
ABCF1	3.29489	3.42577	NA	NA	grey		ABCF1	3.24759	3.34481	NA	NA	grey		ABCF1	3.34387	3.42289	1	-0.271325	grey
ABCF2	2.73503	2.71175	NA	NA	grey		ABCF2	2.62403	2.41128	NA	NA	grey		ABCF2	2.41891	2.77652	1	-0.550443	grey
ABCF3	1.73022	1.79838	NA	NA	grey		ABCF3	1.95151	1.88315	NA	NA	grey		ABCF3	2.17499	1.99377	NA	NA	grey
ABCG1	0.0182209	0.00933329	NA	NA	grey		ABCG1	0.0079212	0.0148826	NA	NA	grey		ABCG1	0	0.0168119	NA	NA	grey
ABCG2	2.64377	2.35865	7.129e-08	0.428062	grey		ABCG2	0.931707	0.802441	1	0.344924	grey		ABCG2	1.67836	1.24864	NA	NA	grey
ABCG4	0.0097647	0.00172432	NA	NA	grey		ABCG4	0	0	NA	NA	grey		ABCG4	0	0	NA	NA	grey
ABCG5	0.019288	0.01498	NA	NA	grey		ABCG5	0	0	NA	NA	grey		ABCG5	0	0	NA	NA	grey
ABCG8	0.0282921	0.0038288	NA	NA	grey		ABCG8	0	0	NA	NA	grey		ABCG8	0	0	NA	NA	grey
ABHD1	0.0260691	0.00982715	NA	NA	grey		ABHD1	0.0123102	0.0127019	NA	NA	grey		ABHD1	0	0.0410061	NA	NA	grey
ABHD10	1.2123	1.04825	NA	NA	grey		ABHD10	1.08986	1.00337	NA	NA	grey		ABHD10	1.0135	1.54011	1	-0.792732	grey
ABHD11	2.48393	2.46808	NA	NA	grey		ABHD11	2.04137	1.69358	1	0.332201	grey		ABHD11	1.72193	2.18604	1	-0.496168	grey
ABHD11-AS1	0.000818642	0.00314275	NA	NA	grey		ABHD11-AS1	0	0	NA	NA	grey		ABHD11-AS1	0	0	NA	NA	grey
ABHD12	2.14935	2.03198	NA	NA	grey		ABHD12	2.00518	2.00547	1	-0.319844	grey		ABHD12	2.11101	1.64269	1	0.568602	grey
ABHD12B	0.925004	0.950756	NA	NA	grey		ABHD12B	1.50866	1.59464	NA	NA	grey		ABHD12B	0.352805	0.527463	1	-0.298883	grey
ABHD13	1.02126	0.796446	NA	NA	grey		ABHD13	0.813678	0.745991	NA	NA	grey		ABHD13	0.615174	0.868384	1	-0.373684	grey
ABHD14A	0.455073	0.423174	NA	NA	grey		ABHD14A	0.284238	0.219173	NA	NA	grey		ABHD14A	0.186939	0.479162	1	-0.686992	grey
ABHD14B	0.841312	0.80496	NA	NA	grey		ABHD14B	0.567582	0.642965	1	-0.400948	grey		ABHD14B	0.34071	0.398993	NA	NA	grey
ABHD15	0.241774	0.171987	NA	NA	grey		ABHD15	0.798194	0.561852	1	0.250155	grey		ABHD15	1.28389	0.32239	1	1.50064	grey
ABHD15-AS1	0.00773104	0.00290111	NA	NA	grey		ABHD15-AS1	0	0	NA	NA	grey		ABHD15-AS1	0	0	NA	NA	grey
ABHD16A	0.00377608	0.00220969	NA	NA	grey		ABHD16A	0	0.0102699	NA	NA	grey		ABHD16A	0	0	NA	NA	grey
ABHD17A	0.797378	0.617896	NA	NA	grey		ABHD17A	0.553223	0.419773	NA	NA	grey		ABHD17A	0.752473	0.588959	NA	NA	grey
ABHD17B	0.728919	0.596845	NA	NA	grey		ABHD17B	0.458883	0.805731	1	-0.781502	grey		ABHD17B	1.24195	0.959712	NA	NA	grey
ABHD17C	1.21512	1.16968	NA	NA	grey		ABHD17C	0.914396	0.822062	NA	NA	grey		ABHD17C	1.30413	1.20327	NA	NA	grey
ABHD18	0.884994	0.888997	NA	NA	grey		ABHD18	1.01757	0.708455	1	0.427594	grey		ABHD18	0.717481	1.42388	1	-1.04142	grey
ABHD2	0.737308	0.62913	1	0.280522	grey		ABHD2	0.716844	0.534991	1	0.325976	grey		ABHD2	0.917019	0.475233	1	0.646365	grey
ABHD3	1.18148	1.02813	NA	NA	grey		ABHD3	1.22851	1.30771	NA	NA	grey		ABHD3	1.57941	1.40524	NA	NA	grey
ABHD4	0.864681	0.629088	1.34024e-05	0.436796	grey		ABHD4	0.520614	0.379093	NA	NA	grey		ABHD4	0.559502	0.716721	1	-0.345313	grey
ABHD5	1.66904	1.5995	NA	NA	grey		ABHD5	1.15729	1.18288	NA	NA	grey		ABHD5	1.82724	1.7953	NA	NA	grey
ABHD6	0.564033	0.614188	1	-0.261984	grey		ABHD6	0.737546	0.799946	NA	NA	grey		ABHD6	1.71399	1.73998	NA	NA	grey
ABHD8	0.140311	0.0745316	NA	NA	grey		ABHD8	0.003906	0.0132975	NA	NA	grey		ABHD8	0.0624788	0.0168126	NA	NA	grey
ABI1	1.49668	1.35623	NA	NA	grey		ABI1	1.36058	1.40889	NA	NA	grey		ABI1	2.10139	1.51437	1	0.740912	grey
ABI2	0.73206	0.716919	NA	NA	grey		ABI2	1.10194	1.08064	NA	NA	grey		ABI2	1.27665	0.805564	1	0.737309	grey
ABI3	0.0314388	0.0170844	NA	NA	grey		ABI3	0.0624145	0.11731	NA	NA	grey		ABI3	0.0447074	0.16853	NA	NA	grey
ABI3BP	0.0261312	0.012616	NA	NA	grey		ABI3BP	0.0271367	0.0535108	NA	NA	grey		ABI3BP	0	0	NA	NA	grey
ABL1	0.827201	0.563968	0.00355998	0.357736	grey		ABL1	0.667178	0.571362	NA	NA	grey		ABL1	1.78166	0.698328	1	1.26882	grey
ABL2	0.858434	0.608001	NA	NA	grey		ABL2	1.05208	0.897887	1	0.291497	grey		ABL2	1.15038	0.554599	1	0.974591	grey
ABLIM1	0.247963	0.137794	NA	NA	grey		ABLIM1	0.148728	0.0737331	NA	NA	grey		ABLIM1	0.396539	0.0632263	1	0.601077	grey
ABLIM2	0.0130285	0.0203069	NA	NA	grey		ABLIM2	0.0283551	0.0288055	NA	NA	grey		ABLIM2	0	0	NA	NA	grey
ABLIM3	0.0363993	0.0233761	NA	NA	grey		ABLIM3	0.117548	0.0623052	NA	NA	grey		ABLIM3	0.258698	0	1	0.454789	grey
ABO	0.04265	0.0471127	NA	NA	grey		ABO	0.0587113	0.0580096	NA	NA	grey		ABO	0.118848	0.0300468	NA	NA	grey
ABR	0.668738	0.491726	0.208205	0.299338	grey		ABR	0.835557	0.700523	NA	NA	grey		ABR	0.625372	0.331267	1	0.378379	grey
ABRA	0.0034318	0	NA	NA	grey		ABRA	0	0	NA	NA	grey		ABRA	0	0.039289	NA	NA	grey
ABRACL	2.25276	2.11255	NA	NA	grey		ABRACL	2.26755	2.39868	NA	NA	grey		ABRACL	1.23461	1.60972	1	-0.559546	grey
ABT1	2.85867	2.82972	NA	NA	grey		ABT1	3.10979	2.68726	1	0.399579	grey		ABT1	2.70739	3.02211	1	-0.336196	grey
ABTB1	0.0883609	0.06201	NA	NA	grey		ABTB1	0.265444	0.262826	NA	NA	grey		ABTB1	0.0220745	0.0300468	NA	NA	grey
ABTB2	0.487039	0.471459	NA	NA	grey		ABTB2	0.831032	0.647538	NA	NA	grey		ABTB2	1.14459	0.880518	NA	NA	grey
AC000036.4	0.0114619	0.00791084	NA	NA	grey		AC000036.4	0	0.0100844	NA	NA	grey		AC000036.4	0	0	NA	NA	grey
AC000068.5	0.0212232	0.0182593	NA	NA	grey		AC000068.5	0.0160389	0.0178281	NA	NA	grey		AC000068.5	0.024091	0.0269927	NA	NA	grey
AC000111.6	0.00763476	0.00130137	NA	NA	grey		AC000111.6	0	0	NA	NA	grey		AC000111.6	0.0579971	0	NA	NA	grey
AC000123.4	0.014939	0.012492	NA	NA	grey		AC000123.4	0	0.0275578	NA	NA	grey		AC000123.4	0	0	NA	NA	grey
AC000124.1	0.0074991	0.00490065	NA	NA	grey		AC000124.1	0.0182001	0	NA	NA	grey		AC000124.1	0	0	NA	NA	grey
AC000403.4	0.000551365	0.00166571	NA	NA	grey		AC000403.4	0	0	NA	NA	grey		AC000403.4	0	0	NA	NA	grey
AC001226.7	0.00846964	0.00431005	NA	NA	grey		AC001226.7	0	0.027366	NA	NA	grey		AC001226.7	0	0	NA	NA	grey
AC002064.4	0	0.00195752	NA	NA	grey		AC002064.4	0	0	NA	NA	grey		AC002064.4	0	0	NA	NA	grey
AC002076.10	0.0118459	0	NA	NA	grey		AC002076.10	0.0179859	0.0124106	NA	NA	grey		AC002076.10	0	0.0409629	NA	NA	grey
AC002115.9	0.00687957	0	NA	NA	grey		AC002115.9	0	0	NA	NA	grey		AC002115.9	0	0	NA	NA	grey
AC002116.7	0.0885813	0.0559128	NA	NA	grey		AC002116.7	0.0333756	0.0120192	NA	NA	grey		AC002116.7	0.0253166	0	NA	NA	grey
AC002127.4	0.000718554	0	NA	NA	grey		AC002127.4	0	0	NA	NA	grey		AC002127.4	0	0	NA	NA	grey
AC002128.5	0.0103046	0.00294603	NA	NA	grey		AC002128.5	0	0.00589431	NA	NA	grey		AC002128.5	0.0848828	0	NA	NA	grey
AC002306.1	0.00171009	0.00211221	NA	NA	grey		AC002306.1	0	0.0176496	NA	NA	grey		AC002306.1	0	0	NA	NA	grey
AC002310.12	0.086097	0.072379	NA	NA	grey		AC002310.12	0.166971	0.0927693	NA	NA	grey		AC002310.12	0	0.0168119	NA	NA	grey
AC002310.7	0.00244455	0.0064599	NA	NA	grey		AC002310.7	0.003906	0	NA	NA	grey		AC002310.7	0	0	NA	NA	grey
AC002368.4	0.00121664	0	NA	NA	grey		AC002368.4	0	0.00855456	NA	NA	grey		AC002368.4	0	0	NA	NA	grey
AC002429.5	0.0119542	0.0201062	NA	NA	grey		AC002429.5	0	0.00589431	NA	NA	grey		AC002429.5	0	0.01537	NA	NA	grey
AC002451.3	0.00241349	0.00218311	NA	NA	grey		AC002451.3	0.0288683	0	NA	NA	grey		AC002451.3	0	0	NA	NA	grey
AC002454.1	0.076013	0.0636629	NA	NA	grey		AC002454.1	0.0228105	0.00496059	NA	NA	grey		AC002454.1	0	0	NA	NA	grey
AC002456.2	0.0132842	0.00656141	NA	NA	grey		AC002456.2	0	0.00824072	NA	NA	grey		AC002456.2	0	0	NA	NA	grey
AC002463.3	0.13833	0.0777361	NA	NA	grey		AC002463.3	0.263825	0.122226	1	0.315909	grey		AC002463.3	0	0.0602095	NA	NA	grey
AC002467.7	0.397745	0.325043	NA	NA	grey		AC002467.7	0.461531	0.425587	NA	NA	grey		AC002467.7	0.251599	0.191618	NA	NA	grey
AC002472.11	0.00298534	0	NA	NA	grey		AC002472.11	0	0	NA	NA	grey		AC002472.11	0	0	NA	NA	grey
AC002480.2	0.0878517	0.0654503	NA	NA	grey		AC002480.2	0.003906	0.0378242	NA	NA	grey		AC002480.2	0	0	NA	NA	grey
AC002480.3	0.369679	0.253672	NA	NA	grey		AC002480.3	0.0352169	0.0854775	NA	NA	grey		AC002480.3	0.110437	0.037828	NA	NA	grey
AC002480.4	0.0347606	0.0345501	NA	NA	grey		AC002480.4	0	0.0427845	NA	NA	grey		AC002480.4	0	0	NA	NA	grey
AC002550.6	0.0367659	0.0367468	NA	NA	grey		AC002550.6	0.0137112	0.037469	NA	NA	grey		AC002550.6	0.102624	0.0496938	NA	NA	grey
AC003005.2	0.0123311	0.00747433	NA	NA	grey		AC003005.2	0.0136059	0.0226871	NA	NA	grey		AC003005.2	0	0.0204139	NA	NA	grey
AC003009.1	0.00615601	0.000722957	NA	NA	grey		AC003009.1	0	0	NA	NA	grey		AC003009.1	0	0	NA	NA	grey
AC003075.4	0.0108929	0.008669	NA	NA	grey		AC003075.4	0.00536184	0.0301907	NA	NA	grey		AC003075.4	0	0	NA	NA	grey
AC003084.2	0	0.000694575	NA	NA	grey		AC003084.2	0	0	NA	NA	grey		AC003084.2	0	0	NA	NA	grey
AC003088.1	0.000956896	0.00824046	NA	NA	grey		AC003088.1	0.00958589	0	NA	NA	grey		AC003088.1	0	0.0204139	NA	NA	grey
AC003090.1	0.00442193	0	NA	NA	grey		AC003090.1	0	0.00475523	NA	NA	grey		AC003090.1	0	0	NA	NA	grey
AC003092.1	0.0121501	0.00120806	NA	NA	grey		AC003092.1	0.0118946	0	NA	NA	grey		AC003092.1	0	0	NA	NA	grey
AC003664.1	0	0.000777552	NA	NA	grey		AC003664.1	0	0.00475523	NA	NA	grey		AC003664.1	0	0	NA	NA	grey
AC003956.1	0.000879316	0.00365489	NA	NA	grey		AC003956.1	0	0	NA	NA	grey		AC003956.1	0	0	NA	NA	grey
AC003984.1	0.0068752	0.00432067	NA	NA	grey		AC003984.1	0	0	NA	NA	grey		AC003984.1	0	0	NA	NA	grey
AC003986.6	0.00155773	0.00847046	NA	NA	grey		AC003986.6	0	0.013269	NA	NA	grey		AC003986.6	0	0	NA	NA	grey
AC003986.7	0	0.0010595	NA	NA	grey		AC003986.7	0	0.00824072	NA	NA	grey		AC003986.7	0	0.136454	NA	NA	grey
AC003988.1	0.0228645	0.0211411	NA	NA	grey		AC003988.1	0.0287836	0.00520221	NA	NA	grey		AC003988.1	0.042755	0	NA	NA	grey
AC003991.3	0.00209557	0.00303261	NA	NA	grey		AC003991.3	0.00664674	0	NA	NA	grey		AC003991.3	0	0	NA	NA	grey
AC004009.3	0.00390175	0.00544155	NA	NA	grey		AC004009.3	0	0	NA	NA	grey		AC004009.3	0.113476	0	NA	NA	grey
AC004019.13	0.00937819	0.00874777	NA	NA	grey		AC004019.13	0.0513553	0	NA	NA	grey		AC004019.13	0	0	NA	NA	grey
AC004053.1	0	0	NA	NA	grey		AC004053.1	0	0.0229068	NA	NA	grey		AC004053.1	0	0	NA	NA	grey
AC004067.5	0.00986986	0.0094479	NA	NA	grey		AC004067.5	0	0	NA	NA	grey		AC004067.5	0	0	NA	NA	grey
AC004069.2	0.151416	0.177756	NA	NA	grey		AC004069.2	0.00566614	0.116562	NA	NA	grey		AC004069.2	0.0719339	0.0519302	NA	NA	grey
AC004076.5	0.0503861	0.0505691	NA	NA	grey		AC004076.5	0.054114	0.0322509	NA	NA	grey		AC004076.5	0.024091	0.01537	NA	NA	grey
AC004112.4	0.011571	0.00171111	NA	NA	grey		AC004112.4	0	0	NA	NA	grey		AC004112.4	0	0	NA	NA	grey
AC004156.3	0.0063899	0.00902719	NA	NA	grey		AC004156.3	0.0100814	0.0171511	NA	NA	grey		AC004156.3	0	0	NA	NA	grey
AC004158.1	0.00199562	0.00237897	NA	NA	grey		AC004158.1	0.00995763	0.00921772	NA	NA	grey		AC004158.1	0	0	NA	NA	grey
AC004158.3	0.0180459	0.0172506	NA	NA	grey		AC004158.3	0.0689299	0.0924409	NA	NA	grey		AC004158.3	0	0	NA	NA	grey
AC004160.4	0.00275775	0.00325281	NA	NA	grey		AC004160.4	0	0	NA	NA	grey		AC004160.4	0	0	NA	NA	grey
AC004221.2	0.013172	0.00206844	NA	NA	grey		AC004221.2	0.0222568	0.0217601	NA	NA	grey		AC004221.2	0	0	NA	NA	grey
AC004237.1	0.00269576	0	NA	NA	grey		AC004237.1	0	0	NA	NA	grey		AC004237.1	0	0	NA	NA	grey
AC004257.1	0.00136189	0.000812541	NA	NA	grey		AC004257.1	0	0.0196717	NA	NA	grey		AC004257.1	0	0	NA	NA	grey
AC004381.6	0.306646	0.314113	NA	NA	grey		AC004381.6	0.258505	0.229898	NA	NA	grey		AC004381.6	0.608188	0.37914	1	0.255784	grey
AC004448.2	0.000509803	0.00102789	NA	NA	grey		AC004448.2	0	0	NA	NA	grey		AC004448.2	0	0	NA	NA	grey
AC004448.5	0.00174653	0.0175754	NA	NA	grey		AC004448.5	0.018458	0.0569529	NA	NA	grey		AC004448.5	0	0	NA	NA	grey
AC004449.6	0.0119693	0.0183637	NA	NA	grey		AC004449.6	0.125702	0.0104198	NA	NA	grey		AC004449.6	0	0	NA	NA	grey
AC004471.10	0.00201158	0.00349013	NA	NA	grey		AC004471.10	0	0	NA	NA	grey		AC004471.10	0	0	NA	NA	grey
AC004471.9	0.0197096	0.00664312	NA	NA	grey		AC004471.9	0	0	NA	NA	grey		AC004471.9	0	0	NA	NA	grey
AC004485.3	0.000780295	0.00118208	NA	NA	grey		AC004485.3	0	0	NA	NA	grey		AC004485.3	0	0	NA	NA	grey
AC004490.1	0.142878	0.0962112	NA	NA	grey		AC004490.1	0.0947835	0.0499752	NA	NA	grey		AC004490.1	0.0307104	0.032882	NA	NA	grey
AC004510.3	0.171605	0.134552	NA	NA	grey		AC004510.3	0.011898	0.00414837	NA	NA	grey		AC004510.3	0.0723966	0.0459469	NA	NA	grey
AC004540.5	0.00657559	0	NA	NA	grey		AC004540.5	0	0	NA	NA	grey		AC004540.5	0	0	NA	NA	grey
AC004549.6	0.0182533	0.00272358	NA	NA	grey		AC004549.6	0	0	NA	NA	grey		AC004549.6	0	0	NA	NA	grey
AC004556.1	0.349932	0.0310651	4.02898e-11	0.335846	grey		AC004556.1	0.282263	0.00651071	NA	NA	grey		AC004556.1	0.0347733	0	NA	NA	grey
AC004593.3	0.00240932	0	NA	NA	grey		AC004593.3	0	0	NA	NA	grey		AC004593.3	0	0	NA	NA	grey
AC004603.4	0.00108682	0	NA	NA	grey		AC004603.4	0	0	NA	NA	grey		AC004603.4	0	0	NA	NA	grey
AC004637.1	0.00856661	0	NA	NA	grey		AC004637.1	0	0	NA	NA	grey		AC004637.1	0	0	NA	NA	grey
AC004691.5	0.00370874	0.00386641	NA	NA	grey		AC004691.5	0	0	NA	NA	grey		AC004691.5	0	0	NA	NA	grey
AC004702.2	0.00301508	0.00406898	NA	NA	grey		AC004702.2	0	0	NA	NA	grey		AC004702.2	0	0	NA	NA	grey
AC004744.3	0.00517558	0.00573888	NA	NA	grey		AC004744.3	0	0	NA	NA	grey		AC004744.3	0	0	NA	NA	grey
AC004754.3	0.000535112	0.0019077	NA	NA	grey		AC004754.3	0.0123102	0	NA	NA	grey		AC004754.3	0	0	NA	NA	grey
AC004813.1	0.0418469	0.0754522	NA	NA	grey		AC004813.1	0.0699837	0.0496746	NA	NA	grey		AC004813.1	0	0.280171	1	-0.680599	grey
AC004824.2	0.0050798	0	NA	NA	grey		AC004824.2	0.0528965	0	NA	NA	grey		AC004824.2	0	0	NA	NA	grey
AC004837.5	0	0.0019505	NA	NA	grey		AC004837.5	0.00575139	0.00475523	NA	NA	grey		AC004837.5	0	0	NA	NA	grey
AC004854.4	0.0423325	0.0375232	NA	NA	grey		AC004854.4	0.015509	0.0345134	NA	NA	grey		AC004854.4	0	0.0168119	NA	NA	grey
AC004862.6	0.00607698	0.00352793	NA	NA	grey		AC004862.6	0	0.00475523	NA	NA	grey		AC004862.6	0	0	NA	NA	grey
AC004893.11	0.160167	0.130484	NA	NA	grey		AC004893.11	0.226482	0.0775476	NA	NA	grey		AC004893.11	0.0763333	0.117162	NA	NA	grey
AC004895.4	0.00796726	0.0153807	NA	NA	grey		AC004895.4	0	0.0173638	NA	NA	grey		AC004895.4	0	0	NA	NA	grey
AC004941.3	0	0.00298672	NA	NA	grey		AC004941.3	0	0.00475523	NA	NA	grey		AC004941.3	0	0	NA	NA	grey
AC004951.6	0.0530403	0.0192801	NA	NA	grey		AC004951.6	0.0151807	0.0104198	NA	NA	grey		AC004951.6	0.0238466	0	NA	NA	grey
AC004988.1	0.00736141	0.00434889	NA	NA	grey		AC004988.1	0	0.00809695	NA	NA	grey		AC004988.1	0	0	NA	NA	grey
AC005009.2	0.00622523	0	NA	NA	grey		AC005009.2	0	0	NA	NA	grey		AC005009.2	0	0	NA	NA	grey
AC005019.3	0.046896	0.0612764	NA	NA	grey		AC005019.3	0.129453	0.190687	NA	NA	grey		AC005019.3	0.139085	0	NA	NA	grey
AC005042.4	0.0856001	0.0415376	NA	NA	grey		AC005042.4	0.0146318	0.00920912	NA	NA	grey		AC005042.4	0	0	NA	NA	grey
AC005076.5	0.192524	0.19124	NA	NA	grey		AC005076.5	0.131538	0.224752	NA	NA	grey		AC005076.5	0.212869	0.0583392	1	0.366617	grey
AC005082.12	0.00608293	0	NA	NA	grey		AC005082.12	0	0	NA	NA	grey		AC005082.12	0	0	NA	NA	grey
AC005150.1	0	0.00227569	NA	NA	grey		AC005150.1	0	0.00982078	NA	NA	grey		AC005150.1	0	0	NA	NA	grey
AC005152.3	0.0060216	0.0018215	NA	NA	grey		AC005152.3	0	0.0272169	NA	NA	grey		AC005152.3	0	0	NA	NA	grey
AC005162.4	0.00527271	0	NA	NA	grey		AC005162.4	0	0	NA	NA	grey		AC005162.4	0	0	NA	NA	grey
AC005197.2	0.0114816	0	NA	NA	grey		AC005197.2	0	0	NA	NA	grey		AC005197.2	0	0	NA	NA	grey
AC005224.2	0.0489781	0.0254168	NA	NA	grey		AC005224.2	0.0429547	0.092796	NA	NA	grey		AC005224.2	0.0842707	0.0269927	NA	NA	grey
AC005253.2	0.00305451	0.000974893	NA	NA	grey		AC005253.2	0	0	NA	NA	grey		AC005253.2	0	0	NA	NA	grey
AC005264.2	0	0.00791883	NA	NA	grey		AC005264.2	0.0363234	0.00475523	NA	NA	grey		AC005264.2	0	0	NA	NA	grey
AC005276.1	0.00282524	0.000547258	NA	NA	grey		AC005276.1	0	0	NA	NA	grey		AC005276.1	0	0	NA	NA	grey
AC005281.1	0	0.00160324	NA	NA	grey		AC005281.1	0	0.00475523	NA	NA	grey		AC005281.1	0	0	NA	NA	grey
AC005281.2	0	0	NA	NA	grey		AC005281.2	0	0	NA	NA	grey		AC005281.2	0	0	NA	NA	grey
AC005301.8	0.00145777	0.00245661	NA	NA	grey		AC005301.8	0	0	NA	NA	grey		AC005301.8	0.0447074	0	NA	NA	grey
AC005307.1	0.00341452	0.00126926	NA	NA	grey		AC005307.1	0.00460067	0	NA	NA	grey		AC005307.1	0	0	NA	NA	grey
AC005307.3	0.00764384	0.0108809	NA	NA	grey		AC005307.3	0	0.0153128	NA	NA	grey		AC005307.3	0	0	NA	NA	grey
AC005329.7	0.000742881	0	NA	NA	grey		AC005329.7	0	0	NA	NA	grey		AC005329.7	0	0	NA	NA	grey
AC005330.2	0.00357453	0.00262957	NA	NA	grey		AC005330.2	0.0209099	0	NA	NA	grey		AC005330.2	0	0	NA	NA	grey
AC005355.1	0.000711498	0	NA	NA	grey		AC005355.1	0.0465575	0.0385216	NA	NA	grey		AC005355.1	0	0	NA	NA	grey
AC005355.2	0.117621	0.0580673	NA	NA	grey		AC005355.2	0.0492077	0.0250188	NA	NA	grey		AC005355.2	0.0539199	0	NA	NA	grey
AC005358.3	0.00752976	0	NA	NA	grey		AC005358.3	0.00460067	0	NA	NA	grey		AC005358.3	0	0	NA	NA	grey
AC005363.11	0.0455818	0.0190527	NA	NA	grey		AC005363.11	0.0456041	0.0368821	NA	NA	grey		AC005363.11	0	0.0168119	NA	NA	grey
AC005387.3	0.00380266	0.0010959	NA	NA	grey		AC005387.3	0	0	NA	NA	grey		AC005387.3	0	0	NA	NA	grey
AC005394.1	0.00115614	0	NA	NA	grey		AC005394.1	0	0.00854228	NA	NA	grey		AC005394.1	0	0	NA	NA	grey
AC005477.1	0.00153008	0	NA	NA	grey		AC005477.1	0	0	NA	NA	grey		AC005477.1	0	0	NA	NA	grey
AC005480.1	0.00307568	0.00291717	NA	NA	grey		AC005480.1	0	0	NA	NA	grey		AC005480.1	0	0	NA	NA	grey
AC005481.5	0.00129323	0	NA	NA	grey		AC005481.5	0	0	NA	NA	grey		AC005481.5	0	0	NA	NA	grey
AC005487.2	0.00556915	0	NA	NA	grey		AC005487.2	0.024327	0	NA	NA	grey		AC005487.2	0	0	NA	NA	grey
AC005498.3	0.0103768	0.00505577	NA	NA	grey		AC005498.3	0.024645	0.0100844	NA	NA	grey		AC005498.3	0	0	NA	NA	grey
AC005522.7	0.0108285	0.0175701	NA	NA	grey		AC005522.7	0	0	NA	NA	grey		AC005522.7	0	0	NA	NA	grey
AC005523.3	0.0436905	0.0223821	NA	NA	grey		AC005523.3	0.0954751	0.0213026	NA	NA	grey		AC005523.3	0	0	NA	NA	grey
AC005534.8	0.00139817	0.00249362	NA	NA	grey		AC005534.8	0	0	NA	NA	grey		AC005534.8	0	0	NA	NA	grey
AC005537.2	0.0151291	0.00619997	NA	NA	grey		AC005537.2	0.0393213	0.0400776	NA	NA	grey		AC005537.2	0	0	NA	NA	grey
AC005546.2	0.0663011	0.0355373	NA	NA	grey		AC005546.2	0.0402507	0.026198	NA	NA	grey		AC005546.2	0.105505	0	NA	NA	grey
AC005550.3	0.00672494	0.00624089	NA	NA	grey		AC005550.3	0.0805851	0.0595682	NA	NA	grey		AC005550.3	0	0	NA	NA	grey
AC005592.1	0.00192799	0	NA	NA	grey		AC005592.1	0	0	NA	NA	grey		AC005592.1	0	0	NA	NA	grey
AC005592.2	0.00787093	0.00364216	NA	NA	grey		AC005592.2	0.0260919	0.0266614	NA	NA	grey		AC005592.2	0	0	NA	NA	grey
AC005614.3	0.00601368	0.00236363	NA	NA	grey		AC005614.3	0	0.00475523	NA	NA	grey		AC005614.3	0	0.0427055	NA	NA	grey
AC005624.2	0.00536319	0.000533494	NA	NA	grey		AC005624.2	0	0	NA	NA	grey		AC005624.2	0	0	NA	NA	grey
AC005740.5	0.0129091	0.016275	NA	NA	grey		AC005740.5	0	0.0290971	NA	NA	grey		AC005740.5	0	0	NA	NA	grey
AC005740.6	0.00298404	0.00511762	NA	NA	grey		AC005740.6	0	0	NA	NA	grey		AC005740.6	0	0	NA	NA	grey
AC005754.7	0.00205174	0	NA	NA	grey		AC005754.7	0	0	NA	NA	grey		AC005754.7	0	0	NA	NA	grey
AC005754.8	0.0012661	0	NA	NA	grey		AC005754.8	0	0.00824072	NA	NA	grey		AC005754.8	0	0	NA	NA	grey
AC005775.2	0.0191323	0.0172744	NA	NA	grey		AC005775.2	0	0.0290182	NA	NA	grey		AC005775.2	0.113454	0	NA	NA	grey
AC005780.1	0.00602234	0.000680623	NA	NA	grey		AC005780.1	0	0	NA	NA	grey		AC005780.1	0	0	NA	NA	grey
AC005786.5	0.0129339	0.00140903	NA	NA	grey		AC005786.5	0	0	NA	NA	grey		AC005786.5	0	0	NA	NA	grey
AC005808.3	0.00164053	0.00620202	NA	NA	grey		AC005808.3	0.0250882	0	NA	NA	grey		AC005808.3	0	0	NA	NA	grey
AC005863.1	0.00658024	0	NA	NA	grey		AC005863.1	0	0	NA	NA	grey		AC005863.1	0	0	NA	NA	grey
AC005863.2	0.00078953	0	NA	NA	grey		AC005863.2	0	0.0120192	NA	NA	grey		AC005863.2	0	0	NA	NA	grey
AC006000.5	0.00869891	0.00507157	NA	NA	grey		AC006000.5	0	0.0109936	NA	NA	grey		AC006000.5	0.101294	0	NA	NA	grey
AC006026.2	0.00766619	0.00404463	NA	NA	grey		AC006026.2	0.00477847	0.0461729	NA	NA	grey		AC006026.2	0	0	NA	NA	grey
AC006042.6	0.00346654	0.00221121	NA	NA	grey		AC006042.6	0	0	NA	NA	grey		AC006042.6	0	0	NA	NA	grey
AC006116.12	0.00902823	0.011603	NA	NA	grey		AC006116.12	0.0470263	0.0274074	NA	NA	grey		AC006116.12	0	0	NA	NA	grey
AC006116.17	0.0100423	0.0084612	NA	NA	grey		AC006116.17	0	0.00630327	NA	NA	grey		AC006116.17	0	0.039289	NA	NA	grey
AC006116.21	0.00566572	0	NA	NA	grey		AC006116.21	0	0	NA	NA	grey		AC006116.21	0	0	NA	NA	grey
AC006129.1	0.00518327	0.00679066	NA	NA	grey		AC006129.1	0.024327	0	NA	NA	grey		AC006129.1	0	0	NA	NA	grey
AC006129.2	0	0.00451232	NA	NA	grey		AC006129.2	0.0257211	0.00999113	NA	NA	grey		AC006129.2	0	0.0204139	NA	NA	grey
AC006130.3	0.00480676	0.00480555	NA	NA	grey		AC006130.3	0	0	NA	NA	grey		AC006130.3	0	0	NA	NA	grey
AC006145.4	0	0	NA	NA	grey		AC006145.4	0	0.0245041	NA	NA	grey		AC006145.4	0	0	NA	NA	grey
AC006160.5	0.00817733	0.00541224	NA	NA	grey		AC006160.5	0	0.00997774	NA	NA	grey		AC006160.5	0	0.131002	NA	NA	grey
AC006227.1	0	0	NA	NA	grey		AC006227.1	0	0	NA	NA	grey		AC006227.1	0	0	NA	NA	grey
AC006262.5	0.00321925	0	NA	NA	grey		AC006262.5	0.010418	0	NA	NA	grey		AC006262.5	0	0	NA	NA	grey
AC006272.1	0.0027523	0.0016315	NA	NA	grey		AC006272.1	0	0	NA	NA	grey		AC006272.1	0	0	NA	NA	grey
AC006273.4	0.0809517	0.109599	NA	NA	grey		AC006273.4	0.0883907	0.0880898	NA	NA	grey		AC006273.4	0	0	NA	NA	grey
AC006273.5	0.323964	0.250796	NA	NA	grey		AC006273.5	0.0887653	0.0497643	NA	NA	grey		AC006273.5	0.189013	0.235316	NA	NA	grey
AC006277.2	0.0950439	0.0589958	NA	NA	grey		AC006277.2	0.0481662	0.0347603	NA	NA	grey		AC006277.2	0.0310111	0	NA	NA	grey
AC006296.2	0	0	NA	NA	grey		AC006296.2	0	0	NA	NA	grey		AC006296.2	0	0	NA	NA	grey
AC006372.4	0.00368645	0.00360893	NA	NA	grey		AC006372.4	0	0	NA	NA	grey		AC006372.4	0	0	NA	NA	grey
AC006378.2	0.00362267	0.00586376	NA	NA	grey		AC006378.2	0.0470263	0.00556759	NA	NA	grey		AC006378.2	0	0	NA	NA	grey
AC006460.2	0.00618743	0.00355835	NA	NA	grey		AC006460.2	0	0.00475523	NA	NA	grey		AC006460.2	0	0	NA	NA	grey
AC006547.13	0.126509	0.0913503	NA	NA	grey		AC006547.13	0.13239	0.0376801	NA	NA	grey		AC006547.13	0.154509	0.136594	NA	NA	grey
AC006552.1	0	0.00144112	NA	NA	grey		AC006552.1	0.0156109	0	NA	NA	grey		AC006552.1	0	0.0777462	NA	NA	grey
AC006946.15	0.000794989	0.00388424	NA	NA	grey		AC006946.15	0	0	NA	NA	grey		AC006946.15	0	0	NA	NA	grey
AC006960.7	0.00390405	0	NA	NA	grey		AC006960.7	0	0	NA	NA	grey		AC006960.7	0	0	NA	NA	grey
AC006994.2	0.011563	0.0153211	NA	NA	grey		AC006994.2	0.0821246	0.075914	NA	NA	grey		AC006994.2	0.26558	0	NA	NA	grey
AC007038.7	0.0255382	0.0333386	NA	NA	grey		AC007038.7	0.0383469	0.0194399	NA	NA	grey		AC007038.7	0.159788	0	NA	NA	grey
AC007040.11	0.0233102	0.0116697	NA	NA	grey		AC007040.11	0	0	NA	NA	grey		AC007040.11	0	0	NA	NA	grey
AC007050.17	0.0134039	0.0174047	NA	NA	grey		AC007050.17	0	0.0287977	NA	NA	grey		AC007050.17	0	0	NA	NA	grey
AC007078.4	0.00574136	0.00992267	NA	NA	grey		AC007078.4	0	0.0471266	NA	NA	grey		AC007078.4	0	0	NA	NA	grey
AC007091.1	0.00202396	0.00269868	NA	NA	grey		AC007091.1	0	0	NA	NA	grey		AC007091.1	0.0310111	0	NA	NA	grey
AC007106.1	0.00134825	0	NA	NA	grey		AC007106.1	0	0.00475523	NA	NA	grey		AC007106.1	0	0	NA	NA	grey
AC007126.1	0.00250092	0.00343097	NA	NA	grey		AC007126.1	0	0	NA	NA	grey		AC007126.1	0	0	NA	NA	grey
AC007128.1	0.00575083	0	NA	NA	grey		AC007128.1	0	0	NA	NA	grey		AC007128.1	0	0	NA	NA	grey
AC007131.1	0.0610315	0.0607679	NA	NA	grey		AC007131.1	0.0119387	0.0106739	NA	NA	grey		AC007131.1	0.0253166	0	NA	NA	grey
AC007131.2	0.0152973	0.000904847	NA	NA	grey		AC007131.2	0	0	NA	NA	grey		AC007131.2	0	0	NA	NA	grey
AC007161.5	0.01804	0.0311586	NA	NA	grey		AC007161.5	0	0.0180415	NA	NA	grey		AC007161.5	0.0781214	0.0168119	NA	NA	grey
AC007163.2	0.00130826	0.00285933	NA	NA	grey		AC007163.2	0.0181691	0.0332516	NA	NA	grey		AC007163.2	0	0	NA	NA	grey
AC007163.3	0.0018547	0	NA	NA	grey		AC007163.3	0	0.0152083	NA	NA	grey		AC007163.3	0	0	NA	NA	grey
AC007163.6	0.000475847	0	NA	NA	grey		AC007163.6	0.00985809	0	NA	NA	grey		AC007163.6	0	0	NA	NA	grey
AC007182.6	0.084425	0.0627598	NA	NA	grey		AC007182.6	0.177564	0.0634727	NA	NA	grey		AC007182.6	0.255534	0	1	0.574776	grey
AC007204.2	0.00415003	0.00641411	NA	NA	grey		AC007204.2	0.0308081	0.0234991	NA	NA	grey		AC007204.2	0	0	NA	NA	grey
AC007228.11	0.0125073	0.0158561	NA	NA	grey		AC007228.11	0	0	NA	NA	grey		AC007228.11	0	0	NA	NA	grey
AC007228.5	0.0081723	0.0177421	NA	NA	grey		AC007228.5	0	0.035108	NA	NA	grey		AC007228.5	0	0	NA	NA	grey
AC007228.9	0.103503	0.101472	NA	NA	grey		AC007228.9	0.043076	0.0545601	NA	NA	grey		AC007228.9	0.17739	0.116259	NA	NA	grey
AC007246.3	0.275566	0.276564	NA	NA	grey		AC007246.3	0.245581	0.213925	NA	NA	grey		AC007246.3	0.0461655	0.0803274	NA	NA	grey
AC007249.3	0.00200312	0.0032172	NA	NA	grey		AC007249.3	0.0203379	0.0238299	NA	NA	grey		AC007249.3	0	0.01537	NA	NA	grey
AC007250.4	0	0	NA	NA	grey		AC007250.4	0.0397416	0.00475523	NA	NA	grey		AC007250.4	0	0	NA	NA	grey
AC007255.8	0.0252117	0.00566533	NA	NA	grey		AC007255.8	0.0267011	0	NA	NA	grey		AC007255.8	0	0	NA	NA	grey
AC007277.3	0.00124425	0	NA	NA	grey		AC007277.3	0	0.0296621	NA	NA	grey		AC007277.3	0.188598	0.0719225	NA	NA	grey
AC007285.7	0.000415534	0.00104201	NA	NA	grey		AC007285.7	0	0	NA	NA	grey		AC007285.7	0	0	NA	NA	grey
AC007292.3	0.0234586	0.0308111	NA	NA	grey		AC007292.3	0.00566614	0.0427691	NA	NA	grey		AC007292.3	0	0.0168119	NA	NA	grey
AC007292.4	0.00523324	0.00448746	NA	NA	grey		AC007292.4	0	0	NA	NA	grey		AC007292.4	0	0	NA	NA	grey
AC007292.6	0.0164031	0.0227236	NA	NA	grey		AC007292.6	0.003906	0.0280407	NA	NA	grey		AC007292.6	0	0	NA	NA	grey
AC007319.1	0.0686568	0.0633253	NA	NA	grey		AC007319.1	0.025967	0.0118149	NA	NA	grey		AC007319.1	0.0238466	0.0468216	NA	NA	grey
AC007325.1	0.000389233	0	NA	NA	grey		AC007325.1	0	0	NA	NA	grey		AC007325.1	0	0	NA	NA	grey
AC007325.2	0.235545	0.213981	NA	NA	grey		AC007325.2	0.300496	0.23847	NA	NA	grey		AC007325.2	0.380495	0.176864	1	0.431874	grey
AC007325.4	1.65303	1.71225	NA	NA	grey		AC007325.4	1.2388	1.29468	NA	NA	grey		AC007325.4	1.2246	0.996969	NA	NA	grey
AC007326.1	0.0177884	0.0195939	NA	NA	grey		AC007326.1	0.0568738	0.039676	NA	NA	grey		AC007326.1	0.149694	0.0410061	NA	NA	grey
AC007326.10	0.00161679	0.0128603	NA	NA	grey		AC007326.10	0.0222568	0.00651071	NA	NA	grey		AC007326.10	0	0	NA	NA	grey
AC007364.1	0.00295736	0	NA	NA	grey		AC007364.1	0	0	NA	NA	grey		AC007364.1	0	0	NA	NA	grey
AC007365.1	0.00859099	0.00100331	NA	NA	grey		AC007365.1	0	0.0266431	NA	NA	grey		AC007365.1	0	0	NA	NA	grey
AC007365.3	0.014338	0.0165332	NA	NA	grey		AC007365.3	0.0216288	0.0170485	NA	NA	grey		AC007365.3	0	0	NA	NA	grey
AC007381.3	0.0257035	0.00590721	NA	NA	grey		AC007381.3	0.0409306	0	NA	NA	grey		AC007381.3	0.115025	0.0645892	NA	NA	grey
AC007383.3	0.0316112	0.0194582	NA	NA	grey		AC007383.3	0.0746607	0.0497763	NA	NA	grey		AC007383.3	0.0447074	0.083137	NA	NA	grey
AC007386.2	0.00869199	0.00457343	NA	NA	grey		AC007386.2	0	0	NA	NA	grey		AC007386.2	0.0781414	0	NA	NA	grey
AC007386.4	0.00172336	0.0165296	NA	NA	grey		AC007386.4	0	0.00525852	NA	NA	grey		AC007386.4	0	0	NA	NA	grey
AC007389.3	0.0106722	0.00130923	NA	NA	grey		AC007389.3	0.00716022	0.0224984	NA	NA	grey		AC007389.3	0	0	NA	NA	grey
AC007392.3	0.0121395	0.0122526	NA	NA	grey		AC007392.3	0	0.0137971	NA	NA	grey		AC007392.3	0	0	NA	NA	grey
AC007403.2	0.0276463	0.00242843	NA	NA	grey		AC007403.2	0	0	NA	NA	grey		AC007403.2	0	0	NA	NA	grey
AC007405.4	0.0237524	0.0679892	NA	NA	grey		AC007405.4	0	0.00719136	NA	NA	grey		AC007405.4	0.351008	0.0402913	NA	NA	grey
AC007405.6	0.186852	0.21559	NA	NA	grey		AC007405.6	0.166001	0.127453	NA	NA	grey		AC007405.6	0.742353	0.140825	1	1.27568	grey
AC007422.1	0	0	NA	NA	grey		AC007422.1	0	0.0109936	NA	NA	grey		AC007422.1	0	0	NA	NA	grey
AC007556.3	0.00716956	0.00800139	NA	NA	grey		AC007556.3	0	0.00414837	NA	NA	grey		AC007556.3	0	0	NA	NA	grey
AC007563.1	0.00300018	0.0187278	NA	NA	grey		AC007563.1	0.0106995	0.0103388	NA	NA	grey		AC007563.1	0	0	NA	NA	grey
AC007563.5	0.00848012	0.00207278	NA	NA	grey		AC007563.5	0	0	NA	NA	grey		AC007563.5	0	0	NA	NA	grey
AC007566.10	0.00492043	0.00200052	NA	NA	grey		AC007566.10	0	0	NA	NA	grey		AC007566.10	0	0.0402913	NA	NA	grey
AC007682.1	0.00419998	0	NA	NA	grey		AC007682.1	0	0.0147974	NA	NA	grey		AC007682.1	0	0	NA	NA	grey
AC007731.1	0.00331936	0	NA	NA	grey		AC007731.1	0	0	NA	NA	grey		AC007731.1	0	0	NA	NA	grey
AC007740.1	0.00494967	0.00560462	NA	NA	grey		AC007740.1	0	0	NA	NA	grey		AC007740.1	0	0	NA	NA	grey
AC007743.1	0.00493448	0	NA	NA	grey		AC007743.1	0	0	NA	NA	grey		AC007743.1	0	0	NA	NA	grey
AC007750.5	0.00295962	0.00583266	NA	NA	grey		AC007750.5	0	0.00824072	NA	NA	grey		AC007750.5	0	0	NA	NA	grey
AC007773.2	0.0185233	0.0207569	NA	NA	grey		AC007773.2	0.0281253	0.0507317	NA	NA	grey		AC007773.2	0	0	NA	NA	grey
AC007879.2	0.0210967	0.00594834	NA	NA	grey		AC007879.2	0.00577821	0.00309369	NA	NA	grey		AC007879.2	0	0.0168126	NA	NA	grey
AC007879.5	0.0165304	0.00823039	NA	NA	grey		AC007879.5	0.01911	0.00556759	NA	NA	grey		AC007879.5	0.113454	0.0367148	NA	NA	grey
AC007880.1	0.00324728	0.0112905	NA	NA	grey		AC007880.1	0	0	NA	NA	grey		AC007880.1	0	0	NA	NA	grey
AC007950.1	0.00580032	0	NA	NA	grey		AC007950.1	0	0	NA	NA	grey		AC007950.1	0	0	NA	NA	grey
AC007950.2	0.0046155	0.0068733	NA	NA	grey		AC007950.2	0	0	NA	NA	grey		AC007950.2	0	0	NA	NA	grey
AC007966.1	0.0169032	0.0115455	NA	NA	grey		AC007966.1	0.017717	0.0404599	NA	NA	grey		AC007966.1	0.125912	0.0276965	NA	NA	grey
AC008060.5	0.0121421	0.0851818	NA	NA	grey		AC008060.5	0	0.128132	NA	NA	grey		AC008060.5	0	0.12833	NA	NA	grey
AC008063.2	0.00671865	0.00580844	NA	NA	grey		AC008063.2	0.05876	0.00669535	NA	NA	grey		AC008063.2	0	0.0183058	NA	NA	grey
AC008067.2	0.00755508	0	NA	NA	grey		AC008067.2	0	0.0183955	NA	NA	grey		AC008067.2	0	0	NA	NA	grey
AC008073.7	0	0	NA	NA	grey		AC008073.7	0	0.00475523	NA	NA	grey		AC008073.7	0	0	NA	NA	grey
AC008074.1	0.000687627	0.00104873	NA	NA	grey		AC008074.1	0	0	NA	NA	grey		AC008074.1	0	0.0324469	NA	NA	grey
AC008079.10	0.0559731	0.0750326	NA	NA	grey		AC008079.10	0.10176	0.0613813	NA	NA	grey		AC008079.10	0	0	NA	NA	grey
AC008269.2	0.0101425	0.00349608	NA	NA	grey		AC008269.2	0.00716022	0.034896	NA	NA	grey		AC008269.2	0	0.0492517	NA	NA	grey
AC008271.1	0.0579409	0.0438531	NA	NA	grey		AC008271.1	0.0369992	0.0185459	NA	NA	grey		AC008271.1	0	0.0286525	NA	NA	grey
AC008278.3	0.000776137	0	NA	NA	grey		AC008278.3	0.00717238	0	NA	NA	grey		AC008278.3	0	0	NA	NA	grey
AC008440.10	0.00659108	0	NA	NA	grey		AC008440.10	0	0	NA	NA	grey		AC008440.10	0	0	NA	NA	grey
AC008522.1	0.00312347	0.000810467	NA	NA	grey		AC008522.1	0.0100814	0	NA	NA	grey		AC008522.1	0	0	NA	NA	grey
AC008592.7	0.00072952	0	NA	NA	grey		AC008592.7	0	0	NA	NA	grey		AC008592.7	0.0531011	0	NA	NA	grey
AC008686.1	0.00481775	0	NA	NA	grey		AC008686.1	0.003906	0.00439748	NA	NA	grey		AC008686.1	0	0	NA	NA	grey
AC008697.1	0.0143496	0.0124441	NA	NA	grey		AC008697.1	0	0.0171208	NA	NA	grey		AC008697.1	0.110234	0.0956682	NA	NA	grey
AC008703.1	0.0169028	0.0392692	NA	NA	grey		AC008703.1	0	0.0429932	NA	NA	grey		AC008703.1	0	0	NA	NA	grey
AC008746.12	0.00716981	0.00515151	NA	NA	grey		AC008746.12	0	0.0201447	NA	NA	grey		AC008746.12	0	0.0410061	NA	NA	grey
AC008753.4	0.909495	0.903418	1	-0.286396	grey		AC008753.4	1.49561	1.26047	NA	NA	grey		AC008753.4	1.08893	1.51078	1	-0.714128	grey
AC008753.6	0.00286677	0.00164427	NA	NA	grey		AC008753.6	0	0	NA	NA	grey		AC008753.6	0	0	NA	NA	grey
AC008759.1	0.00169845	0.00710418	NA	NA	grey		AC008759.1	0	0	NA	NA	grey		AC008759.1	0	0	NA	NA	grey
AC008810.1	0.000430771	0.000616365	NA	NA	grey		AC008810.1	0	0	NA	NA	grey		AC008810.1	0	0	NA	NA	grey
AC008937.2	0.00136175	0.0118968	NA	NA	grey		AC008937.2	0	0	NA	NA	grey		AC008937.2	0	0.0409629	NA	NA	grey
AC008937.3	0	0	NA	NA	grey		AC008937.3	0	0	NA	NA	grey		AC008937.3	0	0	NA	NA	grey
AC008940.1	0.186539	0.0718195	NA	NA	grey		AC008940.1	0.0575927	0.048535	NA	NA	grey		AC008940.1	0	0.0567919	NA	NA	grey
AC009005.2	0.146447	0.10017	NA	NA	grey		AC009005.2	0.345376	0.136334	1	0.586389	grey		AC009005.2	0.351948	0.139395	1	0.535416	grey
AC009014.3	0.136606	0.136847	NA	NA	grey		AC009014.3	0.0429831	0	NA	NA	grey		AC009014.3	0.0459211	0	NA	NA	grey
AC009022.1	0.00108231	0.00334674	NA	NA	grey		AC009022.1	0	0.0144058	NA	NA	grey		AC009022.1	0	0	NA	NA	grey
AC009060.2	0.000336459	0	NA	NA	grey		AC009060.2	0	0.00475523	NA	NA	grey		AC009060.2	0	0	NA	NA	grey
AC009060.3	0.000909981	0	NA	NA	grey		AC009060.3	0	0	NA	NA	grey		AC009060.3	0	0	NA	NA	grey
AC009095.4	0.0178899	0.0259636	NA	NA	grey		AC009095.4	0	0.0345266	NA	NA	grey		AC009095.4	0.024091	0	NA	NA	grey
AC009120.10	0.00405078	0.00726568	NA	NA	grey		AC009120.10	0.0243653	0	NA	NA	grey		AC009120.10	0	0	NA	NA	grey
AC009120.11	0.00933353	0.0215801	NA	NA	grey		AC009120.11	0	0.054587	NA	NA	grey		AC009120.11	0	0	NA	NA	grey
AC009120.4	0.016856	0.0189565	NA	NA	grey		AC009120.4	0	0.0119466	NA	NA	grey		AC009120.4	0	0	NA	NA	grey
AC009120.5	0.0123354	0.0197389	NA	NA	grey		AC009120.5	0.0119693	0.0553067	NA	NA	grey		AC009120.5	0	0	NA	NA	grey
AC009133.12	0.0161967	0.0146857	NA	NA	grey		AC009133.12	0.0187376	0.0225889	NA	NA	grey		AC009133.12	0	0	NA	NA	grey
AC009133.17	0.00197275	0.00383147	NA	NA	grey		AC009133.17	0.00997944	0	NA	NA	grey		AC009133.17	0	0	NA	NA	grey
AC009158.1	0	0.00201773	NA	NA	grey		AC009158.1	0	0.00475523	NA	NA	grey		AC009158.1	0	0	NA	NA	grey
AC009166.5	0.0551382	0.0455236	NA	NA	grey		AC009166.5	0.0289043	0.0310492	NA	NA	grey		AC009166.5	0.0539199	0.0269927	NA	NA	grey
AC009228.1	0.0443768	0.0453756	NA	NA	grey		AC009228.1	0.299047	0.11147	1	0.366039	grey		AC009228.1	0	0	NA	NA	grey
AC009236.2	0.00724164	0.000877728	NA	NA	grey		AC009236.2	0.003906	0	NA	NA	grey		AC009236.2	0	0	NA	NA	grey
AC009262.2	0.00542962	0.00521983	NA	NA	grey		AC009262.2	0	0	NA	NA	grey		AC009262.2	0	0	NA	NA	grey
AC009264.1	0.014393	0.0256005	NA	NA	grey		AC009264.1	0.019308	0.0219881	NA	NA	grey		AC009264.1	0.113655	0.0833173	NA	NA	grey
AC009299.2	0.00323447	0.00179047	NA	NA	grey		AC009299.2	0.0361688	0	NA	NA	grey		AC009299.2	0	0	NA	NA	grey
AC009299.3	0.0614949	0.0353671	NA	NA	grey		AC009299.3	0.0327417	0.0283907	NA	NA	grey		AC009299.3	0.070732	0.095102	NA	NA	grey
AC009303.1	0.00787106	0.0117848	NA	NA	grey		AC009303.1	0	0	NA	NA	grey		AC009303.1	0	0	NA	NA	grey
AC009312.1	0.00587407	0.00641597	NA	NA	grey		AC009312.1	0	0.00475523	NA	NA	grey		AC009312.1	0	0	NA	NA	grey
AC009313.1	0.00105348	0.0104035	NA	NA	grey		AC009313.1	0	0.0147974	NA	NA	grey		AC009313.1	0	0	NA	NA	grey
AC009403.2	0.928746	0.937992	NA	NA	grey		AC009403.2	0.839498	0.830614	1	-0.260342	grey		AC009403.2	0.620167	0.510377	1	0.287497	grey
AC009404.2	0.199663	0.14438	NA	NA	grey		AC009404.2	0.154294	0.209173	NA	NA	grey		AC009404.2	0.410618	0.154521	1	0.447069	grey
AC009410.1	0.0732413	0.0627283	NA	NA	grey		AC009410.1	0.0596642	0.109156	NA	NA	grey		AC009410.1	0.0730761	0.0662817	NA	NA	grey
AC009411.1	0	0.00114914	NA	NA	grey		AC009411.1	0	0.00475523	NA	NA	grey		AC009411.1	0	0	NA	NA	grey
AC009473.1	0.000736041	0	NA	NA	grey		AC009473.1	0	0.00475523	NA	NA	grey		AC009473.1	0	0	NA	NA	grey
AC009491.2	0	0.00509888	NA	NA	grey		AC009491.2	0.003906	0.0275578	NA	NA	grey		AC009491.2	0	0	NA	NA	grey
AC009495.4	0.000514791	0	NA	NA	grey		AC009495.4	0	0.00970201	NA	NA	grey		AC009495.4	0	0	NA	NA	grey
AC009498.1	0	0	NA	NA	grey		AC009498.1	0.0456824	0	NA	NA	grey		AC009498.1	0	0	NA	NA	grey
AC009501.4	0.0441194	0.0163493	NA	NA	grey		AC009501.4	0.0938252	0.0390425	NA	NA	grey		AC009501.4	0.0548015	0	NA	NA	grey
AC009502.4	0.0327966	0.028902	NA	NA	grey		AC009502.4	0	0.0343187	NA	NA	grey		AC009502.4	0	0	NA	NA	grey
AC009505.2	0.00242318	0.0133667	NA	NA	grey		AC009505.2	0.0150384	0.0530068	NA	NA	grey		AC009505.2	0	0	NA	NA	grey
AC009506.1	0.0072302	0	NA	NA	grey		AC009506.1	0.0146428	0.00970201	NA	NA	grey		AC009506.1	0	0	NA	NA	grey
AC009518.8	0.00225502	0.000795913	NA	NA	grey		AC009518.8	0	0	NA	NA	grey		AC009518.8	0	0	NA	NA	grey
AC009542.2	0.00290391	0.00607358	NA	NA	grey		AC009542.2	0	0	NA	NA	grey		AC009542.2	0	0.0749539	NA	NA	grey
AC009892.10	0.000868947	0.00725552	NA	NA	grey		AC009892.10	0	0	NA	NA	grey		AC009892.10	0	0	NA	NA	grey
AC009948.5	0.253237	0.261886	NA	NA	grey		AC009948.5	0.395565	0.493597	NA	NA	grey		AC009948.5	0.438173	0.270625	1	0.376282	grey
AC009950.2	0.00183429	0	NA	NA	grey		AC009950.2	0	0.0112127	NA	NA	grey		AC009950.2	0	0	NA	NA	grey
AC009961.3	0.189179	0.22033	NA	NA	grey		AC009961.3	0.132324	0.118418	NA	NA	grey		AC009961.3	0.0386322	0.0571143	NA	NA	grey
AC010091.1	0.0544905	0.0158579	NA	NA	grey		AC010091.1	0	0.0225477	NA	NA	grey		AC010091.1	0	0	NA	NA	grey
AC010096.1	0.00251796	0	NA	NA	grey		AC010096.1	0	0	NA	NA	grey		AC010096.1	0	0	NA	NA	grey
AC010096.2	0.000825364	0.0061379	NA	NA	grey		AC010096.2	0	0	NA	NA	grey		AC010096.2	0	0	NA	NA	grey
AC010127.3	0.00411416	0	NA	NA	grey		AC010127.3	0	0.0185524	NA	NA	grey		AC010127.3	0.113454	0	NA	NA	grey
AC010132.10	0.00839683	0.00366969	NA	NA	grey		AC010132.10	0	0	NA	NA	grey		AC010132.10	0	0	NA	NA	grey
AC010136.2	0.0101624	0	NA	NA	grey		AC010136.2	0	0	NA	NA	grey		AC010136.2	0	0	NA	NA	grey
AC010145.4	0	0	NA	NA	grey		AC010145.4	0.0528387	0	NA	NA	grey		AC010145.4	0	0	NA	NA	grey
AC010226.4	0.0495856	0.0566352	NA	NA	grey		AC010226.4	0.0349268	0.051799	NA	NA	grey		AC010226.4	0.0918611	0	NA	NA	grey
AC010504.2	0.000840454	0	NA	NA	grey		AC010504.2	0	0	NA	NA	grey		AC010504.2	0	0	NA	NA	grey
AC010524.2	0.0425624	0.0293267	NA	NA	grey		AC010524.2	0.0178542	0.050027	NA	NA	grey		AC010524.2	0.042755	0	NA	NA	grey
AC010524.4	0.00174432	0.00201074	NA	NA	grey		AC010524.4	0.0121894	0	NA	NA	grey		AC010524.4	0	0	NA	NA	grey
AC010525.4	0.0323361	0.0258272	NA	NA	grey		AC010525.4	0.0310997	0.0445893	NA	NA	grey		AC010525.4	0.209699	0	1	0.523092	grey
AC010642.1	0.0477364	0.0591587	NA	NA	grey		AC010642.1	0.0677431	0.0358333	NA	NA	grey		AC010642.1	0	0	NA	NA	grey
AC010729.2	0	0.00361361	NA	NA	grey		AC010729.2	0	0	NA	NA	grey		AC010729.2	0	0	NA	NA	grey
AC010731.4	0	0.00422443	NA	NA	grey		AC010731.4	0	0.00475523	NA	NA	grey		AC010731.4	0	0	NA	NA	grey
AC010744.1	0.00570581	0.00675638	NA	NA	grey		AC010744.1	0	0	NA	NA	grey		AC010744.1	0	0	NA	NA	grey
AC010761.13	0.016702	0.0170464	NA	NA	grey		AC010761.13	0	0.0101947	NA	NA	grey		AC010761.13	0	0.0536137	NA	NA	grey
AC010761.14	0.0345865	0.0430148	NA	NA	grey		AC010761.14	0.0238965	0.0375168	NA	NA	grey		AC010761.14	0	0	NA	NA	grey
AC010761.8	0.123185	0.094143	NA	NA	grey		AC010761.8	0.0662969	0.0795283	NA	NA	grey		AC010761.8	0.177627	0.0706669	NA	NA	grey
AC010880.1	0.000462271	0	NA	NA	grey		AC010880.1	0	0	NA	NA	grey		AC010880.1	0	0	NA	NA	grey
AC010883.5	0.00491103	0.00584932	NA	NA	grey		AC010883.5	0	0	NA	NA	grey		AC010883.5	0	0	NA	NA	grey
AC010884.1	0.00245045	0.0104419	NA	NA	grey		AC010884.1	0	0	NA	NA	grey		AC010884.1	0.0983271	0.0710631	NA	NA	grey
AC010894.3	0.031364	0.0494992	NA	NA	grey		AC010894.3	0.0448109	0.0224481	NA	NA	grey		AC010894.3	0	0	NA	NA	grey
AC010894.5	0.0297862	0.0114668	NA	NA	grey		AC010894.5	0.00575139	0.0207362	NA	NA	grey		AC010894.5	0	0	NA	NA	grey
AC010967.2	0	0	NA	NA	grey		AC010967.2	0	0	NA	NA	grey		AC010967.2	0	0	NA	NA	grey
AC010969.1	0	0.00262535	NA	NA	grey		AC010969.1	0	0	NA	NA	grey		AC010969.1	0	0	NA	NA	grey
AC010975.1	0.000455056	0.00143464	NA	NA	grey		AC010975.1	0	0.0183955	NA	NA	grey		AC010975.1	0.0822642	0	NA	NA	grey
AC010976.2	0.0218604	0.0101803	NA	NA	grey		AC010976.2	0	0.00525852	NA	NA	grey		AC010976.2	0	0	NA	NA	grey
AC010987.6	0.00750019	0	NA	NA	grey		AC010987.6	0	0	NA	NA	grey		AC010987.6	0	0	NA	NA	grey
AC011043.1	0.149346	0.229047	NA	NA	grey		AC011043.1	0.119213	0.11112	NA	NA	grey		AC011043.1	0.0253166	0.17098	1	-0.370437	grey
AC011193.1	0.00097875	0	NA	NA	grey		AC011193.1	0	0	NA	NA	grey		AC011193.1	0	0	NA	NA	grey
AC011247.3	0.0468964	0.0251918	NA	NA	grey		AC011247.3	0.0609234	0.0304252	NA	NA	grey		AC011247.3	0	0	NA	NA	grey
AC011284.3	0.00217531	0	NA	NA	grey		AC011284.3	0	0	NA	NA	grey		AC011284.3	0	0	NA	NA	grey
AC011286.1	0.00591574	0.00347438	NA	NA	grey		AC011286.1	0	0	NA	NA	grey		AC011286.1	0	0	NA	NA	grey
AC011288.2	0.00999718	0.00288997	NA	NA	grey		AC011288.2	0	0.015992	NA	NA	grey		AC011288.2	0.0447074	0	NA	NA	grey
AC011290.4	0.00810569	0.00612595	NA	NA	grey		AC011290.4	0.0310095	0.00692338	NA	NA	grey		AC011290.4	0	0	NA	NA	grey
AC011298.2	0.0155561	0.00285862	NA	NA	grey		AC011298.2	0.00995763	0	NA	NA	grey		AC011298.2	0	0	NA	NA	grey
AC011343.1	0	0.000810467	NA	NA	grey		AC011343.1	0.0338145	0	NA	NA	grey		AC011343.1	0	0	NA	NA	grey
AC011366.3	0	0.00066026	NA	NA	grey		AC011366.3	0	0.00475523	NA	NA	grey		AC011366.3	0	0	NA	NA	grey
AC011380.1	0.00290229	0.00357182	NA	NA	grey		AC011380.1	0	0	NA	NA	grey		AC011380.1	0	0	NA	NA	grey
AC011518.1	0.00738457	0	NA	NA	grey		AC011518.1	0	0	NA	NA	grey		AC011518.1	0	0.039289	NA	NA	grey
AC011525.2	0.00642201	0	NA	NA	grey		AC011525.2	0	0	NA	NA	grey		AC011525.2	0	0	NA	NA	grey
AC011718.2	0.00156455	0.000901225	NA	NA	grey		AC011718.2	0	0	NA	NA	grey		AC011718.2	0	0	NA	NA	grey
AC011738.4	0.0211449	0.00985481	NA	NA	grey		AC011738.4	0	0	NA	NA	grey		AC011738.4	0	0	NA	NA	grey
AC011747.4	0.000723974	0.00474557	NA	NA	grey		AC011747.4	0.00664674	0.0109936	NA	NA	grey		AC011747.4	0	0	NA	NA	grey
AC011747.6	0	0.000796079	NA	NA	grey		AC011747.6	0	0	NA	NA	grey		AC011747.6	0	0	NA	NA	grey
AC011893.3	0.0338208	0.144905	NA	NA	grey		AC011893.3	0.0671831	0.145577	NA	NA	grey		AC011893.3	0	0.153054	NA	NA	grey
AC011899.9	0	0.00695535	NA	NA	grey		AC011899.9	0	0	NA	NA	grey		AC011899.9	0	0.0233377	NA	NA	grey
AC011995.1	0.0269316	0.00627332	NA	NA	grey		AC011995.1	0	0.0110629	NA	NA	grey		AC011995.1	0	0	NA	NA	grey
AC011997.1	0.0267942	0.0344979	NA	NA	grey		AC011997.1	0.0275314	0.0201388	NA	NA	grey		AC011997.1	0.121804	0	NA	NA	grey
AC012005.3	0.00258521	0	NA	NA	grey		AC012005.3	0	0	NA	NA	grey		AC012005.3	0	0	NA	NA	grey
AC012074.2	0.00387881	0.00624735	NA	NA	grey		AC012074.2	0	0	NA	NA	grey		AC012074.2	0	0	NA	NA	grey
AC012123.1	0.00104177	0	NA	NA	grey		AC012123.1	0	0	NA	NA	grey		AC012123.1	0	0	NA	NA	grey
AC012314.20	0.000778198	0.00100152	NA	NA	grey		AC012314.20	0	0	NA	NA	grey		AC012314.20	0	0	NA	NA	grey
AC012314.8	0.0245004	0.0263315	NA	NA	grey		AC012314.8	0	0	NA	NA	grey		AC012314.8	0	0	NA	NA	grey
AC012322.1	0.000710816	0.00263694	NA	NA	grey		AC012322.1	0	0	NA	NA	grey		AC012322.1	0	0	NA	NA	grey
AC012354.6	0.00118256	0	NA	NA	grey		AC012354.6	0	0	NA	NA	grey		AC012354.6	0	0	NA	NA	grey
AC012358.7	0.00135849	0.00224912	NA	NA	grey		AC012358.7	0	0.00475523	NA	NA	grey		AC012358.7	0	0	NA	NA	grey
AC012358.8	0.0631928	0.0875293	NA	NA	grey		AC012358.8	0.274508	0.314471	NA	NA	grey		AC012358.8	0.501318	0.131179	1	0.802712	grey
AC012360.4	0.00641014	0.00711355	NA	NA	grey		AC012360.4	0	0.0146661	NA	NA	grey		AC012360.4	0	0	NA	NA	grey
AC012360.6	0.0989004	0.0668284	NA	NA	grey		AC012360.6	0.0179641	0.00974199	NA	NA	grey		AC012360.6	0.0423657	0.0536137	NA	NA	grey
AC012363.13	0.0012661	0	NA	NA	grey		AC012363.13	0	0	NA	NA	grey		AC012363.13	0	0	NA	NA	grey
AC012363.4	0.00206048	0.000892882	NA	NA	grey		AC012363.4	0	0	NA	NA	grey		AC012363.4	0	0	NA	NA	grey
AC012368.1	0.00499137	0.0051502	NA	NA	grey		AC012368.1	0.0281382	0.0226253	NA	NA	grey		AC012368.1	0	0	NA	NA	grey
AC012370.3	0.00259207	0.000775762	NA	NA	grey		AC012370.3	0.0432765	0	NA	NA	grey		AC012370.3	0	0	NA	NA	grey
AC012442.6	0.00858286	0.00191984	NA	NA	grey		AC012442.6	0	0.00892057	NA	NA	grey		AC012442.6	0	0	NA	NA	grey
AC012485.2	0	0.00847034	NA	NA	grey		AC012485.2	0	0	NA	NA	grey		AC012485.2	0	0	NA	NA	grey
AC012494.1	0.0106949	0.0126678	NA	NA	grey		AC012494.1	0	0.018802	NA	NA	grey		AC012494.1	0	0	NA	NA	grey
AC012506.2	0.00085869	0.00104201	NA	NA	grey		AC012506.2	0	0	NA	NA	grey		AC012506.2	0	0	NA	NA	grey
AC012506.4	0.023904	0.0130409	NA	NA	grey		AC012506.4	0	0	NA	NA	grey		AC012506.4	0	0	NA	NA	grey
AC012593.1	0	0.00842359	NA	NA	grey		AC012593.1	0	0	NA	NA	grey		AC012593.1	0	0	NA	NA	grey
AC012594.1	0.00665538	0.00286207	NA	NA	grey		AC012594.1	0	0.00807436	NA	NA	grey		AC012594.1	0	0	NA	NA	grey
AC012668.2	0.0115899	0.00729348	NA	NA	grey		AC012668.2	0.0407707	0.0255577	NA	NA	grey		AC012668.2	0	0	NA	NA	grey
AC013264.2	0	0.00538114	NA	NA	grey		AC013264.2	0	0.00475523	NA	NA	grey		AC013264.2	0	0	NA	NA	grey
AC013402.5	0.00252056	0	NA	NA	grey		AC013402.5	0	0.0127923	NA	NA	grey		AC013402.5	0	0	NA	NA	grey
AC013461.1	0.311094	0.284354	NA	NA	grey		AC013461.1	0.413818	0.248669	NA	NA	grey		AC013461.1	0.0466173	0.156514	NA	NA	grey
AC013463.2	0.0474463	0.0614816	NA	NA	grey		AC013463.2	0.0372788	0.0602405	NA	NA	grey		AC013463.2	0	0.132663	NA	NA	grey
AC015691.13	0.00535749	0.000765934	NA	NA	grey		AC015691.13	0	0	NA	NA	grey		AC015691.13	0	0	NA	NA	grey
AC015849.12	0.00114485	0.00796165	NA	NA	grey		AC015849.12	0	0	NA	NA	grey		AC015849.12	0	0	NA	NA	grey
AC015849.16	0.557516	0.422877	NA	NA	grey		AC015849.16	0.0543858	0.0445914	NA	NA	grey		AC015849.16	0	0.0894348	NA	NA	grey
AC015849.19	0.164798	0.181996	NA	NA	grey		AC015849.19	0.0954523	0.0991085	NA	NA	grey		AC015849.19	0.290354	0.0889354	1	0.561225	grey
AC015849.2	0.0124992	0.0030528	NA	NA	grey		AC015849.2	0.00935033	0	NA	NA	grey		AC015849.2	0	0	NA	NA	grey
AC015922.6	0.0594534	0.0527565	NA	NA	grey		AC015922.6	0.0840006	0.0371198	NA	NA	grey		AC015922.6	0	0	NA	NA	grey
AC015933.2	0.0429364	0.0251895	NA	NA	grey		AC015933.2	0.0770344	0.0412508	NA	NA	grey		AC015933.2	0	0.0168119	NA	NA	grey
AC015971.2	0.0120476	0.00974469	NA	NA	grey		AC015971.2	0.0363539	0	NA	NA	grey		AC015971.2	0	0	NA	NA	grey
AC015987.1	0.00909323	0.00182709	NA	NA	grey		AC015987.1	0	0	NA	NA	grey		AC015987.1	0	0	NA	NA	grey
AC016292.1	0.00466161	0.0035964	NA	NA	grey		AC016292.1	0	0	NA	NA	grey		AC016292.1	0	0	NA	NA	grey
AC016549.1	0.008202	0.00887414	NA	NA	grey		AC016549.1	0	0	NA	NA	grey		AC016549.1	0	0	NA	NA	grey
AC016577.1	0.00122767	0.00262187	NA	NA	grey		AC016577.1	0.0167454	0	NA	NA	grey		AC016577.1	0	0	NA	NA	grey
AC016582.2	0.00314541	0.00601917	NA	NA	grey		AC016582.2	0	0.00649113	NA	NA	grey		AC016582.2	0	0	NA	NA	grey
AC016629.3	0.0043101	0.00752098	NA	NA	grey		AC016629.3	0	0.00927869	NA	NA	grey		AC016629.3	0	0	NA	NA	grey
AC016700.2	0.0535822	0.0529181	NA	NA	grey		AC016700.2	0.0943295	0	NA	NA	grey		AC016700.2	0	0	NA	NA	grey
AC016700.5	0.0253125	0.0144865	NA	NA	grey		AC016700.5	0	0	NA	NA	grey		AC016700.5	0	0.0818374	NA	NA	grey
AC016710.1	0.0956474	0.0825932	NA	NA	grey		AC016710.1	0.0176546	0.0337598	NA	NA	grey		AC016710.1	0.0386322	0.083137	NA	NA	grey
AC016716.2	0	0	NA	NA	grey		AC016716.2	0	0.0185524	NA	NA	grey		AC016716.2	0	0	NA	NA	grey
AC016722.3	0	0	NA	NA	grey		AC016722.3	0	0	NA	NA	grey		AC016722.3	0	0	NA	NA	grey
AC016722.4	0.0524767	0.0318602	NA	NA	grey		AC016722.4	0.0587675	0.0205859	NA	NA	grey		AC016722.4	0	0.185264	NA	NA	grey
AC016723.4	0.0532104	0.0131418	NA	NA	grey		AC016723.4	0.0564623	0.0319647	NA	NA	grey		AC016723.4	0	0	NA	NA	grey
AC016730.1	0.0118054	0	NA	NA	grey		AC016730.1	0.0401522	0	NA	NA	grey		AC016730.1	0	0	NA	NA	grey
AC016735.1	0.000887748	0.00212469	NA	NA	grey		AC016735.1	0	0	NA	NA	grey		AC016735.1	0	0	NA	NA	grey
AC016735.2	0.0405311	0.0215304	NA	NA	grey		AC016735.2	0.00664674	0	NA	NA	grey		AC016735.2	0	0	NA	NA	grey
AC016738.3	0.00163128	0.00227491	NA	NA	grey		AC016738.3	0.0124406	0.00253624	NA	NA	grey		AC016738.3	0	0	NA	NA	grey
AC016738.4	0.000710816	0.00568953	NA	NA	grey		AC016738.4	0.0393213	0	NA	NA	grey		AC016738.4	0	0	NA	NA	grey
AC016751.3	0.000657155	0	NA	NA	grey		AC016751.3	0.0470263	0	NA	NA	grey		AC016751.3	0	0	NA	NA	grey
AC016768.1	0.00136975	0.00452775	NA	NA	grey		AC016768.1	0	0	NA	NA	grey		AC016768.1	0	0	NA	NA	grey
AC016831.7	0.0230815	0.0203148	NA	NA	grey		AC016831.7	0.00577821	0.0199573	NA	NA	grey		AC016831.7	0	0	NA	NA	grey
AC016903.2	0.0147615	0	NA	NA	grey		AC016903.2	0	0	NA	NA	grey		AC016903.2	0	0	NA	NA	grey
AC016907.3	0.0127993	0.00562978	NA	NA	grey		AC016907.3	0	0.0238386	NA	NA	grey		AC016907.3	0	0	NA	NA	grey
AC016910.1	0.00691007	0.0223516	NA	NA	grey		AC016910.1	0	0	NA	NA	grey		AC016910.1	0.0220745	0	NA	NA	grey
AC016912.3	0.218109	0.328667	NA	NA	grey		AC016912.3	0.299542	0.183173	1	0.373035	grey		AC016912.3	0.210946	0.39673	1	-0.301167	grey
AC016995.3	0.026175	0.0270247	NA	NA	grey		AC016995.3	0.199056	0.203697	NA	NA	grey		AC016995.3	0	0.039289	NA	NA	grey
AC017002.1	0.00391357	0.00865812	NA	NA	grey		AC017002.1	0	0.0178967	NA	NA	grey		AC017002.1	0	0	NA	NA	grey
AC017002.2	0.00483743	0	NA	NA	grey		AC017002.2	0	0.00466172	NA	NA	grey		AC017002.2	0	0	NA	NA	grey
AC017002.4	0.00740225	0.00151426	NA	NA	grey		AC017002.4	0	0.00475523	NA	NA	grey		AC017002.4	0	0	NA	NA	grey
AC017028.10	0.0048989	0.0109315	NA	NA	grey		AC017028.10	0	0	NA	NA	grey		AC017028.10	0	0	NA	NA	grey
AC017048.2	0.0114344	0.0028323	NA	NA	grey		AC017048.2	0.016031	0	NA	NA	grey		AC017048.2	0	0.01537	NA	NA	grey
AC017053.1	0.00328445	0	NA	NA	grey		AC017053.1	0	0	NA	NA	grey		AC017053.1	0	0	NA	NA	grey
AC017074.1	0.00209557	0	NA	NA	grey		AC017074.1	0	0	NA	NA	grey		AC017074.1	0	0	NA	NA	grey
AC017074.2	0.0111678	0	NA	NA	grey		AC017074.2	0	0	NA	NA	grey		AC017074.2	0	0	NA	NA	grey
AC017104.2	0.0982334	0.0833168	NA	NA	grey		AC017104.2	0	0.0554692	NA	NA	grey		AC017104.2	0.257982	0.0286525	NA	NA	grey
AC018359.1	0.00722191	0.0137785	NA	NA	grey		AC018359.1	0	0	NA	NA	grey		AC018359.1	0	0	NA	NA	grey
AC018462.2	0.0737242	0.0444379	NA	NA	grey		AC018462.2	0.0190879	0.0257449	NA	NA	grey		AC018462.2	0	0	NA	NA	grey
AC018693.6	0.0065198	0.00119084	NA	NA	grey		AC018693.6	0	0.00475523	NA	NA	grey		AC018693.6	0	0	NA	NA	grey
AC018731.3	0.008033	0.00151822	NA	NA	grey		AC018731.3	0	0	NA	NA	grey		AC018731.3	0	0	NA	NA	grey
AC018737.3	0.00746804	0.00325606	NA	NA	grey		AC018737.3	0.0153424	0.0108185	NA	NA	grey		AC018737.3	0	0	NA	NA	grey
AC018766.6	0.0119093	0.0177726	NA	NA	grey		AC018766.6	0.0416535	0.0194204	NA	NA	grey		AC018766.6	0.0535603	0	NA	NA	grey
AC018799.1	0.00646033	0	NA	NA	grey		AC018799.1	0.0135801	0.00475523	NA	NA	grey		AC018799.1	0	0	NA	NA	grey
AC018816.3	0.00943538	0.0102624	NA	NA	grey		AC018816.3	0.00708762	0.0226412	NA	NA	grey		AC018816.3	0.0730761	0.0655563	NA	NA	grey
AC018867.1	0.00196277	0	NA	NA	grey		AC018867.1	0	0	NA	NA	grey		AC018867.1	0	0	NA	NA	grey
AC018890.4	0.000427605	0	NA	NA	grey		AC018890.4	0	0	NA	NA	grey		AC018890.4	0	0	NA	NA	grey
AC018890.6	0.435264	0.332866	NA	NA	grey		AC018890.6	0.255277	0.232738	NA	NA	grey		AC018890.6	0.0875582	0.264241	1	-0.440124	grey
AC019048.1	0.00158624	0.00158334	NA	NA	grey		AC019048.1	0	0	NA	NA	grey		AC019048.1	0	0	NA	NA	grey
AC019117.1	0	0	NA	NA	grey		AC019117.1	0.0107152	0.0109936	NA	NA	grey		AC019117.1	0	0	NA	NA	grey
AC019118.3	0	0.00569844	NA	NA	grey		AC019118.3	0.0181436	0	NA	NA	grey		AC019118.3	0	0	NA	NA	grey
AC019118.4	0.00411154	0.00470722	NA	NA	grey		AC019118.4	0.0467815	0.0102874	NA	NA	grey		AC019118.4	0	0	NA	NA	grey
AC019181.2	0.00522078	0.00330344	NA	NA	grey		AC019181.2	0	0	NA	NA	grey		AC019181.2	0	0	NA	NA	grey
AC019186.1	0.0178816	0.0127893	NA	NA	grey		AC019186.1	0.0136868	0.0243871	NA	NA	grey		AC019186.1	0	0.0168119	NA	NA	grey
AC019206.1	0	0.00111361	NA	NA	grey		AC019206.1	0	0	NA	NA	grey		AC019206.1	0	0	NA	NA	grey
AC020571.3	0.252316	0.324642	NA	NA	grey		AC020571.3	0.00800829	0.0336814	NA	NA	grey		AC020571.3	0.0307104	0.163249	NA	NA	grey
AC020594.5	0.00674258	0.00099579	NA	NA	grey		AC020594.5	0.003906	0	NA	NA	grey		AC020594.5	0	0	NA	NA	grey
AC020743.2	0	0	NA	NA	grey		AC020743.2	0	0.00727565	NA	NA	grey		AC020743.2	0.0790269	0	NA	NA	grey
AC020956.3	0.00349117	0.000760488	NA	NA	grey		AC020956.3	0	0	NA	NA	grey		AC020956.3	0	0	NA	NA	grey
AC021106.1	0.000330754	0	NA	NA	grey		AC021106.1	0.0102129	0	NA	NA	grey		AC021106.1	0	0	NA	NA	grey
AC021188.4	0.00219495	0	NA	NA	grey		AC021188.4	0	0	NA	NA	grey		AC021188.4	0	0	NA	NA	grey
AC021218.2	0	0.0034784	NA	NA	grey		AC021218.2	0	0	NA	NA	grey		AC021218.2	0	0.0210155	NA	NA	grey
AC021224.1	0.0337061	0.0547965	NA	NA	grey		AC021224.1	0.0489708	0.0289592	NA	NA	grey		AC021224.1	0	0.0966675	NA	NA	grey
AC022007.5	0.26943	0.185304	NA	NA	grey		AC022007.5	0.112167	0.132912	NA	NA	grey		AC022007.5	0.193493	0.0300468	1	0.366898	grey
AC022154.7	0.00896752	0.0208922	NA	NA	grey		AC022154.7	0.0317119	0.00649113	NA	NA	grey		AC022154.7	0.0708765	0.0168119	NA	NA	grey
AC022182.1	0.00264105	0	NA	NA	grey		AC022182.1	0	0	NA	NA	grey		AC022182.1	0	0	NA	NA	grey
AC022182.3	0.0017553	0.0010595	NA	NA	grey		AC022182.3	0	0	NA	NA	grey		AC022182.3	0	0	NA	NA	grey
AC022201.4	0.0058067	0	NA	NA	grey		AC022201.4	0	0.00475523	NA	NA	grey		AC022201.4	0	0	NA	NA	grey
AC022816.2	0.00164418	0	NA	NA	grey		AC022816.2	0	0.00475523	NA	NA	grey		AC022816.2	0	0	NA	NA	grey
AC023115.2	0.00245267	0.00140075	NA	NA	grey		AC023115.2	0	0.00727565	NA	NA	grey		AC023115.2	0	0.01537	NA	NA	grey
AC023115.4	0.000560162	0	NA	NA	grey		AC023115.4	0	0	NA	NA	grey		AC023115.4	0	0	NA	NA	grey
AC023347.1	0.00385623	0.00497055	NA	NA	grey		AC023347.1	0	0	NA	NA	grey		AC023347.1	0	0	NA	NA	grey
AC023481.1	0.00105348	0.00737673	NA	NA	grey		AC023481.1	0	0	NA	NA	grey		AC023481.1	0	0	NA	NA	grey
AC023590.1	0.00255428	0.00204128	NA	NA	grey		AC023590.1	0	0	NA	NA	grey		AC023590.1	0.0649258	0	NA	NA	grey
AC024028.1	0.000767996	0.00413676	NA	NA	grey		AC024028.1	0	0	NA	NA	grey		AC024028.1	0	0	NA	NA	grey
AC024060.1	0.0741946	0.0620786	NA	NA	grey		AC024060.1	0.0560499	0.0893621	NA	NA	grey		AC024060.1	0.0531011	0.110352	NA	NA	grey
AC024084.1	0.00332783	0.00573888	NA	NA	grey		AC024084.1	0.0100814	0	NA	NA	grey		AC024084.1	0	0	NA	NA	grey
AC024560.2	0.00935002	0.0041672	NA	NA	grey		AC024560.2	0	0	NA	NA	grey		AC024560.2	0	0	NA	NA	grey
AC024592.9	0.0237776	0.00478305	NA	NA	grey		AC024592.9	0.0605315	0	NA	NA	grey		AC024592.9	0	0	NA	NA	grey
AC024704.2	0	0	NA	NA	grey		AC024704.2	0	0	NA	NA	grey		AC024704.2	0	0	NA	NA	grey
AC025016.1	0.013947	0.00256614	NA	NA	grey		AC025016.1	0	0	NA	NA	grey		AC025016.1	0	0	NA	NA	grey
AC025171.1	0	0.00323174	NA	NA	grey		AC025171.1	0	0	NA	NA	grey		AC025171.1	0	0	NA	NA	grey
AC025335.1	0.205263	0.120067	NA	NA	grey		AC025335.1	0.272443	0.0993807	1	0.288416	grey		AC025335.1	0.0858999	0.0571143	NA	NA	grey
AC025811.3	0.00402743	0.0131216	NA	NA	grey		AC025811.3	0	0.0116316	NA	NA	grey		AC025811.3	0	0	NA	NA	grey
AC025918.2	0.00116316	0	NA	NA	grey		AC025918.2	0.00716022	0	NA	NA	grey		AC025918.2	0	0	NA	NA	grey
AC026167.1	0.0472337	0.0648143	NA	NA	grey		AC026167.1	0	0.00404188	NA	NA	grey		AC026167.1	0	0	NA	NA	grey
AC026188.1	0.00601482	0.00900686	NA	NA	grey		AC026188.1	0	0.0109936	NA	NA	grey		AC026188.1	0	0	NA	NA	grey
AC026202.3	0.00267019	0.00646112	NA	NA	grey		AC026202.3	0	0.0108707	NA	NA	grey		AC026202.3	0	0	NA	NA	grey
AC026248.1	0.00805225	0.00305132	NA	NA	grey		AC026248.1	0	0.0152916	NA	NA	grey		AC026248.1	0	0	NA	NA	grey
AC027119.1	0.0490359	0.021592	NA	NA	grey		AC027119.1	0	0	NA	NA	grey		AC027119.1	0.0307104	0	NA	NA	grey
AC027601.1	0.00996455	0.00958279	NA	NA	grey		AC027601.1	0.0557663	0.00475523	NA	NA	grey		AC027601.1	0	0	NA	NA	grey
AC034110.1	0.00384497	0	NA	NA	grey		AC034110.1	0	0	NA	NA	grey		AC034110.1	0	0	NA	NA	grey
AC034243.1	0.00368719	0.0157278	NA	NA	grey		AC034243.1	0	0	NA	NA	grey		AC034243.1	0	0	NA	NA	grey
AC046143.3	0.00260683	0	NA	NA	grey		AC046143.3	0.0111597	0.0165342	NA	NA	grey		AC046143.3	0	0	NA	NA	grey
AC053503.4	0	0.00353713	NA	NA	grey		AC053503.4	0	0.00952795	NA	NA	grey		AC053503.4	0.0427568	0	NA	NA	grey
AC055733.1	0.0162821	0.0397455	NA	NA	grey		AC055733.1	0.10949	0.134304	NA	NA	grey		AC055733.1	0.285173	0.0655563	1	0.363851	grey
AC055764.1	0.00595942	0.00277519	NA	NA	grey		AC055764.1	0.0179859	0.0327987	NA	NA	grey		AC055764.1	0.129813	0	NA	NA	grey
AC055866.1	0.000917742	0.00362284	NA	NA	grey		AC055866.1	0	0	NA	NA	grey		AC055866.1	0	0	NA	NA	grey
AC058791.1	0.0198615	0.00794514	NA	NA	grey		AC058791.1	0.0134956	0	NA	NA	grey		AC058791.1	0	0	NA	NA	grey
AC060834.3	0	0.00211221	NA	NA	grey		AC060834.3	0	0.00927869	NA	NA	grey		AC060834.3	0	0	NA	NA	grey
AC061992.2	0.00137397	0.00765269	NA	NA	grey		AC061992.2	0	0	NA	NA	grey		AC061992.2	0	0	NA	NA	grey
AC062017.1	0.0324127	0.0052678	NA	NA	grey		AC062017.1	0.00985809	0.0137906	NA	NA	grey		AC062017.1	0	0	NA	NA	grey
AC062020.2	0	0.00426639	NA	NA	grey		AC062020.2	0	0	NA	NA	grey		AC062020.2	0	0	NA	NA	grey
AC062028.1	0.00494821	0.0114991	NA	NA	grey		AC062028.1	0	0.0464297	NA	NA	grey		AC062028.1	0	0	NA	NA	grey
AC062029.1	0.0177846	0.00263207	NA	NA	grey		AC062029.1	0.00800829	0	NA	NA	grey		AC062029.1	0	0	NA	NA	grey
AC062032.1	0.0141649	0	NA	NA	grey		AC062032.1	0.00686702	0	NA	NA	grey		AC062032.1	0	0	NA	NA	grey
AC063976.3	0.0387551	0.0261033	NA	NA	grey		AC063976.3	0.00575139	0.037449	NA	NA	grey		AC063976.3	0.0447074	0.0168119	NA	NA	grey
AC064834.1	0.0122952	0.0108525	NA	NA	grey		AC064834.1	0.00926784	0	NA	NA	grey		AC064834.1	0	0	NA	NA	grey
AC064834.2	0.000749916	0	NA	NA	grey		AC064834.2	0.00997944	0	NA	NA	grey		AC064834.2	0	0	NA	NA	grey
AC064834.3	0.00201045	0.0174373	NA	NA	grey		AC064834.3	0.0204318	0.0348677	NA	NA	grey		AC064834.3	0.0790269	0.298895	NA	NA	grey
AC064874.1	0.00768898	0.00139846	NA	NA	grey		AC064874.1	0	0	NA	NA	grey		AC064874.1	0	0	NA	NA	grey
AC066615.1	0	0.00240572	NA	NA	grey		AC066615.1	0.00716022	0	NA	NA	grey		AC066615.1	0	0	NA	NA	grey
AC067956.1	0.00666927	0.000435222	NA	NA	grey		AC067956.1	0	0	NA	NA	grey		AC067956.1	0	0	NA	NA	grey
AC067959.1	0.000677913	0	NA	NA	grey		AC067959.1	0	0	NA	NA	grey		AC067959.1	0	0	NA	NA	grey
AC067969.2	0.0053172	0	NA	NA	grey		AC067969.2	0.0182801	0	NA	NA	grey		AC067969.2	0	0	NA	NA	grey
AC068057.1	0.000625384	0	NA	NA	grey		AC068057.1	0	0.00719136	NA	NA	grey		AC068057.1	0	0	NA	NA	grey
AC068134.6	0.00184439	0	NA	NA	grey		AC068134.6	0	0.00900537	NA	NA	grey		AC068134.6	0	0	NA	NA	grey
AC068196.1	0.00213916	0.00563206	NA	NA	grey		AC068196.1	0	0.00937546	NA	NA	grey		AC068196.1	0	0	NA	NA	grey
AC068282.3	0.132001	0.147711	NA	NA	grey		AC068282.3	0.187023	0.150279	NA	NA	grey		AC068282.3	0.132128	0	NA	NA	grey
AC068490.2	0.00351675	0	NA	NA	grey		AC068490.2	0	0	NA	NA	grey		AC068490.2	0	0	NA	NA	grey
AC068492.1	0.000866211	0	NA	NA	grey		AC068492.1	0	0	NA	NA	grey		AC068492.1	0	0	NA	NA	grey
AC068499.10	0.00932194	0.00473602	NA	NA	grey		AC068499.10	0.0100814	0.0356318	NA	NA	grey		AC068499.10	0	0	NA	NA	grey
AC068831.10	0.0124351	0.0186671	NA	NA	grey		AC068831.10	0.0145583	0.0202144	NA	NA	grey		AC068831.10	0	0	NA	NA	grey
AC068831.16	0.0167775	0.0146485	NA	NA	grey		AC068831.16	0.0224279	0.0301508	NA	NA	grey		AC068831.16	0	0.0168119	NA	NA	grey
AC068831.6	0.0180799	0.0152711	NA	NA	grey		AC068831.6	0.0208166	0	NA	NA	grey		AC068831.6	0	0	NA	NA	grey
AC069277.2	0.19682	0.155895	NA	NA	grey		AC069277.2	0.254539	0.203257	NA	NA	grey		AC069277.2	0.435729	0.0968426	1	0.614151	grey
AC069499.1	0.00439189	0	NA	NA	grey		AC069499.1	0	0	NA	NA	grey		AC069499.1	0	0	NA	NA	grey
AC069513.4	0.0541916	0.0602108	NA	NA	grey		AC069513.4	0.0695121	0.036989	NA	NA	grey		AC069513.4	0.0708765	0.0972957	NA	NA	grey
AC072062.1	0.022917	0.0378916	NA	NA	grey		AC072062.1	0.0895332	0.0756683	NA	NA	grey		AC072062.1	0	0.0972957	NA	NA	grey
AC072062.3	0.00154633	0	NA	NA	grey		AC072062.3	0	0.0276994	NA	NA	grey		AC072062.3	0	0	NA	NA	grey
AC073046.25	0.0104442	0.000629133	NA	NA	grey		AC073046.25	0	0	NA	NA	grey		AC073046.25	0	0	NA	NA	grey
AC073072.5	0.0465069	0.0450705	NA	NA	grey		AC073072.5	0	0	NA	NA	grey		AC073072.5	0	0	NA	NA	grey
AC073094.4	0.00267888	0.00327975	NA	NA	grey		AC073094.4	0	0	NA	NA	grey		AC073094.4	0	0	NA	NA	grey
AC073133.1	0.0549326	0.0245915	NA	NA	grey		AC073133.1	0.00717238	0	NA	NA	grey		AC073133.1	0	0.0204139	NA	NA	grey
AC073133.2	0.0219345	0	NA	NA	grey		AC073133.2	0	0.00592194	NA	NA	grey		AC073133.2	0	0	NA	NA	grey
AC073254.1	0.0248549	0.0425923	NA	NA	grey		AC073254.1	0.0276125	0.0385197	NA	NA	grey		AC073254.1	0	0.0563761	NA	NA	grey
AC073283.4	0.0421904	0.0208215	NA	NA	grey		AC073283.4	0	0.0438657	NA	NA	grey		AC073283.4	0	0.0632263	NA	NA	grey
AC073283.7	0.00463619	0	NA	NA	grey		AC073283.7	0	0	NA	NA	grey		AC073283.7	0.024091	0	NA	NA	grey
AC073284.4	0.0447488	0.00221585	NA	NA	grey		AC073284.4	0	0	NA	NA	grey		AC073284.4	0	0	NA	NA	grey
AC073321.4	0.00378933	0	NA	NA	grey		AC073321.4	0	0	NA	NA	grey		AC073321.4	0	0	NA	NA	grey
AC073333.1	0.000632738	0.00060476	NA	NA	grey		AC073333.1	0.00536184	0.0154721	NA	NA	grey		AC073333.1	0	0	NA	NA	grey
AC073333.8	0.0607148	0.0349009	NA	NA	grey		AC073333.8	0.0349829	0.0148826	NA	NA	grey		AC073333.8	0.208338	0	NA	NA	grey
AC073343.13	0.010586	0.00795831	NA	NA	grey		AC073343.13	0.0573872	0.0116316	NA	NA	grey		AC073343.13	0	0	NA	NA	grey
AC073628.1	0.00142657	0.00119084	NA	NA	grey		AC073628.1	0	0.00824072	NA	NA	grey		AC073628.1	0	0	NA	NA	grey
AC073635.5	0.0053542	0	NA	NA	grey		AC073635.5	0	0	NA	NA	grey		AC073635.5	0	0	NA	NA	grey
AC073641.2	0.00308841	0.00526942	NA	NA	grey		AC073641.2	0.0273001	0	NA	NA	grey		AC073641.2	0	0	NA	NA	grey
AC073657.1	0.0070948	0.00775383	NA	NA	grey		AC073657.1	0.0235246	0.0127923	NA	NA	grey		AC073657.1	0	0	NA	NA	grey
AC073842.19	0.00534269	0.00375595	NA	NA	grey		AC073842.19	0	0	NA	NA	grey		AC073842.19	0.21119	0	NA	NA	grey
AC073928.2	0	0.00104201	NA	NA	grey		AC073928.2	0	0	NA	NA	grey		AC073928.2	0	0	NA	NA	grey
AC073934.6	0.00188937	0	NA	NA	grey		AC073934.6	0	0	NA	NA	grey		AC073934.6	0	0	NA	NA	grey
AC074011.2	0.0122593	0.00895459	NA	NA	grey		AC074011.2	0.0351056	0	NA	NA	grey		AC074011.2	0	0	NA	NA	grey
AC074033.1	0.413397	0.437864	NA	NA	grey		AC074033.1	0.372079	0.337277	NA	NA	grey		AC074033.1	0.360329	0.495536	NA	NA	grey
AC074117.10	0.302931	0.287694	NA	NA	grey		AC074117.10	0.356597	0.395541	NA	NA	grey		AC074117.10	0.737506	0.40253	1	0.608104	grey
AC074183.4	0.0368298	0.0377379	NA	NA	grey		AC074183.4	0.0256813	0.0335644	NA	NA	grey		AC074183.4	0.0527849	0.0324469	NA	NA	grey
AC074212.6	0.00987918	0.00695871	NA	NA	grey		AC074212.6	0	0	NA	NA	grey		AC074212.6	0	0	NA	NA	grey
AC074289.1	0.0179427	0.0109634	NA	NA	grey		AC074289.1	0.141585	0.0734721	NA	NA	grey		AC074289.1	0	0.109479	NA	NA	grey
AC074366.3	0.0127024	0.00688448	NA	NA	grey		AC074366.3	0.0100763	0	NA	NA	grey		AC074366.3	0	0	NA	NA	grey
AC074389.5	0.0823606	0.0354159	NA	NA	grey		AC074389.5	0.111284	0.0644399	NA	NA	grey		AC074389.5	0	0	NA	NA	grey
AC074389.6	0	0.00172432	NA	NA	grey		AC074389.6	0	0	NA	NA	grey		AC074389.6	0	0	NA	NA	grey
AC074391.1	0.020473	0.0118835	NA	NA	grey		AC074391.1	0.167575	0.194125	NA	NA	grey		AC074391.1	0	0.0804924	NA	NA	grey
AC078883.3	0	0	NA	NA	grey		AC078883.3	0.00686702	0	NA	NA	grey		AC078883.3	0	0	NA	NA	grey
AC078883.4	0.0123487	0.0100316	NA	NA	grey		AC078883.4	0.081128	0.109534	NA	NA	grey		AC078883.4	0.0918611	0.0645892	NA	NA	grey
AC078941.1	0.00434073	0.00384706	NA	NA	grey		AC078941.1	0.0186915	0.0320144	NA	NA	grey		AC078941.1	0	0	NA	NA	grey
AC078942.1	0.0124303	0	NA	NA	grey		AC078942.1	0.003906	0	NA	NA	grey		AC078942.1	0	0	NA	NA	grey
AC079117.1	0.00666098	0.00478868	NA	NA	grey		AC079117.1	0.0100814	0	NA	NA	grey		AC079117.1	0	0	NA	NA	grey
AC079135.1	0.0281421	0.0135459	NA	NA	grey		AC079135.1	0.0100814	0.00253624	NA	NA	grey		AC079135.1	0	0	NA	NA	grey
AC079145.4	0	0.00207277	NA	NA	grey		AC079145.4	0	0	NA	NA	grey		AC079145.4	0	0	NA	NA	grey
AC079305.10	0.0530056	0.050165	NA	NA	grey		AC079305.10	0	0	NA	NA	grey		AC079305.10	0.0974934	0	NA	NA	grey
AC079354.3	0.0178612	0.00118014	NA	NA	grey		AC079354.3	0	0	NA	NA	grey		AC079354.3	0	0	NA	NA	grey
AC079354.5	0.0493255	0.0660951	NA	NA	grey		AC079354.5	0.103565	0.0361507	NA	NA	grey		AC079354.5	0.0220745	0	NA	NA	grey
AC079466.1	0.000336459	0.00141682	NA	NA	grey		AC079466.1	0	0.0152083	NA	NA	grey		AC079466.1	0	0	NA	NA	grey
AC079586.1	0.0130413	0.00272366	NA	NA	grey		AC079586.1	0.0196028	0.0119958	NA	NA	grey		AC079586.1	0	0	NA	NA	grey
AC079630.4	0.00194486	0	NA	NA	grey		AC079630.4	0	0.0156019	NA	NA	grey		AC079630.4	0	0	NA	NA	grey
AC079776.3	0.00479354	0.00157359	NA	NA	grey		AC079776.3	0.003906	0	NA	NA	grey		AC079776.3	0	0	NA	NA	grey
AC079779.5	0.000430771	0.00114223	NA	NA	grey		AC079779.5	0	0	NA	NA	grey		AC079779.5	0	0	NA	NA	grey
AC079807.2	0.0431341	0.0554716	NA	NA	grey		AC079807.2	0.0184035	0.0551379	NA	NA	grey		AC079807.2	0.360559	0	1	1.14907	grey
AC079807.4	0.0101819	0.0131653	NA	NA	grey		AC079807.4	0.0118626	0.0240823	NA	NA	grey		AC079807.4	0	0.0583392	NA	NA	grey
AC079907.1	0.00557707	0.010067	NA	NA	grey		AC079907.1	0	0	NA	NA	grey		AC079907.1	0	0	NA	NA	grey
AC079922.3	0.00811536	0.00495559	NA	NA	grey		AC079922.3	0	0	NA	NA	grey		AC079922.3	0	0	NA	NA	grey
AC083843.1	0.116228	0.0694524	NA	NA	grey		AC083843.1	0.0551212	0.0738116	NA	NA	grey		AC083843.1	0.04855	0.0864331	NA	NA	grey
AC083843.2	0	0.00540426	NA	NA	grey		AC083843.2	0	0.00824072	NA	NA	grey		AC083843.2	0	0	NA	NA	grey
AC083867.4	0.00700731	0.00589999	NA	NA	grey		AC083867.4	0.0412005	0.0150445	NA	NA	grey		AC083867.4	0	0	NA	NA	grey
AC084082.3	0	0.00223677	NA	NA	grey		AC084082.3	0	0	NA	NA	grey		AC084082.3	0	0	NA	NA	grey
AC084149.2	0.00582312	0	NA	NA	grey		AC084149.2	0.0162442	0	NA	NA	grey		AC084149.2	0	0	NA	NA	grey
AC084193.1	0.0441774	0.0265108	NA	NA	grey		AC084193.1	0.0222708	0.0648344	NA	NA	grey		AC084193.1	0	0	NA	NA	grey
AC084219.4	0.0115752	0.00729391	NA	NA	grey		AC084219.4	0.00717238	0	NA	NA	grey		AC084219.4	0	0	NA	NA	grey
AC084809.2	0.00123834	0.00691689	NA	NA	grey		AC084809.2	0.00997944	0	NA	NA	grey		AC084809.2	0	0	NA	NA	grey
AC084809.3	0.055503	0.000490418	NA	NA	grey		AC084809.3	0.00664674	0	NA	NA	grey		AC084809.3	0	0	NA	NA	grey
AC087294.2	0.0344411	0.0313591	NA	NA	grey		AC087294.2	0.0436343	0.0521731	NA	NA	grey		AC087294.2	0	0.0286525	NA	NA	grey
AC087350.1	0.0010745	0.00216587	NA	NA	grey		AC087350.1	0	0	NA	NA	grey		AC087350.1	0	0	NA	NA	grey
AC087430.1	0.000481964	0	NA	NA	grey		AC087430.1	0	0.00475523	NA	NA	grey		AC087430.1	0	0	NA	NA	grey
AC087491.2	0.00324989	0	NA	NA	grey		AC087491.2	0	0.00974811	NA	NA	grey		AC087491.2	0	0	NA	NA	grey
AC087499.10	0.000376083	0.00358722	NA	NA	grey		AC087499.10	0.00575139	0	NA	NA	grey		AC087499.10	0	0	NA	NA	grey
AC087501.1	0.00273675	0.00595591	NA	NA	grey		AC087501.1	0.0222568	0	NA	NA	grey		AC087501.1	0	0	NA	NA	grey
AC090498.1	2.09633	1.88919	NA	NA	grey		AC090498.1	2.21981	2.1885	1	-0.537588	grey		AC090498.1	2.03983	2.46691	1	-0.97017	grey
AC090505.4	0.00163108	0.00810491	NA	NA	grey		AC090505.4	0	0	NA	NA	grey		AC090505.4	0	0	NA	NA	grey
AC090505.6	0.00131137	0.00702485	NA	NA	grey		AC090505.6	0	0.00884672	NA	NA	grey		AC090505.6	0	0	NA	NA	grey
AC090587.5	0.0168896	0.00177669	NA	NA	grey		AC090587.5	0.003906	0	NA	NA	grey		AC090587.5	0	0	NA	NA	grey
AC090616.2	0.0135968	0.00391895	NA	NA	grey		AC090616.2	0.0222568	0	NA	NA	grey		AC090616.2	0	0	NA	NA	grey
AC091153.4	0.0140047	0.00234293	NA	NA	grey		AC091153.4	0	0.0139022	NA	NA	grey		AC091153.4	0	0	NA	NA	grey
AC091493.2	0.0091832	0	NA	NA	grey		AC091493.2	0	0.00404188	NA	NA	grey		AC091493.2	0	0	NA	NA	grey
AC091633.3	0.00432824	0	NA	NA	grey		AC091633.3	0	0	NA	NA	grey		AC091633.3	0	0	NA	NA	grey
AC091729.7	0.000721664	0.000816827	NA	NA	grey		AC091729.7	0	0	NA	NA	grey		AC091729.7	0	0	NA	NA	grey
AC091729.8	0.00907756	0.00479314	NA	NA	grey		AC091729.8	0.003906	0	NA	NA	grey		AC091729.8	0	0.071923	NA	NA	grey
AC091729.9	0.0617031	0.0515454	NA	NA	grey		AC091729.9	0.0716564	0.0346471	NA	NA	grey		AC091729.9	0.0828249	0	NA	NA	grey
AC091801.1	0.141509	0.0718745	NA	NA	grey		AC091801.1	0.0886241	0.043975	NA	NA	grey		AC091801.1	0	0	NA	NA	grey
AC091814.3	0.0214195	0.0447672	NA	NA	grey		AC091814.3	0.0425245	0.0772963	NA	NA	grey		AC091814.3	0.474193	0.288683	NA	NA	grey
AC091878.1	0.0531197	0.0509257	NA	NA	grey		AC091878.1	0.0121894	0.0138308	NA	NA	grey		AC091878.1	0	0.01537	NA	NA	grey
AC091962.3	0.00107211	0.00516139	NA	NA	grey		AC091962.3	0	0	NA	NA	grey		AC091962.3	0	0	NA	NA	grey
AC092155.4	0.00645233	0.00445872	NA	NA	grey		AC092155.4	0	0.00475523	NA	NA	grey		AC092155.4	0	0	NA	NA	grey
AC092159.2	0.00329384	0.00289925	NA	NA	grey		AC092159.2	0.00536184	0	NA	NA	grey		AC092159.2	0	0	NA	NA	grey
AC092162.1	0.00821575	0.00935215	NA	NA	grey		AC092162.1	0	0	NA	NA	grey		AC092162.1	0	0	NA	NA	grey
AC092168.3	0	0	NA	NA	grey		AC092168.3	0	0	NA	NA	grey		AC092168.3	0	0	NA	NA	grey
AC092171.2	0.0568018	0.0225058	NA	NA	grey		AC092171.2	0.0118946	0.0669388	NA	NA	grey		AC092171.2	0.113454	0	NA	NA	grey
AC092171.4	0.455578	0.409465	NA	NA	grey		AC092171.4	0.117497	0.357292	1	-0.548022	grey		AC092171.4	0.694875	0.365585	1	0.466644	grey
AC092198.1	0	0	NA	NA	grey		AC092198.1	0	0	NA	NA	grey		AC092198.1	0	0	NA	NA	grey
AC092295.4	0	0.000885876	NA	NA	grey		AC092295.4	0	0	NA	NA	grey		AC092295.4	0	0	NA	NA	grey
AC092301.3	0.0155681	0.00818275	NA	NA	grey		AC092301.3	0	0.00341542	NA	NA	grey		AC092301.3	0	0	NA	NA	grey
AC092415.1	0.00985433	0	NA	NA	grey		AC092415.1	0.0629886	0	NA	NA	grey		AC092415.1	0	0	NA	NA	grey
AC092535.3	0.0420592	0.0317755	NA	NA	grey		AC092535.3	0.0151819	0	NA	NA	grey		AC092535.3	0	0.0655563	NA	NA	grey
AC092614.2	0.00527694	0.00544895	NA	NA	grey		AC092614.2	0.0191764	0	NA	NA	grey		AC092614.2	0	0.0876781	NA	NA	grey
AC092620.3	0.017655	0.00759343	NA	NA	grey		AC092620.3	0	0.0219862	NA	NA	grey		AC092620.3	0	0	NA	NA	grey
AC092625.1	0.00517511	0	NA	NA	grey		AC092625.1	0	0.00824072	NA	NA	grey		AC092625.1	0	0	NA	NA	grey
AC092652.1	0	0.0016125	NA	NA	grey		AC092652.1	0	0	NA	NA	grey		AC092652.1	0	0	NA	NA	grey
AC092669.3	0.00550203	0.00289695	NA	NA	grey		AC092669.3	0.00910767	0.00615749	NA	NA	grey		AC092669.3	0	0	NA	NA	grey
AC092675.3	0.00124379	0	NA	NA	grey		AC092675.3	0.00577821	0.00927869	NA	NA	grey		AC092675.3	0	0	NA	NA	grey
AC092684.1	0.00823159	0.00796341	NA	NA	grey		AC092684.1	0	0.00615749	NA	NA	grey		AC092684.1	0	0	NA	NA	grey
AC092687.4	0.000336459	0	NA	NA	grey		AC092687.4	0	0.0189959	NA	NA	grey		AC092687.4	0.0531011	0	NA	NA	grey
AC092687.5	0.00366681	0.0011077	NA	NA	grey		AC092687.5	0	0	NA	NA	grey		AC092687.5	0	0	NA	NA	grey
AC092718.1	0.0010657	0	NA	NA	grey		AC092718.1	0	0	NA	NA	grey		AC092718.1	0	0	NA	NA	grey
AC092835.2	0.0408325	0.0193856	NA	NA	grey		AC092835.2	0.0697884	0.0283283	NA	NA	grey		AC092835.2	0	0.0538974	NA	NA	grey
AC092839.4	0.00159699	0.00311817	NA	NA	grey		AC092839.4	0	0	NA	NA	grey		AC092839.4	0.0423657	0	NA	NA	grey
AC092881.1	0.0106916	0.00801851	NA	NA	grey		AC092881.1	0	0	NA	NA	grey		AC092881.1	0	0	NA	NA	grey
AC093110.3	0.00217642	0.00285601	NA	NA	grey		AC093110.3	0	0	NA	NA	grey		AC093110.3	0.024091	0	NA	NA	grey
AC093159.1	0.0985952	0.0671958	NA	NA	grey		AC093159.1	0.0365085	0.0285458	NA	NA	grey		AC093159.1	0.0961905	0	NA	NA	grey
AC093323.3	0.424562	0.36763	NA	NA	grey		AC093323.3	0.286063	0.361747	NA	NA	grey		AC093323.3	0.389511	0.240277	1	0.364474	grey
AC093326.3	0	0	NA	NA	grey		AC093326.3	0.00717238	0	NA	NA	grey		AC093326.3	0	0	NA	NA	grey
AC093375.1	0.00710045	0.0142563	NA	NA	grey		AC093375.1	0	0.0131532	NA	NA	grey		AC093375.1	0	0	NA	NA	grey
AC093382.1	0.00451778	0.00511731	NA	NA	grey		AC093382.1	0	0	NA	NA	grey		AC093382.1	0	0	NA	NA	grey
AC093388.3	0.0282965	0.0359449	NA	NA	grey		AC093388.3	0.0106995	0	NA	NA	grey		AC093388.3	0	0.0204139	NA	NA	grey
AC093390.1	0.000789185	0.00320599	NA	NA	grey		AC093390.1	0	0	NA	NA	grey		AC093390.1	0	0	NA	NA	grey
AC093495.4	0.0235961	0.00941524	NA	NA	grey		AC093495.4	0	0.0272554	NA	NA	grey		AC093495.4	0	0	NA	NA	grey
AC093585.6	0.00515307	0	NA	NA	grey		AC093585.6	0	0	NA	NA	grey		AC093585.6	0	0	NA	NA	grey
AC093590.1	0.0122106	0.00344251	NA	NA	grey		AC093590.1	0	0.00592194	NA	NA	grey		AC093590.1	0	0	NA	NA	grey
AC093609.1	0	0.00203251	NA	NA	grey		AC093609.1	0	0	NA	NA	grey		AC093609.1	0	0	NA	NA	grey
AC093620.5	0.0016984	0.0054601	NA	NA	grey		AC093620.5	0	0	NA	NA	grey		AC093620.5	0	0	NA	NA	grey
AC093627.10	0.00388344	0.00500982	NA	NA	grey		AC093627.10	0	0	NA	NA	grey		AC093627.10	0	0	NA	NA	grey
AC093627.9	0.00642782	0.0307891	NA	NA	grey		AC093627.9	0.0290335	0.0263602	NA	NA	grey		AC093627.9	0	0.0968426	NA	NA	grey
AC093639.1	0	0	NA	NA	grey		AC093639.1	0	0	NA	NA	grey		AC093639.1	0	0	NA	NA	grey
AC093642.3	0.0060894	0	NA	NA	grey		AC093642.3	0	0	NA	NA	grey		AC093642.3	0	0	NA	NA	grey
AC093673.5	0.0694923	0.0742346	NA	NA	grey		AC093673.5	0.0245383	0.0495006	NA	NA	grey		AC093673.5	0	0	NA	NA	grey
AC093690.1	0.00669873	0.00941538	NA	NA	grey		AC093690.1	0	0	NA	NA	grey		AC093690.1	0	0	NA	NA	grey
AC093702.1	0.00131784	0	NA	NA	grey		AC093702.1	0	0.0143858	NA	NA	grey		AC093702.1	0	0	NA	NA	grey
AC093802.1	0.00176251	0.00277854	NA	NA	grey		AC093802.1	0	0	NA	NA	grey		AC093802.1	0	0	NA	NA	grey
AC093818.1	0.00888512	0.00855396	NA	NA	grey		AC093818.1	0.0970201	0.0692987	NA	NA	grey		AC093818.1	0.101587	0	NA	NA	grey
AC093822.1	0	0.0027805	NA	NA	grey		AC093822.1	0	0.00475523	NA	NA	grey		AC093822.1	0	0	NA	NA	grey
AC093901.1	0.00786952	0.0071303	NA	NA	grey		AC093901.1	0.0161657	0.008965	NA	NA	grey		AC093901.1	0	0	NA	NA	grey
AC096574.5	0.00507396	0.00207592	NA	NA	grey		AC096574.5	0	0	NA	NA	grey		AC096574.5	0.0220745	0	NA	NA	grey
AC096579.13	0.00238943	0	NA	NA	grey		AC096579.13	0	0	NA	NA	grey		AC096579.13	0	0	NA	NA	grey
AC096649.3	0.0930509	0.0402855	NA	NA	grey		AC096649.3	0.0680807	0.0539387	NA	NA	grey		AC096649.3	0.0386322	0	NA	NA	grey
AC096670.3	0.00516789	0.00668774	NA	NA	grey		AC096670.3	0.0369925	0	NA	NA	grey		AC096670.3	0	0	NA	NA	grey
AC096772.6	0.0879508	0.0995231	NA	NA	grey		AC096772.6	0.00957214	0.162712	NA	NA	grey		AC096772.6	0	0.0643438	NA	NA	grey
AC097381.1	0.00191802	0.00954341	NA	NA	grey		AC097381.1	0	0	NA	NA	grey		AC097381.1	0	0	NA	NA	grey
AC097461.4	0.0409063	0.0328571	NA	NA	grey		AC097461.4	0.026395	0.00855456	NA	NA	grey		AC097461.4	0	0.039289	NA	NA	grey
AC097467.2	0.00166982	0.003675	NA	NA	grey		AC097467.2	0	0.0109936	NA	NA	grey		AC097467.2	0	0	NA	NA	grey
AC097468.7	0.00438004	0	NA	NA	grey		AC097468.7	0	0	NA	NA	grey		AC097468.7	0	0.0968426	NA	NA	grey
AC097499.1	0.0135166	0.00596092	NA	NA	grey		AC097499.1	0.0136868	0	NA	NA	grey		AC097499.1	0.0310111	0	NA	NA	grey
AC097662.2	0.00952777	0.00469181	NA	NA	grey		AC097662.2	0.0300239	0.0183486	NA	NA	grey		AC097662.2	0.173716	0	NA	NA	grey
AC097713.4	0	0	NA	NA	grey		AC097713.4	0	0	NA	NA	grey		AC097713.4	0	0	NA	NA	grey
AC097721.2	0.0447409	0.0375137	NA	NA	grey		AC097721.2	0.00997944	0	NA	NA	grey		AC097721.2	0	0	NA	NA	grey
AC097724.3	0.0551995	0.027037	NA	NA	grey		AC097724.3	0.0462781	0.0419794	NA	NA	grey		AC097724.3	0	0	NA	NA	grey
AC098617.1	0.02894	0.0112024	NA	NA	grey		AC098617.1	0.0620312	0.0218536	NA	NA	grey		AC098617.1	0	0	NA	NA	grey
AC098820.4	0.00461796	0.00886319	NA	NA	grey		AC098820.4	0.003906	0.0285788	NA	NA	grey		AC098820.4	0	0	NA	NA	grey
AC098823.3	0.00508342	0.00870294	NA	NA	grey		AC098823.3	0	0	NA	NA	grey		AC098823.3	0	0	NA	NA	grey
AC098828.2	0	0.00357182	NA	NA	grey		AC098828.2	0	0	NA	NA	grey		AC098828.2	0	0	NA	NA	grey
AC098973.1	0.00114265	0.00118687	NA	NA	grey		AC098973.1	0	0	NA	NA	grey		AC098973.1	0	0	NA	NA	grey
AC098973.2	0.391846	0.34823	NA	NA	grey		AC098973.2	0.532553	0.473622	NA	NA	grey		AC098973.2	0.473704	0.73177	1	-0.543007	grey
AC099552.4	0.00142657	0	NA	NA	grey		AC099552.4	0	0	NA	NA	grey		AC099552.4	0	0	NA	NA	grey
AC099684.1	0	0.00444207	NA	NA	grey		AC099684.1	0.0338145	0	NA	NA	grey		AC099684.1	0	0	NA	NA	grey
AC099850.1	0.172617	0.143335	NA	NA	grey		AC099850.1	0.115056	0.0313846	NA	NA	grey		AC099850.1	0.0347733	0.0210155	NA	NA	grey
AC100830.3	0.106051	0.0488719	NA	NA	grey		AC100830.3	0.14784	0.127625	NA	NA	grey		AC100830.3	0.246697	0.0785451	NA	NA	grey
AC100830.5	0.00171998	0	NA	NA	grey		AC100830.5	0	0	NA	NA	grey		AC100830.5	0	0	NA	NA	grey
AC102948.2	0.0049152	0.00327463	NA	NA	grey		AC102948.2	0.076319	0	NA	NA	grey		AC102948.2	0	0	NA	NA	grey
AC103563.8	0.00148846	0	NA	NA	grey		AC103563.8	0	0	NA	NA	grey		AC103563.8	0	0	NA	NA	grey
AC103881.1	0.00690933	0.00127981	NA	NA	grey		AC103881.1	0.0118946	0	NA	NA	grey		AC103881.1	0	0	NA	NA	grey
AC104024.1	0.000384834	0.00134822	NA	NA	grey		AC104024.1	0	0.00927869	NA	NA	grey		AC104024.1	0	0	NA	NA	grey
AC104088.1	0.00161336	0.00236957	NA	NA	grey		AC104088.1	0	0	NA	NA	grey		AC104088.1	0	0	NA	NA	grey
AC104134.2	0.0510523	0.0376768	NA	NA	grey		AC104134.2	0.0565814	0.00719136	NA	NA	grey		AC104134.2	0	0	NA	NA	grey
AC104532.3	0.00456244	0.00647505	NA	NA	grey		AC104532.3	0	0	NA	NA	grey		AC104532.3	0	0	NA	NA	grey
AC104532.4	0.00398038	0.0031846	NA	NA	grey		AC104532.4	0	0	NA	NA	grey		AC104532.4	0	0	NA	NA	grey
AC104534.2	0.0105869	0.00979334	NA	NA	grey		AC104534.2	0	0	NA	NA	grey		AC104534.2	0	0	NA	NA	grey
AC104653.1	0.00224919	0.00223368	NA	NA	grey		AC104653.1	0	0	NA	NA	grey		AC104653.1	0.042755	0	NA	NA	grey
AC104654.2	0.00205434	0.00504298	NA	NA	grey		AC104654.2	0.0227708	0	NA	NA	grey		AC104654.2	0	0	NA	NA	grey
AC104667.3	0.0254708	0.00731424	NA	NA	grey		AC104667.3	0	0.00253624	NA	NA	grey		AC104667.3	0	0	NA	NA	grey
AC104695.4	0	0.00469409	NA	NA	grey		AC104695.4	0	0	NA	NA	grey		AC104695.4	0	0	NA	NA	grey
AC104699.1	0.00410849	0.00282788	NA	NA	grey		AC104699.1	0	0	NA	NA	grey		AC104699.1	0	0	NA	NA	grey
AC104809.2	0.00196603	0	NA	NA	grey		AC104809.2	0	0	NA	NA	grey		AC104809.2	0	0	NA	NA	grey
AC104820.2	0.00329922	0.00456177	NA	NA	grey		AC104820.2	0.0193023	0	NA	NA	grey		AC104820.2	0	0	NA	NA	grey
AC104981.1	0.00228308	0.0132823	NA	NA	grey		AC104981.1	0.100123	0.153493	NA	NA	grey		AC104981.1	0	0.0655563	NA	NA	grey
AC105053.3	0.0018547	0.00198099	NA	NA	grey		AC105053.3	0	0	NA	NA	grey		AC105053.3	0	0	NA	NA	grey
AC105339.1	0.00202837	0.00337424	NA	NA	grey		AC105339.1	0.00997944	0	NA	NA	grey		AC105339.1	0	0	NA	NA	grey
AC105398.3	0.00204158	0	NA	NA	grey		AC105398.3	0.0161657	0	NA	NA	grey		AC105398.3	0	0	NA	NA	grey
AC105402.4	0.00574837	0	NA	NA	grey		AC105402.4	0	0	NA	NA	grey		AC105402.4	0	0	NA	NA	grey
AC105760.2	0.0222978	0.0241029	NA	NA	grey		AC105760.2	0.0169457	0.0232138	NA	NA	grey		AC105760.2	0	0	NA	NA	grey
AC105760.3	0.00429997	0.0086707	NA	NA	grey		AC105760.3	0.0363234	0.00807436	NA	NA	grey		AC105760.3	0	0	NA	NA	grey
AC106053.1	0	0	NA	NA	grey		AC106053.1	0	0	NA	NA	grey		AC106053.1	0	0	NA	NA	grey
AC106706.1	0.0010012	0.00395913	NA	NA	grey		AC106706.1	0	0	NA	NA	grey		AC106706.1	0	0	NA	NA	grey
AC106786.1	0.0170579	0.00545642	NA	NA	grey		AC106786.1	0	0	NA	NA	grey		AC106786.1	0	0	NA	NA	grey
AC106801.1	0.00622866	0.00562435	NA	NA	grey		AC106801.1	0	0.00475523	NA	NA	grey		AC106801.1	0	0.101626	NA	NA	grey
AC106869.2	0.00423988	0.0142813	NA	NA	grey		AC106869.2	0	0.00589431	NA	NA	grey		AC106869.2	0	0	NA	NA	grey
AC106873.4	0.00223386	0.0019505	NA	NA	grey		AC106873.4	0	0	NA	NA	grey		AC106873.4	0	0.0451302	NA	NA	grey
AC106900.6	0.0033367	0	NA	NA	grey		AC106900.6	0	0	NA	NA	grey		AC106900.6	0	0	NA	NA	grey
AC107079.1	0	0.00777753	NA	NA	grey		AC107079.1	0	0	NA	NA	grey		AC107079.1	0	0	NA	NA	grey
AC107081.1	0.00487767	0.0108494	NA	NA	grey		AC107081.1	0	0	NA	NA	grey		AC107081.1	0	0	NA	NA	grey
AC107081.5	0.0192547	0.024278	NA	NA	grey		AC107081.5	0.003906	0	NA	NA	grey		AC107081.5	0	0	NA	NA	grey
AC107218.3	0.00414934	0	NA	NA	grey		AC107218.3	0	0.00475523	NA	NA	grey		AC107218.3	0	0	NA	NA	grey
AC108004.3	0.00165226	0.0038572	NA	NA	grey		AC108004.3	0	0.0100844	NA	NA	grey		AC108004.3	0	0	NA	NA	grey
AC108142.1	0.0132406	0.0137276	NA	NA	grey		AC108142.1	0.0517327	0.00496059	NA	NA	grey		AC108142.1	0.0238466	0	NA	NA	grey
AC108448.3	0	0	NA	NA	grey		AC108448.3	0.0239215	0.0448193	NA	NA	grey		AC108448.3	0	0	NA	NA	grey
AC108462.1	0.00269994	0.0019505	NA	NA	grey		AC108462.1	0	0	NA	NA	grey		AC108462.1	0	0	NA	NA	grey
AC108488.4	0.0288918	0.026319	NA	NA	grey		AC108488.4	0	0.057649	NA	NA	grey		AC108488.4	0.107044	0.0468216	NA	NA	grey
AC108868.6	0.00244459	0.00269902	NA	NA	grey		AC108868.6	0	0	NA	NA	grey		AC108868.6	0	0.0784614	NA	NA	grey
AC108925.1	0	0.00864156	NA	NA	grey		AC108925.1	0.00477847	0.0197885	NA	NA	grey		AC108925.1	0	0.0233377	NA	NA	grey
AC109333.10	0.00483942	0.00251401	NA	NA	grey		AC109333.10	0.00800829	0	NA	NA	grey		AC109333.10	0.0238466	0	NA	NA	grey
AC109486.1	0.00338472	0.00525809	NA	NA	grey		AC109486.1	0.0163105	0.0346201	NA	NA	grey		AC109486.1	0	0	NA	NA	grey
AC109642.1	0.00395277	0.00556258	NA	NA	grey		AC109642.1	0.0749475	0.048234	NA	NA	grey		AC109642.1	0	0	NA	NA	grey
AC109826.1	0.000657719	0.00309105	NA	NA	grey		AC109826.1	0.0273001	0.0376421	NA	NA	grey		AC109826.1	0	0	NA	NA	grey
AC109829.1	0.00503894	0.0022372	NA	NA	grey		AC109829.1	0.0363234	0.0548739	NA	NA	grey		AC109829.1	0	0	NA	NA	grey
AC110602.1	0.00252643	0	NA	NA	grey		AC110602.1	0	0.00941614	NA	NA	grey		AC110602.1	0	0	NA	NA	grey
AC110781.3	0.00934114	0.00207592	NA	NA	grey		AC110781.3	0	0	NA	NA	grey		AC110781.3	0	0	NA	NA	grey
AC112715.2	0.00172728	0	NA	NA	grey		AC112715.2	0	0	NA	NA	grey		AC112715.2	0	0	NA	NA	grey
AC112721.2	0.00569687	0	NA	NA	grey		AC112721.2	0	0.0100844	NA	NA	grey		AC112721.2	0	0	NA	NA	grey
AC113189.5	0.0743989	0.0537327	NA	NA	grey		AC113189.5	0.0968271	0.122517	NA	NA	grey		AC113189.5	0.0579971	0.181571	NA	NA	grey
AC113331.9	0	0	NA	NA	grey		AC113331.9	0	0	NA	NA	grey		AC113331.9	0	0	NA	NA	grey
AC113404.1	0.101614	0.0732254	NA	NA	grey		AC113404.1	0.0643587	0.152036	NA	NA	grey		AC113404.1	0.0860232	0.169067	NA	NA	grey
AC113617.1	0	0.00132152	NA	NA	grey		AC113617.1	0	0.0171288	NA	NA	grey		AC113617.1	0	0.0249314	NA	NA	grey
AC114271.2	0.0547316	0.0797914	NA	NA	grey		AC114271.2	0.0520096	0.0399795	NA	NA	grey		AC114271.2	0	0.116884	NA	NA	grey
AC114730.3	0	0.000901225	NA	NA	grey		AC114730.3	0	0	NA	NA	grey		AC114730.3	0	0	NA	NA	grey
AC114763.1	0.00575434	0.0181603	NA	NA	grey		AC114763.1	0.00833843	0.0376917	NA	NA	grey		AC114763.1	0	0	NA	NA	grey
AC114765.2	0.00429778	0.00153903	NA	NA	grey		AC114765.2	0.0121894	0	NA	NA	grey		AC114765.2	0	0	NA	NA	grey
AC114776.3	0.000343951	0	NA	NA	grey		AC114776.3	0	0	NA	NA	grey		AC114776.3	0	0	NA	NA	grey
AC114808.2	0.00356572	0	NA	NA	grey		AC114808.2	0	0	NA	NA	grey		AC114808.2	0	0	NA	NA	grey
AC115522.3	0.002861	0	NA	NA	grey		AC115522.3	0	0	NA	NA	grey		AC115522.3	0	0	NA	NA	grey
AC116035.1	0.0012688	0	NA	NA	grey		AC116035.1	0	0	NA	NA	grey		AC116035.1	0	0.0168119	NA	NA	grey
AC116366.6	0.00866165	0.00628675	NA	NA	grey		AC116366.6	0	0	NA	NA	grey		AC116366.6	0	0	NA	NA	grey
AC116609.1	0.00269994	0	NA	NA	grey		AC116609.1	0	0.0137952	NA	NA	grey		AC116609.1	0	0	NA	NA	grey
AC116609.2	0	0	NA	NA	grey		AC116609.2	0	0	NA	NA	grey		AC116609.2	0	0	NA	NA	grey
AC116614.1	0.00932462	0	NA	NA	grey		AC116614.1	0	0	NA	NA	grey		AC116614.1	0	0	NA	NA	grey
AC118345.1	0.000230226	0	NA	NA	grey		AC118345.1	0.0172332	0	NA	NA	grey		AC118345.1	0	0	NA	NA	grey
AC122136.2	0	0	NA	NA	grey		AC122136.2	0	0	NA	NA	grey		AC122136.2	0	0	NA	NA	grey
AC123023.1	0.00362601	0	NA	NA	grey		AC123023.1	0	0	NA	NA	grey		AC123023.1	0	0	NA	NA	grey
AC124861.1	0.000590742	0	NA	NA	grey		AC124861.1	0	0	NA	NA	grey		AC124861.1	0	0	NA	NA	grey
AC124944.3	0.000505568	0.00734969	NA	NA	grey		AC124944.3	0	0	NA	NA	grey		AC124944.3	0	0.0168126	NA	NA	grey
AC124944.5	0.0441758	0.0449472	NA	NA	grey		AC124944.5	0	0	NA	NA	grey		AC124944.5	0	0	NA	NA	grey
AC124997.1	0.00123859	0.00526364	NA	NA	grey		AC124997.1	0	0.0181234	NA	NA	grey		AC124997.1	0	0	NA	NA	grey
AC125421.1	0.0160706	0	NA	NA	grey		AC125421.1	0	0	NA	NA	grey		AC125421.1	0.042755	0	NA	NA	grey
AC130469.2	0.0066858	0.00827396	NA	NA	grey		AC130469.2	0	0	NA	NA	grey		AC130469.2	0	0	NA	NA	grey
AC131056.3	0.00162688	0.00343444	NA	NA	grey		AC131056.3	0	0	NA	NA	grey		AC131056.3	0	0	NA	NA	grey
AC131263.1	0.0189966	0.00878671	NA	NA	grey		AC131263.1	0	0.0199295	NA	NA	grey		AC131263.1	0.0461655	0.0655441	NA	NA	grey
AC133528.2	0.0155663	0.0226395	NA	NA	grey		AC133528.2	0.0363234	0.0251438	NA	NA	grey		AC133528.2	0	0	NA	NA	grey
AC133644.2	0.0125121	0.00295859	NA	NA	grey		AC133644.2	0	0	NA	NA	grey		AC133644.2	0	0	NA	NA	grey
AC133680.1	0.0123327	0.00614948	NA	NA	grey		AC133680.1	0.020476	0	NA	NA	grey		AC133680.1	0	0.0451302	NA	NA	grey
AC135050.5	0.0028235	0.00540788	NA	NA	grey		AC135050.5	0	0	NA	NA	grey		AC135050.5	0	0	NA	NA	grey
AC136612.1	0.0134308	0.00290469	NA	NA	grey		AC136612.1	0.0229909	0.00341542	NA	NA	grey		AC136612.1	0	0	NA	NA	grey
AC136616.1	0.00258216	0.00300775	NA	NA	grey		AC136616.1	0.0161657	0.01302	NA	NA	grey		AC136616.1	0	0	NA	NA	grey
AC137932.4	0.0560931	0.0303639	NA	NA	grey		AC137932.4	0.0114864	0.0539524	NA	NA	grey		AC137932.4	0.114452	0	NA	NA	grey
AC137932.5	0.00311744	0.00269891	NA	NA	grey		AC137932.5	0	0	NA	NA	grey		AC137932.5	0.0708765	0	NA	NA	grey
AC137932.6	0.0111904	0.00405764	NA	NA	grey		AC137932.6	0	0.0152384	NA	NA	grey		AC137932.6	0	0	NA	NA	grey
AC137934.1	0.172575	0.0529591	NA	NA	grey		AC137934.1	0.0549816	0	NA	NA	grey		AC137934.1	0	0.0210155	NA	NA	grey
AC138035.2	0.00202775	0	NA	NA	grey		AC138035.2	0.0371047	0.0158687	NA	NA	grey		AC138035.2	0.0310111	0	NA	NA	grey
AC138472.6	0.00102843	0.00187889	NA	NA	grey		AC138472.6	0	0	NA	NA	grey		AC138472.6	0	0	NA	NA	grey
AC138969.4	0.0104704	0.00452428	NA	NA	grey		AC138969.4	0.00566614	0.0255068	NA	NA	grey		AC138969.4	0	0	NA	NA	grey
AC139099.4	0.0354374	0.00128939	NA	NA	grey		AC139099.4	0	0	NA	NA	grey		AC139099.4	0	0	NA	NA	grey
AC139099.5	0.00463416	0.0191689	NA	NA	grey		AC139099.5	0.0341851	0.00999113	NA	NA	grey		AC139099.5	0	0	NA	NA	grey
AC139100.3	0.026114	0	NA	NA	grey		AC139100.3	0	0.00475523	NA	NA	grey		AC139100.3	0	0	NA	NA	grey
AC139887.4	0	0.00227696	NA	NA	grey		AC139887.4	0.0156968	0	NA	NA	grey		AC139887.4	0	0	NA	NA	grey
AC140481.8	0.000480624	0.00060476	NA	NA	grey		AC140481.8	0.0255992	0	NA	NA	grey		AC140481.8	0	0	NA	NA	grey
AC140542.2	0	0.00327975	NA	NA	grey		AC140542.2	0	0	NA	NA	grey		AC140542.2	0	0	NA	NA	grey
AC140725.4	0.00908528	0.00570363	NA	NA	grey		AC140725.4	0	0	NA	NA	grey		AC140725.4	0	0	NA	NA	grey
AC140912.1	0.00325571	0.0055946	NA	NA	grey		AC140912.1	0	0	NA	NA	grey		AC140912.1	0	0	NA	NA	grey
AC141928.1	0	0	NA	NA	grey		AC141928.1	0.100003	0	NA	NA	grey		AC141928.1	0	0.01537	NA	NA	grey
AC141930.2	0.00582514	0	NA	NA	grey		AC141930.2	0	0	NA	NA	grey		AC141930.2	0	0	NA	NA	grey
AC142119.1	0.00489183	0.00607174	NA	NA	grey		AC142119.1	0	0.0249688	NA	NA	grey		AC142119.1	0	0.133517	NA	NA	grey
AC142472.6	0.0572633	0.0853194	NA	NA	grey		AC142472.6	0.0283796	0.0153321	NA	NA	grey		AC142472.6	0.0423657	0	NA	NA	grey
AC142528.1	0.00289885	0.0082333	NA	NA	grey		AC142528.1	0	0	NA	NA	grey		AC142528.1	0	0	NA	NA	grey
AC144449.1	0.00233218	0	NA	NA	grey		AC144449.1	0	0	NA	NA	grey		AC144449.1	0	0.01537	NA	NA	grey
AC144652.1	0.0157812	0.0203166	NA	NA	grey		AC144652.1	0.021064	0.00439748	NA	NA	grey		AC144652.1	0	0	NA	NA	grey
AC144831.1	0	0.0131245	NA	NA	grey		AC144831.1	0	0	NA	NA	grey		AC144831.1	0	0	NA	NA	grey
AC144836.1	0.275533	0.300699	NA	NA	grey		AC144836.1	0.651495	0.492123	NA	NA	grey		AC144836.1	0.401066	0.0286525	1	0.877492	grey
AC145110.1	0	0.00707524	NA	NA	grey		AC145110.1	0.0150384	0	NA	NA	grey		AC145110.1	0	0	NA	NA	grey
AC145124.2	0.0100594	0.00098163	NA	NA	grey		AC145124.2	0.0136059	0	NA	NA	grey		AC145124.2	0	0	NA	NA	grey
AC145343.2	0.0129672	0.0102537	NA	NA	grey		AC145343.2	0.0429155	0.0102236	NA	NA	grey		AC145343.2	0	0	NA	NA	grey
AC147651.1	0.000721393	0.0082827	NA	NA	grey		AC147651.1	0	0	NA	NA	grey		AC147651.1	0	0	NA	NA	grey
AC147651.4	0.000736041	0.00610763	NA	NA	grey		AC147651.4	0	0	NA	NA	grey		AC147651.4	0	0	NA	NA	grey
AC159540.1	0.00264719	0.00362992	NA	NA	grey		AC159540.1	0	0	NA	NA	grey		AC159540.1	0	0	NA	NA	grey
AC195454.1	0.0405902	0.0283923	NA	NA	grey		AC195454.1	0.0432257	0.0521816	NA	NA	grey		AC195454.1	0.0238466	0.122727	NA	NA	grey
AC213203.1	0.00512292	0.00669064	NA	NA	grey		AC213203.1	0	0	NA	NA	grey		AC213203.1	0	0	NA	NA	grey
AC226118.1	0.00608713	0.00139846	NA	NA	grey		AC226118.1	0	0.00475523	NA	NA	grey		AC226118.1	0	0	NA	NA	grey
AC240274.1	0.0837248	0.0720116	NA	NA	grey		AC240274.1	0.0539253	0.0585428	NA	NA	grey		AC240274.1	0.0386322	0.111833	NA	NA	grey
AC241585.2	0.000718082	0.00106092	NA	NA	grey		AC241585.2	0	0.00726694	NA	NA	grey		AC241585.2	0	0.0357839	NA	NA	grey
AC243945.1	0.00655785	0.00804651	NA	NA	grey		AC243945.1	0.0221688	0.00692338	NA	NA	grey		AC243945.1	0.0531011	0.0168126	NA	NA	grey
AC245100.1	0.0102994	0.00536934	NA	NA	grey		AC245100.1	0.0405046	0.00556759	NA	NA	grey		AC245100.1	0	0.0481103	NA	NA	grey
AC253572.1	0.0247382	0.0229464	NA	NA	grey		AC253572.1	0.0371917	0.0566085	NA	NA	grey		AC253572.1	0	0.0749539	NA	NA	grey
ACAA1	0.130086	0.0985963	NA	NA	grey		ACAA1	0.142489	0.0555485	NA	NA	grey		ACAA1	0.024091	0.188337	1	-0.307155	grey
ACAA2	3.43607	3.36783	NA	NA	grey		ACAA2	3.59884	3.70618	NA	NA	grey		ACAA2	3.14833	3.3166	1	-0.296948	grey
ACACA	1.52426	1.35718	NA	NA	grey		ACACA	1.45522	1.2774	1	0.265342	grey		ACACA	1.61595	1.60682	NA	NA	grey
ACACB	0.183143	0.20397	NA	NA	grey		ACACB	0.225149	0.326464	NA	NA	grey		ACACB	0.255283	0.0848108	1	0.300925	grey
ACAD10	0.634499	0.6062	NA	NA	grey		ACAD10	0.5581	0.751736	1	-0.399194	grey		ACAD10	0.978086	0.611394	1	0.641686	grey
ACAD11	0.0238381	0.00967438	NA	NA	grey		ACAD11	0.024853	0	NA	NA	grey		ACAD11	0.0858999	0	NA	NA	grey
ACAD8	1.26582	1.07822	1	0.259534	grey		ACAD8	1.28627	1.13405	NA	NA	grey		ACAD8	1.07835	1.20986	NA	NA	grey
ACAD9	1.50788	1.16349	3.55459e-08	0.413826	grey		ACAD9	1.59464	1.24509	1	0.548406	grey		ACAD9	1.72635	1.85467	1	-0.285741	grey
ACADL	0.0148348	0.00477891	NA	NA	grey		ACADL	0	0.0109936	NA	NA	grey		ACADL	0.0912122	0	NA	NA	grey
ACADM	1.6161	1.6194	NA	NA	grey		ACADM	1.72394	1.85978	NA	NA	grey		ACADM	1.61521	2.44594	1	-1.1051	grey
ACADS	0.707513	0.863843	0.00230056	-0.419715	grey		ACADS	1.28122	1.28764	NA	NA	grey		ACADS	1.34648	1.00698	1	0.518577	grey
ACADSB	1.07972	1.07265	NA	NA	grey		ACADSB	0.665523	0.739833	NA	NA	grey		ACADSB	0.817684	0.659782	1	0.326804	grey
ACADVL	1.71713	1.53918	0.148272	0.309877	grey		ACADVL	1.53693	1.35965	NA	NA	grey		ACADVL	1.95121	1.55725	1	0.450941	grey
ACAN	0.00982598	0.00768766	NA	NA	grey		ACAN	0	0.0550853	NA	NA	grey		ACAN	0	0	NA	NA	grey
ACAP1	0.381083	0.283831	NA	NA	grey		ACAP1	0.383728	0.194104	NA	NA	grey		ACAP1	0.265183	0.039289	1	0.466395	grey
ACAP2	1.77489	1.5613	NA	NA	grey		ACAP2	1.53174	1.4929	NA	NA	grey		ACAP2	2.02832	1.90692	NA	NA	grey
ACAP3	0.270343	0.174385	NA	NA	grey		ACAP3	0.258188	0.160611	NA	NA	grey		ACAP3	0.490631	0.232083	1	0.292344	grey
ACAT1	2.14752	2.04019	NA	NA	grey		ACAT1	1.94874	1.68811	1	0.444583	grey		ACAT1	1.82784	1.71028	NA	NA	grey
ACAT2	1.12188	1.21196	NA	NA	grey		ACAT2	0.995862	0.893609	NA	NA	grey		ACAT2	1.47028	1.6044	NA	NA	grey
ACBD3	1.21236	1.11445	NA	NA	grey		ACBD3	1.3783	1.32906	NA	NA	grey		ACBD3	1.63248	1.62679	1	-0.398785	grey
ACBD4	0.0240683	0.0184211	NA	NA	grey		ACBD4	0.0255124	0.00884672	NA	NA	grey		ACBD4	0.19003	0	NA	NA	grey
ACBD5	0.804106	0.765003	NA	NA	grey		ACBD5	0.717319	0.73013	NA	NA	grey		ACBD5	0.942726	0.563474	1	0.700235	grey
ACBD6	1.37288	1.28956	NA	NA	grey		ACBD6	1.306	1.2629	NA	NA	grey		ACBD6	0.890292	1.04104	1	-0.305747	grey
ACBD7	0.00708589	0.00542285	NA	NA	grey		ACBD7	0.0426991	0.0507957	NA	NA	grey		ACBD7	0	0	NA	NA	grey
ACCS	0.0289919	0.0282328	NA	NA	grey		ACCS	0.0100814	0.00611544	NA	NA	grey		ACCS	0	0	NA	NA	grey
ACCSL	0.211746	0.0528395	NA	NA	grey		ACCSL	0.0427667	0.00439748	NA	NA	grey		ACCSL	0	0	NA	NA	grey
ACD	1.17337	1.18817	NA	NA	grey		ACD	1.33561	0.942772	1	0.275708	grey		ACD	0.878263	1.66871	1	-1.2674	grey
ACE	0.432087	0.495684	1	-0.38224	grey		ACE	0.962046	1.32791	1	-0.675254	grey		ACE	0.813735	0.683135	1	0.251683	grey
ACE2	1.87734	1.63877	0.159633	0.467018	grey		ACE2	0.594268	0.512271	NA	NA	grey		ACE2	0.860589	0.434362	1	0.378174	grey
ACER1	0.00877483	0.00204288	NA	NA	grey		ACER1	0	0.0103355	NA	NA	grey		ACER1	0.0607067	0	NA	NA	grey
ACER2	0.0307062	0.0503353	NA	NA	grey		ACER2	0.104052	0.0516763	NA	NA	grey		ACER2	0.091864	0.0168119	NA	NA	grey
ACER3	1.18945	1.00978	NA	NA	grey		ACER3	0.70455	0.466454	1	0.551344	grey		ACER3	0.892334	1.22743	1	-0.436493	grey
ACHE	0.136889	0.142326	NA	NA	grey		ACHE	0.212083	0.303946	NA	NA	grey		ACHE	0.139085	0.221269	NA	NA	grey
ACIN1	2.56081	2.42161	NA	NA	grey		ACIN1	2.30608	2.27177	NA	NA	grey		ACIN1	2.61417	2.54814	NA	NA	grey
ACKR1	0.00577678	0.00246261	NA	NA	grey		ACKR1	0	0.0137971	NA	NA	grey		ACKR1	0	0	NA	NA	grey
ACKR2	0.824971	0.613006	0.000182494	0.391739	grey		ACKR2	0.161325	0.148859	NA	NA	grey		ACKR2	0.257095	0.278739	NA	NA	grey
ACKR3	0.0905017	0.152438	NA	NA	grey		ACKR3	0.0106995	0.0873542	NA	NA	grey		ACKR3	0.0220745	0.113416	NA	NA	grey
ACKR4	0.00258663	0.0086211	NA	NA	grey		ACKR4	0	0.00553299	NA	NA	grey		ACKR4	0	0	NA	NA	grey
ACLY	2.65432	2.43514	8.90047e-05	0.385235	grey		ACLY	2.18076	1.85453	1	0.525007	grey		ACLY	3.06157	2.57943	1	0.744703	grey
ACMSD	0.00264681	0.00213112	NA	NA	grey		ACMSD	0	0	NA	NA	grey		ACMSD	0	0	NA	NA	grey
ACO1	1.34968	1.21775	NA	NA	grey		ACO1	1.11391	0.891247	NA	NA	grey		ACO1	2.47116	2.25025	1	0.366962	grey
ACO2	0.232167	0.284193	NA	NA	grey		ACO2	0.219814	0.291799	NA	NA	grey		ACO2	0.0852763	0.534576	1	-0.958822	grey
ACOT1	0.0106409	0.0115968	NA	NA	grey		ACOT1	0.00997944	0	NA	NA	grey		ACOT1	0	0	NA	NA	grey
ACOT11	0.124626	0.169324	NA	NA	grey		ACOT11	1.36243	1.30473	NA	NA	grey		ACOT11	0.586255	0.575546	NA	NA	grey
ACOT12	0.00334042	0.00243557	NA	NA	grey		ACOT12	0.0476987	0.0304466	NA	NA	grey		ACOT12	0	0.01537	NA	NA	grey
ACOT13	0.529584	0.522262	NA	NA	grey		ACOT13	0.531677	0.624011	NA	NA	grey		ACOT13	0.835665	1.09854	1	-0.275074	grey
ACOT2	0.367947	0.33137	NA	NA	grey		ACOT2	0.400249	0.352463	NA	NA	grey		ACOT2	0.308501	0.263775	NA	NA	grey
ACOT4	0.653015	0.407189	0.000440424	0.546261	grey		ACOT4	0.329345	0.0523208	1	0.735634	grey		ACOT4	0.210485	0.197787	NA	NA	grey
ACOT7	2.24756	2.26238	NA	NA	grey		ACOT7	2.13464	1.80129	1	0.581397	grey		ACOT7	1.7312	1.83983	1	-0.293426	grey
ACOT8	0.635285	0.650079	1	-0.254105	grey		ACOT8	1.09217	1.12648	NA	NA	grey		ACOT8	0.539815	0.814967	1	-0.388176	grey
ACOT9	0.469602	0.303546	1	0.310269	grey		ACOT9	0.456419	0.30144	NA	NA	grey		ACOT9	0.617242	0.69792	NA	NA	grey
ACOX1	1.79591	1.74323	NA	NA	grey		ACOX1	1.26187	1.46942	NA	NA	grey		ACOX1	0.912123	1.1921	1	-0.449064	grey
ACOX2	0.00424093	0.00513367	NA	NA	grey		ACOX2	0.0714572	0.0586823	NA	NA	grey		ACOX2	0	0.0468216	NA	NA	grey
ACOX3	0.493353	0.320514	0.0208326	0.301484	grey		ACOX3	0.488249	0.243979	1	0.391695	grey		ACOX3	0.434489	0.271859	1	0.361789	grey
ACOXL	0.537002	0.427755	NA	NA	grey		ACOXL	0.81518	0.658639	1	0.37171	grey		ACOXL	1.28702	1.05592	1	0.501717	grey
ACP1	3.44961	3.53693	NA	NA	grey		ACP1	3.56253	3.5563	NA	NA	grey		ACP1	3.10387	3.4826	1	-0.596741	grey
ACP2	0.76517	0.690408	NA	NA	grey		ACP2	0.897322	0.755158	NA	NA	grey		ACP2	1.1329	1.10959	NA	NA	grey
ACP5	1.25696	0.978084	NA	NA	grey		ACP5	1.15924	1.27605	1	-0.358751	grey		ACP5	0.845031	0.982815	1	-0.368986	grey
ACP6	0.445565	0.559784	1	-0.284653	grey		ACP6	0.480812	0.621894	NA	NA	grey		ACP6	0.188407	0.643082	1	-1.07365	grey
ACP7	0.0129368	0.00339371	NA	NA	grey		ACP7	0.0529728	0.0241849	NA	NA	grey		ACP7	0	0	NA	NA	grey
ACPP	0.0947695	0.090342	NA	NA	grey		ACPP	0.546094	0.357379	1	0.424831	grey		ACPP	0.426507	0.317058	NA	NA	grey
ACPT	0.0315398	0.0286691	NA	NA	grey		ACPT	0.0253312	0.0612878	NA	NA	grey		ACPT	0	0	NA	NA	grey
ACR	0.00211459	0.00692447	NA	NA	grey		ACR	0	0	NA	NA	grey		ACR	0	0	NA	NA	grey
ACRBP	0.00740058	0.00529274	NA	NA	grey		ACRBP	0	0.0213905	NA	NA	grey		ACRBP	0	0	NA	NA	grey
ACRC	0.263938	0.107991	0.000219631	0.42772	grey		ACRC	0.21074	0.0643941	NA	NA	grey		ACRC	0.357364	0.260222	1	-0.468761	grey
ACRV1	0.0988188	0.0808306	NA	NA	grey		ACRV1	0.0634539	0.0504593	NA	NA	grey		ACRV1	0.239057	0.0233377	1	0.457917	grey
ACSBG1	0.0291847	0.0395758	NA	NA	grey		ACSBG1	0.136557	0.0152318	NA	NA	grey		ACSBG1	0	0	NA	NA	grey
ACSBG2	0.00485445	0.010318	NA	NA	grey		ACSBG2	0.0159219	0	NA	NA	grey		ACSBG2	0	0	NA	NA	grey
ACSF2	0.218365	0.132699	NA	NA	grey		ACSF2	0.743898	0.392976	1	0.640836	grey		ACSF2	1.67567	0.3682	1	2.28799	grey
ACSF3	1.18418	1.01136	NA	NA	grey		ACSF3	0.955756	0.779758	1	0.298305	grey		ACSF3	0.878256	0.953515	NA	NA	grey
ACSL1	0.125724	0.0785753	NA	NA	grey		ACSL1	0.0704446	0.0497524	NA	NA	grey		ACSL1	0.315899	0.382944	NA	NA	grey
ACSL3	3.15624	3.25	NA	NA	grey		ACSL3	3.0506	3.28858	1	-0.395836	grey		ACSL3	3.5876	3.57425	NA	NA	grey
ACSL4	1.67702	1.13006	2.63857e-13	0.840351	grey		ACSL4	1.56992	1.1262	1	0.482299	grey		ACSL4	1.67947	1.22001	1	0.877611	grey
ACSL5	0.00917693	0.0142946	NA	NA	grey		ACSL5	0.0407474	0.0153611	NA	NA	grey		ACSL5	0	0.0210155	NA	NA	grey
ACSL6	0.804765	0.601751	0.0317028	0.5221	grey		ACSL6	0.105108	0.0763357	NA	NA	grey		ACSL6	0.124719	0.246961	NA	NA	grey
ACSM1	0.00678761	0.00268686	NA	NA	grey		ACSM1	0.0200268	0.0197901	NA	NA	grey		ACSM1	0.10066	0	NA	NA	grey
ACSM2A	0.00644539	0.00625021	NA	NA	grey		ACSM2A	0	0.00475523	NA	NA	grey		ACSM2A	0	0	NA	NA	grey
ACSM2B	0.00262533	0.00346555	NA	NA	grey		ACSM2B	0.0439	0.00475523	NA	NA	grey		ACSM2B	0	0	NA	NA	grey
ACSM3	0.163174	0.0983806	NA	NA	grey		ACSM3	0.0862836	0.200952	NA	NA	grey		ACSM3	0.560899	0.0249314	1	1.14852	grey
ACSM4	0.00357049	0	NA	NA	grey		ACSM4	0	0	NA	NA	grey		ACSM4	0	0	NA	NA	grey
ACSM5	0.00283738	0.00338352	NA	NA	grey		ACSM5	0.0622742	0.00475523	NA	NA	grey		ACSM5	0	0	NA	NA	grey
ACSM6	0.0192432	0.0103876	NA	NA	grey		ACSM6	0.0312934	0.0295754	NA	NA	grey		ACSM6	0	0	NA	NA	grey
ACSS1	0.00172975	0.00361361	NA	NA	grey		ACSS1	0	0.021929	NA	NA	grey		ACSS1	0	0	NA	NA	grey
ACSS2	1.39798	1.12454	0.00309019	0.506129	grey		ACSS2	0.968736	0.523944	1	0.71861	grey		ACSS2	2.08698	1.29893	1	1.75685	grey
ACSS3	0.040659	0.026755	NA	NA	grey		ACSS3	0.0338145	0.0281651	NA	NA	grey		ACSS3	0	0.0571143	NA	NA	grey
ACTA1	0.0460772	0.0485892	NA	NA	grey		ACTA1	0.00799205	0.0328649	NA	NA	grey		ACTA1	0.0220745	0.0286525	NA	NA	grey
ACTA2	0.00488276	0.00317728	NA	NA	grey		ACTA2	0	0	NA	NA	grey		ACTA2	0	0	NA	NA	grey
ACTB	5.43956	5.59872	NA	NA	grey		ACTB	5.15322	5.22716	NA	NA	grey		ACTB	4.9708	5.14541	1	-0.267756	grey
ACTC1	0.124676	0.113262	NA	NA	grey		ACTC1	0.00799205	0.0670893	NA	NA	grey		ACTC1	0.131128	0	NA	NA	grey
ACTG1	4.62828	4.76524	NA	NA	grey		ACTG1	5.04481	5.0379	NA	NA	grey		ACTG1	5.03345	5.00323	NA	NA	grey
ACTG2	1.82581	1.25641	2.28847e-10	0.767859	grey		ACTG2	0.800303	0.335328	1	0.994554	grey		ACTG2	0.655303	0.223927	1	1.00532	grey
ACTL10	0	0.00309822	NA	NA	grey		ACTL10	0	0.0152254	NA	NA	grey		ACTL10	0	0	NA	NA	grey
ACTL6A	1.70438	1.7593	NA	NA	grey		ACTL6A	1.55855	1.65066	1	-0.31162	grey		ACTL6A	1.54422	1.76696	1	-0.337558	grey
ACTL6B	0.00097875	0.00361361	NA	NA	grey		ACTL6B	0	0	NA	NA	grey		ACTL6B	0	0	NA	NA	grey
ACTL7B	0.00202396	0	NA	NA	grey		ACTL7B	0	0	NA	NA	grey		ACTL7B	0	0	NA	NA	grey
ACTL8	0.723145	0.461934	1	1.80631	grey		ACTL8	0.523962	0.315531	1	0.660298	grey		ACTL8	0.0624788	0.213547	1	-0.30716	grey
ACTN1	2.85986	2.78317	NA	NA	grey		ACTN1	1.67415	1.68256	1	-0.257809	grey		ACTN1	1.85746	1.50056	1	0.804807	grey
ACTN1-AS1	0.0131289	0.00194942	NA	NA	grey		ACTN1-AS1	0.010418	0.0196914	NA	NA	grey		ACTN1-AS1	0	0	NA	NA	grey
ACTN2	0.242174	0.171849	NA	NA	grey		ACTN2	0.124318	0.147174	NA	NA	grey		ACTN2	0	0.0168119	NA	NA	grey
ACTN3	0.0157549	0.0115993	NA	NA	grey		ACTN3	0.130892	0.0418134	NA	NA	grey		ACTN3	0.096317	0	NA	NA	grey
ACTN4	2.29228	2.19647	NA	NA	grey		ACTN4	1.95272	2.11936	1	-0.285533	grey		ACTN4	2.78162	2.06677	1	0.980214	grey
ACTR10	1.89464	1.85551	NA	NA	grey		ACTR10	2.01271	1.59336	1	0.403056	grey		ACTR10	2.19617	1.79682	NA	NA	grey
ACTR1A	2.6863	2.69364	NA	NA	grey		ACTR1A	2.57455	2.52252	NA	NA	grey		ACTR1A	2.39466	2.71443	1	-0.667907	grey
ACTR1B	0.846482	0.800726	NA	NA	grey		ACTR1B	0.611852	0.849051	1	-0.351071	grey		ACTR1B	0.960651	1.08754	NA	NA	grey
ACTR2	2.34093	2.3191	NA	NA	grey		ACTR2	2.07733	2.15606	NA	NA	grey		ACTR2	2.93465	2.43028	1	0.55443	grey
ACTR3	2.75556	2.55627	1.76716e-08	0.276495	grey		ACTR3	2.52479	2.417	NA	NA	grey		ACTR3	2.82191	2.6424	NA	NA	grey
ACTR3B	0.491121	0.515708	NA	NA	grey		ACTR3B	0.346897	0.544043	1	-0.319596	grey		ACTR3B	0.399427	0.35855	NA	NA	grey
ACTR3C	0.00337656	0.0201189	NA	NA	grey		ACTR3C	0	0	NA	NA	grey		ACTR3C	0	0	NA	NA	grey
ACTR5	0.640376	0.653182	NA	NA	grey		ACTR5	0.892574	0.596074	1	0.37985	grey		ACTR5	0.698415	0.543321	1	0.259517	grey
ACTR6	1.88079	1.82376	NA	NA	grey		ACTR6	1.5486	1.58139	NA	NA	grey		ACTR6	1.44679	1.52688	NA	NA	grey
ACTR8	1.05352	0.981941	NA	NA	grey		ACTR8	1.27153	1.15766	NA	NA	grey		ACTR8	1.35203	1.09891	NA	NA	grey
ACTRT1	0.0043522	0.00357182	NA	NA	grey		ACTRT1	0	0.0137971	NA	NA	grey		ACTRT1	0	0	NA	NA	grey
ACTRT3	0.208832	0.149874	NA	NA	grey		ACTRT3	0.156863	0.220141	NA	NA	grey		ACTRT3	0.18347	0.42515	1	-0.623885	grey
ACVR1	0.84579	0.659044	NA	NA	grey		ACVR1	0.525262	0.550024	NA	NA	grey		ACVR1	0.857206	0.78224	1	0.307119	grey
ACVR1B	0.451134	0.369243	1	0.585776	grey		ACVR1B	0.594377	0.566557	NA	NA	grey		ACVR1B	1.56648	0.875585	1	0.511482	grey
ACVR1C	0.0285439	0.0193425	NA	NA	grey		ACVR1C	0.0312917	0.0267655	NA	NA	grey		ACVR1C	0.0947231	0.238901	NA	NA	grey
ACVR2A	0.474908	0.448367	NA	NA	grey		ACVR2A	0.312433	0.460206	NA	NA	grey		ACVR2A	0.773158	0.792397	NA	NA	grey
ACVR2B	0.966079	0.713632	1	0.29182	grey		ACVR2B	1.06887	1.07271	NA	NA	grey		ACVR2B	1.8176	1.03128	1	1.10181	grey
ACVR2B-AS1	0.0123468	0.00774723	NA	NA	grey		ACVR2B-AS1	0.0185115	0	NA	NA	grey		ACVR2B-AS1	0	0	NA	NA	grey
ACVRL1	0.00639937	0.0147163	NA	NA	grey		ACVRL1	0.0802675	0.167868	NA	NA	grey		ACVRL1	0	0.044509	NA	NA	grey
ACY1	0.0282225	0.0566885	NA	NA	grey		ACY1	0.0431262	0.00592194	NA	NA	grey		ACY1	0.0253166	0.115811	NA	NA	grey
ACY3	0.00184425	0.00610825	NA	NA	grey		ACY3	0	0	NA	NA	grey		ACY3	0	0	NA	NA	grey
ACYP1	1.2031	1.13256	NA	NA	grey		ACYP1	0.779306	0.896849	1	-0.361724	grey		ACYP1	1.12259	0.842377	1	0.503274	grey
ACYP2	0.208123	0.225676	NA	NA	grey		ACYP2	0.527426	0.363301	1	0.34025	grey		ACYP2	0.441599	0.399561	NA	NA	grey
AD001527.7	0.0105009	0.0188259	NA	NA	grey		AD001527.7	0.0327554	0.0323229	NA	NA	grey		AD001527.7	0.0981933	0	NA	NA	grey
ADA	1.10285	0.79752	0.0071972	0.559374	grey		ADA	1.3666	1.19286	NA	NA	grey		ADA	0.81002	0.478411	1	0.934061	grey
ADAD1	0.0916663	0.0293716	NA	NA	grey		ADAD1	0.134293	0.0196346	NA	NA	grey		ADAD1	0	0	NA	NA	grey
ADAD2	0.021396	0.0151707	NA	NA	grey		ADAD2	0	0.0182078	NA	NA	grey		ADAD2	0	0.0204139	NA	NA	grey
ADAL	0.781223	1.00813	0.012878	-0.365372	grey		ADAL	0.593087	0.81058	1	-0.534107	grey		ADAL	0.365739	0.586237	1	-0.355379	grey
ADAM10	1.89005	1.70437	NA	NA	grey		ADAM10	1.36671	1.53299	1	-0.423577	grey		ADAM10	2.34554	2.20945	NA	NA	grey
ADAM11	0.0497781	0.0168042	NA	NA	grey		ADAM11	0.0363234	0.0191183	NA	NA	grey		ADAM11	0	0	NA	NA	grey
ADAM12	0.0263162	0.00671872	NA	NA	grey		ADAM12	0	0	NA	NA	grey		ADAM12	0	0	NA	NA	grey
ADAM15	1.89791	1.53654	1.76969e-08	0.481621	grey		ADAM15	0.505997	0.529157	NA	NA	grey		ADAM15	0.987341	0.965208	NA	NA	grey
ADAM17	0.20282	0.156736	NA	NA	grey		ADAM17	0.100748	0.146097	NA	NA	grey		ADAM17	0.226638	0.0438046	1	0.437736	grey
ADAM18	0.451614	0.443865	NA	NA	grey		ADAM18	1.15685	0.876929	NA	NA	grey		ADAM18	0.574496	0.556854	NA	NA	grey
ADAM19	0.437603	0.182032	3.85381e-07	1.0041	red	ADAM19	ADAM19	0.380101	0.112654	1	0.81194	grey		ADAM19	0.721225	0.883386	1	-0.619533	grey
ADAM2	0	0.00282739	NA	NA	grey		ADAM2	0	0.0109936	NA	NA	grey		ADAM2	0	0	NA	NA	grey
ADAM20	0.00541161	0.00611114	NA	NA	grey		ADAM20	0.0393213	0	NA	NA	grey		ADAM20	0	0	NA	NA	grey
ADAM20P1	0.00963092	0.0018007	NA	NA	grey		ADAM20P1	0	0	NA	NA	grey		ADAM20P1	0.0466173	0	NA	NA	grey
ADAM21	0.0163245	0.0111439	NA	NA	grey		ADAM21	0	0.00719136	NA	NA	grey		ADAM21	0	0	NA	NA	grey
ADAM22	0.0340929	0.0269912	NA	NA	grey		ADAM22	0.0393213	0.0410225	NA	NA	grey		ADAM22	0.0238466	0	NA	NA	grey
ADAM23	0.209328	0.163795	NA	NA	grey		ADAM23	0.454371	0.371136	NA	NA	grey		ADAM23	0.688284	0.218747	1	0.688476	grey
ADAM28	0.0119198	0.0066638	NA	NA	grey		ADAM28	0	0.0089036	NA	NA	grey		ADAM28	0	0	NA	NA	grey
ADAM29	0.0105089	0	NA	NA	grey		ADAM29	0	0	NA	NA	grey		ADAM29	0	0	NA	NA	grey
ADAM32	0.0532546	0.0765357	NA	NA	grey		ADAM32	0.0287851	0.0521701	NA	NA	grey		ADAM32	0	0.039289	NA	NA	grey
ADAM33	0	0.00262957	NA	NA	grey		ADAM33	0	0.00439748	NA	NA	grey		ADAM33	0	0	NA	NA	grey
ADAM8	0.166552	0.10128	NA	NA	grey		ADAM8	0.199212	0.114973	NA	NA	grey		ADAM8	0.132703	0.0168119	NA	NA	grey
ADAM9	2.20228	1.8751	2.92337e-05	0.385579	grey		ADAM9	1.03202	1.23676	1	-0.327388	grey		ADAM9	1.98395	2.21236	NA	NA	grey
ADAMDEC1	0.00447199	0.00482795	NA	NA	grey		ADAMDEC1	0	0	NA	NA	grey		ADAMDEC1	0	0	NA	NA	grey
ADAMTS1	0.407526	0.347754	NA	NA	grey		ADAMTS1	0.201959	0.135424	NA	NA	grey		ADAMTS1	0.34726	0.63081	1	-0.952765	grey
ADAMTS10	0.00648632	0.0122311	NA	NA	grey		ADAMTS10	0	0	NA	NA	grey		ADAMTS10	0	0	NA	NA	grey
ADAMTS12	0.12189	0.119448	NA	NA	grey		ADAMTS12	0.253542	0.240565	NA	NA	grey		ADAMTS12	0.0461655	0.0269927	NA	NA	grey
ADAMTS13	0.0268095	0.0128877	NA	NA	grey		ADAMTS13	0	0.0497514	NA	NA	grey		ADAMTS13	0	0	NA	NA	grey
ADAMTS14	0.0117986	0.0147299	NA	NA	grey		ADAMTS14	0	0	NA	NA	grey		ADAMTS14	0	0	NA	NA	grey
ADAMTS15	0.00549827	0.00619113	NA	NA	grey		ADAMTS15	0	0.00812944	NA	NA	grey		ADAMTS15	0.0535603	0	NA	NA	grey
ADAMTS16	0.00974143	0.00768136	NA	NA	grey		ADAMTS16	0	0.0357329	NA	NA	grey		ADAMTS16	0	0	NA	NA	grey
ADAMTS17	0.20247	0.110756	NA	NA	grey		ADAMTS17	0.106869	0.0177926	NA	NA	grey		ADAMTS17	0.0307104	0	NA	NA	grey
ADAMTS18	0.0393435	0.0238471	NA	NA	grey		ADAMTS18	0.0598123	0.0183251	NA	NA	grey		ADAMTS18	0.109139	0	NA	NA	grey
ADAMTS19	0.00224235	0.0101942	NA	NA	grey		ADAMTS19	0	0.0515914	NA	NA	grey		ADAMTS19	0	0	NA	NA	grey
ADAMTS19-AS1	0	0.0021992	NA	NA	grey		ADAMTS19-AS1	0	0	NA	NA	grey		ADAMTS19-AS1	0	0	NA	NA	grey
ADAMTS2	0.0951388	0.0506292	NA	NA	grey		ADAMTS2	0	0.0968173	NA	NA	grey		ADAMTS2	0.426141	0.0891041	1	0.764451	grey
ADAMTS20	0.0122728	0.000582603	NA	NA	grey		ADAMTS20	0.00460067	0.00719136	NA	NA	grey		ADAMTS20	0	0	NA	NA	grey
ADAMTS3	0.102089	0.0505898	NA	NA	grey		ADAMTS3	0.122717	0.0975786	NA	NA	grey		ADAMTS3	0.0531011	0.121686	NA	NA	grey
ADAMTS4	0.0164954	0.0302209	NA	NA	grey		ADAMTS4	0.312575	0.269183	NA	NA	grey		ADAMTS4	0.0238466	0.0451302	NA	NA	grey
ADAMTS5	0.0397856	0.009422	NA	NA	grey		ADAMTS5	0.0079212	0.00651071	NA	NA	grey		ADAMTS5	0.222315	0.0543165	1	0.387465	grey
ADAMTS6	0.136295	0.143281	NA	NA	grey		ADAMTS6	0.123646	0.0650449	NA	NA	grey		ADAMTS6	0.219989	0.0401503	1	0.399424	grey
ADAMTS7	0.0173192	0.00647568	NA	NA	grey		ADAMTS7	0	0.0332237	NA	NA	grey		ADAMTS7	0	0	NA	NA	grey
ADAMTS8	0.0094173	0.00595511	NA	NA	grey		ADAMTS8	0.0534043	0.0109936	NA	NA	grey		ADAMTS8	0	0	NA	NA	grey
ADAMTS9	0.179567	0.0807224	NA	NA	grey		ADAMTS9	0.0845968	0.0298523	NA	NA	grey		ADAMTS9	0.070732	0.109366	NA	NA	grey
ADAMTS9-AS1	0.0128067	0.00234343	NA	NA	grey		ADAMTS9-AS1	0	0.0473479	NA	NA	grey		ADAMTS9-AS1	0	0	NA	NA	grey
ADAMTS9-AS2	0.0156497	0.0386531	NA	NA	grey		ADAMTS9-AS2	0.00935033	0.0112127	NA	NA	grey		ADAMTS9-AS2	0	0.0168119	NA	NA	grey
ADAMTSL1	0.0825164	0.0330556	NA	NA	grey		ADAMTSL1	0.021976	0.0343752	NA	NA	grey		ADAMTSL1	0	0	NA	NA	grey
ADAMTSL2	0.0259894	0.0447391	NA	NA	grey		ADAMTSL2	0	0.0740226	NA	NA	grey		ADAMTSL2	0	0.0168119	NA	NA	grey
ADAMTSL3	0.155143	0.118177	NA	NA	grey		ADAMTSL3	0.203035	0.378602	1	-0.522061	grey		ADAMTSL3	0.340292	0.20464	1	0.434185	grey
ADAMTSL4	0.817889	0.581098	4.08705e-05	0.470397	grey		ADAMTSL4	0.156838	0.176822	NA	NA	grey		ADAMTSL4	0.424088	0.191705	1	0.38797	grey
ADAMTSL5	0.237781	0.217653	NA	NA	grey		ADAMTSL5	0.411813	0.349085	NA	NA	grey		ADAMTSL5	0.60537	0.56488	NA	NA	grey
ADAP1	0.065979	0.0458181	NA	NA	grey		ADAP1	0.0693313	0.073353	NA	NA	grey		ADAP1	0	0	NA	NA	grey
ADAP2	0.180179	0.183531	NA	NA	grey		ADAP2	0.0739623	0.0776436	NA	NA	grey		ADAP2	0.174399	0.0887344	NA	NA	grey
ADAR	1.63887	1.38682	1	0.336042	grey		ADAR	1.45507	1.48056	NA	NA	grey		ADAR	2.52154	2.32444	1	0.251008	grey
ADARB1	0.455773	0.362934	NA	NA	grey		ADARB1	0.40875	0.344477	NA	NA	grey		ADARB1	0.480637	0.11325	1	1.06384	grey
ADARB2	0.015935	0.00207592	NA	NA	grey		ADARB2	0.0242629	0.00612575	NA	NA	grey		ADARB2	0	0.0249314	NA	NA	grey
ADAT1	0.667932	0.629604	NA	NA	grey		ADAT1	0.48087	0.456865	NA	NA	grey		ADAT1	0.891897	0.651471	1	0.542142	grey
ADAT2	0.656546	0.673863	NA	NA	grey		ADAT2	0.345946	0.444212	1	-0.25083	grey		ADAT2	0.419474	0.283074	NA	NA	grey
ADAT3	0.0358905	0.0398457	NA	NA	grey		ADAT3	0.022126	0.0119184	NA	NA	grey		ADAT3	0.18931	0.0636334	NA	NA	grey
ADCK1	1.07153	1.04418	NA	NA	grey		ADCK1	0.847032	0.784765	NA	NA	grey		ADCK1	0.868699	0.599131	1	0.297637	grey
ADCK2	0.984832	1.01075	1	-0.535435	grey		ADCK2	0.880861	1.0677	1	-0.66326	grey		ADCK2	0.38104	0.822937	1	-1.068	grey
ADCK3	1.1046	1.13612	NA	NA	grey		ADCK3	0.980934	1.00914	1	-0.308618	grey		ADCK3	0.844738	1.56101	1	-0.947868	grey
ADCK4	0.672604	0.594592	NA	NA	grey		ADCK4	0.870111	0.622953	1	0.435833	grey		ADCK4	0.750231	0.658371	NA	NA	grey
ADCK5	0.60127	0.474195	NA	NA	grey		ADCK5	0.703679	0.461806	1	0.344253	grey		ADCK5	1.00132	0.379275	1	1.01366	grey
ADCY1	0.00962857	0.00687113	NA	NA	grey		ADCY1	0	0.0348153	NA	NA	grey		ADCY1	0	0	NA	NA	grey
ADCY10	0.167389	0.195804	NA	NA	grey		ADCY10	0.201881	0.167547	NA	NA	grey		ADCY10	0.95164	0.195321	1	1.39473	grey
ADCY2	0.0204151	0.0109686	NA	NA	grey		ADCY2	0	0.00632656	NA	NA	grey		ADCY2	0	0	NA	NA	grey
ADCY3	0.153921	0.113978	NA	NA	grey		ADCY3	0.114139	0.180335	NA	NA	grey		ADCY3	0.0347733	0.0410061	NA	NA	grey
ADCY4	0.00279454	0.00426663	NA	NA	grey		ADCY4	0	0	NA	NA	grey		ADCY4	0	0.0233377	NA	NA	grey
ADCY5	0.147152	0.0990776	NA	NA	grey		ADCY5	0.0698906	0.109752	NA	NA	grey		ADCY5	0	0	NA	NA	grey
ADCY6	0.00454358	0.0067507	NA	NA	grey		ADCY6	0.0440997	0	NA	NA	grey		ADCY6	0	0	NA	NA	grey
ADCY7	0.0301563	0.0089507	NA	NA	grey		ADCY7	0.0251599	0.0176659	NA	NA	grey		ADCY7	0	0	NA	NA	grey
ADCY8	0.00424505	0.00261436	NA	NA	grey		ADCY8	0.0216605	0	NA	NA	grey		ADCY8	0	0	NA	NA	grey
ADCY9	0.399058	0.18653	0.105049	1.03319	grey		ADCY9	0.0771901	0.0631053	NA	NA	grey		ADCY9	0.0459211	0.331021	1	-0.848793	grey
ADCYAP1	0.0115253	0.00311784	NA	NA	grey		ADCYAP1	0.00910767	0.013269	NA	NA	grey		ADCYAP1	0	0	NA	NA	grey
ADCYAP1R1	0.00450101	0	NA	NA	grey		ADCYAP1R1	0	0.00824072	NA	NA	grey		ADCYAP1R1	0.04855	0	NA	NA	grey
ADD1	1.96363	1.65385	0.000190745	0.403023	grey		ADD1	1.76769	1.71369	NA	NA	grey		ADD1	2.83828	2.183	1	0.71266	grey
ADD2	0.101316	0.0893509	NA	NA	grey		ADD2	0.324705	0.348319	NA	NA	grey		ADD2	0.0531011	0.0710631	NA	NA	grey
ADD3	1.66593	1.4951	1	0.300669	grey		ADD3	1.48657	1.17243	1	0.429989	grey		ADD3	3.65672	3.38917	NA	NA	grey
ADGB	0.0135883	0.00895655	NA	NA	grey		ADGB	0.0124406	0.00824072	NA	NA	grey		ADGB	0	0.039289	NA	NA	grey
ADGRA1	0.00294749	0	NA	NA	grey		ADGRA1	0.00566614	0.0150111	NA	NA	grey		ADGRA1	0	0	NA	NA	grey
ADGRA1-AS1	0.00385715	0.00260092	NA	NA	grey		ADGRA1-AS1	0.0250882	0	NA	NA	grey		ADGRA1-AS1	0	0	NA	NA	grey
ADGRA2	0.000794989	0.00361361	NA	NA	grey		ADGRA2	0	0	NA	NA	grey		ADGRA2	0	0	NA	NA	grey
ADGRA3	0.46795	0.316699	NA	NA	grey		ADGRA3	0.426043	0.557174	1	-0.34137	grey		ADGRA3	0.61645	1.09397	1	-1.07771	grey
ADGRB1	0.00371057	0.00458857	NA	NA	grey		ADGRB1	0.0203837	0.0109936	NA	NA	grey		ADGRB1	0	0	NA	NA	grey
ADGRB2	0.0151389	0.0080779	NA	NA	grey		ADGRB2	0.0230466	0.0239759	NA	NA	grey		ADGRB2	0	0	NA	NA	grey
ADGRB3	0.0045308	0.00392138	NA	NA	grey		ADGRB3	0	0	NA	NA	grey		ADGRB3	0	0	NA	NA	grey
ADGRD1	0.204338	0.141396	NA	NA	grey		ADGRD1	0.394589	0.188322	1	0.429176	grey		ADGRD1	0.0848828	0.153132	NA	NA	grey
ADGRD2	0.000361065	0.00485021	NA	NA	grey		ADGRD2	0	0	NA	NA	grey		ADGRD2	0	0	NA	NA	grey
ADGRE1	0.068417	0.0711119	NA	NA	grey		ADGRE1	0.0857228	0.0789969	NA	NA	grey		ADGRE1	0.0238466	0.0204139	NA	NA	grey
ADGRE2	0.100009	0.0745299	NA	NA	grey		ADGRE2	0.0170833	0.0217018	NA	NA	grey		ADGRE2	0	0.01537	NA	NA	grey
ADGRE3	0.0063882	0.0126561	NA	NA	grey		ADGRE3	0.0606504	0.0137971	NA	NA	grey		ADGRE3	0	0	NA	NA	grey
ADGRE5	0.561869	0.453769	NA	NA	grey		ADGRE5	0.23101	0.25351	NA	NA	grey		ADGRE5	0.0310111	0.18528	1	-0.402484	grey
ADGRF1	0.00531048	0.00753222	NA	NA	grey		ADGRF1	0	0.0175194	NA	NA	grey		ADGRF1	0	0	NA	NA	grey
ADGRF2	0.00119765	0.00469149	NA	NA	grey		ADGRF2	0	0	NA	NA	grey		ADGRF2	0.0949007	0.15541	NA	NA	grey
ADGRF3	0.0121311	0.0236244	NA	NA	grey		ADGRF3	0.003906	0.0109936	NA	NA	grey		ADGRF3	0	0	NA	NA	grey
ADGRF4	0.00676393	0.018557	NA	NA	grey		ADGRF4	0.0154078	0.00525852	NA	NA	grey		ADGRF4	0.23676	0.0233377	NA	NA	grey
ADGRF5	0.0181274	0.00819272	NA	NA	grey		ADGRF5	0.0448482	0.0168982	NA	NA	grey		ADGRF5	0	0	NA	NA	grey
ADGRG1	0.224043	0.190099	NA	NA	grey		ADGRG1	0.0333083	0.0805575	NA	NA	grey		ADGRG1	0.0238466	0.134197	NA	NA	grey
ADGRG2	0.0445373	0.0178828	NA	NA	grey		ADGRG2	0.055061	0.0287295	NA	NA	grey		ADGRG2	0	0.0818374	NA	NA	grey
ADGRG3	0.0105612	0.0132728	NA	NA	grey		ADGRG3	0.0220377	0	NA	NA	grey		ADGRG3	0	0.0210155	NA	NA	grey
ADGRG4	0.00124554	0	NA	NA	grey		ADGRG4	0.00935033	0	NA	NA	grey		ADGRG4	0	0.050253	NA	NA	grey
ADGRG5	0.0667486	0.0654687	NA	NA	grey		ADGRG5	0.0171444	0.0765994	NA	NA	grey		ADGRG5	0	0.0605002	NA	NA	grey
ADGRG6	0.547289	0.475586	NA	NA	grey		ADGRG6	0.0737133	0.167041	NA	NA	grey		ADGRG6	0.652511	0.354367	1	0.816771	grey
ADGRG7	0.00288081	0	NA	NA	grey		ADGRG7	0	0.00475523	NA	NA	grey		ADGRG7	0	0	NA	NA	grey
ADGRL1	0.443424	0.416352	NA	NA	grey		ADGRL1	0.542231	0.833214	1	-0.527246	grey		ADGRL1	0.460268	0.495705	NA	NA	grey
ADGRL2	0.94524	0.756432	0.592885	0.304058	grey		ADGRL2	0.284362	0.313865	NA	NA	grey		ADGRL2	0.49633	0.287859	1	0.535659	grey
ADGRL3	0.1369	0.133316	NA	NA	grey		ADGRL3	0.154828	0.0579765	NA	NA	grey		ADGRL3	0	0.143353	NA	NA	grey
ADGRL4	0.00368664	0.0115121	NA	NA	grey		ADGRL4	0	0	NA	NA	grey		ADGRL4	0	0	NA	NA	grey
ADGRV1	0.140551	0.0834102	NA	NA	grey		ADGRV1	0.203732	0.146256	NA	NA	grey		ADGRV1	0.259872	0.0661456	1	0.447867	grey
ADH1B	0	0.00507389	NA	NA	grey		ADH1B	0	0.00927869	NA	NA	grey		ADH1B	0	0	NA	NA	grey
ADH1C	0.000695404	0.00633851	NA	NA	grey		ADH1C	0	0	NA	NA	grey		ADH1C	0	0.0249314	NA	NA	grey
ADH4	0.000832385	0	NA	NA	grey		ADH4	0	0.00439748	NA	NA	grey		ADH4	0	0	NA	NA	grey
ADH5	2.6155	2.56779	NA	NA	grey		ADH5	2.62927	2.53197	NA	NA	grey		ADH5	2.40103	2.36836	NA	NA	grey
ADH6	0.0101485	0.00410454	NA	NA	grey		ADH6	0.00536184	0.0142339	NA	NA	grey		ADH6	0	0	NA	NA	grey
ADH7	0	0.0137613	NA	NA	grey		ADH7	0	0	NA	NA	grey		ADH7	0	0	NA	NA	grey
ADHFE1	0.00854926	0.00756172	NA	NA	grey		ADHFE1	0.0605102	0	NA	NA	grey		ADHFE1	0	0	NA	NA	grey
ADI1	3.16954	3.21875	NA	NA	grey		ADI1	2.811	3.04216	NA	NA	grey		ADI1	2.12465	2.45043	1	-0.452608	grey
ADIG	0	0	NA	NA	grey		ADIG	0	0	NA	NA	grey		ADIG	0	0	NA	NA	grey
ADIPOQ	0.000953737	0.00576722	NA	NA	grey		ADIPOQ	0	0.00475523	NA	NA	grey		ADIPOQ	0	0	NA	NA	grey
ADIPOQ-AS1	0.0131104	0.00524603	NA	NA	grey		ADIPOQ-AS1	0	0.0155008	NA	NA	grey		ADIPOQ-AS1	0	0	NA	NA	grey
ADIPOR1	2.08868	2.027	NA	NA	grey		ADIPOR1	2.09236	2.05861	NA	NA	grey		ADIPOR1	2.17412	2.3309	NA	NA	grey
ADIPOR2	1.75471	1.52863	NA	NA	grey		ADIPOR2	1.41481	1.52586	1	-0.282624	grey		ADIPOR2	2.44772	1.61923	1	0.960311	grey
ADIRF	0.0313931	0.0272121	NA	NA	grey		ADIRF	0.00577821	0.0323947	NA	NA	grey		ADIRF	0	0	NA	NA	grey
ADK	2.4863	2.24755	0.0002372	0.333101	grey		ADK	1.10473	0.903227	1	0.309036	grey		ADK	1.23619	2.04987	1	-1.11936	grey
ADM	2.43159	2.36731	NA	NA	grey		ADM	1.41412	1.26758	1	0.565788	grey		ADM	2.37623	3.42267	1	-0.512513	grey
ADM2	0.103747	0.0819141	NA	NA	grey		ADM2	0.056074	0.0362382	NA	NA	grey		ADM2	0.0466173	0.217023	1	-0.784958	grey
ADM5	0.0312931	0.0171316	NA	NA	grey		ADM5	0.0275314	0.0286368	NA	NA	grey		ADM5	0	0	NA	NA	grey
ADNP	1.45197	1.18797	0.0719216	0.324264	grey		ADNP	1.22457	1.31942	1	-0.408614	grey		ADNP	2.0553	1.84411	NA	NA	grey
ADNP-AS1	0.0378033	0.0444699	NA	NA	grey		ADNP-AS1	0.0610154	0.0868934	NA	NA	grey		ADNP-AS1	0	0.0865718	NA	NA	grey
ADNP2	0.830234	0.602417	1	0.305094	grey		ADNP2	0.858765	0.74375	NA	NA	grey		ADNP2	1.25989	0.63756	1	1.40852	grey
ADO	0.546426	0.450507	NA	NA	grey		ADO	0.43102	0.485972	1	-0.273929	grey		ADO	0.720706	0.847917	1	-0.496964	grey
ADORA1	0.00424243	0.00215144	NA	NA	grey		ADORA1	0	0.0109936	NA	NA	grey		ADORA1	0	0	NA	NA	grey
ADORA2A	0	0	NA	NA	grey		ADORA2A	0	0	NA	NA	grey		ADORA2A	0	0	NA	NA	grey
ADORA2A-AS1	0.00947137	0.00655011	NA	NA	grey		ADORA2A-AS1	0	0.0109936	NA	NA	grey		ADORA2A-AS1	0	0	NA	NA	grey
ADORA2B	0.29981	0.297836	NA	NA	grey		ADORA2B	0.813191	0.961608	1	-0.362726	grey		ADORA2B	0.383584	0.588302	1	-0.349681	grey
ADORA3	0.0180527	0.0244208	NA	NA	grey		ADORA3	0.0545144	0.050508	NA	NA	grey		ADORA3	0.024091	0.0993676	NA	NA	grey
ADPGK	2.27254	2.12501	1	0.306748	grey		ADPGK	1.93801	2.14194	1	-0.281815	grey		ADPGK	2.22427	2.04942	NA	NA	grey
ADPGK-AS1	0.0057928	0.00591628	NA	NA	grey		ADPGK-AS1	0.0257393	0.00592194	NA	NA	grey		ADPGK-AS1	0	0	NA	NA	grey
ADPRH	0.0103143	0.0150883	NA	NA	grey		ADPRH	0.0114677	0.0149316	NA	NA	grey		ADPRH	0	0	NA	NA	grey
ADPRHL1	0.0860546	0.0841972	NA	NA	grey		ADPRHL1	0.0931741	0.0593034	NA	NA	grey		ADPRHL1	0	0.166422	NA	NA	grey
ADPRHL2	1.61644	1.57746	NA	NA	grey		ADPRHL2	1.81193	1.49723	1	0.378204	grey		ADPRHL2	1.24879	1.45572	NA	NA	grey
ADPRM	0.515796	0.497078	NA	NA	grey		ADPRM	0.374248	0.333461	NA	NA	grey		ADPRM	0.448858	0.258497	1	0.403095	grey
ADRA1A	0.00219205	0.00477312	NA	NA	grey		ADRA1A	0	0.0268929	NA	NA	grey		ADRA1A	0	0	NA	NA	grey
ADRA1B	0.00362601	0.000694575	NA	NA	grey		ADRA1B	0	0	NA	NA	grey		ADRA1B	0	0	NA	NA	grey
ADRA1D	0.0104737	0.00429012	NA	NA	grey		ADRA1D	0	0	NA	NA	grey		ADRA1D	0	0	NA	NA	grey
ADRA2A	0.00102459	0	NA	NA	grey		ADRA2A	0	0	NA	NA	grey		ADRA2A	0	0	NA	NA	grey
ADRA2B	0.0363019	0.00687941	NA	NA	grey		ADRA2B	0	0.0171738	NA	NA	grey		ADRA2B	0	0	NA	NA	grey
ADRA2C	0.0147177	0.0183113	NA	NA	grey		ADRA2C	0.108806	0.158346	NA	NA	grey		ADRA2C	0	0.048098	NA	NA	grey
ADRB1	0.00106837	0	NA	NA	grey		ADRB1	0	0	NA	NA	grey		ADRB1	0	0	NA	NA	grey
ADRB2	0.00864053	0.00751088	NA	NA	grey		ADRB2	0.00935033	0.00824072	NA	NA	grey		ADRB2	0	0	NA	NA	grey
ADRB3	0.00266059	0.0160912	NA	NA	grey		ADRB3	0	0	NA	NA	grey		ADRB3	0	0	NA	NA	grey
ADRBK1	1.22227	0.950694	1	0.319221	grey		ADRBK1	1.1127	0.898087	NA	NA	grey		ADRBK1	1.58738	1.54485	NA	NA	grey
ADRBK2	0.558282	0.525399	NA	NA	grey		ADRBK2	0.389786	0.384888	NA	NA	grey		ADRBK2	0.966828	0.550245	1	0.536043	grey
ADRM1	3.06033	3.13447	NA	NA	grey		ADRM1	3.14342	2.91544	NA	NA	grey		ADRM1	2.88423	2.85051	NA	NA	grey
ADSL	1.57836	1.55481	NA	NA	grey		ADSL	1.50716	1.36817	NA	NA	grey		ADSL	1.19527	1.86809	1	-0.95447	grey
ADSS	1.49345	1.32201	NA	NA	grey		ADSS	1.50084	1.39005	NA	NA	grey		ADSS	1.81238	1.28891	1	0.693738	grey
ADSSL1	0.0260291	0.0153051	NA	NA	grey		ADSSL1	0	0.0133317	NA	NA	grey		ADSSL1	0	0	NA	NA	grey
ADTRP	1.52022	1.70718	NA	NA	grey		ADTRP	0.952671	1.22139	1	-0.609717	grey		ADTRP	1.34879	1.13746	NA	NA	grey
AE000662.93	0.00261312	0.00360893	NA	NA	grey		AE000662.93	0	0	NA	NA	grey		AE000662.93	0	0	NA	NA	grey
AEBP1	0.0259967	0.0488475	NA	NA	grey		AEBP1	0.180294	0.228615	NA	NA	grey		AEBP1	0.0852763	0.214414	NA	NA	grey
AEBP2	1.43973	1.24581	NA	NA	grey		AEBP2	1.17506	1.113	NA	NA	grey		AEBP2	1.17632	1.23859	NA	NA	grey
AEN	2.26115	2.27904	NA	NA	grey		AEN	2.21938	2.45665	1	-0.311381	grey		AEN	1.85764	2.03891	NA	NA	grey
AES	0.0718438	0.0728478	NA	NA	grey		AES	0.164982	0.151686	NA	NA	grey		AES	0.056027	0.110713	NA	NA	grey
AF001548.5	0.00148711	0.00600638	NA	NA	grey		AF001548.5	0.0170833	0	NA	NA	grey		AF001548.5	0	0	NA	NA	grey
AF003625.3	0.00280025	0.00933268	NA	NA	grey		AF003625.3	0.0385599	0.0538191	NA	NA	grey		AF003625.3	0	0	NA	NA	grey
AF038458.5	0.00375154	0.00207592	NA	NA	grey		AF038458.5	0.0222568	0	NA	NA	grey		AF038458.5	0	0	NA	NA	grey
AF064858.11	0	0.0144751	NA	NA	grey		AF064858.11	0	0	NA	NA	grey		AF064858.11	0	0.01537	NA	NA	grey
AF064858.6	0.0590271	0.0261273	NA	NA	grey		AF064858.6	0.0243127	0	NA	NA	grey		AF064858.6	0	0	NA	NA	grey
AF064858.8	0.00227077	0.0015913	NA	NA	grey		AF064858.8	0	0.00611544	NA	NA	grey		AF064858.8	0	0	NA	NA	grey
AF121898.3	0.013453	0.0143055	NA	NA	grey		AF121898.3	0	0	NA	NA	grey		AF121898.3	0	0	NA	NA	grey
AF127577.8	0.012982	0.0127249	NA	NA	grey		AF127577.8	0.0409702	0	NA	NA	grey		AF127577.8	0	0	NA	NA	grey
AF127936.7	0.0065281	0.00685425	NA	NA	grey		AF127936.7	0	0	NA	NA	grey		AF127936.7	0	0	NA	NA	grey
AF127936.9	0.00175589	0.002787	NA	NA	grey		AF127936.9	0.00477847	0	NA	NA	grey		AF127936.9	0	0	NA	NA	grey
AF131215.6	0.000927979	0.00991722	NA	NA	grey		AF131215.6	0	0	NA	NA	grey		AF131215.6	0	0	NA	NA	grey
AF131215.8	0.00604928	0.00526557	NA	NA	grey		AF131215.8	0	0	NA	NA	grey		AF131215.8	0	0	NA	NA	grey
AF131216.1	0.0200643	0.0115322	NA	NA	grey		AF131216.1	0	0.0660344	NA	NA	grey		AF131216.1	0	0.0410061	NA	NA	grey
AF131216.5	0.10627	0.0526781	NA	NA	grey		AF131216.5	0.234595	0.204048	NA	NA	grey		AF131216.5	0.179223	0	1	0.363465	grey
AF131216.6	0.017082	0.0177529	NA	NA	grey		AF131216.6	0.0379436	0.0133102	NA	NA	grey		AF131216.6	0.240458	0.12833	NA	NA	grey
AF131217.1	0.00489682	0.00114182	NA	NA	grey		AF131217.1	0.0222568	0.0220379	NA	NA	grey		AF131217.1	0	0	NA	NA	grey
AF146191.4	0.00829266	0.00427976	NA	NA	grey		AF146191.4	0.0215755	0.0222087	NA	NA	grey		AF146191.4	0	0.0571143	NA	NA	grey
AF165138.7	0	0.000616365	NA	NA	grey		AF165138.7	0	0	NA	NA	grey		AF165138.7	0	0	NA	NA	grey
AF186192.1	0.00654908	0.00311609	NA	NA	grey		AF186192.1	0	0.00612575	NA	NA	grey		AF186192.1	0	0	NA	NA	grey
AF186192.6	0.0167065	0.0109389	NA	NA	grey		AF186192.6	0.074556	0.0108466	NA	NA	grey		AF186192.6	0	0	NA	NA	grey
AF196972.9	0.00386282	0.0223917	NA	NA	grey		AF196972.9	0.0222568	0.0107146	NA	NA	grey		AF196972.9	0	0	NA	NA	grey
AF230666.2	0.0266513	0.00949938	NA	NA	grey		AF230666.2	0.00985809	0	NA	NA	grey		AF230666.2	0.0395092	0	NA	NA	grey
AF240627.2	0.0117839	0.00973231	NA	NA	grey		AF240627.2	0	0.00414837	NA	NA	grey		AF240627.2	0	0	NA	NA	grey
AFAP1	0.893983	0.522134	5.71472e-11	0.614534	grey		AFAP1	0.511782	0.516038	NA	NA	grey		AFAP1	0.568602	0.320648	1	0.483632	grey
AFAP1-AS1	0.417237	0.159	3.33404e-09	0.844076	grey		AFAP1-AS1	0.230506	0.0436119	1	0.531918	grey		AFAP1-AS1	0.213816	0.19583	NA	NA	grey
AFAP1L1	0.224685	0.14811	NA	NA	grey		AFAP1L1	0.361915	0.121127	1	0.532356	grey		AFAP1L1	0.0852763	0.0857668	NA	NA	grey
AFAP1L2	0.0638267	0.03841	NA	NA	grey		AFAP1L2	0.0237122	0.0324977	NA	NA	grey		AFAP1L2	0	0.0925539	NA	NA	grey
AFF1	1.41007	1.16861	1	0.316714	grey		AFF1	1.67836	1.52925	NA	NA	grey		AFF1	2.37759	1.2607	1	1.30948	grey
AFF2	0.036901	0.0444443	NA	NA	grey		AFF2	0.0867601	0.108024	NA	NA	grey		AFF2	0.471599	0.0925539	1	0.660243	grey
AFF3	0.0723889	0.0304699	NA	NA	grey		AFF3	0.077225	0.0447703	NA	NA	grey		AFF3	0.0220745	0	NA	NA	grey
AFF4	2.18114	1.73558	2.62262e-10	0.480594	grey		AFF4	1.48948	1.31006	NA	NA	grey		AFF4	2.51196	1.64606	1	0.876246	grey
AFG3L2	1.99623	1.96213	NA	NA	grey		AFG3L2	2.16269	2.15985	NA	NA	grey		AFG3L2	2.26733	2.31163	1	-0.478577	grey
AFM	0	0.00544069	NA	NA	grey		AFM	0	0.0109936	NA	NA	grey		AFM	0	0	NA	NA	grey
AFMID	0.796934	0.832508	NA	NA	grey		AFMID	0.899722	0.584372	1	0.36994	grey		AFMID	0.358799	0.869763	1	-1.12266	grey
AFTPH	0.480915	0.415001	NA	NA	grey		AFTPH	0.823971	0.770816	1	0.255453	grey		AFTPH	0.916324	0.376532	1	1.12678	grey
AGA	0.65041	0.459003	1	0.302743	grey		AGA	0.611803	0.420677	NA	NA	grey		AGA	0.918509	0.42212	1	0.726057	grey
AGAP1	0.830521	0.576003	0.0172273	0.298265	grey		AGAP1	0.645113	0.632217	NA	NA	grey		AGAP1	1.37397	0.670686	1	1.03785	grey
AGAP14P	0.00794846	0.0066216	NA	NA	grey		AGAP14P	0	0	NA	NA	grey		AGAP14P	0	0	NA	NA	grey
AGAP2	0.00293004	0.00345922	NA	NA	grey		AGAP2	0	0	NA	NA	grey		AGAP2	0	0	NA	NA	grey
AGAP2-AS1	0.00366293	0.00442746	NA	NA	grey		AGAP2-AS1	0	0	NA	NA	grey		AGAP2-AS1	0	0.0583409	NA	NA	grey
AGAP3	1.2115	0.950051	1	0.28597	grey		AGAP3	0.67798	0.481528	NA	NA	grey		AGAP3	1.32958	1.08413	1	0.388018	grey
AGAP4	0.123547	0.0724573	NA	NA	grey		AGAP4	0.0456734	0.0999963	NA	NA	grey		AGAP4	0.0310111	0.113438	NA	NA	grey
AGAP5	0.133526	0.14149	NA	NA	grey		AGAP5	0.132135	0.114405	NA	NA	grey		AGAP5	0.152681	0.061942	NA	NA	grey
AGAP6	0.702313	0.633761	NA	NA	grey		AGAP6	0.506158	0.54607	NA	NA	grey		AGAP6	1.12093	0.523743	1	1.1181	grey
AGAP9	0.243378	0.156851	NA	NA	grey		AGAP9	0.0972085	0.112034	NA	NA	grey		AGAP9	0.285596	0.0905945	1	0.401485	grey
AGBL1-AS1	0.00132449	0	NA	NA	grey		AGBL1-AS1	0	0	NA	NA	grey		AGBL1-AS1	0	0	NA	NA	grey
AGBL2	0.00477455	0.00918185	NA	NA	grey		AGBL2	0.0338145	0	NA	NA	grey		AGBL2	0	0	NA	NA	grey
AGBL3	0.0534975	0.0709739	NA	NA	grey		AGBL3	0.0150384	0.0618644	NA	NA	grey		AGBL3	0.0253166	0.178831	NA	NA	grey
AGBL4	0.0252583	0.0182453	NA	NA	grey		AGBL4	0	0.0289864	NA	NA	grey		AGBL4	0	0	NA	NA	grey
AGBL5	0.218493	0.174884	NA	NA	grey		AGBL5	0.141028	0.19648	NA	NA	grey		AGBL5	0.341278	0.327473	NA	NA	grey
AGBL5-AS1	0.00258317	0	NA	NA	grey		AGBL5-AS1	0	0	NA	NA	grey		AGBL5-AS1	0	0	NA	NA	grey
AGER	1.11746	0.79013	1.72013e-05	0.530408	grey		AGER	0.629172	0.354278	1	0.540907	grey		AGER	0.471165	0.30435	1	0.309029	grey
AGFG1	1.43473	1.37646	NA	NA	grey		AGFG1	1.15875	1.58628	1	-0.621342	grey		AGFG1	2.42146	1.51164	1	0.860396	grey
AGFG2	0.104842	0.0598918	NA	NA	grey		AGFG2	0.158747	0.254867	NA	NA	grey		AGFG2	0	0.326858	1	-0.826313	grey
AGGF1	1.14814	1.17694	NA	NA	grey		AGGF1	1.74554	1.56387	NA	NA	grey		AGGF1	1.8009	1.69177	1	0.325062	grey
AGK	1.19326	0.923907	0.000203152	0.437537	grey		AGK	1.06163	0.889718	NA	NA	grey		AGK	0.960028	1.00982	NA	NA	grey
AGL	2.81324	2.61363	NA	NA	grey		AGL	3.52234	3.4846	NA	NA	grey		AGL	3.7141	3.13273	1	0.684111	grey
AGMAT	0.0445667	0.0215849	NA	NA	grey		AGMAT	0.0478874	0.0102699	NA	NA	grey		AGMAT	0	0	NA	NA	grey
AGMO	0.0785868	0.032336	NA	NA	grey		AGMO	0.048705	0.0191633	NA	NA	grey		AGMO	0	0	NA	NA	grey
AGO1	0.570389	0.526061	NA	NA	grey		AGO1	0.988564	0.801316	1	0.296131	grey		AGO1	0.680823	0.740434	NA	NA	grey
AGO2	2.15664	1.66212	1.52836e-07	0.606732	grey		AGO2	1.41482	1.35629	NA	NA	grey		AGO2	2.3957	1.52152	1	1.12818	grey
AGO3	0.581247	0.549805	NA	NA	grey		AGO3	0.543541	0.640207	NA	NA	grey		AGO3	0.726622	0.772137	NA	NA	grey
AGO4	0.108063	0.102954	NA	NA	grey		AGO4	0.0624428	0.178559	NA	NA	grey		AGO4	0.192372	0.212938	1	-0.291232	grey
AGPAT1	0.136884	0.131407	NA	NA	grey		AGPAT1	0.0794747	0.0678271	NA	NA	grey		AGPAT1	0.0801743	0.239336	1	-0.35212	grey
AGPAT2	2.10592	2.1076	NA	NA	grey		AGPAT2	2.6653	2.49888	1	0.361558	grey		AGPAT2	2.76993	3.01275	NA	NA	grey
AGPAT3	0.49925	0.388787	NA	NA	grey		AGPAT3	0.283173	0.586104	1	-0.842338	grey		AGPAT3	0.309263	0.194042	NA	NA	grey
AGPAT4	0.170147	0.0986729	NA	NA	grey		AGPAT4	0.203457	0.140887	NA	NA	grey		AGPAT4	0.45894	0.289742	NA	NA	grey
AGPAT5	1.78103	1.79507	NA	NA	grey		AGPAT5	0.726557	0.925944	NA	NA	grey		AGPAT5	1.75777	1.9542	NA	NA	grey
AGPS	1.09704	1.02945	NA	NA	grey		AGPS	0.73693	0.964169	1	-0.38805	grey		AGPS	1.36381	1.34207	1	0.271162	grey
AGR2	0.00278356	0.0650656	NA	NA	grey		AGR2	0	0.0975206	NA	NA	grey		AGR2	0.04855	0.234249	NA	NA	grey
AGR3	0.00124739	0.00933422	NA	NA	grey		AGR3	0	0.00414837	NA	NA	grey		AGR3	0	0	NA	NA	grey
AGRN	0.608642	0.402396	0.00144165	0.360203	grey		AGRN	0.294525	0.235725	NA	NA	grey		AGRN	0.650152	0.19627	1	0.797697	grey
AGT	0.000765756	0	NA	NA	grey		AGT	0.0166064	0	NA	NA	grey		AGT	0	0	NA	NA	grey
AGTPBP1	0.702907	0.575732	NA	NA	grey		AGTPBP1	0.798578	0.699806	NA	NA	grey		AGTPBP1	0.609819	0.830105	NA	NA	grey
AGTR1	0.0152413	0.0257126	NA	NA	grey		AGTR1	0	0.0427713	NA	NA	grey		AGTR1	0	0	NA	NA	grey
AGTRAP	1.51088	1.51183	NA	NA	grey		AGTRAP	1.63821	1.96285	1	-0.40311	grey		AGTRAP	1.95691	1.73333	NA	NA	grey
AGXT	0	0.00970452	NA	NA	grey		AGXT	0	0	NA	NA	grey		AGXT	0	0	NA	NA	grey
AGXT2	0.000789185	0	NA	NA	grey		AGXT2	0	0	NA	NA	grey		AGXT2	0	0.0571143	NA	NA	grey
AHCTF1	1.4125	1.19696	NA	NA	grey		AHCTF1	1.28168	1.30503	NA	NA	grey		AHCTF1	2.12387	1.24508	1	0.950376	grey
AHCY	3.13785	3.13541	NA	NA	grey		AHCY	3.13041	3.06281	NA	NA	grey		AHCY	3.06335	3.38799	1	-0.427955	grey
AHCYL1	1.84492	1.7089	NA	NA	grey		AHCYL1	1.54184	1.71325	1	-0.409876	grey		AHCYL1	2.66903	2.1849	1	0.40262	grey
AHCYL2	0.21784	0.149108	NA	NA	grey		AHCYL2	0.648734	0.558713	1	0.295145	grey		AHCYL2	0.78799	0.484411	1	0.457195	grey
AHDC1	0.312325	0.238371	NA	NA	grey		AHDC1	0.115906	0.134583	NA	NA	grey		AHDC1	0.183679	0.204599	NA	NA	grey
AHI1	0.685196	0.57612	NA	NA	grey		AHI1	0.492721	0.441679	NA	NA	grey		AHI1	0.689956	0.459247	1	0.319854	grey
AHNAK	2.74982	2.3098	1.77625e-05	0.545354	grey		AHNAK	1.8966	1.73281	1	0.279905	grey		AHNAK	3.25174	2.40708	1	0.88648	grey
AHNAK2	0.00346717	0.00839949	NA	NA	grey		AHNAK2	0	0	NA	NA	grey		AHNAK2	0	0	NA	NA	grey
AHR	0.0946668	0.0853734	NA	NA	grey		AHR	0.118903	0.0888772	NA	NA	grey		AHR	0.109692	0.0710631	NA	NA	grey
AHRR	0.124764	0.0548091	NA	NA	grey		AHRR	0.190006	0.0504312	NA	NA	grey		AHRR	0.124292	0.319859	1	-0.456984	grey
AHSA1	3.43623	3.22924	3.08799e-10	0.281279	grey		AHSA1	3.44471	3.15311	1	0.286891	grey		AHSA1	3.18426	3.30369	NA	NA	grey
AHSA2	0.146157	0.181393	NA	NA	grey		AHSA2	0.160774	0.310274	NA	NA	grey		AHSA2	0.417098	0.385753	NA	NA	grey
AHSG	0.0043904	0.00379351	NA	NA	grey		AHSG	0	0.0127632	NA	NA	grey		AHSG	0	0	NA	NA	grey
AHSP	0.0901745	0.0990093	NA	NA	grey		AHSP	0.158657	0.128332	NA	NA	grey		AHSP	0.0607067	0.0571143	NA	NA	grey
AICDA	0.0589011	0.070301	NA	NA	grey		AICDA	0.442182	0.26247	1	0.33586	grey		AICDA	0.498214	0.486918	NA	NA	grey
AIDA	0.548544	0.446635	NA	NA	grey		AIDA	0.437063	0.346307	NA	NA	grey		AIDA	1.47608	0.467439	1	1.53684	grey
AIF1	0.0211278	0.00622841	NA	NA	grey		AIF1	0.00985809	0.00475523	NA	NA	grey		AIF1	0.315467	0	NA	NA	grey
AIF1L	3.52098	3.60377	NA	NA	grey		AIF1L	3.52019	3.38086	NA	NA	grey		AIF1L	3.42148	3.09129	1	0.371179	grey
AIFM1	2.67344	2.37812	5.15836e-08	0.335978	grey		AIFM1	2.75211	2.07901	0.0137517	0.724284	grey		AIFM1	2.57122	2.61869	NA	NA	grey
AIFM2	0.486396	0.532714	NA	NA	grey		AIFM2	1.20674	1.16251	NA	NA	grey		AIFM2	0.407126	1.0199	1	-1.19	grey
AIFM3	0.00151738	0.00742548	NA	NA	grey		AIFM3	0.0327362	0.0257978	NA	NA	grey		AIFM3	0	0.039289	NA	NA	grey
AIG1	0.0943535	0.077057	NA	NA	grey		AIG1	0.01679	0.13137	NA	NA	grey		AIG1	0	0.114283	NA	NA	grey
AIM1	0.147485	0.0927425	NA	NA	grey		AIM1	0.275276	0.291102	NA	NA	grey		AIM1	0	0.0678403	NA	NA	grey
AIM1L	1.61358	1.37317	0.00150881	0.353594	grey		AIM1L	0.721742	0.746917	NA	NA	grey		AIM1L	0.446073	0.691558	1	-0.536891	grey
AIM2	0.0130393	0.0167734	NA	NA	grey		AIM2	0	0	NA	NA	grey		AIM2	0	0	NA	NA	grey
AIMP1	3.02821	3.31652	1.26908e-12	-0.367757	grey		AIMP1	3.02841	3.09947	NA	NA	grey		AIMP1	2.65004	2.99208	1	-0.503953	grey
AIMP2	0.155139	0.119748	NA	NA	grey		AIMP2	0.0889506	0.0632621	NA	NA	grey		AIMP2	0.0310111	0.250313	1	-0.382751	grey
AIP	0.651349	0.56307	NA	NA	grey		AIP	1.17754	0.841982	1	0.279858	grey		AIP	1.24037	0.678465	1	0.867799	grey
AIPL1	0.00710212	0.00464472	NA	NA	grey		AIPL1	0.0150384	0.00404188	NA	NA	grey		AIPL1	0	0	NA	NA	grey
AIRE	0.206181	0.276229	NA	NA	grey		AIRE	0.375192	0.470686	NA	NA	grey		AIRE	0.0706245	0.0942088	NA	NA	grey
AIRN	0.00676051	0.0141883	NA	NA	grey		AIRN	0.00460067	0	NA	NA	grey		AIRN	0	0	NA	NA	grey
AJ003147.9	0.00979168	0	NA	NA	grey		AJ003147.9	0.00985809	0	NA	NA	grey		AJ003147.9	0	0	NA	NA	grey
AJ006995.3	0	0.00220994	NA	NA	grey		AJ006995.3	0	0	NA	NA	grey		AJ006995.3	0	0	NA	NA	grey
AJ006998.2	0.00195085	0.000946265	NA	NA	grey		AJ006998.2	0	0.00824072	NA	NA	grey		AJ006998.2	0	0	NA	NA	grey
AJ009632.3	0.0007363	0.00351655	NA	NA	grey		AJ009632.3	0	0	NA	NA	grey		AJ009632.3	0	0	NA	NA	grey
AJ011932.1	0.0416803	0.0177908	NA	NA	grey		AJ011932.1	0	0.0217717	NA	NA	grey		AJ011932.1	0.0604271	0	NA	NA	grey
AJ239322.1	0.00570232	0.00165216	NA	NA	grey		AJ239322.1	0.00997944	0	NA	NA	grey		AJ239322.1	0	0	NA	NA	grey
AJAP1	0.0607197	0.0495177	NA	NA	grey		AJAP1	0.0227708	0.0522759	NA	NA	grey		AJAP1	0.102624	0.0168119	NA	NA	grey
AJUBA	0.806001	0.635266	NA	NA	grey		AJUBA	0.368871	0.295947	NA	NA	grey		AJUBA	0.345512	0.421765	1	-0.286633	grey
AK1	0.855912	0.936678	NA	NA	grey		AK1	0.525029	0.761046	1	-0.63096	grey		AK1	0.616752	0.577983	1	-0.392356	grey
AK2	3.43203	3.51958	NA	NA	grey		AK2	3.50113	3.44741	NA	NA	grey		AK2	3.19948	3.43813	1	-0.330943	grey
AK3	0.354467	0.328537	NA	NA	grey		AK3	0.26135	0.158248	NA	NA	grey		AK3	0.165485	0.254741	1	-0.268074	grey
AK4	3.68361	3.6718	NA	NA	grey		AK4	4.29015	4.32026	NA	NA	grey		AK4	4.11496	3.82546	1	0.346163	grey
AK5	0.529936	0.392609	1	0.441279	grey		AK5	1.10116	0.799591	1	0.405275	grey		AK5	0.577553	0.55062	NA	NA	grey
AK6	2.70087	2.88131	0.00909424	-0.290328	grey		AK6	2.70784	2.70953	NA	NA	grey		AK6	2.6895	2.84713	1	-0.256605	grey
AK7	0.204202	0.190912	NA	NA	grey		AK7	0.0900019	0.0890949	NA	NA	grey		AK7	0.0814182	0.0233377	NA	NA	grey
AK8	0.0431362	0.0664461	NA	NA	grey		AK8	0.158508	0.305387	1	-0.438862	grey		AK8	0.438323	0.72361	1	-0.8007	grey
AK9	0.119695	0.0898976	NA	NA	grey		AK9	0.124327	0.0700886	NA	NA	grey		AK9	0.12205	0	NA	NA	grey
AKAP1	1.68546	1.57371	NA	NA	grey		AKAP1	1.89983	2.11449	1	-0.366298	grey		AKAP1	2.68227	2.2277	1	0.500153	grey
AKAP10	0.728199	0.622391	NA	NA	grey		AKAP10	0.94194	0.715662	NA	NA	grey		AKAP10	1.39217	1.01106	1	0.634293	grey
AKAP11	0.634339	0.440495	1	0.551694	grey		AKAP11	0.477356	0.502981	NA	NA	grey		AKAP11	0.354353	0.642137	1	-0.319569	grey
AKAP12	2.68932	2.48473	NA	NA	grey		AKAP12	3.02262	3.23452	1	-0.29324	grey		AKAP12	4.66269	3.94306	1	0.871911	grey
AKAP13	1.23705	0.854394	1.90563e-07	0.599848	grey		AKAP13	0.840239	0.773671	NA	NA	grey		AKAP13	1.94915	1.24628	1	1.12277	grey
AKAP14	0.013627	0	NA	NA	grey		AKAP14	0.0884895	0	NA	NA	grey		AKAP14	0	0	NA	NA	grey
AKAP17A	1.09145	1.03354	NA	NA	grey		AKAP17A	0.992861	1.1376	1	-0.338608	grey		AKAP17A	1.47771	0.893134	1	0.497277	grey
AKAP2	0.080799	0.0378123	NA	NA	grey		AKAP2	0.00566614	0.019706	NA	NA	grey		AKAP2	0.0220745	0	NA	NA	grey
AKAP3	0.061908	0.0189432	NA	NA	grey		AKAP3	0.255922	0.198092	NA	NA	grey		AKAP3	0.299189	0.131465	1	0.357818	grey
AKAP4	0.00218373	0	NA	NA	grey		AKAP4	0.0161657	0	NA	NA	grey		AKAP4	0	0	NA	NA	grey
AKAP5	0.0648718	0.0496434	NA	NA	grey		AKAP5	0.0357524	0.0340884	NA	NA	grey		AKAP5	0.0220745	0	NA	NA	grey
AKAP6	0.0518957	0.0165557	NA	NA	grey		AKAP6	0.0110814	0.0210709	NA	NA	grey		AKAP6	0.0307104	0	NA	NA	grey
AKAP7	0.180537	0.147166	NA	NA	grey		AKAP7	0.499196	0.529297	NA	NA	grey		AKAP7	0.403623	0.316122	NA	NA	grey
AKAP8	2.30799	2.23133	NA	NA	grey		AKAP8	2.32636	2.15125	NA	NA	grey		AKAP8	2.54777	2.1118	1	0.553467	grey
AKAP8L	0.901408	0.9219	NA	NA	grey		AKAP8L	0.775937	0.832765	1	-0.369385	grey		AKAP8L	0.643989	1.37227	1	-1.45666	grey
AKAP9	1.83587	1.67657	NA	NA	grey		AKAP9	1.71495	1.48383	1	0.296702	grey		AKAP9	2.2916	2.23522	NA	NA	grey
AKIP1	1.71845	1.69874	NA	NA	grey		AKIP1	1.75884	1.46902	1	0.411952	grey		AKIP1	1.55496	1.46959	1	0.28488	grey
AKIRIN1	2.39205	2.24702	NA	NA	grey		AKIRIN1	2.67392	2.66016	NA	NA	grey		AKIRIN1	2.81067	2.67363	NA	NA	grey
AKIRIN2	1.82381	1.96431	NA	NA	grey		AKIRIN2	2.44069	2.52028	NA	NA	grey		AKIRIN2	2.48761	2.08928	1	0.752772	grey
AKNA	0.0780371	0.123914	NA	NA	grey		AKNA	0.356182	0.537506	1	-0.355031	grey		AKNA	0.452714	0.527346	1	-0.306159	grey
AKNAD1	0.00103688	0.0055467	NA	NA	grey		AKNAD1	0.0118946	0.00520221	NA	NA	grey		AKNAD1	0	0	NA	NA	grey
AKR1A1	3.17389	3.18549	NA	NA	grey		AKR1A1	2.84542	2.96539	NA	NA	grey		AKR1A1	2.4315	2.65766	NA	NA	grey
AKR1B1	0.978836	0.888598	NA	NA	grey		AKR1B1	1.18724	1.13927	NA	NA	grey		AKR1B1	0.322402	1.09212	1	-1.55896	grey
AKR1B10	0.00517062	0.0161584	NA	NA	grey		AKR1B10	0	0.0333075	NA	NA	grey		AKR1B10	0.0253166	0.0932428	NA	NA	grey
AKR1C1	0.00242568	0.0125566	NA	NA	grey		AKR1C1	0	0.00553299	NA	NA	grey		AKR1C1	0	0	NA	NA	grey
AKR1C2	0	0.00624294	NA	NA	grey		AKR1C2	0	0	NA	NA	grey		AKR1C2	0	0	NA	NA	grey
AKR1C3	0.078297	0.0154001	NA	NA	grey		AKR1C3	0.003906	0.0243974	NA	NA	grey		AKR1C3	0	0.0210155	NA	NA	grey
AKR1C4	0.00435318	0	NA	NA	grey		AKR1C4	0	0.00603408	NA	NA	grey		AKR1C4	0	0	NA	NA	grey
AKR1D1	0.00428196	0.00392743	NA	NA	grey		AKR1D1	0.003906	0	NA	NA	grey		AKR1D1	0	0	NA	NA	grey
AKR1E2	0.0177306	0.0140089	NA	NA	grey		AKR1E2	0.0406286	0.00475523	NA	NA	grey		AKR1E2	0	0	NA	NA	grey
AKR7A2	1.65583	1.51006	NA	NA	grey		AKR7A2	1.03739	0.99348	NA	NA	grey		AKR7A2	1.35099	1.43013	NA	NA	grey
AKR7A3	0.0601452	0.0741513	NA	NA	grey		AKR7A3	0.0864851	0.0848294	NA	NA	grey		AKR7A3	0.0307104	0.0410061	NA	NA	grey
AKT1	0.925779	0.600186	2.44634e-07	0.550116	grey		AKT1	0.630919	0.496836	1	0.341479	grey		AKT1	1.08442	0.72439	1	0.725256	grey
AKT1S1	1.40422	1.44533	NA	NA	grey		AKT1S1	1.32373	1.38878	NA	NA	grey		AKT1S1	1.49796	1.3865	NA	NA	grey
AKT2	1.26682	1.14164	NA	NA	grey		AKT2	1.10208	1.2022	1	-0.494987	grey		AKT2	1.87267	1.12527	1	1.13821	grey
AKT3	0.191393	0.115755	NA	NA	grey		AKT3	0.142717	0.205909	NA	NA	grey		AKT3	0.307482	0.124736	1	0.355924	grey
AKTIP	1.57508	1.37649	NA	NA	grey		AKTIP	0.602791	0.720869	1	-0.398652	grey		AKTIP	0.532913	0.881977	1	-0.521047	grey
AL008723.1	0.00671886	0	NA	NA	grey		AL008723.1	0	0	NA	NA	grey		AL008723.1	0	0	NA	NA	grey
AL022341.3	0.00593398	0.00296207	NA	NA	grey		AL022341.3	0	0	NA	NA	grey		AL022341.3	0	0	NA	NA	grey
AL022344.5	0	0	NA	NA	grey		AL022344.5	0	0.00824072	NA	NA	grey		AL022344.5	0	0	NA	NA	grey
AL022344.7	0	0	NA	NA	grey		AL022344.7	0	0	NA	NA	grey		AL022344.7	0	0	NA	NA	grey
AL022476.2	0.0032238	0.0133141	NA	NA	grey		AL022476.2	0.00935033	0	NA	NA	grey		AL022476.2	0	0	NA	NA	grey
AL022578.1	0.0011187	0.00462794	NA	NA	grey		AL022578.1	0	0	NA	NA	grey		AL022578.1	0	0	NA	NA	grey
AL023806.1	0.0111111	0.00100331	NA	NA	grey		AL023806.1	0.0150384	0	NA	NA	grey		AL023806.1	0	0	NA	NA	grey
AL023875.1	0.00256644	0.00556191	NA	NA	grey		AL023875.1	0.033128	0.0156102	NA	NA	grey		AL023875.1	0	0.0168126	NA	NA	grey
AL035610.2	0.00892066	0.00305912	NA	NA	grey		AL035610.2	0	0	NA	NA	grey		AL035610.2	0	0	NA	NA	grey
AL049794.1	0.0134053	0.0331404	NA	NA	grey		AL049794.1	0	0.00475523	NA	NA	grey		AL049794.1	0	0.0300468	NA	NA	grey
AL109761.5	0.00114482	0.004928	NA	NA	grey		AL109761.5	0	0.00632656	NA	NA	grey		AL109761.5	0	0	NA	NA	grey
AL132709.8	0.00519428	0.0060434	NA	NA	grey		AL132709.8	0.0342001	0.0790785	NA	NA	grey		AL132709.8	0	0.0233377	NA	NA	grey
AL133245.2	0.0213866	0.0182036	NA	NA	grey		AL133245.2	0.0248382	0.00809695	NA	NA	grey		AL133245.2	0	0.039289	NA	NA	grey
AL133249.1	0.00150607	0.00106256	NA	NA	grey		AL133249.1	0.0200885	0	NA	NA	grey		AL133249.1	0	0	NA	NA	grey
AL133493.2	0.0266868	0.0108298	NA	NA	grey		AL133493.2	0.0349829	0	NA	NA	grey		AL133493.2	0	0.0571143	NA	NA	grey
AL136097.1	0.00153626	0.00297353	NA	NA	grey		AL136097.1	0	0	NA	NA	grey		AL136097.1	0	0	NA	NA	grey
AL137860.1	0.00156517	0.00144112	NA	NA	grey		AL137860.1	0.0121894	0	NA	NA	grey		AL137860.1	0	0.0168119	NA	NA	grey
AL138706.2	0.00374385	0.00100723	NA	NA	grey		AL138706.2	0	0.0149792	NA	NA	grey		AL138706.2	0.0307104	0	NA	NA	grey
AL161668.5	0.0259206	0.0321176	NA	NA	grey		AL161668.5	0.00935033	0.00309369	NA	NA	grey		AL161668.5	0.0466173	0.0976818	NA	NA	grey
AL354822.1	0.09474	0.0592573	NA	NA	grey		AL354822.1	0.00575139	0.0596486	NA	NA	grey		AL354822.1	0.0983271	0.0451302	NA	NA	grey
AL354828.1	0.00329535	0.0275929	NA	NA	grey		AL354828.1	0	0.0682649	NA	NA	grey		AL354828.1	0	0	NA	NA	grey
AL354828.2	0.00251611	0.00588568	NA	NA	grey		AL354828.2	0	0	NA	NA	grey		AL354828.2	0.0307104	0	NA	NA	grey
AL356585.2	0	0.00326208	NA	NA	grey		AL356585.2	0	0	NA	NA	grey		AL356585.2	0	0	NA	NA	grey
AL358852.1	0.0157368	0.0181644	NA	NA	grey		AL358852.1	0.0575425	0.0136955	NA	NA	grey		AL358852.1	0	0	NA	NA	grey
AL360294.1	0.00208579	0	NA	NA	grey		AL360294.1	0	0	NA	NA	grey		AL360294.1	0	0	NA	NA	grey
AL365181.2	0	0.00350876	NA	NA	grey		AL365181.2	0.00800829	0	NA	NA	grey		AL365181.2	0	0	NA	NA	grey
AL365202.1	0.000885018	0.0084812	NA	NA	grey		AL365202.1	0	0.00475523	NA	NA	grey		AL365202.1	0	0	NA	NA	grey
AL450992.2	0.00123834	0.00258308	NA	NA	grey		AL450992.2	0	0	NA	NA	grey		AL450992.2	0	0	NA	NA	grey
AL589743.1	0.000844195	0	NA	NA	grey		AL589743.1	0	0	NA	NA	grey		AL589743.1	0	0	NA	NA	grey
AL590235.1	0.0221671	0.0147044	NA	NA	grey		AL590235.1	0	0.0613501	NA	NA	grey		AL590235.1	0	0.0269927	NA	NA	grey
AL591806.1	0.00208794	0	NA	NA	grey		AL591806.1	0	0	NA	NA	grey		AL591806.1	0	0	NA	NA	grey
AL591893.1	0.0330856	0.069524	NA	NA	grey		AL591893.1	0.0422933	0.00732008	NA	NA	grey		AL591893.1	0	0.262635	1	-0.794226	grey
AL592183.1	0.0985161	0.166786	NA	NA	grey		AL592183.1	0.117629	0.196059	NA	NA	grey		AL592183.1	0	0.0684679	NA	NA	grey
AL592528.1	0.00856448	0.00103902	NA	NA	grey		AL592528.1	0	0	NA	NA	grey		AL592528.1	0	0	NA	NA	grey
AL645728.1	0.0185454	0.0232164	NA	NA	grey		AL645728.1	0.0533738	0.118559	NA	NA	grey		AL645728.1	0	0.0679878	NA	NA	grey
AL773572.7	0	0.00599352	NA	NA	grey		AL773572.7	0	0	NA	NA	grey		AL773572.7	0	0.0286525	NA	NA	grey
AL928654.7	0.00664284	0.00684976	NA	NA	grey		AL928654.7	0	0.0118698	NA	NA	grey		AL928654.7	0	0	NA	NA	grey
AL928742.12	0.00926543	0	NA	NA	grey		AL928742.12	0	0	NA	NA	grey		AL928742.12	0	0	NA	NA	grey
AL928768.3	0.00920751	0	NA	NA	grey		AL928768.3	0	0	NA	NA	grey		AL928768.3	0	0.0536137	NA	NA	grey
ALAD	2.7597	2.79476	NA	NA	grey		ALAD	1.91824	1.59709	NA	NA	grey		ALAD	1.46311	2.00556	1	-0.787126	grey
ALAS1	2.29578	2.32622	NA	NA	grey		ALAS1	1.74914	1.70769	NA	NA	grey		ALAS1	1.73785	1.77365	NA	NA	grey
ALAS2	0	0.0008605	NA	NA	grey		ALAS2	0	0	NA	NA	grey		ALAS2	0	0	NA	NA	grey
ALB	0.00277047	0.00441141	NA	NA	grey		ALB	0	0.0109936	NA	NA	grey		ALB	0	0	NA	NA	grey
ALCAM	0.0290306	0.0308055	NA	NA	grey		ALCAM	0.093876	0.0820175	NA	NA	grey		ALCAM	0.258872	0.329808	NA	NA	grey
ALDH16A1	0.688702	0.486258	0.00173311	0.356653	grey		ALDH16A1	0.689585	0.34466	1	0.539384	grey		ALDH16A1	1.38881	0.812619	1	0.349216	grey
ALDH18A1	1.01441	1.09353	NA	NA	grey		ALDH18A1	0.67223	0.843301	1	-0.328328	grey		ALDH18A1	0.374934	0.803939	1	-0.703422	grey
ALDH1A1	0.114234	0.0880769	NA	NA	grey		ALDH1A1	0.290162	0.318181	NA	NA	grey		ALDH1A1	3.15339	1.70074	1	1.75567	grey
ALDH1A2	0.285067	0.297804	NA	NA	grey		ALDH1A2	0.106142	0.0733408	NA	NA	grey		ALDH1A2	0	0.0168119	NA	NA	grey
ALDH1A3	0.0204129	0.0145205	NA	NA	grey		ALDH1A3	0.0444641	0.143033	NA	NA	grey		ALDH1A3	0	0	NA	NA	grey
ALDH1B1	0.369963	0.340146	NA	NA	grey		ALDH1B1	0.220288	0.236277	NA	NA	grey		ALDH1B1	0.325311	0.562653	1	-0.312103	grey
ALDH1L1	0.0119631	0.0375233	NA	NA	grey		ALDH1L1	0	0.0122362	NA	NA	grey		ALDH1L1	0	0	NA	NA	grey
ALDH1L1-AS2	0.00224057	0.000631242	NA	NA	grey		ALDH1L1-AS2	0	0.00475523	NA	NA	grey		ALDH1L1-AS2	0	0	NA	NA	grey
ALDH1L2	0.187984	0.115199	NA	NA	grey		ALDH1L2	0.0756475	0.176407	NA	NA	grey		ALDH1L2	0.0220745	0.132549	NA	NA	grey
ALDH2	1.44372	1.30789	1	0.390577	grey		ALDH2	2.63298	2.2267	1	0.705226	grey		ALDH2	3.1153	3.45344	NA	NA	grey
ALDH3A1	0.023141	0.0242884	NA	NA	grey		ALDH3A1	0	0.0661014	NA	NA	grey		ALDH3A1	0	0.0210155	NA	NA	grey
ALDH3A2	1.68008	1.58495	NA	NA	grey		ALDH3A2	2.409	2.37649	NA	NA	grey		ALDH3A2	1.77852	2.0437	1	-0.497142	grey
ALDH3B1	0.00434748	0.0108339	NA	NA	grey		ALDH3B1	0.00935033	0.00812944	NA	NA	grey		ALDH3B1	0	0	NA	NA	grey
ALDH3B2	0.0367963	0.0250074	NA	NA	grey		ALDH3B2	0.0150384	0.0332401	NA	NA	grey		ALDH3B2	0	0	NA	NA	grey
ALDH4A1	1.47611	1.02125	1.409e-20	0.699125	grey		ALDH4A1	0.94336	0.681136	1	0.44511	grey		ALDH4A1	1.15726	0.436508	1	1.12064	grey
ALDH5A1	0.258316	0.246136	NA	NA	grey		ALDH5A1	0.0966646	0.0985418	NA	NA	grey		ALDH5A1	0.0781414	0.283895	NA	NA	grey
ALDH6A1	1.65499	1.48692	NA	NA	grey		ALDH6A1	1.48048	1.27116	NA	NA	grey		ALDH6A1	2.13633	1.66205	1	0.531542	grey
ALDH7A1	1.98643	1.93677	NA	NA	grey		ALDH7A1	2.26295	2.11925	1	0.331915	grey		ALDH7A1	2.08793	2.16889	NA	NA	grey
ALDH8A1	0.00260068	0.00632153	NA	NA	grey		ALDH8A1	0	0	NA	NA	grey		ALDH8A1	0	0	NA	NA	grey
ALDH9A1	1.36984	1.242	NA	NA	grey		ALDH9A1	1.13352	1.1156	NA	NA	grey		ALDH9A1	1.41077	1.81155	1	-0.267046	grey
ALDOA	4.82745	4.86003	NA	NA	grey		ALDOA	4.97722	4.92879	NA	NA	grey		ALDOA	4.66422	4.78967	NA	NA	grey
ALDOC	0.0392768	0.0341761	NA	NA	grey		ALDOC	0.0989838	0.126579	NA	NA	grey		ALDOC	0.0662021	0.218713	1	-0.361641	grey
ALG1	0.154443	0.172859	NA	NA	grey		ALG1	0.0810307	0.163863	NA	NA	grey		ALG1	0.0423657	0.0882887	NA	NA	grey
ALG10	0.198651	0.199638	NA	NA	grey		ALG10	0.165167	0.0874583	NA	NA	grey		ALG10	0.159829	0.106989	NA	NA	grey
ALG10B	0.261249	0.212092	NA	NA	grey		ALG10B	0.189252	0.190941	NA	NA	grey		ALG10B	0.119631	0.131098	1	-0.335839	grey
ALG11	0.279982	0.261347	NA	NA	grey		ALG11	0.241761	0.269462	NA	NA	grey		ALG11	0.235808	0.326861	NA	NA	grey
ALG12	0.0195684	0.0209668	NA	NA	grey		ALG12	0	0.0249722	NA	NA	grey		ALG12	0.0238466	0	NA	NA	grey
ALG13	2.00046	1.77712	NA	NA	grey		ALG13	1.90256	1.94375	NA	NA	grey		ALG13	1.68591	1.70164	NA	NA	grey
ALG13-AS1	0.0440803	0.0505642	NA	NA	grey		ALG13-AS1	0.0188229	0	NA	NA	grey		ALG13-AS1	0.0307104	0	NA	NA	grey
ALG14	1.74568	1.7434	NA	NA	grey		ALG14	1.26577	1.39497	NA	NA	grey		ALG14	1.29614	1.50803	1	-0.631018	grey
ALG1L	0.233167	0.253841	NA	NA	grey		ALG1L	0.600908	0.542252	NA	NA	grey		ALG1L	0.894311	0.513935	1	0.603442	grey
ALG1L2	0.00146744	0.00357182	NA	NA	grey		ALG1L2	0	0	NA	NA	grey		ALG1L2	0	0	NA	NA	grey
ALG2	1.9828	1.90043	NA	NA	grey		ALG2	2.27774	2.07029	1	0.262896	grey		ALG2	1.85735	2.11037	1	-0.357868	grey
ALG3	2.21843	2.19839	NA	NA	grey		ALG3	2.32963	2.0557	NA	NA	grey		ALG3	1.82907	2.33349	1	-0.817689	grey
ALG5	2.09764	2.35649	0.000260379	-0.331282	grey		ALG5	1.75247	2.06959	1	-0.537005	grey		ALG5	1.87428	2.40722	1	-0.657764	grey
ALG6	1.50578	1.47158	NA	NA	grey		ALG6	1.37093	1.28861	NA	NA	grey		ALG6	1.55272	1.37036	NA	NA	grey
ALG8	1.36144	1.60352	0.0121829	-0.400457	grey		ALG8	1.50103	1.52919	NA	NA	grey		ALG8	0.904477	1.28231	1	-0.844118	grey
ALG9	0.139217	0.0946857	NA	NA	grey		ALG9	0.128504	0.167669	NA	NA	grey		ALG9	0	0.132342	NA	NA	grey
ALK	0.0173981	0.0196341	NA	NA	grey		ALK	0.003906	0.0102742	NA	NA	grey		ALK	0	0.2326	NA	NA	grey
ALKBH1	1.40739	1.38747	NA	NA	grey		ALKBH1	1.80784	1.56933	NA	NA	grey		ALKBH1	1.27371	1.27161	NA	NA	grey
ALKBH2	0.973368	0.778413	NA	NA	grey		ALKBH2	1.19649	0.814543	1	0.397694	grey		ALKBH2	0.735819	0.907354	NA	NA	grey
ALKBH3	0.476837	0.40647	NA	NA	grey		ALKBH3	0.476183	0.229596	1	0.4274	grey		ALKBH3	0.29608	0.280028	NA	NA	grey
ALKBH3-AS1	0.000711079	0.00221121	NA	NA	grey		ALKBH3-AS1	0	0	NA	NA	grey		ALKBH3-AS1	0	0	NA	NA	grey
ALKBH4	0.997608	0.925603	NA	NA	grey		ALKBH4	0.958076	0.964635	NA	NA	grey		ALKBH4	1.06006	1.11615	NA	NA	grey
ALKBH5	1.67184	1.49773	1	0.53725	grey		ALKBH5	1.58919	1.5009	NA	NA	grey		ALKBH5	1.84003	1.60823	NA	NA	grey
ALKBH6	0.546194	0.493527	NA	NA	grey		ALKBH6	0.501907	0.349995	1	0.298236	grey		ALKBH6	0.442956	0.386751	NA	NA	grey
ALKBH7	2.67912	2.64175	NA	NA	grey		ALKBH7	3.57469	3.34161	NA	NA	grey		ALKBH7	3.12022	3.18146	NA	NA	grey
ALKBH8	0.459677	0.497726	NA	NA	grey		ALKBH8	0.638144	0.5036	1	0.270059	grey		ALKBH8	0.447727	0.337335	1	0.49994	grey
ALLC	0.00119562	0.0169807	NA	NA	grey		ALLC	0	0.00475523	NA	NA	grey		ALLC	0	0	NA	NA	grey
ALMS1	0.42192	0.306331	1	0.369602	grey		ALMS1	0.274133	0.343195	1	-0.250657	grey		ALMS1	0.927293	0.280743	1	0.676178	grey
ALOX12	0.172821	0.174642	NA	NA	grey		ALOX12	0.0554087	0.131475	NA	NA	grey		ALOX12	0.189141	0.0363855	NA	NA	grey
ALOX12-AS1	0.231761	0.255569	NA	NA	grey		ALOX12-AS1	0.185632	0.109929	NA	NA	grey		ALOX12-AS1	0.16878	0.158614	NA	NA	grey
ALOX12B	0.0113445	0.00539879	NA	NA	grey		ALOX12B	0	0	NA	NA	grey		ALOX12B	0	0	NA	NA	grey
ALOX15	0.192265	0.0619915	NA	NA	grey		ALOX15	0.0682439	0.00573236	NA	NA	grey		ALOX15	0	0	NA	NA	grey
ALOX15B	0.00717971	0	NA	NA	grey		ALOX15B	0	0	NA	NA	grey		ALOX15B	0	0	NA	NA	grey
ALOX5	0.182175	0.261405	NA	NA	grey		ALOX5	0.717796	0.824244	1	-0.57804	grey		ALOX5	0.383439	0.225209	1	0.34485	grey
ALOX5AP	0.00872844	0.000725701	NA	NA	grey		ALOX5AP	0	0.0286101	NA	NA	grey		ALOX5AP	0	0	NA	NA	grey
ALOXE3	0.0646679	0.0077921	NA	NA	grey		ALOXE3	0.0394591	0	NA	NA	grey		ALOXE3	0	0	NA	NA	grey
ALPI	0.00690503	0.0023076	NA	NA	grey		ALPI	0	0.00719136	NA	NA	grey		ALPI	0	0	NA	NA	grey
ALPK1	0.00625143	0.00999165	NA	NA	grey		ALPK1	0	0.0254145	NA	NA	grey		ALPK1	0	0	NA	NA	grey
ALPK2	0.00454011	0.00550043	NA	NA	grey		ALPK2	0	0	NA	NA	grey		ALPK2	0	0.0276965	NA	NA	grey
ALPK3	0.233203	0.142864	NA	NA	grey		ALPK3	0.0322982	0.0692566	NA	NA	grey		ALPK3	0.308839	0.322536	NA	NA	grey
ALPL	2.93901	2.77639	NA	NA	grey		ALPL	3.33566	3.43469	NA	NA	grey		ALPL	2.83252	2.4708	1	0.686924	grey
ALPP	2.73715	2.65584	NA	NA	grey		ALPP	1.48961	1.37929	1	0.336731	grey		ALPP	1.02873	0.931754	NA	NA	grey
ALPPL2	4.32389	4.01175	NA	NA	grey		ALPPL2	4.28648	3.89069	NA	NA	grey		ALPPL2	2.96223	2.59651	1	0.889705	grey
ALS2	0.541405	0.421475	NA	NA	grey		ALS2	0.743008	0.62528	NA	NA	grey		ALS2	0.837606	1.02315	1	-0.330606	grey
ALS2CL	0.0492009	0.0378582	NA	NA	grey		ALS2CL	0.112723	0.0674065	NA	NA	grey		ALS2CL	0	0	NA	NA	grey
ALS2CR11	0.0829689	0.116429	NA	NA	grey		ALS2CR11	0.258095	0.297759	NA	NA	grey		ALS2CR11	0	0.187376	NA	NA	grey
ALS2CR12	0.0193366	0.00511071	NA	NA	grey		ALS2CR12	0.141947	0.00651071	NA	NA	grey		ALS2CR12	0	0.0210155	NA	NA	grey
ALX1	0.18133	0.172793	NA	NA	grey		ALX1	0.345067	0.293389	NA	NA	grey		ALX1	0.024091	0.228225	NA	NA	grey
ALX4	0.0161359	0.00694481	NA	NA	grey		ALX4	0	0.0342395	NA	NA	grey		ALX4	0	0.039289	NA	NA	grey
ALYREF	1.93012	2.11688	1	-0.393394	grey		ALYREF	1.62132	2.19639	1	-1.04857	grey		ALYREF	2.34798	2.34284	1	-0.357869	grey
AMACR	0.0163737	0.0204155	NA	NA	grey		AMACR	0.0279578	0.00466172	NA	NA	grey		AMACR	0	0	NA	NA	grey
AMBN	0.0311218	0.00294005	NA	NA	grey		AMBN	0	0.0744852	NA	NA	grey		AMBN	0.244613	0.0940064	NA	NA	grey
AMBP	0.0187714	0.00286767	NA	NA	grey		AMBP	0	0.00854228	NA	NA	grey		AMBP	0	0	NA	NA	grey
AMBRA1	0.892296	0.72348	NA	NA	grey		AMBRA1	1.10256	0.899291	NA	NA	grey		AMBRA1	1.23266	1.21085	NA	NA	grey
AMD1	3.44988	3.38396	NA	NA	grey		AMD1	3.07652	3.18112	NA	NA	grey		AMD1	3.4904	3.47856	NA	NA	grey
AMDHD1	0.0136528	0.0115139	NA	NA	grey		AMDHD1	0.143158	0.0493179	NA	NA	grey		AMDHD1	0.0253166	0.149678	NA	NA	grey
AMDHD2	1.59181	1.47616	NA	NA	grey		AMDHD2	1.45435	1.22273	NA	NA	grey		AMDHD2	1.52134	1.36498	NA	NA	grey
AMELX	0.0100514	0.00689336	NA	NA	grey		AMELX	0.0338145	0	NA	NA	grey		AMELX	0	0	NA	NA	grey
AMER1	0.0581269	0.0197199	NA	NA	grey		AMER1	0.015252	0.0161067	NA	NA	grey		AMER1	0.0551021	0.176739	NA	NA	grey
AMER2	0.248279	0.170852	NA	NA	grey		AMER2	0.0855917	0.0691218	NA	NA	grey		AMER2	0	0.127543	NA	NA	grey
AMER3	0.000361065	0.00361361	NA	NA	grey		AMER3	0	0	NA	NA	grey		AMER3	0	0	NA	NA	grey
AMFR	1.16452	1.02806	NA	NA	grey		AMFR	0.761991	0.889658	NA	NA	grey		AMFR	1.45563	0.866707	1	0.569414	grey
AMH	0.0464657	0.0573013	NA	NA	grey		AMH	0.0467093	0.104522	NA	NA	grey		AMH	0	0	NA	NA	grey
AMHR2	0.0437228	0.0705922	NA	NA	grey		AMHR2	0.39009	0.237082	NA	NA	grey		AMHR2	0	0.0233377	NA	NA	grey
AMIGO1	0.041988	0.0130615	NA	NA	grey		AMIGO1	0.0399721	0	NA	NA	grey		AMIGO1	0	0	NA	NA	grey
AMIGO2	0.00267732	0.00425812	NA	NA	grey		AMIGO2	0.0759417	0.0552369	NA	NA	grey		AMIGO2	0	0.156668	NA	NA	grey
AMMECR1	1.09154	0.864066	0.0012404	0.329584	grey		AMMECR1	0.371818	0.321419	NA	NA	grey		AMMECR1	0.842312	0.677625	1	0.319439	grey
AMMECR1L	0.772537	0.639905	NA	NA	grey		AMMECR1L	0.593007	0.762698	1	-0.2635	grey		AMMECR1L	0.963629	1.28132	1	-0.63858	grey
AMN	0.0498596	0.021849	NA	NA	grey		AMN	0.0372165	0.0231734	NA	NA	grey		AMN	0.130506	0	NA	NA	grey
AMN1	0.124952	0.133685	NA	NA	grey		AMN1	0.148443	0.139478	NA	NA	grey		AMN1	0	0.0804517	NA	NA	grey
AMOT	1.83199	1.23336	2.60932e-10	0.678496	grey		AMOT	1.60339	0.953694	1	1.0647	grey		AMOT	3.3235	1.87954	1	1.55254	grey
AMOTL1	0.387304	0.255462	0.211634	0.337929	grey		AMOTL1	0.235727	0.17736	NA	NA	grey		AMOTL1	2.59408	2.0977	1	0.49926	grey
AMOTL2	1.99963	1.76443	1	0.301662	grey		AMOTL2	0.676483	0.871256	1	-0.29478	grey		AMOTL2	2.26315	0.897435	1	1.59067	grey
AMPD1	0.00375438	0.00289015	NA	NA	grey		AMPD1	0	0	NA	NA	grey		AMPD1	0	0	NA	NA	grey
AMPD2	0.287407	0.311326	NA	NA	grey		AMPD2	0.140234	0.0993387	NA	NA	grey		AMPD2	0	0.514487	1	-1.10391	grey
AMPD3	0.0693109	0.0361619	NA	NA	grey		AMPD3	0.13147	0.0474809	NA	NA	grey		AMPD3	0.185902	0	1	0.357653	grey
AMPH	0.0302989	0.038762	NA	NA	grey		AMPH	0.016599	0.102421	NA	NA	grey		AMPH	0	0	NA	NA	grey
AMT	1.2735	1.18252	NA	NA	grey		AMT	1.53266	1.29994	1	0.375565	grey		AMT	1.47195	1.4124	NA	NA	grey
AMY1A	0.00298645	0.00201773	NA	NA	grey		AMY1A	0	0	NA	NA	grey		AMY1A	0	0	NA	NA	grey
AMY2A	0	0.00184465	NA	NA	grey		AMY2A	0	0	NA	NA	grey		AMY2A	0	0	NA	NA	grey
AMY2B	0.0260841	0.00674978	NA	NA	grey		AMY2B	0.0121894	0.0328964	NA	NA	grey		AMY2B	0.0220745	0	NA	NA	grey
AMZ1	0.0271837	0.00993666	NA	NA	grey		AMZ1	0	0.00927869	NA	NA	grey		AMZ1	0	0	NA	NA	grey
AMZ2	1.3304	1.2961	NA	NA	grey		AMZ2	1.21194	1.42545	1	-0.361278	grey		AMZ2	1.32198	1.0349	1	0.40048	grey
ANAPC1	1.17792	1.02101	NA	NA	grey		ANAPC1	1.07705	1.15588	1	-0.256206	grey		ANAPC1	1.62458	1.02316	1	0.883631	grey
ANAPC10	1.71644	1.63312	NA	NA	grey		ANAPC10	1.68417	1.54929	NA	NA	grey		ANAPC10	1.30124	1.73038	1	-0.593467	grey
ANAPC11	3.84326	3.82305	NA	NA	grey		ANAPC11	3.67845	3.66103	NA	NA	grey		ANAPC11	3.93592	3.94238	NA	NA	grey
ANAPC13	2.12801	2.20107	NA	NA	grey		ANAPC13	2.19041	2.3518	1	-0.280909	grey		ANAPC13	2.00577	2.35418	1	-0.597881	grey
ANAPC15	0.132598	0.126871	NA	NA	grey		ANAPC15	0.2776	0.12034	NA	NA	grey		ANAPC15	0	0.0454179	NA	NA	grey
ANAPC16	2.66109	2.57679	NA	NA	grey		ANAPC16	2.80246	2.55919	NA	NA	grey		ANAPC16	2.41633	2.37101	NA	NA	grey
ANAPC2	0.190142	0.168515	NA	NA	grey		ANAPC2	0.153401	0.206322	NA	NA	grey		ANAPC2	0.216339	0.165751	NA	NA	grey
ANAPC4	1.37321	1.18605	0.109137	0.272124	grey		ANAPC4	1.27123	1.1272	1	0.318945	grey		ANAPC4	1.53734	1.90549	1	-0.755865	grey
ANAPC5	2.69332	2.33701	2.32741e-28	0.525779	grey		ANAPC5	2.58086	2.16001	0.0074081	0.607824	grey		ANAPC5	2.45757	2.31582	1	0.316845	grey
ANAPC7	1.85258	1.72415	NA	NA	grey		ANAPC7	1.90061	1.6457	1	0.256321	grey		ANAPC7	1.90653	1.73578	1	0.311215	grey
ANG	0.0499933	0.0913928	NA	NA	grey		ANG	0.0482916	0.0649315	NA	NA	grey		ANG	0.16031	0.205639	NA	NA	grey
ANGEL1	0.273484	0.331373	NA	NA	grey		ANGEL1	0.399567	0.443537	NA	NA	grey		ANGEL1	0.356872	0.296906	NA	NA	grey
ANGEL2	1.00095	0.918809	NA	NA	grey		ANGEL2	0.934858	1.03994	NA	NA	grey		ANGEL2	1.29434	1.10234	NA	NA	grey
ANGPT1	0.961511	0.847671	NA	NA	grey		ANGPT1	0.564985	0.440844	NA	NA	grey		ANGPT1	0.873822	0.576219	NA	NA	grey
ANGPT2	0.0928655	0.0711242	NA	NA	grey		ANGPT2	0.147306	0.0231874	NA	NA	grey		ANGPT2	0.0307104	0.118885	NA	NA	grey
ANGPT4	0.00265781	0.016061	NA	NA	grey		ANGPT4	0	0	NA	NA	grey		ANGPT4	0	0	NA	NA	grey
ANGPTL1	0.0109324	0.00569026	NA	NA	grey		ANGPTL1	0.0150384	0.00884672	NA	NA	grey		ANGPTL1	0.0662021	0	NA	NA	grey
ANGPTL2	0.00712449	0	NA	NA	grey		ANGPTL2	0.02465	0.00439748	NA	NA	grey		ANGPTL2	0	0	NA	NA	grey
ANGPTL3	0.0102136	0.00518495	NA	NA	grey		ANGPTL3	0	0.022797	NA	NA	grey		ANGPTL3	0	0	NA	NA	grey
ANGPTL4	0.0211937	0.0147683	NA	NA	grey		ANGPTL4	0.196147	0.0299429	NA	NA	grey		ANGPTL4	0.164303	0.099601	NA	NA	grey
ANGPTL5	0.038507	0.0074698	NA	NA	grey		ANGPTL5	0.00997944	0.0123891	NA	NA	grey		ANGPTL5	0	0	NA	NA	grey
ANGPTL6	0.00186978	0.00561374	NA	NA	grey		ANGPTL6	0	0	NA	NA	grey		ANGPTL6	0	0	NA	NA	grey
ANGPTL7	0	0.00361361	NA	NA	grey		ANGPTL7	0	0	NA	NA	grey		ANGPTL7	0.0395092	0	NA	NA	grey
ANGPTL8	0.00467678	0.00806993	NA	NA	grey		ANGPTL8	0	0	NA	NA	grey		ANGPTL8	0.0983271	0	NA	NA	grey
ANHX	0.0010657	0.00341313	NA	NA	grey		ANHX	0	0	NA	NA	grey		ANHX	0	0	NA	NA	grey
ANK1	0.0650248	0.0516208	NA	NA	grey		ANK1	0.0215039	0.0241017	NA	NA	grey		ANK1	0	0.0749539	NA	NA	grey
ANK2	0.113949	0.0338701	NA	NA	grey		ANK2	0.0527982	0.258345	NA	NA	grey		ANK2	0.371093	0.217759	1	0.436517	grey
ANK3	0.496241	0.272183	0.000608055	0.644432	grey		ANK3	0.290627	0.216536	NA	NA	grey		ANK3	0.154215	0.443884	1	-0.558061	grey
ANKAR	0.0766718	0.0615548	NA	NA	grey		ANKAR	0.0823629	0.0448533	NA	NA	grey		ANKAR	0.0820293	0.129867	NA	NA	grey
ANKDD1A	0.0755511	0.0605042	NA	NA	grey		ANKDD1A	0.00708762	0.0604482	NA	NA	grey		ANKDD1A	0.149903	0	NA	NA	grey
ANKDD1B	0.205792	0.209155	NA	NA	grey		ANKDD1B	0.36067	0.313393	NA	NA	grey		ANKDD1B	0.18962	0.0503304	1	0.309159	grey
ANKEF1	0.157061	0.185958	NA	NA	grey		ANKEF1	0.1278	0.182862	NA	NA	grey		ANKEF1	0.125796	0.212488	NA	NA	grey
ANKFN1	0.0163486	0.0342925	NA	NA	grey		ANKFN1	0.027718	0.0634841	NA	NA	grey		ANKFN1	0	0	NA	NA	grey
ANKFY1	0.545186	0.3977	NA	NA	grey		ANKFY1	0.442893	0.428353	NA	NA	grey		ANKFY1	0.333819	0.474118	1	-0.251112	grey
ANKH	0.360643	0.325559	NA	NA	grey		ANKH	0.0753534	0.237763	NA	NA	grey		ANKH	0.285394	0.349543	NA	NA	grey
ANKHD1	0.525907	0.53918	NA	NA	grey		ANKHD1	0.58503	0.631091	NA	NA	grey		ANKHD1	1.18691	0.348294	1	1.43684	grey
ANKHD1-EIF4EBP3	0.0158147	0.00744001	NA	NA	grey		ANKHD1-EIF4EBP3	0.0235246	0	NA	NA	grey		ANKHD1-EIF4EBP3	0	0	NA	NA	grey
ANKIB1	1.14855	0.923259	1	0.310829	grey		ANKIB1	1.0427	0.911657	1	0.265512	grey		ANKIB1	1.51631	1.01313	1	0.720501	grey
ANKK1	0.0106051	0.0507299	NA	NA	grey		ANKK1	0.0481086	0.138266	NA	NA	grey		ANKK1	0	0	NA	NA	grey
ANKLE1	0.12633	0.116502	NA	NA	grey		ANKLE1	0.103372	0.0904069	NA	NA	grey		ANKLE1	0.0734055	0.310415	1	-0.75795	grey
ANKLE2	1.4211	1.21949	NA	NA	grey		ANKLE2	1.22286	1.39081	1	-0.320686	grey		ANKLE2	2.28735	1.35228	1	1.17655	grey
ANKMY1	0.145948	0.128076	NA	NA	grey		ANKMY1	0.0745509	0.0534235	NA	NA	grey		ANKMY1	0	0.0974056	NA	NA	grey
ANKMY2	0.742378	0.672494	NA	NA	grey		ANKMY2	0.586466	0.409356	1	0.566098	grey		ANKMY2	1.05907	1.0894	1	-0.419129	grey
ANKRA2	0.619027	0.472872	NA	NA	grey		ANKRA2	0.954843	0.735857	1	0.289084	grey		ANKRA2	0.724642	0.726211	NA	NA	grey
ANKRD1	0.192433	0.173247	NA	NA	grey		ANKRD1	0.15364	0.0640685	NA	NA	grey		ANKRD1	2.15105	0.616448	1	2.09393	grey
ANKRD10	1.84426	1.61566	0.0208518	0.346276	grey		ANKRD10	1.81793	1.75887	NA	NA	grey		ANKRD10	1.82964	1.48869	1	0.49928	grey
ANKRD11	2.17274	1.63809	3.27257e-05	0.537071	grey		ANKRD11	2.03989	1.75913	1	0.324623	grey		ANKRD11	3.53968	2.03688	1	1.51887	grey
ANKRD12	0.928755	0.749397	NA	NA	grey		ANKRD12	0.758365	0.972274	1	-0.330561	grey		ANKRD12	1.46383	0.811588	1	0.560199	grey
ANKRD13A	1.04779	0.911524	1	0.251272	grey		ANKRD13A	0.543607	0.702243	1	-0.352568	grey		ANKRD13A	0.986952	0.591715	1	0.376494	grey
ANKRD13B	0.0288802	0.0289533	NA	NA	grey		ANKRD13B	0.0483865	0.0465456	NA	NA	grey		ANKRD13B	0	0	NA	NA	grey
ANKRD13C	1.12593	1.08848	NA	NA	grey		ANKRD13C	1.36027	1.23415	NA	NA	grey		ANKRD13C	1.22309	1.46079	1	-0.313045	grey
ANKRD13D	0.477983	0.409038	NA	NA	grey		ANKRD13D	0.267935	0.303342	NA	NA	grey		ANKRD13D	0.503486	0.392219	NA	NA	grey
ANKRD16	0.320655	0.283556	NA	NA	grey		ANKRD16	0.121798	0.163915	NA	NA	grey		ANKRD16	0.581929	0.0824605	1	0.988904	grey
ANKRD17	1.8123	1.85117	NA	NA	grey		ANKRD17	1.9083	2.00204	1	-0.256367	grey		ANKRD17	2.30667	1.99176	NA	NA	grey
ANKRD18A	0.000874827	0.00947404	NA	NA	grey		ANKRD18A	0	0.0522248	NA	NA	grey		ANKRD18A	0	0	NA	NA	grey
ANKRD18B	0.0101894	0.00874722	NA	NA	grey		ANKRD18B	0.117094	0.128215	NA	NA	grey		ANKRD18B	0.196777	0	1	0.43388	grey
ANKRD2	0.280334	0.0906995	3.84248e-08	0.454404	grey		ANKRD2	0.0663671	0.0284368	NA	NA	grey		ANKRD2	0.0686918	0.0632263	NA	NA	grey
ANKRD20A1	0.0623988	0.0502344	NA	NA	grey		ANKRD20A1	0.0558867	0.0912464	NA	NA	grey		ANKRD20A1	0	0.0168126	NA	NA	grey
ANKRD20A2	0.000622312	0.00115359	NA	NA	grey		ANKRD20A2	0.0106995	0.0102699	NA	NA	grey		ANKRD20A2	0	0	NA	NA	grey
ANKRD20A3	0	0.00116086	NA	NA	grey		ANKRD20A3	0	0	NA	NA	grey		ANKRD20A3	0	0	NA	NA	grey
ANKRD20A4	0.0221333	0.018301	NA	NA	grey		ANKRD20A4	0.0208727	0.0276937	NA	NA	grey		ANKRD20A4	0	0	NA	NA	grey
ANKRD22	0.00141151	0.0163039	NA	NA	grey		ANKRD22	0	0	NA	NA	grey		ANKRD22	0	0	NA	NA	grey
ANKRD23	0.0297925	0.00722476	NA	NA	grey		ANKRD23	0.0252659	0.0412248	NA	NA	grey		ANKRD23	0	0	NA	NA	grey
ANKRD24	0.0664072	0.0399875	NA	NA	grey		ANKRD24	0.0290302	0.00901562	NA	NA	grey		ANKRD24	0.0702196	0	NA	NA	grey
ANKRD26	0.689932	0.569821	NA	NA	grey		ANKRD26	0.59904	0.553332	NA	NA	grey		ANKRD26	1.21423	0.71967	1	0.452083	grey
ANKRD27	0.849392	0.573134	2.23319e-06	0.455595	grey		ANKRD27	0.481873	0.455076	NA	NA	grey		ANKRD27	0.929068	0.790094	NA	NA	grey
ANKRD28	0.778672	0.763428	NA	NA	grey		ANKRD28	0.665853	0.936885	1	-0.433365	grey		ANKRD28	1.20078	1.04004	NA	NA	grey
ANKRD29	0.0273073	0.00864307	NA	NA	grey		ANKRD29	0.00716022	0	NA	NA	grey		ANKRD29	0	0	NA	NA	grey
ANKRD30A	0.0265825	0.0229966	NA	NA	grey		ANKRD30A	0	0.0152083	NA	NA	grey		ANKRD30A	0.300017	0	NA	NA	grey
ANKRD30B	0.005366	0.00220379	NA	NA	grey		ANKRD30B	0.018201	0.013269	NA	NA	grey		ANKRD30B	0	0	NA	NA	grey
ANKRD30BL	0.00497378	0	NA	NA	grey		ANKRD30BL	0.003906	0	NA	NA	grey		ANKRD30BL	0	0	NA	NA	grey
ANKRD31	0.00379156	0.00871792	NA	NA	grey		ANKRD31	0	0.0496076	NA	NA	grey		ANKRD31	0	0	NA	NA	grey
ANKRD33	0.00491526	0.00747527	NA	NA	grey		ANKRD33	0	0	NA	NA	grey		ANKRD33	0	0	NA	NA	grey
ANKRD33B	1.09637	0.811593	1	0.315498	grey		ANKRD33B	0.5512	0.610875	NA	NA	grey		ANKRD33B	0.794509	0.999467	1	0.353065	grey
ANKRD34A	0.00815025	0.00894162	NA	NA	grey		ANKRD34A	0.162794	0.156928	NA	NA	grey		ANKRD34A	0	0.0457823	NA	NA	grey
ANKRD34B	0.034225	0.0254416	NA	NA	grey		ANKRD34B	0.00536184	0.0137036	NA	NA	grey		ANKRD34B	0.0347733	0	NA	NA	grey
ANKRD34C	0	0.00447916	NA	NA	grey		ANKRD34C	0	0	NA	NA	grey		ANKRD34C	0	0	NA	NA	grey
ANKRD34C-AS1	0.0106572	0.00348701	NA	NA	grey		ANKRD34C-AS1	0.0163105	0	NA	NA	grey		ANKRD34C-AS1	0	0	NA	NA	grey
ANKRD35	0.0140955	0.0104885	NA	NA	grey		ANKRD35	0.0325763	0.0487436	NA	NA	grey		ANKRD35	0	0	NA	NA	grey
ANKRD36	0.426677	0.19201	3.25295e-06	0.542017	grey		ANKRD36	0.197128	0.161837	NA	NA	grey		ANKRD36	0.204094	0.114369	NA	NA	grey
ANKRD36B	0.344107	0.218196	0.0526571	0.264482	grey		ANKRD36B	0.425145	0.264856	1	0.359499	grey		ANKRD36B	0	0.0457823	NA	NA	grey
ANKRD36C	0.184075	0.0976403	NA	NA	grey		ANKRD36C	0.141477	0.0851136	NA	NA	grey		ANKRD36C	0.266098	0	1	0.660008	grey
ANKRD37	0.0354334	0.00700686	NA	NA	grey		ANKRD37	0.0257334	0.0340046	NA	NA	grey		ANKRD37	0.024091	0.0679988	NA	NA	grey
ANKRD39	1.28481	1.29848	NA	NA	grey		ANKRD39	1.25432	0.918126	1	0.445585	grey		ANKRD39	0.586068	0.862712	1	-0.407188	grey
ANKRD40	0.965191	0.829652	NA	NA	grey		ANKRD40	0.788194	0.813938	NA	NA	grey		ANKRD40	1.05321	0.984325	1	0.521323	grey
ANKRD42	0.378736	0.340292	NA	NA	grey		ANKRD42	0.234974	0.380795	1	-0.406989	grey		ANKRD42	0.665239	0.437475	1	0.899399	grey
ANKRD44	0.02299	0.0237541	NA	NA	grey		ANKRD44	0	0.0356127	NA	NA	grey		ANKRD44	0.0253166	0.158054	NA	NA	grey
ANKRD45	0.0582867	0.0838323	NA	NA	grey		ANKRD45	0.725065	0.632241	NA	NA	grey		ANKRD45	0.712961	0.249391	1	1.16476	grey
ANKRD46	0.70726	0.596486	NA	NA	grey		ANKRD46	0.572872	0.3902	1	0.343639	grey		ANKRD46	0.253851	0.880815	1	-1.01114	grey
ANKRD49	1.37504	1.39126	NA	NA	grey		ANKRD49	1.18263	1.02687	NA	NA	grey		ANKRD49	0.885198	1.44054	1	-1.03566	grey
ANKRD50	0.283697	0.256595	NA	NA	grey		ANKRD50	0.33219	0.305184	NA	NA	grey		ANKRD50	0.40928	0.658551	1	-0.319663	grey
ANKRD52	0.117373	0.0818129	NA	NA	grey		ANKRD52	0.153826	0.108442	NA	NA	grey		ANKRD52	0.334205	0.191011	1	0.341021	grey
ANKRD53	0.00474892	0.00139897	NA	NA	grey		ANKRD53	0	0	NA	NA	grey		ANKRD53	0	0	NA	NA	grey
ANKRD54	0.892067	0.903794	NA	NA	grey		ANKRD54	0.77925	0.908132	1	-0.368483	grey		ANKRD54	0.982633	0.809895	NA	NA	grey
ANKRD55	0.0596839	0.0891977	NA	NA	grey		ANKRD55	1.03727	0.925132	NA	NA	grey		ANKRD55	1.2808	1.39586	NA	NA	grey
ANKRD6	0.92967	0.701948	6.22614e-05	0.364024	grey		ANKRD6	0.0731306	0.166998	NA	NA	grey		ANKRD6	0.24139	0.254767	NA	NA	grey
ANKRD61	0.00682242	0.00708121	NA	NA	grey		ANKRD61	0.018201	0	NA	NA	grey		ANKRD61	0	0	NA	NA	grey
ANKRD62	0.0822121	0.0595241	NA	NA	grey		ANKRD62	0.110383	0.0386912	NA	NA	grey		ANKRD62	0	0	NA	NA	grey
ANKRD65	0.0196107	0.0290471	NA	NA	grey		ANKRD65	0	0.0145114	NA	NA	grey		ANKRD65	0.0447074	0	NA	NA	grey
ANKRD66	0.00109947	0.00207592	NA	NA	grey		ANKRD66	0	0.00475523	NA	NA	grey		ANKRD66	0	0	NA	NA	grey
ANKRD7	0.0591826	0.0121203	NA	NA	grey		ANKRD7	0.0465719	0.0199687	NA	NA	grey		ANKRD7	0	0.0410061	NA	NA	grey
ANKRD9	0.615124	0.594938	NA	NA	grey		ANKRD9	0.494505	0.484679	NA	NA	grey		ANKRD9	1.02245	0.928729	NA	NA	grey
ANKS1A	1.39308	1.29061	NA	NA	grey		ANKS1A	0.900433	0.77804	NA	NA	grey		ANKS1A	1.99952	1.1215	1	1.2823	grey
ANKS1B	0.00309928	0.00735349	NA	NA	grey		ANKS1B	0	0.00824072	NA	NA	grey		ANKS1B	0.0253166	0	NA	NA	grey
ANKS3	0.567675	0.463986	NA	NA	grey		ANKS3	0.590921	0.28293	1	0.501967	grey		ANKS3	0.551474	0.737794	NA	NA	grey
ANKS4B	0.0357571	0.0140093	NA	NA	grey		ANKS4B	0.159655	0.137518	NA	NA	grey		ANKS4B	0.0648294	0	NA	NA	grey
ANKS6	0.249516	0.186243	NA	NA	grey		ANKS6	0.195716	0.174419	NA	NA	grey		ANKS6	0.181761	0.14473	NA	NA	grey
ANKUB1	0.0116906	0.00533737	NA	NA	grey		ANKUB1	0	0	NA	NA	grey		ANKUB1	0	0	NA	NA	grey
ANKZF1	1.09202	1.06721	NA	NA	grey		ANKZF1	1.12088	0.871718	1	0.317482	grey		ANKZF1	0.856119	1.27339	1	-0.689245	grey
ANLN	2.51062	2.3712	0.431294	0.254009	grey		ANLN	1.96779	1.79085	1	0.284557	grey		ANLN	2.77796	2.09006	1	0.679343	grey
ANO1	0.429768	0.382917	NA	NA	grey		ANO1	0.147115	0.233773	NA	NA	grey		ANO1	0	0.0627766	NA	NA	grey
ANO1-AS2	0.00241182	0	NA	NA	grey		ANO1-AS2	0	0	NA	NA	grey		ANO1-AS2	0	0	NA	NA	grey
ANO10	1.00397	0.706892	1.69648e-05	0.398023	grey		ANO10	0.973538	0.690524	1	0.374136	grey		ANO10	1.15323	1.06119	NA	NA	grey
ANO2	0.0188309	0.010315	NA	NA	grey		ANO2	0	0	NA	NA	grey		ANO2	0	0	NA	NA	grey
ANO3	0.0131686	0.0160614	NA	NA	grey		ANO3	0	0.0275578	NA	NA	grey		ANO3	0	0	NA	NA	grey
ANO4	0.0172767	0.0170694	NA	NA	grey		ANO4	0.0310775	0.0701023	NA	NA	grey		ANO4	0.132521	0.262056	NA	NA	grey
ANO5	0.0387993	0.021728	NA	NA	grey		ANO5	0	0.118819	NA	NA	grey		ANO5	0.0539199	0	NA	NA	grey
ANO6	1.87917	1.32966	8.47633e-17	0.830179	grey		ANO6	1.37348	1.03814	1	0.306083	grey		ANO6	2.75343	2.21506	1	0.725667	grey
ANO7	0.660945	0.396337	4.19879e-09	0.422754	grey		ANO7	0.188681	0.131182	NA	NA	grey		ANO7	0.0771766	0.133712	NA	NA	grey
ANO8	0.0247151	0.0300628	NA	NA	grey		ANO8	0.00935033	0.0379782	NA	NA	grey		ANO8	0.100972	0	NA	NA	grey
ANO9	0.0634319	0.0524866	NA	NA	grey		ANO9	0	0.0164429	NA	NA	grey		ANO9	0.056027	0	NA	NA	grey
ANOS1	0.0826919	0.0265088	NA	NA	grey		ANOS1	0.095762	0.114059	NA	NA	grey		ANOS1	0.371936	0	1	0.921225	grey
ANP32A	2.56722	2.90795	7.61881e-18	-0.463683	grey		ANP32A	2.80739	3.00697	1	-0.362405	grey		ANP32A	3.00502	3.08262	NA	NA	grey
ANP32B	3.96539	3.96676	NA	NA	grey		ANP32B	3.74587	3.90038	1	-0.290797	grey		ANP32B	4.00408	4.17795	1	-0.299012	grey
ANP32D	0.0140088	0.0318312	NA	NA	grey		ANP32D	0.0330122	0.0223846	NA	NA	grey		ANP32D	0	0.121399	NA	NA	grey
ANP32E	2.45213	2.45825	NA	NA	grey		ANP32E	2.07334	2.38068	1	-0.52083	grey		ANP32E	2.86119	3.18105	NA	NA	grey
ANPEP	3.21256	3.11135	NA	NA	grey		ANPEP	3.3243	3.20757	NA	NA	grey		ANPEP	4.218	3.93695	1	0.345605	grey
ANTXR1	0.0160512	0.017568	NA	NA	grey		ANTXR1	0.0449874	0.0332373	NA	NA	grey		ANTXR1	0	0.0286525	NA	NA	grey
ANTXR2	0.0545987	0.061971	NA	NA	grey		ANTXR2	0.246208	0.309707	NA	NA	grey		ANTXR2	0.0852763	0	NA	NA	grey
ANTXRL	0.00224968	0.0116472	NA	NA	grey		ANTXRL	0	0	NA	NA	grey		ANTXRL	0	0	NA	NA	grey
ANXA1	0.06215	0.167064	NA	NA	grey		ANXA1	0.0731147	0.171382	NA	NA	grey		ANXA1	0.0579971	0.372255	1	-0.54659	grey
ANXA10	0.00156052	0.00371365	NA	NA	grey		ANXA10	0	0	NA	NA	grey		ANXA10	0	0.0637209	NA	NA	grey
ANXA11	2.6789	2.5953	NA	NA	grey		ANXA11	1.99506	1.72786	1	0.338459	grey		ANXA11	2.08114	1.91889	1	0.660786	grey
ANXA13	0.00383446	0	NA	NA	grey		ANXA13	0	0	NA	NA	grey		ANXA13	0	0	NA	NA	grey
ANXA2	4.73296	4.75507	NA	NA	grey		ANXA2	4.73553	4.61601	1	0.285511	grey		ANXA2	4.71594	4.7176	NA	NA	grey
ANXA2R	0.0587392	0.0225049	NA	NA	grey		ANXA2R	0.435202	0.069902	NA	NA	grey		ANXA2R	0.128655	0	NA	NA	grey
ANXA3	3.44993	3.38198	NA	NA	grey		ANXA3	2.70826	2.87979	1	-0.251905	grey		ANXA3	3.64049	3.68044	NA	NA	grey
ANXA4	0.415764	0.414004	NA	NA	grey		ANXA4	0.650953	0.688775	NA	NA	grey		ANXA4	0.791722	1.215	1	-0.56355	grey
ANXA5	3.41813	3.49375	NA	NA	grey		ANXA5	2.69637	2.83521	NA	NA	grey		ANXA5	2.79261	3.33374	1	-0.656533	grey
ANXA6	2.74096	2.52324	2.70884e-10	0.41464	grey		ANXA6	1.37803	1.19161	1	0.382863	grey		ANXA6	2.03423	1.17758	1	1.42807	grey
ANXA7	2.79342	2.79453	NA	NA	grey		ANXA7	2.61388	2.58649	NA	NA	grey		ANXA7	2.15816	2.52698	1	-0.633262	grey
ANXA8	0.12309	0.170896	NA	NA	grey		ANXA8	0.00536184	0.030528	NA	NA	grey		ANXA8	0	0	NA	NA	grey
ANXA8L1	0.832632	0.791751	NA	NA	grey		ANXA8L1	0.0940324	0.111825	NA	NA	grey		ANXA8L1	0.136825	0.160616	NA	NA	grey
ANXA9	0.274468	0.167844	1	0.269986	grey		ANXA9	0.00634831	0.0575059	NA	NA	grey		ANXA9	0	0.0269927	NA	NA	grey
AOAH	0.0472162	0.0350917	NA	NA	grey		AOAH	0.0191318	0	NA	NA	grey		AOAH	0	0	NA	NA	grey
AOC1	0.00217665	0.00931306	NA	NA	grey		AOC1	0	0	NA	NA	grey		AOC1	0	0	NA	NA	grey
AOC2	0.178233	0.196354	NA	NA	grey		AOC2	0.185394	0.14783	NA	NA	grey		AOC2	0.0994022	0.351049	1	-0.665157	grey
AOC3	0.126826	0.115294	NA	NA	grey		AOC3	0.0948175	0.113151	NA	NA	grey		AOC3	0.189172	0.0958365	1	0.257409	grey
AOX1	0.0501662	0.102893	NA	NA	grey		AOX1	0.129129	0.23909	NA	NA	grey		AOX1	0.465373	0.380775	1	-0.666992	grey
AP000223.42	0.00286891	0.00709228	NA	NA	grey		AP000223.42	0	0	NA	NA	grey		AP000223.42	0	0	NA	NA	grey
AP000233.4	0.00399017	0	NA	NA	grey		AP000233.4	0	0	NA	NA	grey		AP000233.4	0	0	NA	NA	grey
AP000251.3	0.140583	0.105214	NA	NA	grey		AP000251.3	0.116709	0.0778555	NA	NA	grey		AP000251.3	0	0.0460023	NA	NA	grey
AP000253.1	0.057923	0.0611512	NA	NA	grey		AP000253.1	0.0797219	0.0269677	NA	NA	grey		AP000253.1	0	0.0655563	NA	NA	grey
AP000254.8	0.0733111	0.0480479	NA	NA	grey		AP000254.8	0	0.0504705	NA	NA	grey		AP000254.8	0.15536	0	NA	NA	grey
AP000265.1	0.00737345	0.00230668	NA	NA	grey		AP000265.1	0	0.00970201	NA	NA	grey		AP000265.1	0	0	NA	NA	grey
AP000295.10	0.00574283	0.00760496	NA	NA	grey		AP000295.10	0	0.0102742	NA	NA	grey		AP000295.10	0	0	NA	NA	grey
AP000302.58	0.00519037	0	NA	NA	grey		AP000302.58	0	0.0227845	NA	NA	grey		AP000302.58	0	0	NA	NA	grey
AP000318.2	0.0125955	0.00670708	NA	NA	grey		AP000318.2	0.0254748	0	NA	NA	grey		AP000318.2	0	0	NA	NA	grey
AP000344.3	0.0153935	0.010086	NA	NA	grey		AP000344.3	0.0922984	0.0535315	NA	NA	grey		AP000344.3	0	0	NA	NA	grey
AP000345.1	0	0	NA	NA	grey		AP000345.1	0.0181436	0.00974811	NA	NA	grey		AP000345.1	0	0	NA	NA	grey
AP000350.5	0.12624	0.0449997	NA	NA	grey		AP000350.5	0.0434338	0.0599456	NA	NA	grey		AP000350.5	0.298219	0	1	0.729599	grey
AP000355.2	0	0.0118623	NA	NA	grey		AP000355.2	0	0	NA	NA	grey		AP000355.2	0	0	NA	NA	grey
AP000432.2	0.00568782	0	NA	NA	grey		AP000432.2	0	0	NA	NA	grey		AP000432.2	0	0	NA	NA	grey
AP000438.2	0.0286982	0.0231851	NA	NA	grey		AP000438.2	0.025059	0.0359159	NA	NA	grey		AP000438.2	0.0763333	0.0583859	NA	NA	grey
AP000439.1	0.015252	0.00726672	NA	NA	grey		AP000439.1	0.00460067	0.00612575	NA	NA	grey		AP000439.1	0	0	NA	NA	grey
AP000439.5	0	0.00104873	NA	NA	grey		AP000439.5	0	0	NA	NA	grey		AP000439.5	0	0	NA	NA	grey
AP000442.1	0.00359104	0.0112779	NA	NA	grey		AP000442.1	0	0.0136019	NA	NA	grey		AP000442.1	0	0	NA	NA	grey
AP000442.4	0.0133373	0.0306093	NA	NA	grey		AP000442.4	0.00566614	0	NA	NA	grey		AP000442.4	0	0	NA	NA	grey
AP000459.7	0	0.00308692	NA	NA	grey		AP000459.7	0	0.0119607	NA	NA	grey		AP000459.7	0	0	NA	NA	grey
AP000462.2	0.0184776	0.000799009	NA	NA	grey		AP000462.2	0.0220496	0.0391748	NA	NA	grey		AP000462.2	0	0	NA	NA	grey
AP000472.2	0.00878311	0	NA	NA	grey		AP000472.2	0.0571768	0.0190697	NA	NA	grey		AP000472.2	0	0	NA	NA	grey
AP000473.5	0.00266948	0	NA	NA	grey		AP000473.5	0	0	NA	NA	grey		AP000473.5	0	0	NA	NA	grey
AP000474.1	0	0.00139734	NA	NA	grey		AP000474.1	0	0.00824072	NA	NA	grey		AP000474.1	0	0	NA	NA	grey
AP000479.1	0.00574055	0.00578666	NA	NA	grey		AP000479.1	0	0	NA	NA	grey		AP000479.1	0	0	NA	NA	grey
AP000487.5	0.0764368	0.0631626	NA	NA	grey		AP000487.5	0.0483584	0.0399835	NA	NA	grey		AP000487.5	0.0548015	0	NA	NA	grey
AP000487.6	0.0331754	0.0256528	NA	NA	grey		AP000487.6	0.0118626	0.00527433	NA	NA	grey		AP000487.6	0	0	NA	NA	grey
AP000569.9	0.00511538	0.00281637	NA	NA	grey		AP000569.9	0	0	NA	NA	grey		AP000569.9	0.04855	0	NA	NA	grey
AP000593.7	0.0336146	0.047073	NA	NA	grey		AP000593.7	0.0708713	0.125868	NA	NA	grey		AP000593.7	0.0769045	0.0737092	NA	NA	grey
AP000654.4	0.00543697	0.0156931	NA	NA	grey		AP000654.4	0	0.0171288	NA	NA	grey		AP000654.4	0	0.101626	NA	NA	grey
AP000679.2	0.0076895	0.0133006	NA	NA	grey		AP000679.2	0	0.0203399	NA	NA	grey		AP000679.2	0	0	NA	NA	grey
AP000687.1	0	0	NA	NA	grey		AP000687.1	0.0150384	0.0112127	NA	NA	grey		AP000687.1	0	0	NA	NA	grey
AP000688.11	0.00262462	0.00449129	NA	NA	grey		AP000688.11	0	0	NA	NA	grey		AP000688.11	0	0	NA	NA	grey
AP000688.15	0.000612384	0.0076023	NA	NA	grey		AP000688.15	0	0.00475523	NA	NA	grey		AP000688.15	0	0	NA	NA	grey
AP000688.29	0	0	NA	NA	grey		AP000688.29	0	0.0137971	NA	NA	grey		AP000688.29	0	0	NA	NA	grey
AP000692.10	0.0661366	0.0678815	NA	NA	grey		AP000692.10	0.0763355	0.0715382	NA	NA	grey		AP000692.10	0.0238466	0	NA	NA	grey
AP000695.4	0.00142657	0	NA	NA	grey		AP000695.4	0.0222568	0.00475523	NA	NA	grey		AP000695.4	0	0	NA	NA	grey
AP000704.5	0.0285433	0.0541397	NA	NA	grey		AP000704.5	0.029049	0.02225	NA	NA	grey		AP000704.5	0	0.0887344	NA	NA	grey
AP000705.7	0.0159276	0.00876786	NA	NA	grey		AP000705.7	0.00460067	0	NA	NA	grey		AP000705.7	0	0	NA	NA	grey
AP000708.1	0.010114	0.0119095	NA	NA	grey		AP000708.1	0.00708762	0.00732008	NA	NA	grey		AP000708.1	0	0	NA	NA	grey
AP000770.1	0.00818846	0	NA	NA	grey		AP000770.1	0.003906	0	NA	NA	grey		AP000770.1	0	0	NA	NA	grey
AP000797.3	0.00434295	0	NA	NA	grey		AP000797.3	0	0	NA	NA	grey		AP000797.3	0	0	NA	NA	grey
AP000797.4	0	0	NA	NA	grey		AP000797.4	0.0222568	0	NA	NA	grey		AP000797.4	0	0	NA	NA	grey
AP000857.3	0.0111729	0.00938699	NA	NA	grey		AP000857.3	0.0191764	0	NA	NA	grey		AP000857.3	0	0	NA	NA	grey
AP000866.1	0.016634	0.0258232	NA	NA	grey		AP000866.1	0.00716022	0.0854744	NA	NA	grey		AP000866.1	0.0981933	0.039289	NA	NA	grey
AP000892.4	0.00241699	0.0026762	NA	NA	grey		AP000892.4	0	0	NA	NA	grey		AP000892.4	0	0	NA	NA	grey
AP000936.4	0.00222191	0.00510576	NA	NA	grey		AP000936.4	0	0	NA	NA	grey		AP000936.4	0	0	NA	NA	grey
AP000959.2	0.000598663	0	NA	NA	grey		AP000959.2	0.00577821	0	NA	NA	grey		AP000959.2	0	0	NA	NA	grey
AP000962.2	0.00629595	0	NA	NA	grey		AP000962.2	0	0	NA	NA	grey		AP000962.2	0	0	NA	NA	grey
AP000997.1	0.0345111	0.0219019	NA	NA	grey		AP000997.1	0.00799205	0.0399386	NA	NA	grey		AP000997.1	0.108612	0.317945	1	-0.463495	grey
AP000997.2	0.0178871	0.02351	NA	NA	grey		AP000997.2	0.0552498	0.0888941	NA	NA	grey		AP000997.2	0.834725	0.251468	1	1.20111	grey
AP001046.5	0.0048434	0	NA	NA	grey		AP001046.5	0	0.0137971	NA	NA	grey		AP001046.5	0	0	NA	NA	grey
AP001046.6	0.00274691	0	NA	NA	grey		AP001046.6	0	0.00884672	NA	NA	grey		AP001046.6	0	0	NA	NA	grey
AP001057.1	0	0.00571488	NA	NA	grey		AP001057.1	0	0.00466172	NA	NA	grey		AP001057.1	0	0	NA	NA	grey
AP001062.7	0.358178	0.25715	NA	NA	grey		AP001062.7	0.442452	0.133577	1	0.717166	grey		AP001062.7	0.314236	0.221417	NA	NA	grey
AP001062.9	0.000582086	0.00203706	NA	NA	grey		AP001062.9	0.00997944	0	NA	NA	grey		AP001062.9	0	0	NA	NA	grey
AP001065.15	0.00739943	0.00118687	NA	NA	grey		AP001065.15	0.0298035	0.00592194	NA	NA	grey		AP001065.15	0	0	NA	NA	grey
AP001092.4	0.00198106	0.000777552	NA	NA	grey		AP001092.4	0	0	NA	NA	grey		AP001092.4	0	0	NA	NA	grey
AP001136.2	0.000361065	0.0125775	NA	NA	grey		AP001136.2	0	0.0109936	NA	NA	grey		AP001136.2	0	0	NA	NA	grey
AP001171.1	0.000535663	0	NA	NA	grey		AP001171.1	0.0319455	0	NA	NA	grey		AP001171.1	0	0	NA	NA	grey
AP001189.4	0	0.00195214	NA	NA	grey		AP001189.4	0	0.0232319	NA	NA	grey		AP001189.4	0	0	NA	NA	grey
AP001258.4	0.0023661	0.00458288	NA	NA	grey		AP001258.4	0	0	NA	NA	grey		AP001258.4	0	0.0804924	NA	NA	grey
AP001347.6	0.0638519	0.0397378	NA	NA	grey		AP001347.6	0.00477847	0.0424319	NA	NA	grey		AP001347.6	0	0.127819	NA	NA	grey
AP001372.2	0.109288	0.0628853	NA	NA	grey		AP001372.2	0.0795932	0.135611	NA	NA	grey		AP001372.2	0.0984078	0.129022	NA	NA	grey
AP001412.1	0.0361275	0.0246201	NA	NA	grey		AP001412.1	0.0220475	0.064143	NA	NA	grey		AP001412.1	0	0	NA	NA	grey
AP001432.14	0.0278996	0.0342646	NA	NA	grey		AP001432.14	0.0222568	0	NA	NA	grey		AP001432.14	0	0	NA	NA	grey
AP001437.1	0.0165929	0.006177	NA	NA	grey		AP001437.1	0	0.0361547	NA	NA	grey		AP001437.1	0	0	NA	NA	grey
AP001462.6	0.0196995	0.0383973	NA	NA	grey		AP001462.6	0	0.0212012	NA	NA	grey		AP001462.6	0.159788	0.105676	NA	NA	grey
AP001468.58	0.00340826	0	NA	NA	grey		AP001468.58	0	0	NA	NA	grey		AP001468.58	0	0	NA	NA	grey
AP001469.5	0.00368448	0.000878468	NA	NA	grey		AP001469.5	0	0.00439748	NA	NA	grey		AP001469.5	0	0	NA	NA	grey
AP001469.7	0.0100309	0.00808386	NA	NA	grey		AP001469.7	0	0.0246972	NA	NA	grey		AP001469.7	0	0	NA	NA	grey
AP001469.9	0.0561617	0.0371692	NA	NA	grey		AP001469.9	0.0223542	0.0109127	NA	NA	grey		AP001469.9	0.0220745	0	NA	NA	grey
AP001476.2	0.00353745	0.00282788	NA	NA	grey		AP001476.2	0	0	NA	NA	grey		AP001476.2	0	0	NA	NA	grey
AP001476.4	0.00421484	0.00627941	NA	NA	grey		AP001476.4	0	0	NA	NA	grey		AP001476.4	0	0	NA	NA	grey
AP001505.10	0.208387	0.213967	NA	NA	grey		AP001505.10	0.137977	0.262827	1	-0.560182	grey		AP001505.10	0.236635	0.395513	1	-0.492104	grey
AP001596.6	0.00994625	0.00141163	NA	NA	grey		AP001596.6	0	0	NA	NA	grey		AP001596.6	0	0	NA	NA	grey
AP001601.2	0.0665219	0.0398315	NA	NA	grey		AP001601.2	0.0107152	0.00651071	NA	NA	grey		AP001601.2	0.236731	0.108414	1	0.258962	grey
AP001604.3	0.00186476	0	NA	NA	grey		AP001604.3	0	0	NA	NA	grey		AP001604.3	0	0	NA	NA	grey
AP001610.5	0.000398187	0	NA	NA	grey		AP001610.5	0	0	NA	NA	grey		AP001610.5	0.0592347	0	NA	NA	grey
AP001610.9	0.00424051	0.00221121	NA	NA	grey		AP001610.9	0	0	NA	NA	grey		AP001610.9	0	0	NA	NA	grey
AP001619.3	0.00418185	0.00139734	NA	NA	grey		AP001619.3	0	0	NA	NA	grey		AP001619.3	0	0	NA	NA	grey
AP001626.1	0.123488	0.124008	NA	NA	grey		AP001626.1	0	0.0378285	NA	NA	grey		AP001626.1	0	0.0678403	NA	NA	grey
AP001626.2	0.0047823	0.00361361	NA	NA	grey		AP001626.2	0	0.00475523	NA	NA	grey		AP001626.2	0	0	NA	NA	grey
AP001627.1	0.0522469	0.00969271	NA	NA	grey		AP001627.1	0.0694732	0.0102236	NA	NA	grey		AP001627.1	0	0	NA	NA	grey
AP001628.6	0.095756	0.0508822	NA	NA	grey		AP001628.6	0.0615243	0.050356	NA	NA	grey		AP001628.6	0.141189	0	1	0.28299	grey
AP001628.7	0.0201313	0.0151497	NA	NA	grey		AP001628.7	0.176588	0.0791171	NA	NA	grey		AP001628.7	0.148126	0.0269927	NA	NA	grey
AP001630.5	0.00925266	0.00459517	NA	NA	grey		AP001630.5	0.0163105	0	NA	NA	grey		AP001630.5	0	0	NA	NA	grey
AP002856.4	0.0020443	0	NA	NA	grey		AP002856.4	0	0	NA	NA	grey		AP002856.4	0	0	NA	NA	grey
AP002856.5	0	0.00357182	NA	NA	grey		AP002856.5	0.0118946	0	NA	NA	grey		AP002856.5	0	0	NA	NA	grey
AP002954.3	0	0.00320568	NA	NA	grey		AP002954.3	0	0.0137971	NA	NA	grey		AP002954.3	0	0	NA	NA	grey
AP003025.2	0.0108619	0.00426552	NA	NA	grey		AP003025.2	0	0.0113016	NA	NA	grey		AP003025.2	0	0	NA	NA	grey
AP003068.23	0.0210784	0.0150887	NA	NA	grey		AP003068.23	0.0181143	0.00475523	NA	NA	grey		AP003068.23	0.114452	0	NA	NA	grey
AP003774.1	0.00377932	0.00332207	NA	NA	grey		AP003774.1	0.00477847	0	NA	NA	grey		AP003774.1	0	0	NA	NA	grey
AP003774.4	0.0402916	0.0353399	NA	NA	grey		AP003774.4	0.0230824	0	NA	NA	grey		AP003774.4	0	0	NA	NA	grey
AP003774.5	0.00961557	0.00633521	NA	NA	grey		AP003774.5	0	0	NA	NA	grey		AP003774.5	0	0	NA	NA	grey
AP003774.6	0.00410323	0	NA	NA	grey		AP003774.6	0	0.00475523	NA	NA	grey		AP003774.6	0	0	NA	NA	grey
AP004550.1	0.234794	0.27655	NA	NA	grey		AP004550.1	0.0144588	0.0210222	NA	NA	grey		AP004550.1	0	0.0286525	NA	NA	grey
AP006216.5	0.0123102	0.00832316	NA	NA	grey		AP006216.5	0	0	NA	NA	grey		AP006216.5	0	0.147203	NA	NA	grey
AP006222.2	0.0861143	0.0110609	NA	NA	grey		AP006222.2	0.0179946	0.0137971	NA	NA	grey		AP006222.2	0	0	NA	NA	grey
AP006285.2	0.00902848	0.00439137	NA	NA	grey		AP006285.2	0	0	NA	NA	grey		AP006285.2	0	0	NA	NA	grey
AP006285.6	0.00205447	0.00105293	NA	NA	grey		AP006285.6	0	0	NA	NA	grey		AP006285.6	0	0	NA	NA	grey
AP006285.7	0.00107561	0	NA	NA	grey		AP006285.7	0	0	NA	NA	grey		AP006285.7	0	0	NA	NA	grey
AP006621.5	0.158201	0.115578	NA	NA	grey		AP006621.5	0.0689219	0.0175751	NA	NA	grey		AP006621.5	0	0	NA	NA	grey
AP1AR	0.827408	0.740582	NA	NA	grey		AP1AR	0.949193	0.750903	NA	NA	grey		AP1AR	0.823815	0.932562	NA	NA	grey
AP1B1	2.07418	2.04712	NA	NA	grey		AP1B1	2.01483	2.05044	NA	NA	grey		AP1B1	2.27971	1.98509	1	0.331048	grey
AP1G1	1.55614	1.46596	NA	NA	grey		AP1G1	1.4216	1.38468	NA	NA	grey		AP1G1	1.79728	1.52607	1	0.301987	grey
AP1G2	0.0653124	0.0352841	NA	NA	grey		AP1G2	0.0648522	0.140999	NA	NA	grey		AP1G2	0.0310111	0.0210155	NA	NA	grey
AP1M1	1.05509	0.956577	NA	NA	grey		AP1M1	1.06041	0.72316	1	0.387191	grey		AP1M1	0.972931	0.703202	1	0.338706	grey
AP1M2	2.49025	2.34661	NA	NA	grey		AP1M2	2.54653	2.51545	NA	NA	grey		AP1M2	2.5204	2.51843	NA	NA	grey
AP1S1	1.32115	1.5158	0.563553	-0.339475	grey		AP1S1	1.39686	1.62582	1	-0.381446	grey		AP1S1	1.04742	0.813092	NA	NA	grey
AP1S2	0.566895	0.49136	NA	NA	grey		AP1S2	0.859668	0.8528	NA	NA	grey		AP1S2	2.72206	1.64355	1	1.37567	grey
AP1S3	0.117515	0.115136	NA	NA	grey		AP1S3	0.111157	0.132002	NA	NA	grey		AP1S3	0.205925	0.409181	1	-0.412005	grey
AP2A1	0.717948	0.733749	NA	NA	grey		AP2A1	0.302237	0.471334	1	-0.361033	grey		AP2A1	0.721907	0.525574	NA	NA	grey
AP2A2	1.34362	1.02448	0.00581443	0.346073	grey		AP2A2	0.930459	0.741808	1	0.264301	grey		AP2A2	1.50587	1.55541	NA	NA	grey
AP2B1	2.53072	2.41679	NA	NA	grey		AP2B1	2.69963	2.90475	NA	NA	grey		AP2B1	2.61014	2.39437	1	0.289973	grey
AP2M1	4.03173	4.13449	NA	NA	grey		AP2M1	4.2377	4.26934	NA	NA	grey		AP2M1	3.97448	3.93435	NA	NA	grey
AP2S1	3.96752	4.10121	NA	NA	grey		AP2S1	4.12113	4.07795	NA	NA	grey		AP2S1	3.94322	4.14483	1	-0.302812	grey
AP3B1	1.80074	1.55929	0.0110949	0.329522	grey		AP3B1	1.67584	1.36453	1	0.272883	grey		AP3B1	1.73395	1.1741	1	0.544666	grey
AP3B2	0.0546122	0.017143	NA	NA	grey		AP3B2	0.049719	0.0585511	NA	NA	grey		AP3B2	0	0.0183058	NA	NA	grey
AP3D1	2.40697	2.26314	NA	NA	grey		AP3D1	1.9358	2.14538	NA	NA	grey		AP3D1	3.20395	2.47708	1	0.899543	grey
AP3M1	1.11647	1.08434	NA	NA	grey		AP3M1	0.61379	0.824749	1	-0.397797	grey		AP3M1	1.01545	0.718763	1	0.600541	grey
AP3M2	0.850108	0.848298	NA	NA	grey		AP3M2	0.562008	0.613643	NA	NA	grey		AP3M2	0.803708	0.326827	1	0.659582	grey
AP3S1	2.58263	2.37159	NA	NA	grey		AP3S1	2.91539	2.50619	1	0.344738	grey		AP3S1	2.647	2.78011	1	-0.372847	grey
AP3S2	0.41057	0.449752	NA	NA	grey		AP3S2	0.349559	0.299741	NA	NA	grey		AP3S2	0.478851	0.361937	NA	NA	grey
AP4B1	0.412481	0.475925	NA	NA	grey		AP4B1	0.485461	0.620071	1	-0.328403	grey		AP4B1	0.570938	0.560613	NA	NA	grey
AP4E1	0.921581	0.677133	0.0130955	0.292216	grey		AP4E1	0.436609	0.525334	1	-0.261796	grey		AP4E1	0.92565	0.616555	1	0.491297	grey
AP4M1	0.637927	0.658714	NA	NA	grey		AP4M1	0.604331	0.822958	1	-0.563002	grey		AP4M1	0.639316	0.670523	NA	NA	grey
AP4S1	0.417247	0.428193	NA	NA	grey		AP4S1	0.323662	0.269235	NA	NA	grey		AP4S1	0.477314	0.345637	NA	NA	grey
AP5B1	0.369349	0.267473	NA	NA	grey		AP5B1	0.490442	0.275659	1	0.408087	grey		AP5B1	0.89568	0.243216	1	1.13367	grey
AP5M1	1.46751	1.54144	NA	NA	grey		AP5M1	1.85139	1.66183	NA	NA	grey		AP5M1	1.8406	2.05007	1	-0.400767	grey
AP5S1	0.875219	0.825453	NA	NA	grey		AP5S1	0.776617	0.773416	NA	NA	grey		AP5S1	0.623894	0.64548	NA	NA	grey
AP5Z1	0.969572	0.775174	NA	NA	grey		AP5Z1	0.863617	0.746614	NA	NA	grey		AP5Z1	1.26751	0.588022	1	1.14507	grey
APAF1	0.158894	0.155261	NA	NA	grey		APAF1	0.351389	0.361149	NA	NA	grey		APAF1	0.408425	0.0804924	1	0.660464	grey
APBA1	0.0533714	0.0282628	NA	NA	grey		APBA1	0.010773	0.0501813	NA	NA	grey		APBA1	0	0.0204139	NA	NA	grey
APBA2	0.0339896	0.0240983	NA	NA	grey		APBA2	0.0505538	0.0558945	NA	NA	grey		APBA2	0	0	NA	NA	grey
APBA3	0.770329	0.709773	NA	NA	grey		APBA3	0.862811	0.721245	1	0.268579	grey		APBA3	0.840811	0.806974	NA	NA	grey
APBB1	0.901681	0.634052	0.000130639	0.382415	grey		APBB1	0.27054	0.298168	NA	NA	grey		APBB1	0.346003	0.198828	NA	NA	grey
APBB1IP	0.17232	0.129702	NA	NA	grey		APBB1IP	0.144041	0.0222365	NA	NA	grey		APBB1IP	0.0784176	0	NA	NA	grey
APBB2	0.867464	0.535921	0.000130926	0.471382	grey		APBB2	1.16388	1.01184	NA	NA	grey		APBB2	1.81937	1.24365	1	0.721823	grey
APBB3	0.119897	0.113783	NA	NA	grey		APBB3	0.0757532	0.0757513	NA	NA	grey		APBB3	0.139585	0.231442	NA	NA	grey
APC	0.916449	0.851932	NA	NA	grey		APC	0.82732	0.706641	NA	NA	grey		APC	1.47644	0.49127	1	1.46776	grey
APC2	0.0421421	0.0318767	NA	NA	grey		APC2	0.0323144	0.0678073	NA	NA	grey		APC2	0.161787	0.048098	NA	NA	grey
APCDD1	0.0166852	0.0147747	NA	NA	grey		APCDD1	0	0.0210017	NA	NA	grey		APCDD1	0.122556	0.174729	NA	NA	grey
APCDD1L	0.0123628	0.00347438	NA	NA	grey		APCDD1L	0.00536184	0	NA	NA	grey		APCDD1L	0.0220745	0	NA	NA	grey
APEH	2.23096	2.22672	NA	NA	grey		APEH	2.68398	2.33474	1	0.404111	grey		APEH	2.13359	2.51769	1	-0.441987	grey
APELA	1.44037	1.55594	NA	NA	grey		APELA	1.14982	1.15649	NA	NA	grey		APELA	0.891454	0.791729	NA	NA	grey
APEX1	3.0262	2.92481	NA	NA	grey		APEX1	3.42305	3.24852	NA	NA	grey		APEX1	3.00139	3.13839	NA	NA	grey
APEX2	1.65631	1.50503	NA	NA	grey		APEX2	1.84195	1.29318	1	0.591013	grey		APEX2	1.97039	1.83077	NA	NA	grey
APH1A	0.991611	0.722464	0.0567695	0.636203	grey		APH1A	0.909866	0.809455	NA	NA	grey		APH1A	0.989977	0.789507	NA	NA	grey
APH1B	0.194095	0.155686	NA	NA	grey		APH1B	0.20586	0.120051	NA	NA	grey		APH1B	0.466958	0.0410061	1	0.986925	grey
API5	2.22437	2.1025	NA	NA	grey		API5	1.99443	2.1066	NA	NA	grey		API5	2.3708	2.26325	NA	NA	grey
APIP	1.99994	1.69926	2.32808e-06	0.375243	grey		APIP	2.16158	1.64326	1	0.631978	grey		APIP	2.11064	2.19325	NA	NA	grey
APITD1	0.940117	0.817069	NA	NA	grey		APITD1	0.922902	1.22043	1	-0.384354	grey		APITD1	0.792914	1.35318	1	-0.975557	grey
APITD1-CORT	0.0020193	0.00599175	NA	NA	grey		APITD1-CORT	0	0.00611544	NA	NA	grey		APITD1-CORT	0	0	NA	NA	grey
APLF	0.0933052	0.0766808	NA	NA	grey		APLF	0.0920911	0.0605451	NA	NA	grey		APLF	0.254671	0.299007	1	-0.41132	grey
APLN	0.00742342	0.00286207	NA	NA	grey		APLN	0	0.0135151	NA	NA	grey		APLN	0	0	NA	NA	grey
APLNR	0	0.0162623	NA	NA	grey		APLNR	0.122245	0.111113	NA	NA	grey		APLNR	0.153483	0.0321826	NA	NA	grey
APLP1	0.011813	0.0152248	NA	NA	grey		APLP1	0.0514498	0.112681	NA	NA	grey		APLP1	0.0790269	0	NA	NA	grey
APLP2	4.23677	4.23677	NA	NA	grey		APLP2	4.16148	4.35899	1	-0.263829	grey		APLP2	4.34517	4.49427	NA	NA	grey
APMAP	1.85482	1.78013	NA	NA	grey		APMAP	1.92847	1.86837	NA	NA	grey		APMAP	1.15023	2.04356	1	-1.3975	grey
APOA1	0.76439	0.814241	NA	NA	grey		APOA1	0.41706	0.832543	1	-1.35018	grey		APOA1	2.17113	4.09427	1	-1.18545	grey
APOA1BP	2.10049	2.19406	NA	NA	grey		APOA1BP	1.63624	1.3429	NA	NA	grey		APOA1BP	1.60152	1.89711	1	-0.616298	grey
[truncated: 23,729 more rows]

## Sheet: S7D Fig
Chr	CNV	Norm_expr
chr1	gain	1.4737
chr1	gain	1.10027
[truncated: 30,732 more rows]

## Sheet: S8A Fig
Group	view	factor	value
[truncated: 20 more rows]

[truncated: 2 more sheets: S8B Fig, S8C Fig]
